# Supplementary material for: Transcriptomic profiling of wheat (Triticum Aestivum L.) response to infection by the wheat blast fungus Magnaporthe Oryzae Triticum
Source: Front Plant Sci. 2026 Mar 5;17:1776686. doi: 10.3389/fpls.2026.1776686 (PMC12999787; doi:10.3389/fpls.2026.1776686)
Supplement: Supplementary Data 1 — Sample metadata Table lists all samples used in the study, including organism, condition (infected or mock), time point post infection, and biological replicate. Sample IDs correspond to column headers in Supplementary Datas 2–3 count matrices. [file DataSheet1.xlsx]

## Sheet: Sheet1
Supplementary Data 1 Sample metadata Table lists all samples used in the study, including organism, condition (infected or mock), time point post infection, and biological replicate. Sample IDs correspond to column headers in Supplementary Data 2–3 count matrices.
Sample_id	Organism	Condition	Time_point (hpi)	Replicate
INF_0h-1	Triticum aestivum	INF	0	1
INF_0h-2	Triticum aestivum	INF	0	2
INF_0h-3	Triticum aestivum	INF	0	3
INF_24h-1	Triticum aestivum	INF	24	1
INF_24h-2	Triticum aestivum	INF	24	2
INF_24h-3	Triticum aestivum	INF	24	3
INF_36h-1	Triticum aestivum	INF	36	1
INF_36h-2	Triticum aestivum	INF	36	2
INF_36h-3	Triticum aestivum	INF	36	3
INF_48h-1	Triticum aestivum	INF	48	1
INF_48h-2	Triticum aestivum	INF	48	2
INF_48h-3	Triticum aestivum	INF	48	3
CK_0h-1	Triticum aestivum	CK	0	1
CK_0h-2	Triticum aestivum	CK	0	2
CK_0h-3	Triticum aestivum	CK	0	3
CK_24h-1	Triticum aestivum	CK	24	1
CK_24h-2	Triticum aestivum	CK	24	2
CK_24h-3	Triticum aestivum	CK	24	3
CK_36h-1	Triticum aestivum	CK	36	1
CK_36h-2	Triticum aestivum	CK	36	2
CK_36h-3	Triticum aestivum	CK	36	3
CK_48h-1	Triticum aestivum	CK	48	1
CK_48h-2	Triticum aestivum	CK	48	2
CK_48h-3	Triticum aestivum	CK	48	3
