# Supplementary material for: Transcriptomic profiling of wheat (Triticum Aestivum L.) response to infection by the wheat blast fungus Magnaporthe Oryzae Triticum
Source: Front Plant Sci. 2026 Mar 5;17:1776686. doi: 10.3389/fpls.2026.1776686 (PMC12999787; doi:10.3389/fpls.2026.1776686)
Supplement: Supplementary Data 2 — Wheat raw count matrix Gene-level raw read counts for all wheat samples. Columns correspond to Sample IDs in Supplementary Data 1. Counts are integers and were used for differential expression analysis. [file DataSheet2.xlsx]

## Sheet: Wheat_raw_counts
Supplementary Data 2 Wheat raw count matrix Gene-level raw read counts for all wheat samples. Columns correspond to Sample IDs in Supplementary Data 1. Counts are integers and were used for differential expression analysis.
gene_id	INF_0h-1	INF_0h-2	INF_0h-3	INF_24h-1	INF_24h-2	INF_24h-3	INF_36h-1	INF_36h-2	INF_36h-3	INF_48h-1	INF_48h-2	INF_48h-3	CK_0h-1	CK_0h-2	CK_0h-3	CK_24h-1	CK_24h-2	CK_24h-3	CK_36h-1	CK_36h-2	CK_36h-3	CK_48h-1	CK_48h-2	CK_48h-3
TraesCS1A01G000100	41	7	5	1	1	7	7	2	22	1	1	7	10	40	14	16	59	4	4	4	41	8	100	30
TraesCS1A01G000200	302	36	36	9	4	5	15	19	159	58	16	27	11	273	27	42	130	30	16	14	16	16	2	10
TraesCS1A01G000300	29	2	6	0	0	5	4	1	9	0	2	0	5	34	12	7	33	2	2	1	2	3	0	10
TraesCS1A01G000400	1069	160	133	76	53	105	95	85	573	26	60	35	126	1653	192	227	1355	257	74	118	61	160	88	141
TraesCS1A01G000500	22	0	1	0	1	0	0	1	8	0	0	0	1	26	2	2	11	1	1	0	0	1	0	0
TraesCS1A01G000600	679	107	30	14	30	32	62	71	574	28	37	22	47	339	69	72	660	147	43	34	58	144	19	73
TraesCS1A01G000700	144	20	22	9	6	8	13	8	54	1	10	8	24	192	41	29	130	26	11	15	10	18	8	28
TraesCS1A01G000800	75	12	12	2	0	3	5	6	12	5	1	2	5	77	9	5	63	14	4	6	1	9	1	15
TraesCS1A01G000900	848	161	75	19	37	79	84	74	410	23	61	35	104	1097	166	172	1010	285	37	71	142	102	400	235
TraesCS1A01G001000	14	1	2	1	0	0	1	3	4	0	0	0	0	9	1	0	2	0	1	0	0	2	0	3
TraesCS1A01G001100	41	14	3	1	4	2	2	6	17	0	0	0	2	56	10	15	26	12	2	2	3	5	0	6
TraesCS1A01G001200	27	1	1	0	4	1	1	2	2	1	0	0	3	24	0	0	26	10	2	1	1	0	0	0
TraesCS1A01G001300	13	2	2	0	0	0	3	0	1	0	0	1	2	7	0	0	9	0	0	0	1	2	0	0
TraesCS1A01G001400	19	0	3	1	4	1	1	6	6	0	0	0	2	18	5	3	15	2	1	2	0	0	1	4
TraesCS1A01G001500	12	2	1	0	1	1	1	1	7	2	0	0	0	10	3	3	22	3	2	1	2	1	0	2
TraesCS1A01G001600	303	20	23	8	11	5	19	16	80	9	9	9	28	220	69	90	275	111	35	17	24	34	16	28
TraesCS1A01G001700	324	61	26	8	10	9	33	13	171	3	14	6	43	303	37	37	246	34	30	19	10	29	6	42
TraesCS1A01G001800	970	843	940	785	668	760	753	612	601	1014	696	743	1148	972	1103	904	936	959	788	856	819	1064	1163	1369
TraesCS1A01G001900	1255	1313	1480	1677	1614	1902	2082	1746	2149	2418	1791	1547	1454	1224	1337	2050	1958	1886	2413	2171	2422	2162	1627	2637
TraesCS1A01G002000	124	169	183	109	85	114	157	120	108	185	93	110	281	175	196	93	142	138	125	111	131	157	127	117
TraesCS1A01G002100	321	269	300	210	242	255	122	144	159	305	152	148	210	251	336	345	379	347	172	192	146	403	471	426
TraesCS1A01G002200	120	136	130	812	645	973	994	994	896	1699	806	729	306	170	143	400	378	558	755	743	678	668	453	640
TraesCS1A01G002300	75	96	93	239	257	404	302	274	229	402	275	260	166	64	115	398	409	367	310	365	315	505	400	576
TraesCS1A01G002400	0	0	1	3	0	0	5	5	4	24	14	10	0	0	0	1	0	1	0	0	0	0	1	1
TraesCS1A01G002500	242	196	186	950	851	1080	2142	2051	2041	4272	2699	2725	208	152	174	690	775	832	314	357	364	943	946	1126
TraesCS1A01G002600	16	9	21	18	14	17	1	11	23	49	19	13	5	13	11	16	2	22	4	24	28	16	20	28
TraesCS1A01G002700	777	688	647	885	1026	1088	1325	1230	1496	1086	935	966	692	513	398	1276	1561	1393	1566	1930	1614	1885	1262	1605
TraesCS1A01G002900	0	0	1	0	0	0	9	2	2	0	1	0	0	0	0	20	16	9	6	14	15	18	9	1
TraesCS1A01G003000	0	0	0	5	3	2	9	6	4	0	4	1	0	0	0	54	41	49	9	42	12	119	13	20
TraesCS1A01G003100	18	15	11	7	3	0	4	1	6	0	0	0	16	4	2	12	19	11	1	0	29	6	5	18
TraesCS1A01G003400	0	0	0	0	0	0	0	5	0	12	15	14	0	0	0	0	0	0	0	0	0	0	0	0
TraesCS1A01G003700	0	0	3	9	0	8	32	22	12	4	11	1	17	8	7	15	5	20	68	69	56	93	23	18
TraesCS1A01G004200	17	9	11	25	30	18	36	19	25	57	38	18	1	11	5	20	36	33	40	33	17	38	27	32
TraesCS1A01G005000	23	45	16	195	143	148	345	184	166	210	178	206	38	55	29	138	114	108	84	147	126	128	202	154
TraesCS1A01G005100	13	10	12	18	26	19	69	60	42	59	32	32	13	3	22	18	40	35	13	29	25	17	45	39
TraesCS1A01G005200	0	1	1	12	13	47	82	52	104	47	28	40	6	15	17	13	0	13	25	21	22	14	5	21
TraesCS1A01G005300	0	0	0	0	0	0	2	5	2	0	0	0	0	0	0	0	4	0	1	0	0	0	2	0
TraesCS1A01G005400	0	0	0	4	0	4	1	5	7	28	48	34	0	0	0	0	0	0	1	0	4	0	0	4
TraesCS1A01G005500	11	33	67	46	48	61	109	132	143	140	161	179	29	24	40	59	85	109	129	188	129	116	43	31
TraesCS1A01G005600	204	201	176	238	244	350	462	358	393	532	357	300	140	132	135	301	398	403	307	459	381	496	377	543
TraesCS1A01G005700	13	14	7	35	67	70	115	88	104	113	74	92	16	28	16	65	31	25	65	71	34	75	75	46
TraesCS1A01G005800	696	626	654	524	773	708	1666	1972	2315	2487	2161	1823	902	551	624	779	777	1172	854	649	512	1413	674	948
TraesCS1A01G005900	398	577	464	835	898	982	2108	2077	1768	2164	1565	1514	741	357	455	588	561	546	454	418	378	935	700	1062
TraesCS1A01G006000	0	0	7	203	199	201	247	221	278	611	237	291	5	8	0	8	6	3	1	0	1	8	19	11
TraesCS1A01G006100	0	0	0	0	0	0	0	6	7	5	3	3	0	0	0	0	0	0	0	0	0	0	0	0
TraesCS1A01G006200	32	6	29	93	118	182	312	232	403	151	158	99	19	19	6	17	10	9	24	28	19	4	12	30
TraesCS1A01G006300	6	0	6	70	71	108	159	74	82	98	29	36	0	7	8	4	9	21	0	1	0	0	15	7
TraesCS1A01G006400	0	0	0	2	0	0	0	0	0	0	0	0	0	0	0	0	0	0	0	0	0	0	0	0
TraesCS1A01G006500	0	1	1	10	12	20	0	5	5	20	4	5	0	10	0	2	2	13	9	14	18	2	5	10
TraesCS1A01G006600	0	11	6	2	5	21	9	23	27	33	7	9	0	16	0	14	1	3	17	26	15	8	8	21
TraesCS1A01G006800	18	3	0	288	238	389	291	230	190	837	328	405	7	13	10	97	119	153	12	17	9	75	120	107
TraesCS1A01G006900	0	0	1	0	4	0	10	5	12	8	20	7	0	0	1	22	8	27	3	9	2	1	4	9
TraesCS1A01G007100	0	1	5	10	9	30	17	19	16	10	0	5	0	0	0	12	47	21	9	6	22	11	17	36
TraesCS1A01G007500	1226	1110	1171	1703	1348	2237	1358	1116	962	1261	1266	1129	1233	1090	1057	1944	2055	2369	1549	1740	1626	1885	1537	1870
TraesCS1A01G007800	26	58	35	11	16	7	24	20	18	15	10	16	27	22	37	14	9	24	31	29	12	15	32	19
TraesCS1A01G007900	468	711	671	269	256	324	205	171	121	257	104	139	942	631	740	387	549	481	437	378	398	305	330	373
TraesCS1A01G008000	0	0	0	0	1	5	10	7	11	1	0	7	0	0	0	0	1	8	4	8	9	3	0	1
TraesCS1A01G008100	230	253	253	70	95	124	119	63	163	47	54	75	342	191	268	206	269	323	162	224	151	244	165	250
TraesCS1A01G008200	2	0	1	0	2	11	6	1	2	0	1	1	0	0	2	4	2	0	0	1	1	0	0	1
TraesCS1A01G008400	0	0	0	0	4	0	0	0	0	0	0	0	0	0	0	0	0	0	0	0	0	0	0	0
TraesCS1A01G008500	0	0	0	0	5	0	46	106	82	25	17	31	0	0	0	0	0	0	0	0	0	0	0	0
TraesCS1A01G009000	268	275	226	143	183	243	305	203	229	278	186	209	313	242	282	245	256	273	260	286	264	270	130	347
TraesCS1A01G009100	0	0	0	2	0	1	2	2	0	0	1	1	0	0	0	0	1	0	1	0	0	1	0	0
TraesCS1A01G009200	1	1	6	8	0	4	4	4	4	6	4	1	3	0	4	2	4	2	6	4	5	1	3	2
TraesCS1A01G009300	43	6	8	33	15	18	16	10	27	1	9	15	21	5	16	24	35	18	28	28	9	45	27	10
TraesCS1A01G009800	0	0	0	0	0	0	0	0	0	0	0	0	0	0	0	0	0	0	0	0	0	1	0	0
TraesCS1A01G010100	0	0	0	0	0	0	0	0	0	0	0	0	0	0	0	0	0	0	0	1	0	0	0	2
TraesCS1A01G010200	0	0	0	12	9	19	62	71	98	94	63	26	0	0	0	1	0	1	16	12	19	5	10	1
TraesCS1A01G010300	0	5	4	10	6	8	7	18	8	15	9	10	5	3	1	5	2	4	11	8	13	5	6	2
TraesCS1A01G010400	0	10	11	9	12	3	28	10	25	5	8	12	6	0	6	13	11	11	19	23	5	24	9	26
TraesCS1A01G010700	0	0	0	0	1	0	0	0	0	0	0	0	0	0	0	0	1	0	0	0	1	0	0	0
TraesCS1A01G011100	5	18	14	12	22	12	10	6	11	28	19	6	2	17	15	31	39	28	15	12	20	33	14	14
TraesCS1A01G011200	37	32	44	71	49	87	102	99	146	100	52	69	45	47	88	63	89	108	106	104	143	73	102	92
TraesCS1A01G011400	0	0	0	0	0	0	0	2	0	3	2	0	0	0	0	1	2	5	0	0	0	5	6	0
TraesCS1A01G011500	76	34	31	82	56	67	128	50	99	69	54	57	64	38	110	75	121	116	111	107	118	87	70	108
TraesCS1A01G011600	22	14	26	21	15	27	22	20	42	5	10	6	9	9	7	15	22	20	46	37	30	28	21	36
TraesCS1A01G011700	0	14	0	4	0	4	1	0	0	7	0	0	10	0	4	0	0	0	0	0	0	0	0	0
TraesCS1A01G011800	0	2	4	17	4	11	13	24	15	6	1	0	12	3	12	4	0	6	9	12	42	6	5	3
TraesCS1A01G011900	0	0	2	3	5	7	2	2	9	21	5	17	2	0	0	10	9	7	9	0	0	34	31	17
TraesCS1A01G012000	4	1	0	25	4	25	48	33	43	33	2	13	0	7	9	21	37	25	51	8	14	98	44	51
TraesCS1A01G012100	0	0	0	1	0	0	0	1	5	0	0	0	0	0	0	0	0	1	5	0	0	1	0	0
TraesCS1A01G012300	0	0	0	0	0	0	0	0	0	0	0	0	0	0	0	0	3	0	0	0	0	0	0	0
TraesCS1A01G012400	0	1	0	9	7	6	9	12	5	4	15	0	4	0	9	0	12	5	0	0	9	11	2	4
TraesCS1A01G012500	284	243	265	367	458	431	638	419	674	838	504	399	194	199	147	448	517	638	476	516	488	670	446	550
TraesCS1A01G012600	0	1	0	16	7	34	1	2	6	13	9	18	1	6	6	41	27	61	25	4	34	43	37	100
TraesCS1A01G012700	4	0	0	5	1	0	1	0	1	9	2	2	0	1	6	4	0	1	0	0	1	0	1	1
TraesCS1A01G012800	0	8	0	18	0	0	4	0	1	1	0	0	0	0	0	1	0	0	0	0	0	1	0	0
TraesCS1A01G012900	0	0	0	1	1	9	4	2	4	14	1	5	0	0	0	0	0	5	0	0	1	10	0	0
TraesCS1A01G013000	4	9	6	0	21	7	13	6	16	65	46	23	12	8	26	2	4	11	6	2	15	18	0	1
TraesCS1A01G013600	0	0	0	0	10	0	0	0	0	0	0	0	0	0	0	37	17	39	8	0	0	4	1	0
TraesCS1A01G013700	100	77	91	80	81	58	167	114	154	122	115	116	66	68	97	113	97	88	199	151	141	153	100	167
TraesCS1A01G013800	1718	1865	1689	1680	2145	2115	1885	1584	1975	2833	2000	1928	2245	1111	1818	1641	1836	1623	986	1102	943	1629	1445	2149
TraesCS1A01G013900	0	0	0	4	14	7	22	15	29	34	57	12	0	0	0	0	0	0	0	0	0	0	0	0
TraesCS1A01G014300	6	1	0	0	0	0	0	0	0	0	0	0	0	0	4	0	0	0	0	0	0	0	0	0
TraesCS1A01G014600	0	0	0	1	1	0	0	0	0	6	0	0	0	0	0	2	0	4	0	0	0	0	0	1
TraesCS1A01G014900	0	0	1	19	14	15	3	24	13	140	43	48	6	8	0	7	5	34	0	0	0	0	15	27
TraesCS1A01G015000	0	0	0	1	0	0	0	6	0	18	6	0	0	0	0	0	0	6	0	0	0	0	1	0
TraesCS1A01G015100	1334	1331	1465	640	612	609	455	377	399	392	277	386	2108	1449	1336	769	622	704	862	759	829	398	592	832
TraesCS1A01G015200	154	200	178	273	243	298	451	305	462	399	291	237	203	236	140	301	288	366	383	433	490	357	242	465
TraesCS1A01G015300	314	294	274	481	528	712	819	832	780	1119	898	605	346	210	234	508	587	677	656	676	606	986	477	803
TraesCS1A01G015400	9	16	1	94	70	208	153	182	80	227	158	151	26	10	24	83	58	73	124	93	128	88	35	92
TraesCS1A01G015500	0	0	0	8	0	0	0	0	1	17	4	6	0	0	0	0	0	0	0	0	0	0	0	1
TraesCS1A01G015600	0	0	0	9	1	1	0	0	1	15	14	1	1	4	0	1	0	1	0	1	0	7	10	0
TraesCS1A01G015700	0	0	0	0	1	0	0	2	1	8	3	4	0	0	0	0	0	0	0	0	0	0	0	0
TraesCS1A01G015800	0	0	0	31	38	52	22	24	7	32	23	32	0	0	0	6	0	6	0	1	0	4	1	1
TraesCS1A01G015900	109	126	157	1856	1666	1729	353	360	422	3134	1565	1931	243	94	149	2129	2220	1716	221	286	195	1749	2103	2889
TraesCS1A01G016000	0	0	0	76	88	39	159	186	149	246	116	168	4	10	0	6	6	1	8	8	0	0	24	0
TraesCS1A01G016100	0	0	0	38	33	27	57	109	92	218	130	137	0	0	8	0	1	0	7	2	0	10	10	2
TraesCS1A01G016200	39	24	25	62	79	62	103	72	94	76	41	35	71	47	29	86	90	98	72	104	90	105	20	43
TraesCS1A01G016300	2	0	0	4	0	0	5	0	1	0	0	1	0	0	0	0	0	0	0	0	0	0	0	0
TraesCS1A01G016800	0	0	0	0	0	1	32	26	44	407	255	634	4	0	0	0	0	0	0	0	0	0	0	0
TraesCS1A01G016900	277	118	140	130	167	222	236	276	311	248	399	218	256	165	124	286	456	466	567	724	459	1034	334	388
TraesCS1A01G017000	54	44	41	90	114	75	119	99	98	124	53	72	34	53	24	138	150	120	205	174	141	206	146	212
TraesCS1A01G017200	0	0	0	0	0	0	0	0	3	0	0	0	0	0	0	0	0	0	0	0	0	0	0	0
TraesCS1A01G017300	0	0	0	0	0	0	0	0	0	0	0	0	0	0	0	0	0	0	0	0	0	0	0	9
TraesCS1A01G017400	0	0	0	0	0	0	0	0	0	0	1	0	0	0	0	0	0	0	0	0	0	0	0	0
TraesCS1A01G017800	0	0	0	0	2	0	0	3	0	2	1	1	1	0	0	0	0	0	0	0	0	0	0	0
TraesCS1A01G017900	36	57	65	3298	2867	3669	4202	3404	3485	4653	2437	2605	86	46	52	382	261	310	199	227	332	326	569	812
TraesCS1A01G018000	5	4	15	873	716	1154	1477	1052	1006	1771	799	880	19	5	0	39	20	35	40	15	31	34	68	97
TraesCS1A01G018100	0	6	1	15	11	18	125	184	183	110	56	83	0	0	0	0	0	0	0	0	0	0	0	0
TraesCS1A01G018300	29	30	32	9	20	12	11	8	7	4	1	0	64	46	62	22	14	33	15	13	4	4	12	8
TraesCS1A01G018400	4	0	0	0	1	0	7	1	2	5	1	0	1	0	4	1	0	4	2	2	0	0	0	0
TraesCS1A01G018500	14	28	19	37	42	60	121	69	84	94	25	44	42	42	19	24	73	30	56	40	48	35	35	36
TraesCS1A01G018600	18	0	20	57	37	82	153	102	133	151	60	84	6	27	7	43	39	22	10	28	14	61	15	96
TraesCS1A01G018700	0	0	1	0	0	0	0	0	0	0	0	1	1	0	0	0	0	0	0	0	1	0	0	0
TraesCS1A01G018800	7	8	13	18	28	31	31	42	36	16	13	36	4	14	12	34	22	70	84	37	43	59	20	35
TraesCS1A01G018900	132	144	156	225	194	228	270	233	253	165	195	140	111	143	127	246	278	294	284	292	302	249	225	305
TraesCS1A01G019000	900	1078	1130	2158	1731	2359	1984	1855	1488	4231	2597	1939	1318	1386	1264	1888	1730	2164	1560	1709	1462	2429	1749	3069
TraesCS1A01G019200	141	89	86	155	130	204	254	193	260	265	159	149	114	81	84	208	220	217	304	216	300	257	178	254
TraesCS1A01G019600	0	0	0	0	0	0	0	1	0	0	0	0	0	0	1	0	0	0	0	0	0	0	0	0
TraesCS1A01G020000	0	0	2	0	0	0	0	0	0	0	0	0	0	0	0	0	0	0	0	0	0	0	0	0
TraesCS1A01G020300	0	0	0	0	0	0	0	0	0	0	0	0	1	0	0	0	1	0	0	0	0	0	0	0
TraesCS1A01G020400	38	72	48	38	39	48	65	46	55	51	27	24	62	47	43	57	25	55	90	81	72	85	67	99
TraesCS1A01G020500	477	633	675	2164	1971	2427	3095	2727	2772	2242	1801	1779	930	617	788	1999	2317	2324	2332	2267	2361	2285	1361	2842
TraesCS1A01G020600	36	59	40	56	66	54	67	94	87	98	70	73	45	24	47	51	67	93	89	96	61	100	88	56
TraesCS1A01G020700	0	1	0	20	15	12	19	3	5	31	7	4	3	0	0	6	4	10	2	5	1	4	19	18
TraesCS1A01G020800	0	0	0	9	0	1	2	16	1	1	0	1	0	0	0	0	0	0	0	0	0	0	0	0
TraesCS1A01G020900	0	32	1	78	59	83	188	192	136	199	182	108	18	3	12	52	30	29	28	52	76	15	21	55
TraesCS1A01G021000	1	6	1	935	861	1081	2024	2319	1883	1742	1566	990	6	5	23	8	9	10	0	0	14	4	6	8
TraesCS1A01G021100	32	33	19	61	54	53	81	99	73	108	62	63	18	16	25	65	81	46	137	141	117	135	100	124
TraesCS1A01G021200	4	9	1	10	28	0	26	0	1	9	7	13	0	2	5	29	3	38	0	16	0	35	13	24
TraesCS1A01G021300	0	0	1	1	0	0	0	4	0	2	1	1	2	0	0	2	0	0	0	14	4	3	0	1
TraesCS1A01G021400	11	6	0	48	68	82	274	152	156	182	127	110	0	0	7	5	0	1	0	0	1	5	4	4
TraesCS1A01G021900	0	0	0	0	0	0	0	0	0	0	0	0	0	0	0	1	0	0	0	3	0	0	1	0
TraesCS1A01G022500	26	44	17	24	7	44	48	18	40	14	19	42	14	21	41	34	53	33	27	34	38	53	19	39
TraesCS1A01G022600	0	1	1	2	6	11	6	0	4	22	7	2	1	1	5	2	2	4	2	1	2	0	4	5
TraesCS1A01G023000	0	0	0	0	0	0	9	8	6	12	11	6	0	0	0	0	0	0	0	0	0	0	0	0
TraesCS1A01G023100	0	0	0	0	1	0	13	12	5	15	7	11	0	0	0	0	0	0	0	0	0	0	0	0
TraesCS1A01G023200	0	0	0	0	0	0	0	0	0	0	0	0	0	0	1	0	4	0	0	0	1	0	0	1
TraesCS1A01G023400	126	114	107	194	169	146	333	200	321	257	187	256	128	84	138	193	239	250	177	244	253	335	240	326
TraesCS1A01G023600	0	0	2	4	10	1	5	5	2	0	11	3	0	1	0	15	8	1	1	0	28	2	18	0
TraesCS1A01G023700	33	45	40	11	32	29	47	32	49	46	12	27	13	45	44	37	32	44	76	71	85	23	36	60
TraesCS1A01G023800	357	319	457	236	261	296	244	168	234	327	213	254	403	256	407	322	342	340	241	200	241	284	210	406
TraesCS1A01G024300	6	1	4	22	8	22	32	18	25	12	11	11	1	9	28	13	29	11	38	3	16	98	45	29
TraesCS1A01G024400	18	29	42	28	39	29	58	20	77	19	28	29	34	43	31	73	62	102	88	102	65	94	54	131
TraesCS1A01G024500	104	132	108	324	271	286	318	225	209	409	292	225	97	92	77	273	314	204	191	191	164	249	229	392
TraesCS1A01G024600	208	198	221	235	140	270	734	815	840	683	675	573	229	190	229	172	169	166	193	174	218	70	99	157
TraesCS1A01G024700	202	280	326	360	237	366	274	274	328	354	317	312	318	220	285	465	461	487	418	268	451	417	419	543
TraesCS1A01G025100	27	10	1	239	137	288	337	309	286	292	153	141	13	6	11	161	169	172	147	189	226	202	143	246
TraesCS1A01G025200	307	226	292	351	377	424	335	312	368	558	345	259	258	153	243	383	511	452	317	288	329	618	311	487
TraesCS1A01G025500	0	0	0	48	28	21	52	85	45	130	42	27	0	0	0	0	0	0	0	1	0	0	3	0
TraesCS1A01G025600	32	52	70	622	554	630	642	561	543	562	319	353	56	71	48	144	183	146	53	86	85	495	305	623
TraesCS1A01G025700	0	5	0	14	2	4	40	20	21	9	19	8	0	0	0	2	26	13	36	30	6	6	9	37
TraesCS1A01G025800	0	0	0	6	3	20	10	23	1	15	33	22	0	0	0	21	20	52	12	13	17	81	50	96
TraesCS1A01G025900	67	100	62	190	162	178	191	151	209	166	164	134	103	73	87	215	203	201	206	227	222	220	226	209
TraesCS1A01G026000	0	0	0	0	0	0	0	0	1	0	0	0	0	0	0	0	0	0	0	0	0	0	0	0
TraesCS1A01G026200	135	70	57	543	506	422	286	265	306	401	299	309	71	37	32	505	404	235	50	35	34	977	646	1007
TraesCS1A01G026300	35	18	20	37	36	19	44	24	36	28	23	16	19	28	38	46	100	35	38	15	39	47	20	66
TraesCS1A01G026400	24	48	31	240	284	372	287	152	231	412	246	331	39	66	40	550	819	777	247	240	205	797	385	660
TraesCS1A01G026600	0	0	0	0	0	0	0	0	0	2	0	0	0	0	0	0	4	0	0	0	0	5	0	0
TraesCS1A01G026700	0	0	0	0	0	0	2	0	0	0	4	2	0	0	0	0	0	0	0	0	0	0	0	0
TraesCS1A01G026900	0	1	0	6	0	11	3	1	1	5	3	5	0	0	1	4	10	0	6	22	3	6	2	7
TraesCS1A01G027200	1	10	7	52	39	62	123	94	92	82	46	45	20	6	12	37	46	79	107	70	94	63	50	74
TraesCS1A01G027300	0	0	0	0	0	0	1	0	2	0	3	1	0	0	0	0	0	3	0	4	6	1	5	0
TraesCS1A01G027500	2	0	5	21	9	30	31	14	28	43	17	45	16	4	4	8	6	19	11	32	44	39	21	16
TraesCS1A01G027600	27	21	18	48	42	95	54	56	116	59	63	67	27	9	4	80	79	84	103	72	84	83	82	60
TraesCS1A01G027700	0	0	0	0	5	5	0	2	5	11	0	1	0	0	0	0	0	2	0	3	1	0	5	6
TraesCS1A01G027800	0	3	1	2	11	14	6	5	13	17	4	4	0	2	0	6	10	10	5	2	0	8	0	13
TraesCS1A01G027900	0	0	0	0	4	3	1	1	1	3	1	1	0	2	0	0	6	5	4	0	0	2	0	0
TraesCS1A01G028000	0	0	0	0	0	1	0	1	0	0	0	0	0	0	0	0	0	0	0	0	0	0	0	0
TraesCS1A01G028400	0	0	0	0	0	5	4	2	0	0	0	2	0	0	0	1	11	7	0	0	0	2	1	0
TraesCS1A01G028500	2	2	1	30	44	34	55	32	48	45	26	50	16	14	11	76	121	91	37	42	42	93	53	69
TraesCS1A01G028600	0	8	5	11	10	32	12	9	21	22	20	30	0	0	0	23	62	63	10	23	1	40	14	36
TraesCS1A01G028700	0	0	0	4	0	1	1	0	0	0	1	0	0	0	0	4	0	2	0	1	0	0	2	3
TraesCS1A01G028800	0	0	0	0	0	0	0	0	0	1	0	0	0	0	0	0	0	0	0	0	0	0	1	0
TraesCS1A01G028900	13	18	12	97	104	108	103	84	85	78	68	69	15	14	16	185	242	262	83	77	74	277	97	209
TraesCS1A01G029100	0	0	0	0	2	2	6	2	0	1	0	10	2	0	0	0	2	2	3	0	0	1	1	4
TraesCS1A01G029200	0	1	9	18	32	109	120	91	188	71	36	59	0	0	5	24	30	41	60	52	55	38	16	30
TraesCS1A01G029300	2611	2909	3192	462	731	452	1060	1113	1331	321	213	210	3486	2463	2754	1013	792	610	2584	2271	2450	320	358	560
TraesCS1A01G029400	0	0	0	0	0	0	0	0	0	5	0	0	0	0	0	0	0	0	0	0	0	0	0	0
TraesCS1A01G029500	0	0	0	0	0	0	0	0	0	0	0	1	1	0	0	0	0	0	0	0	0	0	0	0
TraesCS1A01G029700	0	0	1	0	0	0	4	1	1	9	1	7	0	0	0	6	0	0	0	0	0	0	0	0
TraesCS1A01G029800	28	47	42	395	390	290	713	857	564	2675	2216	1831	68	26	51	190	123	170	88	116	108	927	633	608
TraesCS1A01G029900	0	0	0	0	1	0	0	0	0	0	0	0	0	0	0	0	0	0	0	0	0	0	0	0
TraesCS1A01G030000	5497	7761	8467	4535	4523	3417	1004	853	636	2298	1892	2255	10146	6131	6963	5083	3730	4327	1442	1474	1748	3086	3862	5469
TraesCS1A01G030100	138	196	190	382	468	481	214	200	185	475	315	332	231	189	138	622	632	706	327	379	320	649	704	648
TraesCS1A01G030200	3	0	2	0	0	2	0	0	0	1	0	0	2	0	0	2	0	0	1	0	3	2	0	4
TraesCS1A01G030400	332	326	312	92	63	104	12	5	5	45	5	20	407	372	406	324	494	308	157	91	144	160	295	330
TraesCS1A01G030500	10	10	14	60	74	45	117	97	141	100	26	27	18	6	1	46	55	30	27	34	47	75	40	60
TraesCS1A01G030600	20	68	64	212	178	230	358	226	231	479	274	195	87	53	63	200	142	278	276	258	230	368	201	288
TraesCS1A01G030700	188	228	198	285	377	386	1070	1114	1042	702	793	527	268	170	220	332	257	327	944	975	799	400	220	268
TraesCS1A01G030800	0	0	0	0	0	0	0	0	0	0	0	0	0	0	0	0	5	0	0	0	0	0	0	0
TraesCS1A01G030900	0	0	0	0	6	0	0	2	5	2	0	1	0	0	0	0	0	0	0	0	0	12	0	0
TraesCS1A01G031000	0	0	0	0	0	0	0	0	0	0	0	0	0	0	0	0	0	0	0	0	0	0	0	1
TraesCS1A01G031100	0	0	0	0	1	0	0	0	0	0	0	0	0	0	0	0	0	2	0	0	0	0	0	2
TraesCS1A01G031200	689	774	820	452	470	423	889	892	1146	718	538	574	961	835	783	509	414	523	1475	1167	1088	560	490	635
TraesCS1A01G031300	447	661	662	48	34	53	30	24	34	16	6	28	678	665	612	79	63	67	80	90	96	33	72	35
TraesCS1A01G031400	8	3	0	5	5	7	1	8	4	5	0	6	2	3	0	0	18	2	3	5	21	10	8	16
TraesCS1A01G031600	0	0	0	8	0	1	0	1	0	0	0	0	0	0	0	0	0	0	0	0	0	0	0	8
TraesCS1A01G031700	0	0	0	0	0	0	1	1	1	1	0	0	0	0	0	6	12	0	6	0	1	26	1	12
TraesCS1A01G031800	0	0	0	1	0	0	0	0	10	4	0	0	0	0	0	0	0	5	0	0	0	1	2	1
TraesCS1A01G031900	0	2	0	1	0	1	2	0	0	2	0	1	0	2	2	0	0	0	0	0	3	0	2	1
TraesCS1A01G032200	21	10	6	0	0	0	0	0	0	0	0	0	5	8	0	0	0	0	0	0	0	0	0	0
TraesCS1A01G032500	0	0	0	0	0	0	0	2	0	10	2	0	0	0	0	0	0	0	0	0	0	0	0	0
TraesCS1A01G032600	0	0	0	1	0	0	6	2	0	6	0	2	0	0	0	0	0	5	1	0	2	0	0	0
TraesCS1A01G032700	0	0	2	5	8	8	10	4	3	0	0	0	0	0	1	2	1	2	6	4	4	4	1	0
TraesCS1A01G032800	0	0	0	0	0	0	0	0	1	0	0	0	0	0	0	0	0	0	0	0	0	0	0	0
TraesCS1A01G032900	82	58	18	33	77	56	58	78	73	34	64	16	26	2	55	44	39	76	364	375	329	189	113	142
TraesCS1A01G033000	202	217	231	131	173	206	208	202	167	230	195	110	195	177	231	200	221	276	217	186	173	399	196	335
TraesCS1A01G033100	144	169	184	237	335	282	520	438	511	326	236	286	179	145	114	331	304	353	682	541	822	466	292	438
TraesCS1A01G033200	99	104	102	1352	988	1365	1592	2303	1620	4786	3602	3062	159	127	160	701	523	562	595	438	514	1810	1688	3900
TraesCS1A01G033300	7	10	13	24	28	18	114	59	69	59	53	50	19	15	8	18	30	34	60	57	65	31	31	37
TraesCS1A01G033500	3245	3451	3769	558	639	553	199	199	97	103	167	183	3759	2733	2618	1058	1046	1084	2064	1296	1403	409	338	713
TraesCS1A01G033600	122	160	152	9	16	19	12	21	22	17	33	23	146	75	120	24	47	41	36	45	27	37	47	14
TraesCS1A01G033700	0	0	0	0	0	0	0	0	0	0	0	0	0	0	0	1	0	0	0	0	0	0	0	0
TraesCS1A01G033800	48	16	12	40	47	64	34	46	43	90	24	33	16	26	34	43	67	70	59	73	29	64	54	77
TraesCS1A01G034000	0	0	0	0	0	0	0	5	0	1	0	0	0	0	0	0	0	0	0	0	0	0	0	0
TraesCS1A01G034300	38	44	27	145	133	196	163	195	197	279	136	149	46	62	46	105	153	121	117	112	137	221	132	211
TraesCS1A01G034600	58	78	92	0	0	8	0	4	0	0	0	1	95	69	44	14	16	6	9	2	8	6	4	1
TraesCS1A01G035000	20	0	19	107	43	94	117	106	74	106	29	46	17	9	12	39	40	53	43	43	54	82	49	57
TraesCS1A01G035100	8	40	21	484	273	311	717	659	410	1149	651	669	50	24	39	157	68	66	52	67	22	202	294	407
TraesCS1A01G035200	29	9	22	31	8	11	11	31	13	1	0	3	30	25	25	9	18	5	41	35	55	17	17	21
TraesCS1A01G035300	0	4	1	3	11	38	25	23	25	5	31	9	0	2	7	9	14	17	18	17	24	5	14	14
TraesCS1A01G035500	2	0	7	2	4	0	0	2	6	8	1	5	0	3	0	4	4	2	7	6	1	2	3	19
TraesCS1A01G035600	56	97	79	1096	756	1239	1333	992	687	4215	1781	1606	110	51	142	102	83	80	106	85	92	185	253	186
TraesCS1A01G035700	0	0	0	11	16	11	94	94	90	178	102	58	0	1	0	0	0	0	0	0	0	0	0	0
TraesCS1A01G035800	320	389	382	1126	843	1305	1162	892	576	2232	1252	901	650	481	508	721	859	1048	683	817	811	1083	700	970
TraesCS1A01G035900	0	0	0	19	6	8	0	1	0	14	8	8	6	4	0	19	12	26	0	10	16	17	28	22
TraesCS1A01G036100	726	809	860	260	307	217	248	268	248	159	190	257	909	644	736	529	482	504	480	542	441	357	313	384
TraesCS1A01G036200	1677	1751	2139	1482	1301	1124	409	419	388	1183	765	1063	2608	1581	1799	2031	1776	1802	858	796	737	1345	1482	2250
TraesCS1A01G036300	22	4	10	13	15	24	20	10	8	38	22	8	11	13	5	5	13	18	17	17	41	21	9	39
TraesCS1A01G036500	0	0	0	0	4	1	0	16	3	8	8	8	0	0	0	0	0	6	0	0	0	0	2	1
TraesCS1A01G036700	0	0	0	0	0	0	0	0	0	0	0	0	0	0	0	0	0	1	0	0	0	0	0	0
TraesCS1A01G036800	0	0	0	0	0	0	0	6	0	0	0	0	0	0	0	1	0	0	0	14	0	6	1	0
TraesCS1A01G037000	0	0	0	0	0	0	0	0	0	0	0	0	0	1	0	0	0	0	0	0	0	0	0	0
TraesCS1A01G037300	0	0	0	0	0	0	0	0	0	0	0	4	0	0	0	0	0	0	0	0	0	0	0	0
TraesCS1A01G037400	283	347	307	142	214	166	215	165	214	249	140	229	399	376	497	268	262	218	297	317	315	344	206	414
TraesCS1A01G037700	14	6	3	327	394	218	1314	1441	1531	1838	1609	868	9	0	9	6	25	3	1	4	1	38	37	35
TraesCS1A01G037800	6	6	11	129	93	152	95	75	80	629	304	274	0	1	17	6	1	6	5	1	28	26	44	15
TraesCS1A01G037900	211	219	272	475	467	742	491	425	388	627	442	408	380	220	263	685	759	735	614	564	541	528	544	682
TraesCS1A01G038200	0	0	0	0	1	8	0	0	4	0	0	0	0	0	0	6	1	6	0	0	0	0	0	0
TraesCS1A01G038300	0	2	0	0	0	0	0	1	0	0	0	0	0	1	0	0	0	2	0	0	0	3	0	0
TraesCS1A01G038400	0	0	2	46	62	123	100	87	129	72	53	46	2	0	0	31	79	77	41	63	41	72	103	77
TraesCS1A01G038600	0	5	0	0	0	0	0	0	3	0	0	0	0	0	0	2	1	0	0	2	0	0	0	0
TraesCS1A01G039100	22	29	30	132	85	118	189	125	88	150	89	67	50	40	13	113	129	111	79	89	117	147	178	115
TraesCS1A01G039200	156	157	221	232	248	263	312	275	360	278	194	197	164	158	168	276	311	328	312	328	346	462	270	270
TraesCS1A01G039300	0	0	0	0	0	0	0	0	0	0	0	0	1	0	0	0	0	0	0	0	0	0	0	0
TraesCS1A01G039400	49	30	37	200	176	182	387	259	319	317	178	163	32	29	23	143	177	173	238	204	232	173	155	241
TraesCS1A01G039500	0	0	0	0	0	0	0	0	0	0	1	0	0	0	0	0	0	0	0	0	0	0	0	0
TraesCS1A01G039800	0	0	0	8	14	15	18	63	21	8	11	29	0	0	0	8	0	4	11	1	4	1	1	2
TraesCS1A01G039900	0	4	13	31	11	17	2	3	13	20	2	3	15	0	9	34	11	22	10	11	2	20	6	29
TraesCS1A01G040000	1	0	2	18	10	1	3	0	1	0	0	0	18	0	4	1	17	1	1	0	7	16	1	18
TraesCS1A01G040200	0	0	0	0	0	0	0	0	0	0	0	0	0	0	0	0	0	0	8	0	0	0	0	0
TraesCS1A01G040300	0	0	0	0	0	0	2	0	0	0	0	0	0	0	0	0	0	1	3	0	1	4	0	0
TraesCS1A01G040400	24	24	15	127	89	121	280	226	291	199	175	155	47	31	28	108	107	133	117	120	99	100	101	132
TraesCS1A01G040500	8	14	0	90	56	108	61	42	67	92	27	54	29	12	0	35	47	45	62	64	40	82	24	74
TraesCS1A01G040600	5340	3128	3377	5096	4803	5710	6522	5250	7136	5674	5008	4637	2760	4150	4345	7093	9423	7632	11514	10719	10833	10127	9062	14722
TraesCS1A01G040700	0	6	0	13	0	4	7	15	3	0	7	2	0	10	4	1	2	12	1	3	10	0	3	0
TraesCS1A01G041100	0	0	0	0	0	0	0	0	6	0	0	0	0	0	0	0	0	0	0	0	0	0	0	4
TraesCS1A01G041200	0	0	0	3	0	1	20	22	12	20	20	22	0	0	0	0	0	4	10	9	2	0	0	0
TraesCS1A01G041300	0	8	1	8	10	22	12	5	8	31	31	1	0	0	2	0	0	0	0	0	0	0	0	0
TraesCS1A01G041400	6	8	6	0	1	0	0	0	0	0	0	0	1	0	17	0	0	0	0	0	0	0	0	0
TraesCS1A01G041900	0	0	0	0	0	0	0	0	0	0	0	0	0	0	0	2	0	0	0	0	0	0	3	4
TraesCS1A01G042100	0	1	0	7	8	8	4	2	6	14	14	7	6	0	0	14	0	8	0	9	11	16	7	10
TraesCS1A01G042500	0	1	5	5	11	8	32	2	31	84	66	71	0	0	0	0	11	1	1	1	6	10	1	17
TraesCS1A01G042700	302	283	285	645	409	1160	1110	924	849	729	447	578	339	370	349	981	1085	1221	2938	2547	2506	1533	940	1895
TraesCS1A01G042800	8	18	10	7	1	2	12	8	7	47	7	12	6	19	12	0	0	0	0	1	4	0	0	0
TraesCS1A01G042900	11	1	3	8	3	8	7	11	28	9	20	0	2	1	0	24	11	12	13	9	7	14	12	4
TraesCS1A01G043200	439	482	419	678	786	908	1114	1021	1142	877	644	619	422	478	474	1074	1011	1155	1191	1098	1284	1318	786	1390
TraesCS1A01G043300	0	1	10	0	1	0	6	6	0	0	0	0	0	0	0	0	0	0	0	0	0	0	0	0
TraesCS1A01G043400	7	4	3	4	25	11	8	25	40	10	19	7	1	6	7	21	66	42	32	31	24	31	36	15
TraesCS1A01G043600	185	173	194	360	354	521	427	421	398	573	359	316	183	158	148	414	488	385	386	469	340	586	438	883
TraesCS1A01G043700	0	0	0	0	1	0	6	0	0	0	0	0	0	0	0	0	0	0	0	0	0	0	0	0
TraesCS1A01G043900	0	0	0	0	1	8	26	32	48	888	411	319	0	0	0	0	0	0	0	0	0	0	0	0
TraesCS1A01G044200	60	79	102	141	107	147	167	143	162	243	147	165	125	82	119	131	89	143	171	170	174	163	122	140
TraesCS1A01G044300	0	0	0	0	0	0	0	1	0	0	1	0	0	0	4	0	0	0	0	3	0	0	0	0
TraesCS1A01G044500	400	357	360	477	482	472	613	523	735	573	383	398	327	281	346	512	560	525	646	685	587	633	318	580
TraesCS1A01G044600	18	50	36	69	63	75	71	82	75	129	88	68	37	41	47	37	42	40	66	71	88	87	89	73
TraesCS1A01G044800	89	109	61	131	103	131	137	132	171	154	87	121	91	56	116	160	170	193	144	182	120	253	75	179
TraesCS1A01G045300	103	162	118	760	936	1036	1514	1150	1378	1973	1340	1387	121	85	43	1297	1190	1960	608	762	476	1512	1217	1293
TraesCS1A01G045400	144	248	219	727	701	946	919	691	819	1580	1105	1031	254	254	237	895	939	1160	721	766	649	1289	758	1321
TraesCS1A01G045700	1313	1800	1700	1619	1482	1898	1349	1102	878	1890	1003	1123	2112	1590	1768	2208	2044	2534	1639	1787	1553	2088	1462	2562
TraesCS1A01G045800	198	121	147	744	859	931	1080	819	753	1730	1264	1134	241	141	165	611	607	892	749	828	723	1378	857	1057
TraesCS1A01G045900	0	0	0	0	0	0	0	0	0	3	0	0	0	0	0	0	0	0	0	0	0	0	0	0
TraesCS1A01G046000	0	0	0	0	0	2	0	0	0	0	0	0	0	0	0	0	5	3	3	1	1	0	0	2
TraesCS1A01G046100	18	24	22	1	4	3	16	11	17	14	21	8	7	1	12	11	12	7	20	11	13	6	12	6
TraesCS1A01G046200	47	33	53	44	29	41	52	52	38	54	27	24	39	103	55	41	63	25	25	20	42	30	34	65
TraesCS1A01G046300	16	12	15	6	22	30	39	36	26	18	4	6	9	10	23	24	50	36	28	10	7	19	22	18
TraesCS1A01G046400	967	824	968	365	412	397	303	243	320	208	128	210	1174	898	903	604	593	444	530	524	695	364	373	574
TraesCS1A01G046500	159	192	292	365	437	568	734	612	761	581	444	352	293	136	175	490	670	668	641	793	667	814	514	716
TraesCS1A01G046600	7	8	2	6	4	5	3	4	4	6	1	6	5	2	2	3	19	21	16	10	15	8	2	5
TraesCS1A01G046700	13	12	14	29	37	37	20	20	24	51	31	18	9	7	3	14	45	51	31	25	50	38	24	43
TraesCS1A01G046800	111	136	127	119	85	89	140	86	101	121	81	88	213	165	170	109	111	122	108	100	101	220	92	279
TraesCS1A01G046900	0	0	0	0	0	0	0	1	0	0	0	1	0	0	0	0	0	0	0	0	11	1	13	0
TraesCS1A01G047000	95	178	151	1818	1677	2222	2875	2531	3339	3037	2252	2254	150	102	142	2044	2022	2411	1983	1987	1545	2607	1901	2354
TraesCS1A01G047200	7	1	2	11	10	26	21	16	22	7	21	14	4	12	6	18	15	13	12	19	6	7	6	30
TraesCS1A01G047300	9	0	0	26	6	221	124	101	22	34	30	58	0	0	0	75	160	133	37	126	39	137	42	302
TraesCS1A01G047400	0	0	0	0	0	0	0	0	0	0	4	1	0	0	0	7	0	2	4	0	0	4	1	0
TraesCS1A01G047500	164	148	154	168	148	129	209	236	288	279	166	132	219	140	153	193	162	223	345	283	320	334	171	244
TraesCS1A01G047700	0	0	0	1	0	0	0	0	1	4	0	0	0	0	0	0	0	0	0	1	0	0	0	0
TraesCS1A01G047800	0	0	0	0	0	0	0	0	0	0	1	1	0	0	0	0	0	0	0	0	0	0	0	0
TraesCS1A01G047900	0	0	0	0	0	0	0	0	0	0	0	0	0	0	0	0	0	1	0	0	0	0	0	0
TraesCS1A01G048000	0	0	0	2	17	10	38	12	35	97	42	37	0	0	0	16	0	5	6	1	0	9	1	10
TraesCS1A01G048100	0	0	2	19	33	48	135	117	97	148	83	60	6	4	0	27	75	11	45	41	33	29	49	42
TraesCS1A01G048300	7	0	6	5	6	5	3	10	8	9	4	10	1	11	0	2	2	0	0	2	0	0	2	4
TraesCS1A01G048600	10	12	3	13	33	22	34	25	26	22	15	26	23	0	1	45	47	62	47	28	64	24	49	40
TraesCS1A01G048700	4	10	8	45	41	67	100	87	45	481	272	189	11	5	12	12	10	15	0	0	0	25	22	34
TraesCS1A01G049000	0	1	3	0	0	0	1	0	3	4	0	0	1	0	0	8	3	0	0	0	0	0	0	0
TraesCS1A01G049100	0	0	1	127	297	234	81	55	64	253	190	94	0	0	3	0	0	6	0	1	0	0	8	0
TraesCS1A01G049300	1	11	13	152	86	194	196	142	247	170	81	100	24	12	32	160	250	167	113	145	108	213	165	215
TraesCS1A01G049600	53	60	35	442	377	485	92	74	50	264	126	149	75	25	45	385	214	313	239	303	229	251	129	367
TraesCS1A01G049700	736	690	633	587	544	735	964	879	959	1015	756	550	871	756	816	671	669	833	1315	1257	1203	875	569	968
TraesCS1A01G049800	0	0	0	0	0	0	0	0	0	0	0	0	0	0	0	0	0	0	2	0	0	0	0	0
TraesCS1A01G050100	272	273	224	178	245	243	273	248	175	285	291	275	391	262	310	415	445	505	830	905	692	605	387	537
TraesCS1A01G050200	0	0	0	76	57	125	105	105	103	220	105	86	0	0	0	0	0	0	0	0	0	0	8	0
TraesCS1A01G050300	0	0	0	2	1	14	20	11	6	17	10	23	0	0	0	7	3	5	8	5	11	2	26	16
TraesCS1A01G050400	0	0	0	0	0	3	5	10	2	8	15	5	0	0	0	0	0	0	11	9	4	2	2	2
TraesCS1A01G051000	0	3	0	10	8	1	3	3	9	4	0	1	1	3	0	3	1	3	2	1	3	6	6	1
TraesCS1A01G051100	4	0	0	0	6	2	3	4	1	2	0	0	4	0	0	6	9	18	0	10	3	6	0	0
TraesCS1A01G051200	25	16	26	42	48	66	85	79	76	72	59	52	39	23	21	55	102	107	93	52	96	69	71	86
TraesCS1A01G051300	48	64	94	29	68	93	98	87	72	101	71	65	65	36	92	133	137	99	99	84	68	108	84	59
TraesCS1A01G051400	2	4	4	10	1	7	22	11	13	10	21	1	5	4	5	21	23	16	4	3	15	11	12	9
TraesCS1A01G051500	322	471	401	530	509	559	859	777	713	1321	767	724	543	521	563	512	507	533	729	836	775	702	740	874
TraesCS1A01G051600	8	4	0	26	4	6	26	19	69	34	6	14	4	8	12	14	41	10	13	13	24	37	9	22
TraesCS1A01G051700	682	996	1077	1695	1510	2047	1715	1728	1084	3225	2791	2267	1395	882	976	1730	1485	1447	896	787	754	3778	2638	5967
TraesCS1A01G051800	0	0	3	9	10	9	60	34	33	90	41	65	14	10	1	12	10	50	17	36	26	13	31	19
TraesCS1A01G051900	61	99	74	94	70	86	289	245	250	235	121	78	114	62	112	84	121	144	269	207	284	139	107	153
TraesCS1A01G052100	24	17	5	53	28	41	62	60	86	64	42	50	8	32	18	52	51	66	86	73	67	90	68	86
TraesCS1A01G052200	406	379	397	714	795	892	1161	865	1067	1079	595	532	432	344	387	629	986	896	743	851	686	1175	814	945
TraesCS1A01G052300	22	15	37	18	19	33	26	21	14	51	23	15	76	47	55	34	70	22	15	18	22	27	20	34
TraesCS1A01G052400	0	0	1	0	1	1	5	0	1	10	0	1	0	0	0	0	1	1	0	7	4	5	0	4
TraesCS1A01G052900	0	0	0	0	0	0	0	0	1	0	0	0	0	0	0	0	0	0	0	0	0	0	0	0
TraesCS1A01G053000	0	0	0	1	0	0	4	1	2	31	11	1	0	0	0	0	0	0	0	0	0	0	0	0
TraesCS1A01G053400	0	0	0	0	0	0	0	0	0	0	0	0	0	0	0	0	2	0	0	0	0	0	0	1
TraesCS1A01G053600	10	2	2	5	10	23	27	26	27	4	3	8	14	4	9	27	16	25	10	23	11	22	19	26
TraesCS1A01G053700	0	4	10	7	13	9	19	22	32	8	17	20	7	1	1	63	9	8	44	37	47	18	20	24
TraesCS1A01G053900	0	4	0	3	4	2	6	4	6	5	2	9	0	0	0	1	3	2	0	7	13	36	10	22
TraesCS1A01G054000	21	33	49	146	109	136	206	172	158	217	100	128	47	69	52	109	194	141	108	141	177	126	100	145
TraesCS1A01G054300	187	172	226	355	386	375	441	379	599	370	238	260	143	119	110	377	390	460	380	506	482	573	489	610
TraesCS1A01G054400	22	31	10	19	8	4	6	7	7	44	15	9	22	43	34	28	51	8	3	13	2	9	19	10
TraesCS1A01G054700	0	0	18	1	2	9	3	8	7	0	9	0	4	11	11	5	9	0	13	16	4	38	14	6
TraesCS1A01G054800	0	0	0	0	0	0	0	0	0	0	1	0	0	0	0	0	0	0	0	0	0	0	0	0
TraesCS1A01G054900	100	81	147	169	196	195	334	335	410	358	185	219	125	100	98	210	220	314	324	362	315	321	197	315
TraesCS1A01G055000	395	454	377	253	333	254	190	141	217	317	201	216	434	301	381	428	455	355	177	183	176	425	366	460
TraesCS1A01G055200	516	604	601	692	538	625	771	705	532	1033	662	612	636	484	583	528	475	615	527	581	510	801	667	806
TraesCS1A01G055400	816	716	819	435	501	517	439	359	554	405	239	412	708	458	547	704	932	722	656	627	728	689	617	669
TraesCS1A01G055500	0	0	4	0	1	1	2	3	12	1	4	4	0	0	1	5	6	6	5	3	3	3	3	1
TraesCS1A01G055600	0	6	0	6	1	0	2	7	25	0	2	5	1	0	0	20	6	11	6	8	6	5	5	11
TraesCS1A01G055800	0	0	0	16	8	30	17	28	15	4	15	7	0	1	0	28	4	18	2	1	7	11	8	21
TraesCS1A01G055900	0	0	1	0	0	1	1	0	10	11	1	0	0	0	0	2	1	1	0	0	0	1	0	9
TraesCS1A01G056000	6	4	0	1	3	19	28	5	0	6	8	2	1	0	0	5	14	14	5	2	1	24	17	34
TraesCS1A01G056100	1	5	1	2	5	1	11	15	5	23	1	2	4	3	6	21	23	10	26	0	12	10	4	25
TraesCS1A01G056200	376	602	686	342	300	228	57	69	49	73	80	87	869	569	553	423	235	248	56	126	106	165	281	406
TraesCS1A01G056300	22	15	11	61	21	63	32	27	20	40	16	49	29	8	3	62	54	100	52	52	41	98	50	146
TraesCS1A01G056400	0	0	1	0	0	0	0	0	0	0	0	0	0	6	8	0	0	0	0	0	0	0	0	0
TraesCS1A01G056500	244	251	269	214	208	238	360	302	276	374	297	178	279	211	271	351	304	327	362	387	459	411	254	424
TraesCS1A01G056600	26	22	41	637	581	824	972	957	919	1419	779	558	37	105	54	150	118	188	151	270	139	396	166	203
TraesCS1A01G056700	0	0	0	64	52	34	11	23	12	395	265	295	0	0	0	14	18	8	0	0	0	15	52	36
TraesCS1A01G056800	0	0	0	72	29	16	14	15	10	306	221	158	0	0	0	4	0	1	0	0	10	39	17	39
TraesCS1A01G056900	19	19	13	6	18	11	3	1	2	11	0	1	12	12	0	7	3	26	36	29	16	12	26	6
TraesCS1A01G057100	51	46	57	43	50	95	63	90	67	56	53	110	9	14	49	38	58	64	58	95	55	80	52	57
TraesCS1A01G057200	4738	6854	6649	1005	911	1017	1254	970	977	760	528	566	6804	3070	4441	2349	1158	1299	1903	2060	2601	612	524	841
TraesCS1A01G057300	59	19	40	24	27	28	29	6	27	15	26	17	23	25	26	49	92	70	10	21	19	60	72	50
TraesCS1A01G057400	0	0	0	0	0	0	0	0	0	0	0	0	0	0	0	0	0	0	0	0	0	1	0	0
TraesCS1A01G057700	1	13	10	8	10	8	11	4	5	19	23	9	15	23	14	13	19	14	10	3	16	16	11	14
TraesCS1A01G057900	0	4	2	0	0	8	2	0	0	1	1	0	11	1	1	0	0	4	2	0	0	0	0	1
TraesCS1A01G058100	0	0	0	0	0	0	0	0	1	1	0	0	0	0	0	0	0	0	1	0	0	0	1	0
TraesCS1A01G058200	13	1	6	1	12	6	7	13	5	17	16	5	1	2	2	8	8	20	11	35	12	5	2	6
TraesCS1A01G058300	0	7	19	63	34	110	94	110	82	143	50	73	5	10	3	69	36	47	81	30	86	62	50	34
TraesCS1A01G058400	331	287	334	558	620	680	645	452	481	731	547	596	332	368	521	883	766	1113	1397	1470	1293	1317	923	883
TraesCS1A01G058500	0	1	4	0	0	1	0	3	0	0	0	1	0	0	0	0	1	0	0	1	0	0	0	0
TraesCS1A01G058600	0	0	0	1	0	2	0	14	2	11	2	17	0	0	0	25	4	27	2	10	0	20	5	7
TraesCS1A01G058700	1	4	8	0	3	2	0	0	0	8	2	4	0	0	1	9	34	11	14	4	1	4	9	4
TraesCS1A01G058900	1991	2129	1924	877	1089	839	116	76	124	656	446	609	2330	1862	1852	1568	1857	1516	138	175	228	957	1382	1717
TraesCS1A01G059100	1	28	7	0	21	11	7	7	0	18	82	31	26	7	25	51	20	84	67	64	24	383	146	82
TraesCS1A01G059200	41	62	31	30	43	107	124	104	160	175	100	129	71	22	45	18	29	56	29	37	8	127	62	66
TraesCS1A01G059700	0	0	0	0	0	0	0	1	0	0	0	0	0	0	0	0	0	0	0	0	0	0	0	0
TraesCS1A01G059900	0	0	0	0	0	0	0	1	0	0	0	0	0	0	0	0	0	0	0	0	0	0	0	0
TraesCS1A01G060100	15	13	19	107	92	114	126	68	115	160	112	91	5	0	11	83	58	66	54	59	67	175	101	114
TraesCS1A01G060300	0	0	0	0	0	0	0	0	0	0	0	0	1	0	0	0	1	0	1	0	0	0	0	0
TraesCS1A01G060500	37	39	22	23	13	4	10	8	14	18	30	36	13	4	1	15	53	13	29	24	36	29	45	21
TraesCS1A01G060600	0	0	0	0	0	0	0	0	0	1	0	0	0	0	0	0	0	0	6	0	0	0	1	0
TraesCS1A01G060700	0	26	20	135	116	168	394	332	389	240	95	101	11	1	7	86	147	119	135	113	187	120	133	157
TraesCS1A01G061600	1	3	2	2	0	2	2	3	2	10	1	1	1	7	2	3	4	1	1	0	4	1	3	4
TraesCS1A01G061700	1069	1575	1467	1542	1430	1502	1261	1015	944	1268	626	833	1741	1502	1480	1993	1734	1975	1901	1696	1729	1399	1440	2103
TraesCS1A01G062100	205	223	138	342	336	404	517	439	399	809	568	503	254	137	374	496	339	518	905	838	743	695	541	886
TraesCS1A01G062200	5	6	0	10	27	13	24	9	7	47	35	24	17	2	0	22	44	22	31	34	37	26	8	58
TraesCS1A01G062400	44	45	12	50	48	53	53	43	61	99	37	47	46	18	52	67	49	32	54	53	23	43	37	56
TraesCS1A01G062800	0	0	0	0	0	1	0	0	1	1	1	0	0	0	0	2	0	0	1	0	0	0	0	0
TraesCS1A01G063300	32	43	22	85	85	80	198	121	99	131	101	80	51	14	44	71	120	94	72	105	64	104	88	125
TraesCS1A01G063500	44	24	35	83	57	52	89	68	40	41	45	35	39	27	6	61	92	53	52	58	115	153	72	111
TraesCS1A01G063600	10	25	30	16	9	50	36	32	40	34	2	5	47	16	25	16	24	37	45	22	43	37	9	29
TraesCS1A01G064000	387	738	641	340	261	511	383	453	336	520	228	212	754	452	740	245	194	252	334	404	620	124	96	170
TraesCS1A01G064100	201	191	218	94	128	148	155	77	138	221	137	116	341	240	181	191	303	266	170	191	180	260	182	245
TraesCS1A01G064800	0	0	0	0	1	0	5	0	5	4	0	1	0	5	8	0	1	0	5	11	0	0	0	4
TraesCS1A01G064900	0	0	4	0	9	7	0	0	1	4	1	0	10	0	0	0	0	0	8	1	3	11	9	15
TraesCS1A01G065000	5	3	2	1	7	13	14	18	18	12	7	7	7	0	6	12	30	10	14	25	11	22	5	12
TraesCS1A01G065100	34	6	9	14	22	19	35	38	26	18	18	3	16	5	0	31	14	23	36	32	11	16	9	19
TraesCS1A01G065200	10	4	3	24	15	19	67	38	67	12	12	40	8	1	0	27	12	17	35	39	59	27	24	41
TraesCS1A01G065300	132	121	154	417	424	387	1101	1326	1487	2063	1564	1198	184	136	120	281	261	252	305	277	320	327	272	357
TraesCS1A01G065400	0	4	0	1	1	0	1	0	6	56	53	18	6	0	0	1	0	4	14	9	4	80	6	1
TraesCS1A01G065500	14	16	16	40	33	46	23	23	1	89	18	38	17	2	12	8	32	24	12	25	14	15	41	20
TraesCS1A01G065600	9	5	1	41	41	72	173	118	163	53	22	55	22	5	4	45	54	72	42	71	38	11	32	101
TraesCS1A01G065700	442	384	471	665	634	558	960	865	1122	679	615	608	426	435	287	587	704	698	667	807	730	878	458	653
TraesCS1A01G065800	8	7	1	0	0	0	0	0	1	13	0	2	8	10	6	0	0	0	0	0	0	0	0	0
TraesCS1A01G065900	0	0	0	0	0	1	0	0	0	0	0	0	0	0	0	6	0	3	0	0	9	2	15	8
TraesCS1A01G066000	0	0	0	13	12	13	19	10	6	5	1	10	1	1	4	2	1	28	0	13	12	19	18	7
TraesCS1A01G066200	5	9	9	8	25	55	72	46	27	38	26	3	28	30	17	8	10	10	62	41	91	46	18	48
TraesCS1A01G066300	4	0	0	1	0	1	1	0	0	1	0	1	0	0	10	0	8	0	0	0	0	1	0	0
TraesCS1A01G066400	8111	8258	10144	2668	2724	1924	271	222	164	1204	898	1410	9825	5866	6489	4714	3894	3150	650	561	813	2123	3119	3304
TraesCS1A01G066500	0	0	0	0	0	0	1	0	0	0	0	0	0	0	0	0	0	0	0	0	0	0	0	0
TraesCS1A01G066600	2	0	0	0	0	0	0	0	0	0	0	0	0	0	0	0	0	0	0	0	0	0	0	0
TraesCS1A01G066700	124	89	112	367	711	386	1175	1280	1862	1166	1166	614	97	94	116	645	436	1054	1896	2037	1660	1392	576	570
TraesCS1A01G066800	920	809	979	2668	3963	3318	8223	7291	9283	7842	6776	3961	934	653	690	2563	2037	3862	7760	6885	6396	5277	2526	2768
TraesCS1A01G066900	5583	6398	6345	4478	8971	6677	5585	5006	5361	5990	5874	3794	6700	4638	6099	7264	6340	9608	8838	9387	7050	8777	3883	7556
TraesCS1A01G067000	0	0	0	0	0	5	0	1	6	0	0	0	0	2	0	2	0	2	1	0	0	0	0	0
TraesCS1A01G067200	23	45	18	92	83	93	173	105	160	95	79	60	51	56	60	105	161	130	135	148	131	48	79	120
TraesCS1A01G067300	0	4	5	79	67	108	426	285	456	131	68	95	0	0	4	75	147	103	149	109	154	95	69	141
TraesCS1A01G067400	0	0	0	1	0	1	10	5	18	0	1	7	0	0	0	1	4	2	1	0	2	0	9	4
TraesCS1A01G067500	0	0	0	1	0	0	0	0	0	0	0	0	0	0	0	0	0	0	0	0	0	0	0	0
TraesCS1A01G067600	0	0	1	1	9	11	7	7	0	1	0	4	0	0	0	10	0	0	4	13	5	17	6	24
TraesCS1A01G067700	0	0	4	7	5	4	0	0	5	4	0	4	1	5	0	4	0	1	0	1	4	0	5	0
TraesCS1A01G067800	0	0	5	5	1	1	3	0	9	4	0	1	6	1	14	1	3	11	0	1	4	0	11	2
TraesCS1A01G067900	74	54	66	54	53	102	69	77	66	56	50	52	48	33	43	106	121	198	132	203	169	123	53	90
TraesCS1A01G068000	9	46	29	221	155	267	310	169	104	239	135	139	43	22	49	213	139	243	110	173	173	281	179	255
TraesCS1A01G068100	796	656	805	371	318	256	28	13	26	156	78	147	713	602	629	345	306	319	126	59	109	59	322	221
TraesCS1A01G068200	0	0	0	0	0	0	0	0	1	0	0	1	0	0	0	0	0	1	0	0	0	0	0	6
TraesCS1A01G068300	568	442	525	421	590	430	730	627	840	297	279	455	549	305	343	666	986	813	824	808	660	740	497	696
TraesCS1A01G068400	13	18	15	128	70	83	29	79	25	204	122	166	16	7	22	74	34	63	39	22	20	70	104	151
TraesCS1A01G068500	2	1	2	1	1	2	3	0	0	0	0	5	1	1	1	21	33	24	2	4	14	4	0	0
TraesCS1A01G068700	0	0	0	0	0	0	0	0	0	0	0	0	9	0	0	4	4	0	0	0	0	0	0	0
TraesCS1A01G069100	1	0	0	0	0	0	0	0	0	0	0	0	0	0	0	0	0	0	0	0	0	0	0	0
TraesCS1A01G069300	343	506	458	119	135	203	197	156	116	341	223	134	589	320	467	206	202	384	106	133	99	570	284	190
TraesCS1A01G069400	152	192	155	367	423	430	526	431	378	604	474	341	187	143	105	269	350	362	335	349	303	442	276	427
TraesCS1A01G069500	0	4	0	41	33	18	44	86	60	76	40	35	1	1	0	42	1	34	2	12	26	6	17	31
TraesCS1A01G069600	1243	1511	1318	3893	3380	3084	2656	3169	2544	6408	5130	5307	1697	1321	1505	3414	2180	3031	4077	3846	3778	4663	4748	5468
TraesCS1A01G069700	22	3	7	87	95	137	203	168	209	85	95	91	15	10	12	90	80	105	181	203	125	77	93	121
TraesCS1A01G069900	773	1184	1176	955	750	747	187	151	97	677	352	581	1640	1049	955	1226	855	1002	109	211	304	720	802	1235
TraesCS1A01G070100	0	10	0	29	12	7	16	1	11	36	13	18	5	9	6	30	20	35	7	14	5	17	52	54
TraesCS1A01G070200	135	258	165	95	103	91	143	198	146	243	212	184	364	107	341	11	14	14	28	27	13	4	20	2
TraesCS1A01G070300	43	118	49	98	84	73	86	111	93	129	66	95	91	61	79	124	118	140	79	78	97	158	130	162
TraesCS1A01G070400	84	142	56	2297	2113	1707	3581	4108	3523	10988	8025	6337	158	68	139	813	616	890	326	252	273	3780	3800	2513
TraesCS1A01G070500	23	60	32	36	116	39	129	66	131	143	157	76	225	107	127	15	13	13	23	19	10	10	55	7
TraesCS1A01G070600	15	25	37	374	320	253	660	770	647	2380	1749	1444	53	54	75	146	96	87	82	42	56	624	643	666
TraesCS1A01G070700	0	0	1	0	0	0	1	0	5	10	6	5	0	0	0	7	0	0	0	5	0	0	0	0
TraesCS1A01G070800	19	6	15	1	10	15	4	1	0	21	2	1	34	4	9	8	29	4	9	11	22	9	15	30
TraesCS1A01G070900	27	5	12	4	4	7	0	0	0	6	16	6	45	28	39	36	5	12	0	6	11	0	12	13
TraesCS1A01G071100	16	25	33	28	14	30	25	53	36	33	14	23	30	38	12	43	33	46	51	34	24	25	63	88
TraesCS1A01G071200	0	0	0	0	0	0	0	0	0	0	0	0	0	0	0	0	0	3	0	0	0	0	0	0
TraesCS1A01G071300	79	12	29	68	72	108	177	145	171	91	97	53	37	59	26	69	148	96	104	115	89	155	83	109
TraesCS1A01G071400	231	235	248	867	860	847	1262	1137	924	2034	1097	1117	261	259	162	274	302	259	272	329	286	443	477	441
TraesCS1A01G071500	209	106	163	406	387	398	760	697	818	708	743	466	157	96	91	101	75	136	295	253	319	230	196	292
TraesCS1A01G071600	14	14	20	12	18	30	55	36	59	28	13	26	23	5	36	13	43	35	67	57	33	34	20	66
TraesCS1A01G071700	271	218	237	496	495	578	746	563	588	585	429	455	235	195	148	504	564	697	613	589	490	667	528	792
TraesCS1A01G071800	444	469	456	373	255	409	749	656	708	1075	550	469	578	286	547	376	419	410	634	554	712	384	372	379
TraesCS1A01G072000	1042	881	1188	1853	1949	2676	3458	2870	3806	4888	3181	2143	1223	940	942	1651	2206	2661	3212	3204	3136	3547	1698	2431
TraesCS1A01G072100	11	0	1	46	49	50	90	139	104	469	326	229	24	5	5	17	23	43	54	49	56	137	68	84
TraesCS1A01G072200	305	328	372	2810	2352	3212	3645	3580	3151	8827	6499	4652	391	259	349	1244	878	1782	1410	1615	1246	5657	2725	2742
TraesCS1A01G072300	0	0	0	0	0	0	0	0	0	0	1	0	0	0	0	0	0	0	0	0	0	0	0	0
TraesCS1A01G072400	0	0	0	0	0	0	4	0	1	0	0	0	0	0	0	0	0	0	0	0	0	0	0	0
TraesCS1A01G072600	108	196	153	919	907	855	1467	1429	1336	2764	2164	1703	165	172	182	691	486	855	736	584	597	1349	1090	1419
TraesCS1A01G072700	0	0	0	0	0	0	26	0	36	17	16	15	0	0	0	0	0	0	0	0	0	0	0	0
TraesCS1A01G073000	334	393	376	283	314	355	196	157	159	245	241	190	360	342	515	579	485	455	304	277	224	344	322	531
TraesCS1A01G073100	13	27	28	0	0	7	0	11	1	22	5	1	18	37	15	4	0	19	8	4	14	14	16	10
TraesCS1A01G073200	0	0	1	23	27	32	91	53	66	142	69	48	0	0	4	27	23	24	17	22	25	38	16	51
TraesCS1A01G073300	5	31	0	332	289	374	465	397	501	834	652	510	25	13	14	478	443	676	503	533	430	993	424	575
TraesCS1A01G073400	54	66	69	134	106	166	181	146	199	229	156	90	84	52	46	89	197	142	181	155	208	241	204	196
TraesCS1A01G073500	124	136	116	233	227	259	105	95	79	198	159	164	188	130	158	284	288	228	174	141	182	287	197	300
TraesCS1A01G073600	56	40	32	18	30	22	19	12	7	7	3	6	12	20	55	37	103	33	8	10	23	9	37	35
TraesCS1A01G073700	0	0	0	0	1	0	0	0	0	0	0	0	0	0	0	0	2	0	0	0	0	0	0	0
TraesCS1A01G073800	0	0	0	0	0	0	0	0	1	0	0	0	0	0	0	4	0	0	0	0	0	0	0	0
TraesCS1A01G073900	4	5	1	26	14	27	42	62	44	100	38	22	8	1	2	13	6	18	7	2	9	32	21	28
TraesCS1A01G074000	0	0	0	0	1	1	6	10	0	0	3	1	0	0	0	5	0	4	4	0	0	5	6	1
TraesCS1A01G074100	0	0	0	1	0	0	0	0	0	0	0	0	0	0	0	0	1	0	0	0	0	0	1	1
TraesCS1A01G074400	806	790	969	351	438	345	1277	1246	1562	663	646	591	900	831	858	459	395	353	892	883	928	250	252	462
TraesCS1A01G074500	0	0	0	6	7	5	2	1	20	4	2	1	10	1	0	0	1	5	16	8	2	0	3	21
TraesCS1A01G074600	0	0	0	0	0	0	0	1	0	1	0	0	0	0	0	0	0	0	0	0	0	0	0	0
TraesCS1A01G074700	0	0	0	0	0	0	0	1	1	0	0	0	4	0	0	0	0	0	0	0	0	0	0	0
TraesCS1A01G074800	80	208	231	163	207	314	164	144	131	173	67	118	243	183	187	418	365	496	308	255	318	534	325	552
TraesCS1A01G074900	0	0	0	9	12	4	18	2	12	1	5	0	0	0	0	4	23	5	1	1	1	1	10	7
TraesCS1A01G075000	42	34	47	63	84	70	181	86	160	149	88	75	44	17	72	26	23	21	56	46	53	58	28	37
TraesCS1A01G075100	89	31	74	99	78	126	75	68	45	148	43	100	31	38	24	111	92	121	112	114	86	96	126	152
TraesCS1A01G075200	51	86	53	215	190	157	194	176	187	328	153	211	82	65	73	149	168	141	168	148	115	191	181	259
TraesCS1A01G075300	8	3	2	4	8	2	0	2	2	2	0	1	0	4	7	5	0	4	0	2	0	15	0	6
TraesCS1A01G075400	2	1	5	8	4	13	4	0	11	3	3	8	0	6	0	5	2	1	14	4	1	6	14	9
TraesCS1A01G075500	0	14	12	5	7	16	21	32	36	26	12	16	1	0	15	26	19	31	33	24	56	5	32	30
TraesCS1A01G075600	0	0	1	2	4	3	3	0	0	4	4	2	0	0	0	0	6	3	0	0	0	4	0	5
TraesCS1A01G075700	608	504	593	577	519	679	339	247	377	708	513	443	540	568	418	791	831	858	443	470	426	709	696	940
TraesCS1A01G075800	0	0	0	0	0	0	0	0	0	0	0	0	4	0	0	0	0	0	1	0	0	6	6	6
TraesCS1A01G075900	0	0	0	0	0	0	0	0	1	5	6	0	0	0	0	1	0	0	0	4	0	6	0	3
TraesCS1A01G076000	115	80	110	179	172	161	259	166	168	209	135	119	145	90	106	188	165	225	219	237	131	290	157	233
TraesCS1A01G076100	0	0	1	5	3	5	16	13	8	15	4	6	0	0	0	0	0	2	1	2	0	2	2	11
TraesCS1A01G076200	0	0	0	62	83	31	283	421	320	799	580	327	3	0	0	6	6	9	0	20	4	44	19	9
TraesCS1A01G076300	0	0	0	0	0	0	0	0	0	0	1	0	0	0	0	0	0	0	0	0	0	0	0	0
TraesCS1A01G076400	239	221	279	156	184	212	168	145	128	237	219	202	193	201	205	260	274	301	245	288	223	500	241	347
TraesCS1A01G076500	1	0	0	9	6	27	78	99	76	92	34	28	1	0	0	0	1	0	0	0	0	6	1	0
TraesCS1A01G076700	0	0	0	0	6	7	1	1	0	1	60	4	6	0	0	1	6	19	49	57	10	946	511	23
TraesCS1A01G076800	0	0	0	0	0	0	0	1	0	0	0	0	0	0	0	0	0	0	4	6	0	1	0	0
TraesCS1A01G076900	875	515	622	33	87	40	917	1085	1139	531	746	575	768	661	713	38	16	17	2521	2147	2340	47	51	36
TraesCS1A01G077000	0	0	1	9	4	6	18	10	29	110	45	11	7	0	0	0	0	1	0	0	0	0	0	1
TraesCS1A01G077100	0	0	6	1	0	0	4	0	0	8	2	3	0	5	0	4	0	1	0	0	0	4	7	0
TraesCS1A01G077200	533	471	524	699	713	742	1742	1466	1725	1293	1053	830	465	386	605	632	727	778	1465	1446	1516	838	573	899
TraesCS1A01G077300	0	0	0	0	0	0	6	2	0	1	0	0	0	0	0	0	0	1	0	4	0	0	1	0
TraesCS1A01G077500	165	188	233	462	471	540	657	542	457	944	709	708	274	147	196	542	400	515	492	671	620	756	598	858
TraesCS1A01G077600	104	163	98	240	189	263	373	303	416	320	253	282	71	70	117	223	313	354	396	354	349	456	231	387
TraesCS1A01G077700	328	661	425	348	374	389	482	421	481	739	524	441	641	364	688	1001	1301	1418	544	567	568	842	520	699
TraesCS1A01G078100	0	0	0	0	0	0	0	0	0	3	0	0	0	0	0	0	0	0	0	0	0	0	0	0
TraesCS1A01G078200	0	0	0	18	13	18	108	83	72	291	111	143	0	0	0	0	0	0	0	8	0	0	0	0
TraesCS1A01G078300	0	1	4	0	6	4	1	0	1	1	0	9	4	1	0	4	12	10	2	4	5	1	5	4
TraesCS1A01G078400	0	0	0	3	0	23	4	0	0	14	1	3	0	0	0	0	0	0	0	0	0	0	0	0
TraesCS1A01G078500	0	0	0	8	0	0	0	0	0	0	0	4	0	0	0	0	0	0	0	0	0	0	0	0
TraesCS1A01G078600	8	0	0	0	5	8	4	2	3	13	9	11	0	0	0	0	0	0	0	0	0	0	1	0
TraesCS1A01G078700	85	75	66	122	114	139	118	146	124	152	76	103	73	97	87	157	165	202	111	121	156	146	141	259
TraesCS1A01G078800	643	930	742	2248	2464	2564	2841	2702	1959	8518	4750	2837	1313	737	1146	2080	1648	2104	2961	3107	3093	1655	1336	1806
TraesCS1A01G078900	0	1	1	6	1	1	3	0	2	3	1	0	3	0	0	0	0	1	1	4	1	0	0	1
TraesCS1A01G079000	0	0	0	0	1	1	3	0	1	8	7	1	0	0	0	0	0	0	0	0	0	0	0	0
TraesCS1A01G079100	0	0	0	0	0	1	10	2	4	11	8	0	0	0	0	0	0	0	0	0	0	0	0	0
TraesCS1A01G079200	0	0	0	0	0	0	1	0	3	5	6	0	0	0	0	0	0	0	0	0	0	0	0	0
TraesCS1A01G079300	0	0	0	0	0	1	0	0	0	0	1	1	0	0	1	0	0	4	1	0	0	0	0	4
TraesCS1A01G079400	161	277	246	38	44	93	26	16	14	27	5	6	252	129	217	195	468	381	70	90	18	92	15	4
TraesCS1A01G079500	0	0	1	0	0	0	1	1	0	4	0	5	0	0	0	0	0	0	0	0	0	0	0	0
TraesCS1A01G079600	0	0	2	0	1	2	15	0	2	0	0	0	0	0	6	0	1	1	2	4	1	20	7	12
TraesCS1A01G079700	418	517	437	3477	3358	3290	2204	2123	2026	4629	2900	2145	638	455	548	3378	2483	2343	1054	1052	901	5341	4442	8990
TraesCS1A01G079800	43	105	135	150	194	157	110	98	126	95	57	62	111	98	172	185	126	110	78	110	111	209	112	211
TraesCS1A01G079900	29	8	29	8	40	26	1	15	0	1	52	7	9	7	9	30	48	61	64	31	49	102	35	44
TraesCS1A01G080000	0	0	0	0	0	1	0	0	0	0	0	0	0	0	0	0	4	0	0	0	0	0	0	0
TraesCS1A01G080100	4	10	21	32	17	28	49	40	12	12	7	7	9	9	20	17	56	18	31	26	22	32	25	29
TraesCS1A01G080200	15	12	1	32	60	45	141	65	137	46	43	6	6	28	12	46	128	42	88	71	59	108	45	50
TraesCS1A01G080300	8	41	18	31	30	24	26	20	16	24	12	11	15	30	23	10	12	8	11	24	18	16	16	53
TraesCS1A01G080500	310	361	234	136	145	122	143	158	101	405	203	215	363	278	360	110	138	106	130	135	108	217	215	275
TraesCS1A01G080600	530	706	424	203	316	230	329	239	210	394	261	183	627	394	981	213	203	177	429	327	345	210	250	228
TraesCS1A01G080700	1796	1747	1577	1036	1564	1182	1570	1393	1637	1594	1270	1080	2149	1413	1919	715	923	961	1825	1972	1416	818	840	895
TraesCS1A01G080800	0	1	3	0	0	2	2	1	0	3	6	2	1	4	1	14	20	1	19	4	12	0	1	0
TraesCS1A01G080900	0	0	0	0	5	0	0	7	8	2	1	4	4	1	4	16	18	0	14	0	2	0	0	0
TraesCS1A01G081000	0	0	0	1	0	0	0	0	1	0	0	0	0	0	0	0	0	0	0	0	0	0	0	0
TraesCS1A01G081100	0	0	0	0	0	0	0	0	1	0	0	0	0	0	0	0	0	0	0	0	0	0	0	0
TraesCS1A01G081200	40	34	21	62	29	93	95	73	70	220	84	91	52	27	37	40	69	66	55	71	111	34	8	90
TraesCS1A01G081300	2520	1984	2266	2956	2869	2880	6128	5549	6818	4820	3237	3129	2315	1710	1529	2375	1913	2325	5864	5866	5585	2477	2392	2776
TraesCS1A01G081400	1078	1490	1496	1784	2046	2047	1504	1555	1325	1923	1458	1285	2010	1379	1547	2260	2091	2307	2069	2010	2197	1849	1534	2871
TraesCS1A01G081600	0	0	0	0	4	3	0	1	0	0	0	0	0	0	0	0	0	0	0	1	0	0	0	0
TraesCS1A01G081700	0	0	0	0	0	0	0	0	0	1	0	0	0	0	0	0	0	0	0	0	0	0	0	0
TraesCS1A01G082000	900	918	818	2218	2936	3191	4930	3601	4023	5022	4158	3308	1019	761	897	3418	3575	4612	3903	4909	4102	8884	3671	5814
TraesCS1A01G082100	25	24	14	5	10	0	1	2	25	10	17	5	63	25	17	16	10	13	24	15	40	17	8	13
TraesCS1A01G082200	52	46	69	546	488	617	833	835	658	1412	923	721	90	70	63	309	209	324	448	444	504	468	303	361
TraesCS1A01G082500	189	210	186	1238	952	1177	1037	1243	851	2476	1734	1158	263	165	265	311	239	368	257	235	244	1153	870	1369
TraesCS1A01G082600	69	117	124	263	243	307	298	243	280	335	248	167	130	147	83	170	255	307	189	235	258	182	132	286
TraesCS1A01G082700	122	116	117	163	124	197	179	163	176	155	120	209	117	143	139	292	398	302	329	282	318	240	295	473
TraesCS1A01G083000	25	24	22	4	42	9	17	8	14	11	19	3	51	14	13	43	41	58	214	181	162	95	57	34
TraesCS1A01G083100	15	30	32	8	2	9	12	13	4	1	2	1	10	13	28	5	4	0	2	0	1	0	0	1
TraesCS1A01G083300	46	28	44	101	94	170	278	439	334	616	456	364	40	28	23	108	87	106	240	311	307	160	160	307
TraesCS1A01G083400	52	100	95	262	272	301	430	452	348	645	404	380	140	90	62	285	256	328	360	337	331	427	221	411
TraesCS1A01G083500	78	98	93	164	153	167	230	203	219	230	190	131	124	74	70	210	230	249	345	370	289	332	223	300
TraesCS1A01G083600	0	0	0	0	0	0	0	0	4	0	0	0	0	0	0	0	0	0	0	0	0	0	0	0
TraesCS1A01G083900	0	0	0	0	0	0	0	0	0	0	0	0	0	1	0	0	0	0	0	0	0	0	0	0
TraesCS1A01G084000	0	0	0	6	4	6	1	1	1	1	0	4	0	0	0	0	0	0	0	0	0	0	0	0
TraesCS1A01G084100	31	33	29	87	59	113	183	143	88	94	57	79	14	35	44	97	106	70	77	87	101	100	95	123
TraesCS1A01G084200	613	506	508	416	381	555	514	361	477	693	419	435	584	406	430	582	371	552	482	368	400	528	416	552
TraesCS1A01G084300	1098	1174	1205	168	213	202	102	89	31	177	127	232	1381	1046	1123	428	300	324	113	170	172	175	229	356
TraesCS1A01G084400	1	0	1	4	1	4	10	8	14	12	0	1	0	1	0	10	2	12	12	10	16	0	2	6
TraesCS1A01G084500	111	184	155	212	208	283	537	643	556	646	454	467	172	181	170	186	262	243	139	167	198	336	255	287
TraesCS1A01G084600	5	17	12	95	59	84	52	67	19	20	71	38	27	21	24	66	29	81	57	90	91	100	72	172
TraesCS1A01G084800	52	56	95	45	29	18	27	30	3	12	35	14	76	77	84	56	38	39	19	30	17	36	51	85
TraesCS1A01G084900	7	32	48	107	159	121	80	71	45	42	36	42	52	56	92	195	202	315	194	207	201	170	172	336
TraesCS1A01G085000	11	10	37	11	22	12	20	25	65	10	29	19	3	3	6	25	34	6	29	12	21	25	10	22
TraesCS1A01G085200	0	0	0	0	1	0	0	1	0	16	0	0	0	0	0	1	0	6	0	0	12	0	0	0
TraesCS1A01G085300	0	0	0	1	0	3	0	1	0	1	0	0	0	0	0	0	1	1	1	1	0	0	0	1
TraesCS1A01G085400	49	50	21	189	144	330	249	221	161	368	289	266	10	48	31	161	93	215	468	360	366	352	214	260
TraesCS1A01G085500	891	764	957	622	568	485	363	284	400	423	266	362	1037	726	930	601	593	543	381	372	410	429	554	592
TraesCS1A01G085600	234	202	237	1733	1606	2489	3022	2012	2728	3401	2041	1716	245	153	224	1212	1647	1461	1445	1605	1725	1859	1304	2327
TraesCS1A01G085700	65	40	63	24	24	78	17	23	23	49	30	40	64	15	39	86	46	69	47	30	37	44	50	54
TraesCS1A01G085800	0	0	0	0	0	0	0	1	0	1	0	0	0	0	0	0	0	0	0	0	0	0	0	1
TraesCS1A01G085900	37	66	85	116	126	139	146	102	132	164	114	78	121	76	61	142	107	147	189	156	166	109	97	172
TraesCS1A01G086100	393	409	386	634	517	527	740	498	512	1111	586	589	490	402	366	176	191	248	260	345	302	307	323	385
TraesCS1A01G086200	1827	2202	2210	3121	2941	3068	2542	2121	2169	3086	2108	2523	2682	1917	1716	4995	4180	4133	2640	2699	3174	3686	3743	5835
TraesCS1A01G086500	364	337	322	460	421	610	690	649	816	733	521	425	410	276	360	670	779	685	791	869	913	798	623	806
TraesCS1A01G086600	172	184	179	254	205	291	348	279	450	296	221	198	162	174	96	202	165	269	270	257	297	269	198	237
TraesCS1A01G086700	0	0	0	1	0	0	0	1	0	25	4	1	0	0	0	0	0	0	0	0	0	6	7	0
TraesCS1A01G086800	288	344	356	238	267	318	423	378	350	282	235	193	342	308	314	377	409	312	553	630	556	302	373	488
TraesCS1A01G086900	14	25	23	204	156	243	401	285	389	423	243	216	36	30	36	105	183	146	197	219	198	178	172	169
TraesCS1A01G087000	0	0	0	4	0	10	8	1	0	0	0	4	0	0	0	2	0	0	0	1	4	4	0	6
TraesCS1A01G087100	247	296	382	133	106	124	33	42	52	172	111	158	327	331	318	157	123	125	100	117	132	141	255	235
TraesCS1A01G087300	35	36	36	4	15	16	15	5	15	13	2	6	14	42	44	14	39	26	20	10	26	39	28	10
TraesCS1A01G087400	0	8	5	9	21	13	15	21	19	16	30	3	1	6	7	16	35	18	37	19	41	38	37	28
TraesCS1A01G087500	11	46	35	80	61	80	176	144	168	191	86	116	9	41	32	105	76	68	75	100	76	107	99	161
TraesCS1A01G087800	0	0	0	0	0	0	0	0	6	0	0	5	0	0	0	0	0	0	0	0	0	0	0	1
TraesCS1A01G087900	278	155	262	320	246	353	324	299	319	338	318	256	283	214	222	420	468	502	393	487	355	404	324	494
TraesCS1A01G088000	362	238	233	602	502	684	744	618	831	729	543	520	245	265	325	610	614	662	661	653	659	804	545	757
TraesCS1A01G088100	575	540	536	639	759	807	1306	1000	1072	1221	781	953	489	452	505	715	713	815	897	935	907	854	727	1037
TraesCS1A01G088200	35	50	56	66	114	125	184	114	178	219	94	134	37	16	46	118	110	139	147	109	175	237	125	121
TraesCS1A01G088300	0	0	0	32	26	35	710	758	620	1604	1080	1187	0	0	0	0	6	1	0	0	0	2	2	4
TraesCS1A01G088400	8	0	0	0	10	1	26	9	25	67	71	37	0	0	0	4	0	2	5	12	1	9	1	0
TraesCS1A01G088600	4	1	7	756	679	1042	939	623	839	2565	1236	777	1	2	2	1	0	16	12	3	11	21	39	21
TraesCS1A01G088700	0	0	0	0	0	0	1	1	0	4	0	0	0	0	0	0	0	0	0	0	0	0	0	0
TraesCS1A01G088800	0	11	1	20	15	4	25	42	46	15	7	7	4	22	0	24	19	21	7	15	22	45	22	41
TraesCS1A01G088900	148	119	109	317	423	544	797	544	650	986	748	584	112	106	108	509	488	635	423	463	448	1042	593	713
TraesCS1A01G089000	0	0	0	0	0	0	0	0	0	0	1	0	0	0	0	0	0	0	0	0	0	0	0	0
TraesCS1A01G089100	101	181	193	293	264	387	492	397	432	790	402	383	165	169	129	271	349	311	323	301	282	383	289	339
TraesCS1A01G089200	0	0	0	0	0	0	0	6	0	1	0	0	0	0	0	0	0	0	0	0	0	0	1	0
TraesCS1A01G089300	51	58	126	68	61	81	81	91	50	302	68	95	145	42	33	50	136	58	121	66	105	90	66	121
TraesCS1A01G089400	87	78	82	140	131	94	164	120	127	196	172	124	81	61	87	106	92	96	82	104	97	116	82	137
TraesCS1A01G089500	997	1730	1171	9320	8630	9677	10392	10798	7427	22828	16484	13266	2343	1232	1955	4141	2789	5608	8149	8513	7565	9015	8471	10592
TraesCS1A01G089600	715	1328	975	12198	11281	10789	12395	12913	9355	28162	20079	16627	1859	1023	1432	5043	3627	6537	6221	6451	5881	9449	10009	12259
TraesCS1A01G089700	0	0	0	46	58	34	215	422	314	332	274	275	0	1	0	1	0	8	4	0	0	4	5	4
TraesCS1A01G089800	302	293	321	426	426	313	182	182	153	295	298	320	396	329	358	479	326	410	248	203	220	390	393	582
TraesCS1A01G089900	898	846	798	1706	1957	2160	2461	2031	2600	2683	2111	1871	774	551	603	2067	2350	2296	2199	2051	1763	3181	1879	3437
TraesCS1A01G090000	755	611	661	614	902	749	970	761	1016	878	617	586	771	463	556	738	1166	991	944	1136	736	1255	738	1100
TraesCS1A01G090100	231	236	182	285	275	377	327	262	278	388	189	242	273	188	149	301	298	325	332	344	325	490	325	522
TraesCS1A01G090300	30	53	24	46	65	67	78	59	93	65	45	68	30	32	23	88	105	114	106	66	173	72	98	163
TraesCS1A01G090600	751	1032	1107	1175	1179	1390	1243	1169	1169	1519	1279	919	1349	900	1182	1525	1152	1518	1956	1709	1712	1256	892	1517
TraesCS1A01G090700	0	0	0	0	1	6	0	0	0	0	0	0	0	0	0	0	0	0	0	0	0	0	4	0
TraesCS1A01G091000	60	68	52	147	115	187	183	164	198	184	186	129	62	40	40	189	241	270	234	252	256	363	233	320
TraesCS1A01G091100	600	386	475	685	670	856	954	731	944	806	659	676	451	308	359	905	1116	945	877	847	844	1023	842	1164
TraesCS1A01G091200	69	55	71	145	135	154	215	185	178	204	144	146	91	53	65	227	214	269	216	229	211	287	231	315
TraesCS1A01G091300	64	91	93	159	167	256	390	396	296	483	591	437	73	61	59	278	297	445	492	528	424	648	283	274
TraesCS1A01G091400	39	43	55	48	44	75	167	106	150	97	56	73	72	89	28	79	91	84	93	98	78	80	102	70
TraesCS1A01G091500	27	9	27	26	10	26	5	8	20	20	6	10	28	42	10	32	30	36	21	32	19	14	22	19
TraesCS1A01G091600	16	2	1	2	1	5	7	12	6	14	1	0	0	0	9	2	5	4	30	26	7	22	6	16
TraesCS1A01G091700	0	1	1	0	0	0	0	0	4	0	0	0	4	6	6	1	0	0	0	0	0	0	1	7
TraesCS1A01G091900	0	0	0	0	0	0	2	6	2	8	18	4	0	0	0	0	0	0	0	0	0	0	0	0
TraesCS1A01G092000	0	0	0	0	0	4	0	8	2	13	6	0	0	0	0	0	0	0	0	0	0	0	0	0
TraesCS1A01G092100	0	0	0	0	1	0	0	0	0	0	0	0	0	0	0	0	0	0	0	0	0	10	0	0
TraesCS1A01G092200	0	0	0	0	0	0	0	0	0	0	4	0	0	0	0	0	0	1	0	0	0	0	0	0
TraesCS1A01G092300	0	0	0	0	0	0	12	0	0	0	6	1	0	0	0	0	0	0	0	0	0	1	0	0
TraesCS1A01G092500	0	0	0	0	0	0	0	0	0	2	0	6	0	0	0	0	0	0	0	0	0	0	0	0
TraesCS1A01G092600	0	0	0	0	0	0	0	0	0	0	0	0	0	1	0	0	0	0	0	0	0	0	0	0
TraesCS1A01G092700	2181	2473	2683	3696	3106	3566	2858	2609	2067	4566	2555	2781	3592	2274	2849	4501	3786	3969	2973	3110	3159	3845	3377	5741
TraesCS1A01G092800	0	0	0	0	0	0	0	2	0	1	1	0	2	0	0	0	0	0	0	0	0	0	0	0
TraesCS1A01G092900	189	255	286	2552	1913	3357	4245	3480	3458	2413	2077	2157	465	224	285	1552	1772	1950	1402	2016	1923	2255	1625	2502
TraesCS1A01G093000	9	16	17	27	99	24	4	4	1	41	49	14	8	7	8	65	19	104	160	79	74	74	20	139
TraesCS1A01G093100	0	0	0	0	0	0	0	0	0	0	0	0	0	0	0	3	0	0	0	0	0	0	0	0
TraesCS1A01G093200	11	6	13	32	22	38	49	36	39	67	26	29	10	13	8	46	26	28	32	30	35	52	40	56
TraesCS1A01G093300	31	21	25	208	262	297	678	502	669	903	580	509	13	33	10	106	75	130	85	145	92	239	151	224
TraesCS1A01G093400	9	0	0	2	5	1	19	1	2	0	2	0	1	0	8	7	4	9	2	4	4	2	1	6
TraesCS1A01G093500	0	0	0	21	35	48	158	177	161	174	75	93	0	0	0	1	0	0	0	0	0	0	6	0
TraesCS1A01G093700	0	0	0	0	0	0	13	19	0	39	19	27	0	0	0	0	0	0	0	0	0	0	0	1
TraesCS1A01G093800	5720	6205	6655	2216	2181	1995	3150	2917	2470	3272	2655	2524	9494	7134	7430	2796	1534	1851	2772	3193	3012	2299	2085	3598
TraesCS1A01G093900	885	751	843	1285	1123	1489	2021	1738	1899	2036	1336	1832	783	640	367	1757	1912	1569	2025	2047	1929	2489	1950	2441
TraesCS1A01G094000	150	161	200	117	115	169	198	134	158	203	157	140	191	141	161	168	157	168	108	136	147	109	112	154
TraesCS1A01G094100	0	0	0	1	0	1	1	5	0	3	10	0	0	0	0	0	0	0	0	0	0	0	1	0
TraesCS1A01G094200	8	9	6	6	2	10	0	2	14	1	2	3	4	7	24	10	35	10	23	10	4	2	5	1
TraesCS1A01G094700	0	0	0	0	3	0	0	1	1	0	4	0	0	0	0	0	0	0	0	0	0	0	0	0
TraesCS1A01G094800	0	5	0	18	2	29	15	22	17	5	10	13	0	0	0	13	5	15	1	9	2	40	17	10
TraesCS1A01G094900	1	0	0	61	42	31	70	106	69	610	383	373	5	0	0	5	11	6	0	0	0	40	91	13
TraesCS1A01G095000	805	608	690	721	893	1036	968	780	1068	1026	727	578	736	526	564	859	1023	1045	786	930	819	1178	716	980
TraesCS1A01G095100	1595	1717	1954	1959	1912	2220	2353	2193	2012	3257	1994	2065	1899	1577	1567	2618	2726	2595	2651	2741	2361	2909	2262	3549
TraesCS1A01G095200	24	19	32	76	90	91	132	112	100	79	49	83	26	5	21	95	154	114	130	108	155	159	92	149
TraesCS1A01G095300	0	0	0	0	0	0	0	9	1	6	1	7	0	0	0	0	0	0	0	0	0	0	0	0
TraesCS1A01G095400	0	0	0	0	0	0	10	1	0	5	5	0	0	0	0	1	0	0	5	0	0	6	0	10
TraesCS1A01G095500	197	258	242	860	907	1033	1041	1068	1073	1602	1026	840	255	156	218	924	740	678	487	371	384	959	776	1767
TraesCS1A01G095600	1	21	19	10	54	25	10	2	8	36	19	17	23	6	47	91	46	110	23	16	8	144	48	182
TraesCS1A01G095800	0	0	1	193	221	259	521	413	273	761	466	542	4	1	0	41	3	42	136	117	72	252	97	52
TraesCS1A01G096000	145	156	121	276	284	297	324	241	247	355	216	250	269	132	199	331	316	301	395	325	288	363	317	314
TraesCS1A01G096100	70	83	66	120	111	167	176	89	106	197	143	102	83	65	94	120	146	140	120	144	154	129	142	200
TraesCS1A01G096200	75	95	53	145	179	268	448	326	508	352	335	186	41	50	117	265	296	300	334	391	355	535	273	388
TraesCS1A01G096500	84	93	135	1061	849	1427	1511	1356	1114	1681	948	809	169	134	121	653	597	789	857	759	971	942	704	1098
TraesCS1A01G096600	261	353	374	501	469	612	298	348	366	466	285	411	253	162	223	584	579	665	243	345	339	545	482	605
TraesCS1A01G097000	3866	4453	4807	3373	3136	3327	538	508	375	2246	1899	1856	5282	4449	5032	5161	4293	4842	1753	1810	1703	3089	3885	5765
TraesCS1A01G097100	35	28	7	53	59	80	97	64	96	110	34	29	17	25	5	34	36	42	59	62	51	48	51	61
TraesCS1A01G097200	241	233	270	401	445	546	612	529	581	836	529	462	227	204	265	499	563	519	732	713	661	741	495	652
TraesCS1A01G097300	280	259	291	58	50	35	53	73	83	87	67	39	279	188	178	41	59	57	66	66	57	40	39	26
TraesCS1A01G097400	1212	1263	1325	2568	2855	2980	3545	3496	3593	3344	2558	2493	1467	1111	1141	3275	2874	3090	3100	3164	2676	3865	2649	3551
TraesCS1A01G097500	81	48	68	150	107	164	267	228	216	234	241	143	89	63	47	173	192	265	250	275	301	265	196	250
TraesCS1A01G097600	50	39	40	69	105	59	138	96	100	86	87	48	44	61	57	118	152	109	189	162	173	194	136	125
TraesCS1A01G097700	357	515	481	2788	2565	3564	3108	2736	2585	5915	3347	2836	758	579	503	1910	2097	2368	1644	1799	1612	3041	1996	2971
TraesCS1A01G097900	0	0	0	0	0	0	0	0	0	0	0	0	0	0	0	0	1	0	0	0	0	0	0	0
TraesCS1A01G098800	0	2	0	4	0	0	0	0	2	2	0	2	0	0	2	0	0	0	0	0	0	3	0	2
TraesCS1A01G098900	0	0	0	6	0	0	12	19	32	58	17	45	0	0	0	0	0	0	0	0	5	0	0	6
TraesCS1A01G099000	5112	6384	6770	6855	8610	5937	9199	9106	7985	4606	4456	4001	8169	5287	7154	7727	5009	5913	12089	11712	10563	3938	3427	6625
TraesCS1A01G099100	0	4	0	50	76	21	133	153	146	1	7	3	0	0	0	0	0	0	0	0	0	0	0	4
TraesCS1A01G099200	0	0	0	0	0	2	0	4	0	10	2	4	0	0	0	0	0	2	0	0	0	0	2	0
TraesCS1A01G099300	570	766	646	2579	1753	2581	1710	1561	1304	6404	2854	2545	1024	729	764	674	737	763	374	357	290	919	861	976
TraesCS1A01G099400	0	4	15	19	43	36	19	24	28	79	39	30	3	10	1	26	37	17	18	47	36	83	21	42
TraesCS1A01G099500	87	52	57	694	603	900	680	490	501	604	412	478	92	108	51	882	1152	1106	459	564	432	918	679	1097
TraesCS1A01G099600	7	2	6	22	14	16	38	16	17	4	9	6	3	6	0	4	6	16	7	10	14	22	3	5
TraesCS1A01G099700	6	9	3	2	7	12	20	28	37	9	8	6	4	9	5	13	14	14	23	57	10	16	22	22
TraesCS1A01G099800	2	0	3	0	1	2	1	2	2	0	0	4	1	0	0	4	1	2	0	0	2	2	0	0
TraesCS1A01G099900	10	6	0	120	62	121	78	57	59	67	48	40	12	5	1	30	42	23	15	13	5	25	67	81
TraesCS1A01G100000	20	0	1	4	18	17	6	6	12	31	8	18	6	10	0	17	18	7	22	7	7	10	2	7
TraesCS1A01G100100	46	14	30	74	40	88	96	105	62	107	45	31	24	11	5	29	75	64	2	5	1	1	1	3
TraesCS1A01G100200	110	81	114	259	162	244	253	291	213	350	162	167	126	125	133	189	186	228	264	274	315	269	170	343
TraesCS1A01G100300	148	177	177	119	112	127	142	137	114	90	70	72	137	242	226	158	291	177	229	204	158	119	144	223
TraesCS1A01G100400	154	176	199	287	243	335	482	434	544	640	407	346	191	192	164	365	469	460	484	402	406	455	426	493
TraesCS1A01G100500	0	1	0	1	1	6	13	25	15	4	1	3	4	0	0	5	10	6	6	12	10	8	1	14
TraesCS1A01G100600	385	281	327	307	275	378	282	225	260	367	226	346	239	240	274	533	579	588	519	557	547	743	587	546
TraesCS1A01G100800	37	2	8	20	11	19	34	8	35	20	8	10	7	18	5	18	23	15	45	40	21	13	12	16
TraesCS1A01G101000	81	47	55	97	70	55	131	60	116	77	39	58	48	54	32	120	152	149	170	141	144	129	80	152
TraesCS1A01G101100	6	2	21	14	14	17	19	31	9	14	2	37	1	0	0	21	8	12	11	19	19	11	8	22
TraesCS1A01G101200	38	56	57	17	78	24	90	67	114	23	10	49	58	23	16	153	336	223	177	125	128	257	88	182
TraesCS1A01G101300	157	191	172	133	224	142	140	120	219	216	117	126	137	207	153	373	473	379	286	308	309	423	313	287
TraesCS1A01G101500	10	17	21	25	16	19	25	13	32	10	7	5	3	20	19	41	49	35	21	36	43	18	36	39
TraesCS1A01G101600	29	5	15	6	5	7	8	27	50	2	0	9	10	6	25	22	31	29	28	29	58	48	16	16
TraesCS1A01G101700	14	11	6	0	1	1	3	10	11	12	1	1	1	18	0	9	15	14	8	5	7	6	19	11
TraesCS1A01G101900	4	5	8	34	22	37	46	51	23	55	21	30	16	8	24	21	23	23	26	20	35	13	39	46
TraesCS1A01G102000	0	0	0	0	0	0	0	0	0	0	1	0	0	0	0	0	0	0	1	0	1	0	0	0
TraesCS1A01G102100	0	0	0	1	0	0	0	0	0	0	1	1	0	0	0	0	0	0	8	0	0	0	0	0
TraesCS1A01G102200	0	0	0	0	0	0	0	0	0	0	0	0	1	0	0	1	0	0	0	0	0	0	0	1
TraesCS1A01G102300	626	575	616	539	638	1003	613	524	525	860	679	587	696	589	729	1285	1348	1422	1009	1012	919	1842	1180	1862
TraesCS1A01G102400	0	0	0	0	0	0	0	0	6	1	0	0	0	0	0	0	0	0	0	0	1	0	8	0
TraesCS1A01G102500	6	2	1	101	91	238	230	195	208	302	110	147	1	9	6	143	163	200	57	128	76	221	182	261
TraesCS1A01G102600	224	227	262	586	596	716	885	610	643	1158	534	655	291	154	224	625	728	763	433	548	487	774	691	880
TraesCS1A01G102700	0	2	0	14	13	46	33	34	37	171	101	76	0	4	0	0	0	5	1	2	11	2	7	0
TraesCS1A01G102800	12	34	23	184	130	214	275	318	230	771	409	314	57	24	25	22	16	42	50	53	102	65	73	72
TraesCS1A01G102900	0	0	0	52	37	83	41	42	32	145	64	38	0	0	0	0	0	8	1	0	0	0	8	0
TraesCS1A01G103000	0	4	0	13	20	21	111	66	44	147	175	167	1	12	8	19	16	34	23	32	21	51	33	27
TraesCS1A01G103500	0	0	0	0	0	0	0	0	0	2	0	0	0	0	0	0	0	0	0	0	0	0	0	0
TraesCS1A01G103900	236	303	287	2511	2431	2197	1572	1522	1670	2203	1457	1583	371	246	405	1811	1350	1934	1055	1301	1036	2571	2881	3168
TraesCS1A01G104000	34	17	47	25	23	35	27	19	40	27	19	14	30	38	21	32	39	55	28	44	10	56	37	69
TraesCS1A01G104100	0	0	0	0	0	0	0	0	0	0	0	0	0	0	0	0	0	0	0	0	2	0	0	0
TraesCS1A01G104200	4	12	10	192	174	256	280	313	249	182	150	121	14	1	6	41	6	32	137	113	142	22	56	64
TraesCS1A01G104300	0	0	0	188	340	293	208	249	126	167	289	130	0	0	0	25	29	139	77	63	23	427	311	17
TraesCS1A01G104500	54	40	26	19	45	73	89	80	60	45	17	21	18	14	43	51	47	54	47	54	48	60	24	48
TraesCS1A01G104600	0	13	11	0	0	0	8	4	5	1	0	0	0	1	0	2	0	0	6	0	7	0	0	0
TraesCS1A01G104700	1	16	13	92	88	198	322	255	232	159	57	111	16	17	23	135	192	144	155	172	186	248	192	244
TraesCS1A01G105300	1336	1296	1612	513	589	471	162	187	131	216	168	287	1469	1174	1257	896	659	796	412	499	309	375	519	813
TraesCS1A01G105400	39	82	81	638	400	770	691	658	550	630	524	389	98	55	85	330	215	398	316	427	360	429	228	478
TraesCS1A01G105500	348	326	247	556	561	636	673	625	676	979	759	512	450	387	372	670	540	729	803	849	662	1063	643	878
TraesCS1A01G105600	338	481	536	1409	1274	1823	2407	1752	1907	2638	1553	1139	650	317	384	1079	949	1289	1584	1613	1532	1775	1036	2003
TraesCS1A01G105700	0	0	1	0	1	0	0	1	1	4	0	0	0	0	0	4	0	0	0	8	1	0	0	0
TraesCS1A01G105800	187	193	201	47	58	105	128	129	121	253	95	71	369	183	185	70	128	89	37	17	16	29	18	108
TraesCS1A01G105900	138	190	171	647	493	561	562	457	449	884	483	455	290	148	172	343	418	365	270	264	287	726	618	1159
TraesCS1A01G106000	159	196	184	491	411	705	605	499	461	1056	582	391	253	150	173	459	325	526	452	472	397	621	405	583
TraesCS1A01G106100	764	544	688	765	1052	1174	1659	1284	1817	1293	1078	1268	595	612	686	1185	1427	1284	1243	1261	1123	1500	930	1299
TraesCS1A01G106200	0	2	3	22	12	11	18	16	25	9	8	1	5	7	0	8	5	3	17	7	27	0	9	7
TraesCS1A01G106300	34	19	16	60	41	109	101	70	89	81	44	32	30	17	6	102	119	118	34	61	69	118	112	76
TraesCS1A01G106400	0	0	0	0	0	0	0	0	0	4	0	0	0	0	0	0	0	0	0	0	0	0	0	0
TraesCS1A01G106500	145	114	144	227	149	221	168	95	96	344	204	231	104	95	99	336	326	304	187	173	173	642	472	469
TraesCS1A01G106600	455	385	481	2532	1989	3294	2456	1935	1706	7031	3886	2907	639	364	466	2215	1959	2657	1211	1550	1333	3674	2270	4063
TraesCS1A01G106700	32	58	45	81	57	162	33	47	15	53	28	49	74	78	42	85	74	93	49	66	75	107	86	116
TraesCS1A01G107300	313	202	217	282	318	383	332	346	371	267	187	244	345	219	224	493	615	541	379	435	572	680	376	594
TraesCS1A01G107400	0	0	0	0	0	0	0	8	0	0	0	4	0	0	0	0	0	0	0	0	0	0	0	0
TraesCS1A01G107500	11	41	8	9	25	42	43	39	13	8	67	17	53	28	51	146	129	329	548	587	443	550	233	197
TraesCS1A01G107600	373	307	350	261	311	324	746	544	773	448	419	341	449	405	557	462	424	595	708	781	762	925	475	807
TraesCS1A01G107700	0	10	0	29	47	35	150	196	198	604	272	186	18	0	6	1	0	0	1	0	0	178	26	49
TraesCS1A01G107800	477	436	440	843	823	1030	1105	1005	1193	1348	770	910	492	336	367	931	1094	937	789	777	1020	1154	862	1201
TraesCS1A01G107900	96	86	126	103	119	145	163	132	145	98	138	82	127	92	108	111	105	168	199	157	217	140	131	187
TraesCS1A01G108000	0	4	0	0	0	1	0	0	1	4	0	4	0	0	0	1	0	2	1	0	0	0	0	3
TraesCS1A01G108100	222	257	302	202	199	220	163	140	94	158	138	115	298	235	312	292	256	227	202	228	249	347	356	430
TraesCS1A01G108200	8	0	1	0	1	0	4	0	1	0	0	0	0	3	6	1	14	0	2	0	0	0	4	4
TraesCS1A01G108300	300	242	268	404	393	458	568	490	629	602	433	402	297	224	241	354	532	449	426	421	406	621	472	456
TraesCS1A01G108400	0	0	1	4	18	2	73	23	13	8	17	2	4	0	0	16	7	34	74	86	66	26	22	11
TraesCS1A01G108600	20	6	8	27	12	3	32	33	32	15	13	11	6	4	19	2	1	11	1	22	21	18	11	26
TraesCS1A01G108700	4	8	2	0	3	0	0	6	0	1	0	2	0	0	1	6	9	2	11	1	12	4	6	3
TraesCS1A01G108800	2	4	8	38	5	16	91	55	70	56	28	37	4	11	0	1	30	16	4	9	2	18	5	11
TraesCS1A01G108900	95	96	91	220	279	239	330	244	292	234	278	204	148	58	106	178	130	132	92	119	106	378	207	373
TraesCS1A01G109000	17	35	34	5	6	13	0	0	0	14	3	24	71	34	3	28	4	5	1	0	0	8	21	3
TraesCS1A01G109100	0	0	4	0	1	0	0	0	0	0	0	0	6	0	0	0	0	0	0	0	0	0	0	0
TraesCS1A01G109200	90	79	103	166	214	211	298	246	189	337	201	155	158	110	123	213	282	230	237	291	216	371	160	284
TraesCS1A01G109300	0	5	7	178	127	225	268	177	229	265	143	147	13	3	0	116	244	175	70	93	103	242	147	229
TraesCS1A01G109400	0	0	0	1	0	1	4	0	0	0	0	0	0	0	0	0	0	0	0	0	0	0	0	0
TraesCS1A01G109500	13	9	11	96	74	95	212	127	250	104	72	59	14	5	0	110	163	105	168	124	141	87	74	75
TraesCS1A01G109600	56	35	42	93	71	76	79	89	94	33	27	44	42	46	33	75	77	71	115	150	203	96	100	81
TraesCS1A01G109700	1	0	0	6	10	3	26	6	6	0	4	1	0	1	0	16	25	12	13	21	7	14	22	9
TraesCS1A01G109800	0	2	2	0	0	0	0	0	0	1	0	0	0	0	0	0	0	0	4	0	0	0	1	0
TraesCS1A01G110000	0	12	3	92	116	68	140	159	131	1833	1904	2027	9	10	7	79	56	73	0	2	0	1064	729	265
TraesCS1A01G110100	85	65	64	98	75	87	140	86	112	110	93	83	86	71	110	137	173	157	201	147	202	205	118	224
TraesCS1A01G110200	113	147	118	212	214	283	425	364	307	497	302	377	233	112	166	286	246	329	464	503	416	489	249	464
TraesCS1A01G110300	1344	1073	1298	2472	3437	3678	6573	5387	6720	6313	5798	3771	1521	1130	1216	3570	3488	5073	6965	7071	5629	8616	3648	5202
TraesCS1A01G110400	1	2	6	13	23	23	66	61	65	225	127	132	9	0	0	0	0	0	0	1	4	0	1	0
TraesCS1A01G110500	0	0	1	0	0	0	4	5	4	2	8	3	0	0	0	0	0	0	0	0	0	0	0	0
TraesCS1A01G110600	0	0	0	0	0	0	0	4	0	0	0	0	0	0	0	0	0	0	0	0	0	0	0	1
TraesCS1A01G110700	19	22	21	40	38	56	65	68	44	104	53	91	16	37	10	84	73	86	43	46	75	145	45	71
TraesCS1A01G110800	254	268	280	134	160	219	127	90	94	203	130	210	301	178	293	210	265	227	196	237	164	169	221	281
TraesCS1A01G110900	7975	7355	8414	4269	4963	4089	1093	756	1299	3064	2234	3018	7650	5770	6189	7003	7381	5767	2276	2509	2963	4232	5488	7728
TraesCS1A01G111000	59	70	86	432	341	520	843	779	708	990	538	490	70	80	91	198	174	245	308	295	361	304	246	330
TraesCS1A01G111100	166	59	87	107	144	155	257	204	285	193	121	151	126	122	114	171	327	228	425	412	420	359	312	390
TraesCS1A01G111300	0	1	3	6	5	13	0	2	6	3	0	0	14	0	0	10	14	19	6	9	7	13	6	5
TraesCS1A01G111500	0	0	0	0	0	6	0	3	1	0	0	0	0	0	0	1	1	1	8	14	5	40	7	0
TraesCS1A01G111600	1	19	21	20	15	22	60	28	48	48	37	18	38	7	19	32	28	48	67	55	74	71	42	35
TraesCS1A01G111800	0	13	2	0	0	4	5	2	0	3	0	0	0	7	6	2	0	7	2	5	0	1	1	7
TraesCS1A01G111900	1439	1502	1670	1958	2109	2413	1676	1349	1479	2159	1759	1612	1952	1314	1497	3136	3160	3370	2367	2842	2631	4005	2778	4134
TraesCS1A01G112000	69	61	59	167	167	248	276	198	248	313	171	150	71	72	109	131	214	198	232	216	202	213	177	230
TraesCS1A01G112100	84	151	137	288	245	471	339	256	319	787	468	400	143	158	178	240	333	314	263	319	249	416	242	305
TraesCS1A01G112200	100	139	167	556	470	683	1062	1040	1086	598	266	335	177	153	139	299	362	364	718	781	895	513	348	534
TraesCS1A01G112400	679	764	744	1044	972	938	1017	1030	827	1260	849	766	719	576	668	940	756	845	1272	1277	1385	900	1032	1675
TraesCS1A01G112500	1137	913	1015	4509	3603	5474	6863	5823	6296	7540	5763	4544	1530	793	1089	2720	2788	3261	3066	3383	3490	4044	2464	4219
TraesCS1A01G112600	115	117	152	331	243	314	725	533	748	724	484	555	109	96	173	252	354	298	629	433	541	352	304	389
TraesCS1A01G112700	70	91	66	112	112	161	291	203	274	171	138	153	79	75	101	162	140	176	300	301	233	339	169	212
TraesCS1A01G112800	171	194	186	274	286	351	394	316	472	432	282	233	253	210	262	411	425	358	508	446	468	420	242	565
TraesCS1A01G113100	5	27	15	15	7	1	4	18	18	3	0	9	20	20	21	0	4	4	5	0	1	7	2	7
TraesCS1A01G113200	0	0	0	3	0	0	4	8	4	25	7	5	1	0	0	0	1	0	0	0	0	0	0	0
TraesCS1A01G113300	78	94	77	340	239	443	227	166	312	1148	292	417	101	64	25	147	184	125	125	113	104	124	172	205
TraesCS1A01G113500	0	0	0	0	0	0	2	0	4	0	0	0	0	0	0	0	0	0	0	0	0	0	0	0
TraesCS1A01G113600	0	0	0	0	0	0	10	0	0	9	0	0	0	0	0	2	0	1	5	5	0	0	9	0
TraesCS1A01G113700	21	31	27	27	17	46	70	35	80	75	58	26	24	28	8	13	12	31	38	24	14	25	18	31
TraesCS1A01G113900	0	0	0	0	0	0	0	0	0	0	0	0	0	1	0	0	0	0	0	0	1	0	0	0
TraesCS1A01G114000	12	12	8	32	35	44	26	12	35	30	22	30	12	14	2	18	31	46	24	33	28	29	22	29
TraesCS1A01G114100	10	6	1	37	14	19	12	24	32	44	6	8	9	7	20	4	13	8	60	21	12	30	17	38
TraesCS1A01G114300	291	290	377	506	569	683	734	629	768	866	572	556	565	311	294	691	692	712	815	873	960	874	641	860
TraesCS1A01G114400	14	2	2	21	5	8	22	25	28	28	17	15	0	0	0	3	8	8	21	4	18	14	18	15
TraesCS1A01G114600	114	70	79	133	95	147	204	149	163	213	143	113	66	29	75	129	263	248	185	163	170	305	128	218
TraesCS1A01G114700	0	0	0	0	0	2	4	6	4	1	11	6	1	0	0	23	40	6	1	0	0	6	2	0
TraesCS1A01G115000	896	984	1127	1035	1000	1037	395	276	257	777	509	677	1298	799	823	1511	1050	1289	625	613	583	955	1259	1554
TraesCS1A01G115100	331	353	305	969	1119	1207	1268	1146	1469	1243	1157	972	387	438	518	1744	1932	2032	2554	2566	2367	3016	1843	3029
TraesCS1A01G115200	1921	1833	1974	2031	2341	2100	780	660	802	993	581	757	2370	1777	1866	2631	1988	2008	1284	1351	1352	1297	1343	2253
TraesCS1A01G115300	7	6	27	5	6	6	26	15	12	10	15	14	16	19	4	18	20	4	62	44	38	13	25	20
TraesCS1A01G115400	50	57	66	64	65	60	55	54	37	44	47	9	87	56	102	130	102	166	281	366	275	206	130	208
TraesCS1A01G115500	175	248	223	95	160	158	78	55	82	199	134	114	345	156	265	247	300	288	294	311	182	324	176	403
TraesCS1A01G115600	0	0	1	0	0	0	0	0	0	0	0	0	8	0	0	0	0	0	1	0	4	0	0	1
TraesCS1A01G115700	20	61	29	706	965	916	1663	1570	1620	3848	3165	1230	112	26	171	464	340	966	1120	1112	972	1269	435	472
TraesCS1A01G115800	0	0	1	1	1	3	5	1	3	3	5	1	1	0	1	1	1	1	0	1	3	0	0	0
TraesCS1A01G115900	5057	6546	7344	20325	19137	25200	15407	14100	9487	47867	30190	24851	10132	6900	6862	20576	16781	24263	25620	26819	22526	26870	21466	38048
TraesCS1A01G116000	263	286	274	520	473	652	669	613	637	722	341	391	322	271	271	658	834	891	727	736	694	884	566	833
TraesCS1A01G116200	338	367	453	97	147	145	71	107	83	124	98	74	445	348	455	304	499	369	129	132	91	155	172	205
TraesCS1A01G116300	9	8	15	15	16	7	8	34	38	13	6	15	5	19	5	9	22	19	14	17	34	33	10	25
TraesCS1A01G116500	4	1	2	40	42	66	57	38	42	54	46	26	6	2	10	30	30	42	52	21	30	53	61	47
TraesCS1A01G116600	47	26	40	78	50	92	75	51	45	117	56	13	16	44	35	51	63	61	75	94	75	56	23	85
TraesCS1A01G116700	74	123	70	2368	1784	1896	693	832	680	3550	2806	2612	171	103	138	981	559	686	129	207	170	2470	2696	3259
TraesCS1A01G116800	1	2	1	14	17	0	38	17	9	42	35	22	1	4	7	16	5	13	29	25	11	43	23	24
TraesCS1A01G116900	351	417	406	99	112	113	330	421	264	1320	1203	655	355	289	389	71	67	89	16	20	22	625	302	357
TraesCS1A01G117000	1	0	0	13	5	16	5	37	32	40	34	14	0	6	0	6	1	4	5	7	9	14	1	4
TraesCS1A01G117300	0	0	2	4	3	5	4	14	15	3	4	2	0	0	0	10	0	1	12	5	0	1	8	1
TraesCS1A01G117400	0	7	1	0	4	5	7	17	4	1	0	3	9	1	5	12	0	0	5	0	0	0	7	0
TraesCS1A01G117500	0	0	1	10	1	3	2	8	7	1	7	2	1	0	0	2	4	5	4	4	1	19	8	16
TraesCS1A01G117600	6	1	0	7	14	28	33	17	16	19	2	15	0	0	0	17	0	3	1	0	6	15	10	5
TraesCS1A01G117700	54	61	84	49	35	53	14	24	8	50	29	37	59	32	41	77	54	33	28	15	30	37	47	72
TraesCS1A01G117800	0	0	0	0	4	0	0	0	0	0	0	0	0	0	0	0	0	0	0	0	0	0	0	0
TraesCS1A01G117900	2	1	0	0	0	0	0	0	0	1	0	0	0	0	0	0	0	0	0	0	0	1	0	10
TraesCS1A01G118200	34	20	24	16	10	18	1	1	0	0	0	1	27	35	50	24	23	22	8	6	4	11	5	1
TraesCS1A01G118300	224	223	267	44	48	98	41	44	39	63	37	47	319	247	159	73	66	88	47	34	19	77	81	86
TraesCS1A01G118400	292	210	241	634	667	795	1325	1358	1644	930	641	504	315	344	281	265	220	313	502	515	465	168	216	328
TraesCS1A01G118500	0	0	0	0	0	0	0	0	1	0	0	0	0	0	0	0	0	0	0	0	0	0	0	0
TraesCS1A01G118700	387	407	392	597	604	707	704	674	785	838	684	553	474	389	424	798	887	1033	981	1039	1087	1128	833	1180
TraesCS1A01G118800	235	252	265	216	337	383	337	279	329	444	373	305	325	308	286	446	434	418	432	433	273	686	411	831
TraesCS1A01G118900	1	4	1	4	8	11	4	6	8	3	5	9	0	4	5	12	15	12	13	7	0	48	6	8
TraesCS1A01G119000	4	3	1	75	54	60	88	113	79	22	57	27	2	0	0	31	11	19	26	27	16	22	30	22
TraesCS1A01G119100	4	20	13	84	76	105	313	264	231	219	114	99	3	28	72	93	49	131	190	172	239	140	60	64
TraesCS1A01G119300	27	8	44	217	227	267	451	392	417	381	209	229	44	24	22	234	171	428	747	748	747	478	334	303
TraesCS1A01G119400	0	0	0	0	1	1	0	0	0	0	0	0	0	0	0	0	0	0	0	0	0	0	0	0
TraesCS1A01G119500	209	119	168	998	1502	1591	2838	2607	2710	3561	3211	2090	189	187	142	1356	1115	1940	3148	3106	3381	2815	1461	2016
TraesCS1A01G119600	1496	1735	1690	403	344	622	485	487	458	446	278	333	1581	1723	1844	312	530	605	667	690	1135	365	349	319
TraesCS1A01G119700	17	27	23	169	183	373	393	280	370	218	142	278	22	11	4	262	310	273	145	232	213	401	209	335
TraesCS1A01G119800	77	58	67	194	149	118	261	268	215	172	80	99	29	139	53	194	133	236	542	518	441	341	298	332
TraesCS1A01G119900	29	9	4	81	70	76	95	87	89	25	51	33	12	15	33	59	150	121	230	159	199	65	36	78
TraesCS1A01G120000	22	13	44	82	38	42	59	28	40	44	42	49	42	38	26	60	26	92	43	56	23	55	70	70
TraesCS1A01G120100	1584	2204	2107	618	703	767	915	813	830	1300	679	739	3307	2596	2660	684	729	817	973	918	714	899	665	940
TraesCS1A01G120200	2570	3454	3389	2171	2140	2513	2245	1812	2158	3527	2065	2082	4211	3096	3233	2268	2244	2287	1959	1891	1961	2446	1791	2350
TraesCS1A01G120300	0	0	0	1	0	6	0	0	0	0	0	0	0	0	0	0	0	0	0	0	0	0	0	0
TraesCS1A01G120400	6	9	10	24	20	19	17	30	8	50	11	25	16	7	10	5	9	21	4	16	6	48	4	17
TraesCS1A01G120500	42	79	96	190	169	239	218	246	218	293	206	140	138	86	90	181	252	291	232	235	231	303	162	241
TraesCS1A01G120700	0	2	1	0	0	0	0	0	0	0	0	0	0	0	0	0	0	7	1	0	1	0	0	1
TraesCS1A01G120800	394	551	577	500	633	553	86	112	62	391	261	254	642	395	543	908	835	793	203	219	182	441	545	925
TraesCS1A01G120900	79	24	18	82	53	148	127	113	107	118	76	95	32	25	48	99	56	103	134	138	93	128	80	152
TraesCS1A01G121000	418	440	410	750	800	897	851	759	884	1073	679	638	316	290	402	914	1063	1088	900	892	883	1273	862	1145
TraesCS1A01G121200	1	16	37	24	47	57	70	37	37	65	36	17	26	5	9	33	55	51	77	86	42	87	38	46
TraesCS1A01G121300	554	596	721	1069	952	1231	1206	997	1148	1663	1101	989	877	529	721	1114	1302	1384	1088	1338	1077	1533	984	1492
TraesCS1A01G121400	192	211	213	174	219	304	480	266	362	379	213	221	282	141	231	251	316	303	480	423	361	342	309	333
TraesCS1A01G121500	1	4	0	28	16	31	36	61	26	249	133	88	9	4	12	0	0	0	0	4	4	0	0	0
TraesCS1A01G121700	143	161	190	107	205	180	271	276	283	236	236	171	136	127	155	194	308	230	273	223	179	290	199	245
TraesCS1A01G121800	5	0	8	9	17	12	26	15	32	171	112	72	0	0	3	6	0	2	0	0	0	109	47	34
TraesCS1A01G122000	2273	2698	2535	1872	1865	2039	1042	934	918	1291	1014	811	3527	1943	2880	3375	2908	3097	2272	2605	2553	2240	2003	3117
TraesCS1A01G122100	72	43	73	186	184	222	325	183	327	268	122	171	57	43	103	252	300	221	291	303	291	368	290	330
TraesCS1A01G122200	222	224	262	210	143	281	170	124	157	291	183	151	252	181	261	398	448	421	286	318	341	484	235	425
TraesCS1A01G122300	18	10	21	30	36	24	40	29	47	33	29	21	18	4	16	50	98	39	55	53	62	55	73	77
TraesCS1A01G122400	0	7	9	10	5	7	8	10	16	6	4	8	8	1	1	7	15	15	17	7	27	13	12	13
TraesCS1A01G122500	306	456	357	8421	6739	6821	6059	5893	5005	15446	9507	8123	503	284	439	1899	1330	1149	619	654	603	5944	6194	6437
TraesCS1A01G122600	0	0	0	0	0	0	0	0	1	0	0	0	0	0	0	0	3	1	0	0	4	1	17	1
TraesCS1A01G122700	343	408	528	962	955	1325	2040	1606	1767	2035	1183	870	619	405	399	1011	897	1375	1635	1694	1541	1502	873	1372
TraesCS1A01G122800	20	16	20	1102	898	660	711	887	900	1242	978	770	24	17	5	484	186	201	220	218	363	407	656	740
TraesCS1A01G123000	197	215	222	798	690	756	716	625	479	1924	963	764	356	217	320	473	468	441	366	478	524	833	398	501
TraesCS1A01G123100	1	0	9	214	156	295	131	97	58	377	205	177	10	4	19	116	91	131	83	92	97	242	114	161
TraesCS1A01G123200	0	0	0	0	0	0	0	0	0	0	0	0	0	0	0	0	0	0	0	1	0	0	0	0
TraesCS1A01G123300	26	5	13	46	23	31	59	48	70	25	13	28	6	13	1	24	35	20	29	31	12	37	32	62
TraesCS1A01G123600	1	13	15	31	28	80	47	81	54	67	30	47	1	16	0	22	48	30	29	31	35	50	84	45
TraesCS1A01G123700	5	13	0	0	72	13	0	0	1	12	27	6	0	4	0	166	86	303	64	52	36	101	19	8
TraesCS1A01G123900	266	214	212	181	162	193	265	144	201	204	155	142	260	176	174	265	224	287	314	367	327	252	214	324
TraesCS1A01G124100	35	32	36	52	67	76	149	146	113	66	72	68	34	57	26	68	53	79	146	107	120	64	55	62
TraesCS1A01G124200	85	63	32	176	205	251	441	282	312	482	301	279	42	55	22	192	207	262	384	368	397	639	291	339
TraesCS1A01G124300	23	29	31	31	36	17	31	28	17	20	17	12	25	31	21	46	55	46	4	10	14	6	18	36
TraesCS1A01G124400	772	982	1108	433	422	418	196	228	317	366	303	238	1239	876	964	578	544	556	520	334	497	321	430	682
TraesCS1A01G124500	0	15	2	3	0	7	2	1	2	6	4	6	1	4	0	0	0	1	10	8	0	14	10	0
TraesCS1A01G124600	193	181	219	1177	955	1634	1136	783	962	2160	1025	891	278	222	192	768	964	966	597	910	751	970	545	815
TraesCS1A01G124700	0	0	0	0	0	0	4	0	0	0	1	0	0	0	0	0	0	0	0	0	0	1	0	0
TraesCS1A01G124800	0	0	0	0	0	0	1	0	2	31	21	8	0	0	0	0	1	0	0	0	1	0	0	0
TraesCS1A01G125000	277	271	289	632	618	625	591	478	652	923	487	591	465	238	245	621	681	680	591	608	527	732	564	656
TraesCS1A01G125100	25	68	46	509	402	869	1038	839	691	547	459	445	46	46	73	323	250	407	330	295	400	439	324	515
TraesCS1A01G125300	500	656	627	294	439	400	399	263	358	370	263	300	656	458	548	441	628	585	371	427	426	490	423	658
TraesCS1A01G125400	8	5	2	81	106	107	555	463	494	1081	505	501	9	16	16	10	17	16	26	21	22	61	16	22
TraesCS1A01G125500	21	30	19	49	32	116	152	110	130	161	72	101	21	27	74	35	88	103	108	151	117	75	54	49
TraesCS1A01G125600	25	10	21	60	34	60	62	57	60	50	29	49	26	11	16	37	85	48	33	72	43	61	62	81
TraesCS1A01G125700	121	149	145	69	88	96	31	23	15	51	44	30	237	154	144	111	210	160	16	39	26	93	86	221
TraesCS1A01G125800	0	0	0	0	0	0	0	0	0	10	0	0	0	0	0	0	0	0	0	0	0	0	0	0
TraesCS1A01G125900	13	30	7	87	265	207	197	212	133	426	341	181	55	19	33	319	256	593	552	660	551	863	327	298
TraesCS1A01G126000	24	27	13	159	149	258	275	214	216	274	174	186	23	30	43	184	178	253	277	230	256	260	180	202
TraesCS1A01G126100	22	4	7	21	19	21	11	9	16	16	12	9	13	10	24	2	0	6	16	1	1	12	33	1
TraesCS1A01G126200	0	0	0	4	0	0	0	0	0	0	0	0	0	0	0	1	0	0	0	0	1	0	0	0
TraesCS1A01G126300	242	187	138	379	346	524	608	503	554	489	349	336	203	202	116	319	464	486	608	517	472	515	348	511
TraesCS1A01G126400	6	0	2	2	10	5	0	7	4	0	3	8	0	0	1	19	11	30	0	1	14	22	11	5
TraesCS1A01G126600	0	4	4	1	0	4	2	0	0	1	0	1	0	0	0	12	1	6	0	0	1	0	0	6
TraesCS1A01G126800	74	39	36	210	249	296	739	601	595	733	517	549	65	88	41	346	227	384	469	498	400	571	462	427
TraesCS1A01G126900	198	238	212	493	529	559	480	462	554	558	249	291	345	342	373	824	658	918	725	806	837	588	643	644
TraesCS1A01G127000	271	384	359	530	551	705	663	599	454	1077	725	513	420	242	376	538	563	636	514	622	552	814	583	887
TraesCS1A01G127400	232	203	242	239	208	277	129	133	137	290	151	250	285	180	211	262	275	269	103	170	128	378	256	323
TraesCS1A01G127500	0	7	6	0	5	8	19	21	16	12	9	1	5	6	24	23	20	24	15	1	33	0	9	5
TraesCS1A01G127600	0	0	0	0	0	0	0	0	0	2	0	5	0	0	4	0	0	0	0	0	0	0	0	0
TraesCS1A01G127700	8	8	2	11	1	5	0	1	0	4	0	0	0	0	0	18	7	2	0	0	0	0	0	22
TraesCS1A01G127900	69	105	91	327	373	331	422	380	408	406	378	332	128	107	79	401	374	453	311	419	323	1076	437	943
TraesCS1A01G128100	123	183	145	251	316	273	449	404	423	341	249	183	210	149	208	385	368	390	468	550	546	332	360	544
TraesCS1A01G128300	156	100	129	351	297	420	570	549	553	806	389	406	106	101	172	358	260	256	322	353	420	530	303	546
TraesCS1A01G128400	0	0	0	0	0	0	2	0	6	46	21	6	0	0	0	0	0	0	0	0	0	0	0	0
TraesCS1A01G128500	3	6	18	5	8	2	2	8	2	2	7	7	13	7	0	12	0	12	0	0	0	6	0	0
TraesCS1A01G128600	33	51	73	344	315	611	892	803	1140	566	346	336	93	78	101	492	661	688	795	747	746	659	506	857
TraesCS1A01G128900	116	104	84	270	213	236	188	124	137	242	168	136	88	92	69	371	502	337	229	301	323	472	295	435
TraesCS1A01G129000	0	0	0	0	0	0	0	0	0	0	0	0	0	0	1	0	0	0	0	0	0	0	0	0
TraesCS1A01G129100	5	30	12	329	179	506	485	364	389	423	183	196	28	16	20	139	153	118	142	134	172	174	180	200
TraesCS1A01G129200	83	135	93	271	185	237	315	271	229	496	347	220	145	99	149	128	212	217	100	157	134	235	136	236
TraesCS1A01G129300	1	4	6	6	5	10	8	1	16	12	12	12	6	6	25	10	11	15	10	12	5	18	7	6
TraesCS1A01G129400	0	0	0	1	3	22	15	2	19	18	10	2	0	0	0	2	0	0	5	1	4	0	6	1
TraesCS1A01G129500	233	239	314	339	320	510	385	305	311	440	322	437	297	193	185	385	561	426	295	331	223	463	274	591
TraesCS1A01G129600	11	8	14	1	12	1	20	0	18	28	0	10	15	8	4	0	0	0	0	0	0	0	0	0
TraesCS1A01G129700	0	1	1	5	10	4	0	2	5	0	4	0	0	1	0	6	21	4	0	4	1	1	1	0
TraesCS1A01G129800	41	24	29	41	40	47	64	63	43	56	31	36	17	10	9	38	83	71	43	50	34	50	49	54
TraesCS1A01G130100	0	0	0	0	0	0	0	0	0	0	8	0	0	0	0	0	0	0	0	0	0	0	0	0
TraesCS1A01G130300	0	0	0	1	0	0	0	0	0	0	0	0	0	0	0	0	0	0	0	0	0	0	0	0
TraesCS1A01G130600	68	37	31	58	64	70	115	70	106	53	49	90	64	24	47	92	150	140	106	140	130	151	102	154
TraesCS1A01G130700	8	12	3	0	18	33	18	35	39	32	17	1	3	0	0	13	60	19	35	19	16	75	28	76
TraesCS1A01G130800	373	294	299	420	419	586	685	655	799	610	457	421	268	316	275	546	745	630	883	784	832	720	617	886
TraesCS1A01G130900	298	192	183	173	216	216	180	120	187	225	162	148	221	147	119	266	272	316	240	257	229	386	346	430
TraesCS1A01G131000	446	284	390	436	531	450	934	715	979	570	404	398	366	298	346	615	897	714	1003	872	1017	876	698	917
TraesCS1A01G131200	386	339	276	449	550	704	546	486	525	782	591	524	301	310	278	674	741	901	637	682	577	1083	694	1038
TraesCS1A01G131300	698	867	801	575	444	528	406	324	266	692	334	414	954	456	778	945	821	791	507	636	471	658	581	777
TraesCS1A01G131500	45	39	31	266	247	336	375	277	248	387	226	168	128	50	80	246	220	310	253	341	315	295	215	274
TraesCS1A01G131600	150	139	115	171	247	226	295	249	334	211	223	208	151	144	83	305	338	352	286	413	309	440	333	422
TraesCS1A01G131900	451	390	492	263	297	295	246	218	321	276	143	236	525	324	326	474	531	419	315	367	307	399	438	514
TraesCS1A01G132000	0	0	0	0	0	0	0	0	0	0	1	0	0	0	0	0	0	0	0	0	0	0	0	0
TraesCS1A01G132200	61	23	16	6	24	12	0	4	7	0	5	25	14	2	6	11	27	3	41	19	12	18	15	26
TraesCS1A01G132300	51	93	89	60	138	73	72	66	73	42	40	66	54	116	130	111	123	105	141	106	119	42	80	134
TraesCS1A01G132500	0	0	0	0	0	0	0	0	0	1	0	0	0	0	0	0	0	0	0	0	0	0	0	4
TraesCS1A01G132600	399	337	405	886	979	1086	1391	1103	1401	1602	1017	1045	385	380	425	993	1186	1154	989	995	922	1516	1053	1325
TraesCS1A01G133000	162	80	129	3	0	4	0	0	0	0	0	0	89	61	58	6	2	4	0	0	0	24	1	0
TraesCS1A01G133100	3248	4097	4308	3290	3237	3750	2658	2351	2136	4607	3044	3319	5420	4821	4627	4558	3999	4253	2421	2662	2372	4741	4452	5722
TraesCS1A01G133300	28	16	20	12	21	22	27	24	42	11	17	3	26	26	7	53	28	58	51	39	51	56	54	46
TraesCS1A01G133400	539	482	585	672	757	961	983	970	1214	1497	999	675	502	547	456	696	779	918	845	798	793	1104	811	1036
TraesCS1A01G133500	2052	1648	1812	1350	1435	1628	1096	916	1185	1468	1161	1339	1940	1255	1233	1791	2529	1918	952	1283	1056	1991	2112	2348
TraesCS1A01G133700	359	360	309	819	842	896	1219	992	1099	1486	933	848	371	308	421	833	897	952	792	1056	891	1278	810	1086
TraesCS1A01G133800	179	144	121	118	193	244	468	407	434	383	227	228	193	97	201	136	138	213	201	224	157	314	145	252
TraesCS1A01G133900	11	17	8	90	115	123	104	88	78	105	55	53	14	7	32	167	143	132	42	100	109	111	176	152
TraesCS1A01G134000	88	200	187	582	597	784	133	206	87	569	467	334	327	186	226	1047	733	779	189	180	180	1535	1138	3814
TraesCS1A01G134100	100	160	144	210	171	194	51	56	84	267	127	170	218	171	179	248	223	177	157	111	115	184	223	277
TraesCS1A01G134200	0	0	0	0	0	0	0	0	0	0	0	0	0	0	0	1	0	0	0	0	0	0	0	0
TraesCS1A01G134300	598	519	452	629	564	724	1012	752	928	1012	690	588	598	467	544	705	879	909	883	965	759	1016	716	741
TraesCS1A01G134500	122	59	69	234	179	264	205	176	193	330	273	193	53	90	68	321	375	369	368	389	368	475	351	461
TraesCS1A01G134600	195	170	213	293	266	335	338	255	351	461	204	225	226	204	177	278	324	413	349	373	390	569	267	492
TraesCS1A01G134800	33	33	33	35	55	70	86	73	85	57	41	38	42	29	29	53	33	77	112	130	165	97	46	93
TraesCS1A01G135100	6	13	23	12	6	25	5	1	9	23	5	16	1	13	20	13	25	4	0	8	0	15	22	16
TraesCS1A01G135300	784	672	865	634	823	888	632	681	877	741	477	699	739	628	617	1079	1408	1377	943	1030	937	1361	922	1301
TraesCS1A01G135400	0	0	0	0	0	0	0	0	0	1	0	0	0	0	0	0	0	0	0	0	0	2	0	0
TraesCS1A01G135500	38	29	16	21	13	29	24	28	20	23	16	27	14	34	34	55	85	41	26	55	81	60	81	47
TraesCS1A01G135600	829	729	874	879	1067	803	872	570	797	1223	744	600	613	317	561	1311	1838	1242	492	831	600	1450	1490	1537
TraesCS1A01G135700	2069	2457	2656	2751	2628	3049	1194	901	1153	2836	2041	2200	2976	1985	2143	4615	4968	5169	779	936	1006	4090	3897	5231
TraesCS1A01G135800	0	1	0	1	6	1	9	14	4	18	7	8	0	4	0	8	8	5	9	7	13	4	0	15
TraesCS1A01G135900	0	0	0	0	0	1	0	0	0	0	0	0	0	0	0	0	0	0	0	0	0	0	0	0
TraesCS1A01G136000	0	1	5	3	9	11	1	1	1	9	0	12	20	11	12	13	11	5	7	4	5	5	0	1
TraesCS1A01G136100	73	39	56	300	197	330	536	461	297	607	420	339	78	30	39	184	133	198	284	333	295	340	204	260
TraesCS1A01G136200	392	208	317	403	452	441	684	586	732	536	288	376	377	304	279	549	704	732	722	730	831	660	596	862
TraesCS1A01G136400	99	126	132	158	246	330	504	395	325	476	350	253	183	121	135	311	239	334	384	365	358	386	365	586
TraesCS1A01G136500	1093	873	1015	1312	1446	1715	1714	1352	1542	1987	1852	1624	1092	758	1002	2141	2288	2845	2281	2650	2018	4679	2494	2958
TraesCS1A01G136600	0	0	1	9	5	1	29	12	9	12	0	5	0	0	4	0	22	14	4	0	6	2	7	6
TraesCS1A01G136800	276	198	196	179	203	293	351	242	323	337	241	208	295	248	185	366	480	356	535	499	543	547	426	524
TraesCS1A01G136900	168	144	159	284	268	278	452	259	286	328	199	231	202	185	216	318	332	406	548	415	602	421	353	544
TraesCS1A01G137000	11	2	8	98	102	157	181	203	161	101	54	50	35	15	23	108	102	93	79	73	101	92	86	132
TraesCS1A01G137200	520	429	461	334	447	325	323	285	359	270	251	266	421	387	429	550	441	473	320	343	350	556	462	517
TraesCS1A01G137300	24	55	25	6	10	12	5	12	9	7	2	3	26	45	60	8	9	9	4	21	16	7	10	10
TraesCS1A01G137400	98	131	116	165	154	166	286	330	303	326	251	236	183	104	145	248	285	222	222	267	277	302	226	256
TraesCS1A01G137500	40	41	29	66	67	53	56	60	44	103	67	64	56	33	21	68	86	71	64	73	96	110	63	80
TraesCS1A01G137600	27	14	7	9	16	20	13	21	24	15	19	9	15	1	3	23	16	12	8	26	24	28	12	25
TraesCS1A01G137700	798	946	1111	932	851	1101	1069	803	820	1295	885	719	1029	878	1045	1052	1110	1108	876	893	1001	1137	850	1409
TraesCS1A01G137800	430	346	409	448	522	471	633	599	705	659	471	528	460	320	256	585	617	717	707	717	608	745	539	860
TraesCS1A01G137900	252	225	231	426	405	449	557	439	523	520	335	277	287	266	264	625	565	465	449	515	562	510	303	518
TraesCS1A01G138000	28	42	38	95	71	142	172	106	103	187	160	147	41	63	51	125	124	128	71	120	89	122	138	224
TraesCS1A01G138100	22	16	22	20	13	31	23	29	27	76	46	41	4	19	26	40	67	36	20	46	28	33	34	44
TraesCS1A01G138200	89	57	50	209	109	119	170	128	165	127	145	139	68	73	52	180	164	190	129	163	208	233	126	223
TraesCS1A01G138300	0	0	0	0	2	4	0	1	3	0	0	0	0	0	0	2	0	0	0	1	1	1	0	1
TraesCS1A01G138400	184	204	203	358	332	577	513	453	413	704	388	420	217	176	223	440	545	631	512	746	532	875	475	517
TraesCS1A01G138500	77	107	112	284	291	322	383	315	337	344	233	239	112	76	84	270	364	451	488	497	509	494	358	465
TraesCS1A01G138600	261	321	280	648	654	757	915	843	868	1041	720	612	389	239	389	835	787	862	918	997	911	1094	687	1128
TraesCS1A01G138800	1060	1012	1075	1705	1817	2335	1992	1601	1725	2961	1870	1545	1291	771	1157	1869	1973	2176	1373	1703	1472	2056	1491	1912
TraesCS1A01G139100	649	569	621	720	898	755	1525	1253	1338	1086	673	625	902	643	635	1160	966	942	1701	1642	1654	935	752	1105
TraesCS1A01G139300	259	238	280	785	706	933	914	751	659	1362	914	748	322	284	306	659	604	863	698	726	651	1004	725	989
TraesCS1A01G139400	127	98	124	330	335	494	687	524	626	527	488	357	94	61	117	387	429	505	415	430	403	691	308	447
TraesCS1A01G139500	257	195	260	378	396	443	636	501	512	507	355	361	288	173	189	358	377	432	567	545	544	548	324	727
TraesCS1A01G139600	146	108	97	138	122	244	260	311	287	327	205	161	117	96	134	204	212	202	180	246	237	235	157	239
TraesCS1A01G139700	61	54	22	37	65	77	85	71	80	63	96	46	19	50	69	97	57	66	38	65	65	54	44	79
TraesCS1A01G139800	0	0	0	0	0	2	0	1	0	0	0	0	0	0	0	0	0	0	0	0	0	0	0	1
TraesCS1A01G139900	189	328	316	3531	3482	3456	5016	5064	4262	7520	5323	5242	317	310	332	2482	1476	2918	5180	5027	4734	2859	2649	3435
TraesCS1A01G140100	0	0	0	0	0	0	0	0	0	0	0	0	0	0	0	0	0	0	0	0	0	1	0	0
TraesCS1A01G140600	4	1	10	40	21	45	53	24	31	43	18	18	8	4	0	51	60	41	35	39	35	65	54	40
TraesCS1A01G140700	29	50	40	70	48	90	105	89	118	68	77	32	29	64	51	68	135	64	83	73	90	54	61	185
TraesCS1A01G140800	0	1	1	1	1	0	1	9	5	11	1	0	1	0	0	0	3	0	1	0	5	0	0	0
TraesCS1A01G140900	31	17	41	86	90	101	120	109	151	83	56	47	34	35	31	109	174	127	100	104	127	163	100	190
TraesCS1A01G141000	0	0	0	0	1	1	0	0	1	5	0	0	0	0	0	0	0	0	0	0	0	0	2	0
TraesCS1A01G141100	53	49	43	5	3	18	17	1	0	1	0	5	68	36	91	15	15	22	9	5	20	7	4	6
TraesCS1A01G141200	0	0	0	0	0	0	19	7	0	6	5	2	0	0	0	4	9	12	4	1	0	7	6	0
TraesCS1A01G141300	20	16	18	90	56	86	168	135	199	303	224	215	26	6	15	53	39	38	57	89	21	55	53	17
TraesCS1A01G141400	78	53	55	86	101	128	118	177	169	169	144	159	34	30	87	159	174	186	187	150	89	187	148	210
TraesCS1A01G141500	0	0	0	37	19	14	51	36	21	226	96	99	0	0	0	0	8	1	0	0	3	0	12	0
TraesCS1A01G141600	0	0	1	1	0	3	3	7	0	1	0	1	8	0	0	2	0	0	1	3	0	0	6	6
TraesCS1A01G141700	257	231	285	254	270	333	418	358	451	409	276	235	351	253	310	402	377	474	384	427	375	641	442	578
TraesCS1A01G141900	37	4	1	33	54	74	383	320	290	241	306	142	23	14	1	39	34	60	61	68	77	59	96	60
TraesCS1A01G142000	169	215	183	223	169	241	197	152	145	374	214	329	132	98	172	340	455	399	249	303	197	401	522	539
TraesCS1A01G142100	0	14	0	0	0	0	0	0	1	0	0	0	8	0	0	0	8	4	5	1	1	0	0	0
TraesCS1A01G142200	185	154	139	316	402	461	731	482	772	451	271	365	245	120	145	471	703	524	456	576	621	535	455	586
TraesCS1A01G142300	16	28	15	73	82	110	88	94	95	114	70	55	47	36	29	132	90	85	80	116	77	128	71	89
TraesCS1A01G142400	1275	1746	1774	1667	1742	2151	816	575	570	1342	930	1177	1647	1405	1669	2989	3741	3600	2295	2384	2003	2544	1658	2947
TraesCS1A01G142500	264	297	313	323	266	277	244	175	153	349	224	181	308	251	290	359	367	360	285	261	322	314	367	437
TraesCS1A01G142600	725	607	654	652	648	863	606	494	543	662	679	647	824	575	689	917	1010	965	599	589	586	1043	837	1167
TraesCS1A01G142700	1	2	7	75	70	97	139	94	147	108	100	81	5	17	8	94	62	84	252	142	158	93	112	97
TraesCS1A01G142800	46	55	54	67	82	54	83	82	106	52	30	35	44	34	35	105	63	115	108	117	172	151	150	151
TraesCS1A01G142900	171	171	150	91	110	151	183	171	167	165	102	71	232	106	190	128	92	142	146	136	129	84	93	122
TraesCS1A01G143000	437	348	308	746	726	705	1880	1559	1954	2253	1113	782	638	284	397	162	202	140	323	280	288	197	228	202
TraesCS1A01G143100	216	216	246	286	490	449	688	642	693	406	398	324	282	175	162	617	380	713	1432	1353	1265	1563	654	645
TraesCS1A01G143200	20	14	11	71	47	67	128	101	183	150	102	58	21	19	11	72	45	29	53	63	32	39	13	20
TraesCS1A01G143300	68	30	39	175	250	233	396	348	396	284	330	303	37	33	35	320	335	436	314	274	219	697	308	390
TraesCS1A01G143400	19	1	0	203	217	308	662	491	727	281	194	187	6	0	9	200	293	239	244	236	273	369	265	452
TraesCS1A01G143500	149	164	178	144	196	274	259	226	287	375	240	196	106	116	188	235	203	264	243	261	274	339	266	407
TraesCS1A01G143600	0	14	9	1	7	4	7	0	1	9	0	10	23	5	59	0	1	12	9	10	0	8	1	14
TraesCS1A01G143800	41	78	43	289	248	359	570	434	408	559	321	343	119	30	20	293	233	280	426	391	419	418	280	494
TraesCS1A01G143900	105	65	74	120	95	171	340	383	347	326	172	169	87	28	133	81	178	146	67	59	70	120	47	101
TraesCS1A01G144000	282	205	300	134	230	246	240	230	279	270	125	176	215	165	178	270	448	361	280	219	212	340	289	395
TraesCS1A01G144200	0	1	4	0	1	0	0	1	4	0	0	0	0	0	0	0	4	5	0	0	0	2	0	1
TraesCS1A01G144300	74	74	81	74	99	82	131	94	81	144	95	85	81	46	82	119	134	169	120	92	110	128	86	163
TraesCS1A01G144400	0	0	0	0	1	0	0	0	0	0	0	0	0	0	0	0	0	0	0	0	0	0	0	0
TraesCS1A01G144500	0	0	0	0	0	1	0	0	0	0	0	0	0	0	0	0	0	0	0	0	0	0	0	0
TraesCS1A01G144700	44	51	67	50	32	37	62	45	40	50	43	33	70	81	57	48	91	59	57	33	23	74	73	66
TraesCS1A01G144800	0	6	4	75	61	118	25	53	59	93	86	83	2	10	0	101	282	105	18	23	25	202	298	215
TraesCS1A01G145000	18	51	34	315	187	505	2102	1474	1969	301	138	115	30	54	51	207	378	362	686	694	930	254	91	227
TraesCS1A01G145100	0	0	0	52	23	60	1024	1054	936	661	486	499	0	0	1	0	0	0	0	0	4	2	1	0
TraesCS1A01G145500	64	52	56	75	68	91	115	103	138	82	51	53	40	25	36	72	71	64	100	112	79	101	68	57
TraesCS1A01G145600	0	0	1	0	0	4	4	3	2	0	0	0	4	1	0	0	1	1	0	0	0	0	0	8
TraesCS1A01G145700	22	45	32	0	2	0	9	4	8	0	2	9	33	21	38	11	4	3	0	1	0	8	12	6
TraesCS1A01G145800	164	81	39	5782	8930	10515	10356	9409	10149	21845	21460	11243	121	48	81	9159	6571	17219	13917	16424	11431	42170	11908	8556
TraesCS1A01G145900	25	33	5	5	35	37	39	39	16	17	8	20	1	17	7	18	16	39	55	32	41	39	21	33
TraesCS1A01G146000	0	0	1	1	17	4	43	33	60	111	44	55	0	0	0	3	1	1	0	0	16	0	2	1
TraesCS1A01G146200	165	130	157	259	317	317	451	330	461	317	248	220	217	138	154	374	345	393	408	479	415	569	259	435
TraesCS1A01G146300	0	1	0	0	0	1	0	0	6	4	0	0	0	0	1	10	0	1	1	4	4	0	2	4
TraesCS1A01G146400	29	4	19	69	50	70	92	76	145	72	51	81	11	31	25	56	92	116	88	88	80	107	68	95
TraesCS1A01G146600	562	354	491	322	512	409	620	419	565	691	411	416	530	367	297	538	652	744	567	585	629	673	525	653
TraesCS1A01G146800	0	1	0	6	0	3	0	1	0	0	1	1	1	0	0	1	0	0	0	0	0	0	4	9
TraesCS1A01G146900	82	74	84	192	182	165	271	254	293	275	199	198	113	91	54	211	189	320	241	368	311	317	230	307
TraesCS1A01G147000	64	82	86	901	604	1238	1200	1115	779	1430	629	690	214	133	81	379	417	562	416	386	443	579	484	713
TraesCS1A01G147100	4	0	0	0	0	0	0	0	1	1	15	0	0	0	0	0	0	0	0	0	0	0	0	0
TraesCS1A01G147200	4	0	0	0	0	0	2	2	1	2	1	1	0	0	0	0	0	0	0	0	0	1	0	0
TraesCS1A01G147300	0	0	0	4	0	0	0	10	0	10	4	5	0	0	0	0	0	4	0	0	0	0	0	0
TraesCS1A01G147400	45	43	66	134	147	193	88	155	111	142	68	95	79	55	68	339	593	443	254	315	236	281	231	350
TraesCS1A01G147500	114	157	142	207	219	236	328	253	281	351	257	239	88	76	61	219	214	219	187	293	223	236	155	270
TraesCS1A01G147600	30	6	9	16	6	5	32	13	23	22	5	11	10	7	1	12	4	16	12	1	24	48	29	22
TraesCS1A01G147700	0	10	7	114	88	124	78	90	93	149	116	91	0	0	19	69	101	51	22	37	53	91	57	66
TraesCS1A01G148000	145	180	184	653	502	790	751	720	798	847	491	464	197	233	142	759	832	735	531	583	674	741	627	1016
TraesCS1A01G148200	0	0	0	1	0	0	0	0	0	6	0	0	0	0	0	0	0	0	0	0	3	1	0	0
TraesCS1A01G148300	17	3	19	9	9	5	7	8	15	13	9	12	20	11	5	13	30	13	14	21	19	56	5	14
TraesCS1A01G148400	70	74	99	570	323	766	460	418	303	609	397	381	64	84	74	350	319	462	196	241	248	403	241	534
TraesCS1A01G149000	2	9	4	3	10	8	10	12	11	4	0	10	14	7	3	18	8	9	7	8	9	11	8	9
TraesCS1A01G149100	122	219	228	216	196	284	181	230	219	325	235	201	155	151	210	271	263	280	260	217	281	401	275	370
TraesCS1A01G149200	125	127	106	493	407	465	771	637	635	728	382	358	161	85	126	300	456	465	534	597	523	537	285	543
TraesCS1A01G149300	447	587	551	50	68	97	39	38	37	25	2	4	524	391	609	240	520	312	48	110	78	64	27	93
TraesCS1A01G149400	0	0	1	0	0	0	0	0	0	0	0	0	0	0	0	0	0	0	0	0	0	0	0	0
TraesCS1A01G149500	3	5	16	1	4	0	4	6	4	8	6	2	15	7	12	10	0	1	4	1	0	10	9	0
TraesCS1A01G149600	0	0	6	4	0	0	0	0	1	0	0	0	0	4	0	1	0	1	0	0	8	0	0	0
TraesCS1A01G149700	66	64	64	227	212	201	489	473	568	1111	580	382	53	28	51	49	33	15	4	2	0	172	70	68
TraesCS1A01G149800	886	844	818	1318	1539	1601	1007	778	1229	1344	1208	1011	860	669	656	2532	2560	3000	1608	1741	1824	3131	1748	2720
TraesCS1A01G149900	0	1	0	0	2	0	1	3	0	0	0	1	0	0	0	0	1	1	5	0	10	1	6	7
TraesCS1A01G150000	4	2	0	12	5	5	8	2	8	4	1	6	0	0	1	0	4	0	1	5	0	4	11	21
TraesCS1A01G150100	103	56	73	2339	1591	2215	1633	1410	1333	4288	3269	2960	82	46	109	1047	680	768	191	206	173	2587	1864	2953
TraesCS1A01G150200	144	113	120	271	158	221	366	267	246	679	350	314	178	119	132	102	36	26	62	62	27	57	75	73
TraesCS1A01G150400	123	243	279	1325	992	1110	784	827	784	1820	1131	1124	320	284	324	1082	885	1019	567	589	559	970	1175	2088
TraesCS1A01G150500	0	5	22	0	3	0	1	16	38	32	4	9	1	0	0	16	0	1	29	6	5	4	9	20
TraesCS1A01G150600	158	193	188	445	501	686	648	683	618	767	472	446	312	236	146	673	587	669	650	628	591	898	585	853
TraesCS1A01G150700	0	0	0	0	0	0	2	6	1	0	8	5	0	0	0	0	0	0	0	0	0	0	0	0
TraesCS1A01G150800	59	11	12	0	5	0	0	0	0	0	0	0	6	8	8	76	27	105	1	4	5	0	0	0
TraesCS1A01G150900	4	5	8	8	25	9	6	8	3	8	6	10	1	0	1	330	72	381	161	201	140	342	214	8
TraesCS1A01G151000	106	66	62	112	128	163	162	150	162	258	184	149	83	59	63	203	200	287	265	370	336	463	168	250
TraesCS1A01G151100	97	58	60	152	64	101	81	109	122	117	54	124	64	36	76	163	171	174	140	156	162	221	78	171
TraesCS1A01G151200	66	62	48	51	59	87	90	111	114	130	67	44	79	42	81	61	78	59	15	59	45	79	39	69
TraesCS1A01G151500	146	126	184	177	124	221	149	159	174	181	83	112	201	151	114	207	175	201	133	197	186	213	212	206
TraesCS1A01G151600	4	2	13	27	11	13	260	189	159	81	135	43	0	4	0	32	22	66	328	410	270	357	91	46
TraesCS1A01G151700	10	16	27	39	36	46	43	33	26	34	29	12	30	16	22	36	15	46	63	48	41	32	43	64
TraesCS1A01G152000	64	52	77	146	151	157	143	131	148	141	123	76	106	67	72	170	237	213	164	176	210	175	154	294
TraesCS1A01G152100	8	1	2	1	1	3	0	0	0	0	1	0	5	5	4	0	0	4	0	0	0	0	4	4
TraesCS1A01G152200	544	601	628	876	1077	1133	936	810	1168	952	683	690	649	402	533	1030	1258	1297	833	802	702	1294	866	1128
TraesCS1A01G152300	17	34	28	71	86	89	68	64	106	52	44	52	22	47	9	108	86	89	77	54	76	63	76	145
TraesCS1A01G152400	0	1	1	1	2	2	5	0	1	2	10	1	0	0	0	0	0	10	4	18	1	2	3	2
TraesCS1A01G152500	523	309	383	941	977	1092	1588	1200	1600	1317	965	993	354	409	378	847	1181	994	874	1092	843	1252	775	1120
TraesCS1A01G152600	1252	1568	1438	4598	4698	5217	4560	4418	4697	7413	4567	3817	2192	1621	1720	1911	2226	1463	1342	1687	2287	3704	4911	5147
TraesCS1A01G152800	671	456	451	70	117	51	83	33	29	8	4	8	427	320	603	48	299	177	32	154	52	290	203	154
TraesCS1A01G152900	421	504	572	503	396	528	561	440	678	484	277	308	541	318	397	507	704	617	437	460	608	451	476	582
TraesCS1A01G153000	91	74	56	64	38	14	70	71	67	46	53	36	83	24	64	4	21	17	79	93	104	43	76	38
TraesCS1A01G153100	88	42	74	281	399	501	754	529	464	881	588	557	102	88	53	572	545	869	819	915	642	1337	732	686
TraesCS1A01G153300	113	172	202	352	268	408	362	278	279	680	323	299	233	160	160	300	342	475	359	437	299	539	348	443
TraesCS1A01G153400	0	11	6	0	0	0	0	0	0	0	0	1	10	10	11	4	4	4	0	1	0	8	5	1
TraesCS1A01G153500	0	4	0	9	4	1	1	14	19	15	1	2	0	0	14	0	10	1	0	0	1	14	1	0
TraesCS1A01G153600	328	293	253	577	487	668	808	733	648	808	521	454	249	276	242	376	539	468	407	309	298	548	465	769
TraesCS1A01G153700	38	28	34	50	37	44	47	39	52	43	37	38	21	24	13	86	84	70	68	98	53	91	43	90
TraesCS1A01G153800	4	7	0	4	2	0	0	0	0	0	1	0	0	6	2	6	0	2	0	1	0	0	0	1
TraesCS1A01G153900	590	509	522	603	827	779	882	700	1034	773	526	544	611	330	292	798	795	822	784	784	730	1076	646	931
TraesCS1A01G154100	4	1	1	16	25	35	22	32	60	32	2	12	6	0	4	22	29	47	33	18	35	39	30	32
TraesCS1A01G154200	335	292	289	495	433	623	844	712	784	747	538	435	371	420	441	582	691	683	1242	1131	1237	827	579	841
TraesCS1A01G154300	277	297	306	282	377	376	438	370	414	366	219	282	319	223	239	495	769	561	572	562	564	818	374	680
TraesCS1A01G154400	561	627	643	483	430	612	582	522	569	632	330	364	703	478	481	538	611	549	470	517	382	716	501	802
TraesCS1A01G154500	2	16	6	33	60	38	44	26	50	43	56	19	7	9	13	68	124	122	41	67	71	159	84	190
TraesCS1A01G154600	169	201	195	188	166	141	165	118	140	111	63	81	258	151	86	180	108	171	205	169	198	171	117	220
TraesCS1A01G154700	321	347	344	455	531	531	606	518	745	645	378	354	410	396	298	710	684	709	786	701	587	847	563	727
TraesCS1A01G154900	1	2	0	0	0	0	0	0	0	1	0	0	0	1	8	0	0	0	3	1	1	1	0	0
TraesCS1A01G155000	81	50	22	13	50	36	18	11	12	29	19	15	36	24	32	91	109	98	119	79	174	88	50	67
TraesCS1A01G155100	14	34	23	34	41	90	86	88	60	57	77	54	21	29	38	73	74	61	91	94	94	119	69	89
TraesCS1A01G155200	2949	3215	3549	7212	6493	8586	7851	6196	5915	11078	6802	6157	4064	3203	3193	7036	7472	7676	6683	7514	6797	7823	5690	9036
TraesCS1A01G155500	29	14	30	50	68	83	109	109	95	121	55	64	24	54	29	65	71	68	92	93	126	98	55	78
TraesCS1A01G155600	58	54	64	35	44	45	54	61	36	56	38	25	42	28	29	50	82	58	67	85	91	34	25	49
TraesCS1A01G155700	12	9	2	30	17	31	20	21	60	55	19	10	2	1	9	42	9	28	43	36	81	7	34	27
TraesCS1A01G155900	15	25	61	49	47	54	45	41	41	48	23	28	27	26	32	33	59	39	43	33	45	78	49	53
TraesCS1A01G156000	4	26	17	42	98	61	129	95	100	48	18	21	13	10	0	84	76	98	43	64	78	105	96	65
TraesCS1A01G156100	55	105	115	320	351	297	186	145	221	404	303	229	124	69	93	110	98	119	146	119	123	457	448	464
TraesCS1A01G156200	64	21	16	22	20	57	50	47	60	22	26	20	12	16	13	46	37	21	31	65	59	21	77	40
TraesCS1A01G156300	209	163	174	239	189	294	347	363	400	444	234	225	262	151	217	255	307	306	389	362	380	408	242	427
TraesCS1A01G156400	5	7	12	366	282	485	313	296	321	1567	750	423	46	29	20	26	35	102	27	76	28	328	163	103
TraesCS1A01G156500	282	362	324	126	149	129	194	146	172	210	146	162	344	309	383	228	262	203	195	206	97	289	165	249
TraesCS1A01G156600	151	195	178	108	136	101	172	130	201	158	62	105	193	187	138	206	233	244	170	173	145	229	212	239
TraesCS1A01G156900	0	0	0	0	0	0	0	0	0	0	7	0	0	0	0	0	0	0	0	0	0	0	0	0
TraesCS1A01G157100	3	8	3	0	2	4	2	4	0	0	0	0	2	0	0	0	2	0	6	6	1	4	0	2
TraesCS1A01G157200	20	17	22	14	9	2	2	14	17	0	8	3	18	4	18	8	15	11	6	0	5	6	4	30
TraesCS1A01G157500	649	559	637	401	487	507	343	251	417	411	311	359	604	493	628	721	833	812	408	392	335	577	636	723
TraesCS1A01G157600	214	139	171	184	157	186	247	313	347	319	149	166	148	147	149	148	150	134	215	246	205	193	133	188
TraesCS1A01G157700	96	80	74	208	212	231	200	162	256	580	345	186	100	134	145	124	82	140	72	48	68	215	179	208
TraesCS1A01G157800	21	25	40	67	28	33	55	29	24	47	7	16	48	23	21	60	87	59	26	28	39	63	75	107
TraesCS1A01G157900	0	6	4	329	299	173	266	266	93	915	577	572	7	3	0	159	92	149	77	96	92	315	321	615
TraesCS1A01G158100	0	0	0	0	0	0	0	0	0	0	0	0	0	0	0	0	0	0	0	0	3	0	0	0
TraesCS1A01G158300	135	230	250	383	372	466	417	401	245	664	387	302	247	233	251	270	321	349	386	384	286	398	294	408
TraesCS1A01G158400	444	236	402	457	496	543	946	763	772	663	504	508	401	309	318	557	410	600	911	1047	1039	682	661	705
TraesCS1A01G158500	16	34	29	247	181	310	377	331	276	384	172	167	20	32	23	195	197	308	119	240	184	379	222	332
TraesCS1A01G158600	479	520	593	1212	1521	1550	5608	5168	4145	4267	3526	2360	790	517	589	1398	1108	2178	4566	5594	3952	4412	2059	2106
TraesCS1A01G158700	659	678	608	1630	1574	1866	2076	1790	1933	3271	1737	1451	831	651	588	1234	1608	1473	1042	1255	1007	1772	1211	1436
TraesCS1A01G158800	663	532	576	399	402	409	548	467	601	529	339	406	483	465	611	555	544	528	724	676	812	821	618	738
TraesCS1A01G158900	410	211	241	364	398	284	429	327	438	494	439	297	288	275	289	517	638	694	507	504	446	882	562	807
TraesCS1A01G159100	69	87	100	781	599	977	1007	927	667	1126	597	582	182	109	128	412	495	442	506	504	584	599	465	728
TraesCS1A01G159200	4	1	8	244	224	152	240	259	224	404	196	231	0	1	0	4	13	9	38	37	28	58	58	52
TraesCS1A01G159300	145	162	147	713	644	790	837	708	773	1021	546	582	233	157	163	655	595	633	676	668	728	671	693	802
TraesCS1A01G159400	68	57	68	51	96	87	113	108	90	70	95	86	77	87	87	119	116	101	114	128	123	74	130	82
TraesCS1A01G159500	18	21	32	27	21	31	17	24	28	71	21	42	35	32	16	58	26	39	26	18	61	50	32	40
TraesCS1A01G159600	38	6	16	1	5	3	4	3	0	1	0	0	1	2	15	28	4	1	2	9	1	0	0	0
TraesCS1A01G159700	0	0	0	3	1	5	0	0	5	4	0	0	0	0	0	2	0	0	2	0	2	1	1	5
TraesCS1A01G160000	0	0	1	11	10	13	57	32	23	17	9	16	0	0	0	25	35	14	14	21	22	50	20	16
TraesCS1A01G160100	7	1	28	35	17	19	56	19	29	21	20	23	20	2	8	33	33	48	22	26	16	30	41	57
TraesCS1A01G160200	122	79	107	123	88	126	200	117	208	108	83	84	93	107	78	128	248	150	173	184	205	140	149	224
TraesCS1A01G160300	0	0	0	0	0	0	0	1	2	5	4	2	6	0	0	4	0	0	0	0	0	0	0	1
TraesCS1A01G160400	5	3	3	56	36	74	46	69	80	69	38	40	21	4	3	24	25	31	45	55	40	44	32	63
TraesCS1A01G160500	143	95	129	190	235	196	338	243	422	233	186	161	72	139	121	394	382	352	406	452	385	264	336	354
TraesCS1A01G160600	114	123	148	442	484	516	558	522	641	628	476	363	135	135	100	436	482	509	500	570	628	673	465	542
TraesCS1A01G160700	793	715	909	747	888	831	1045	905	1098	656	519	637	831	776	602	1125	1193	1158	1126	1320	1134	1321	1084	1377
TraesCS1A01G160800	40	55	67	167	189	194	183	102	106	272	228	144	130	27	64	182	196	214	85	87	113	380	173	378
TraesCS1A01G160900	0	0	0	1	0	0	1	8	9	1	6	2	0	0	0	0	0	0	0	0	0	0	1	0
TraesCS1A01G161000	0	0	0	16	21	7	127	102	85	148	70	61	0	0	0	0	0	1	9	8	0	1	0	0
TraesCS1A01G161100	0	0	0	4	0	0	1	1	1	0	5	1	0	0	0	0	0	0	0	0	0	0	0	0
TraesCS1A01G161200	120	179	180	6	21	28	67	61	54	62	11	21	85	98	121	19	15	16	9	13	1	8	16	21
TraesCS1A01G161300	93	49	38	274	186	261	495	496	466	425	197	194	77	52	51	147	195	121	331	282	312	211	170	212
TraesCS1A01G161400	0	0	0	0	1	2	0	1	0	13	0	3	0	0	0	2	6	2	2	0	0	0	1	0
TraesCS1A01G161800	0	0	4	0	0	0	0	0	0	0	0	0	0	0	0	0	0	0	0	0	0	0	0	0
TraesCS1A01G161900	554	718	818	467	451	613	706	604	491	832	525	392	1488	841	1110	384	392	493	702	871	871	490	275	541
TraesCS1A01G162000	0	0	0	0	0	0	0	0	1	6	0	0	0	0	0	0	0	0	0	0	0	0	0	0
TraesCS1A01G162100	0	0	0	18	1	0	0	0	4	3	0	0	0	0	0	1	0	1	0	0	0	6	5	0
TraesCS1A01G162200	16	6	25	58	45	41	125	70	74	73	40	36	23	6	9	55	53	58	67	70	82	133	55	81
TraesCS1A01G162300	52	62	48	104	167	196	209	197	194	163	134	66	87	52	114	113	126	128	226	192	168	152	166	148
TraesCS1A01G162400	78	92	80	174	194	244	308	199	197	266	191	199	96	98	65	216	144	170	193	243	237	268	133	261
TraesCS1A01G162500	0	0	0	0	1	2	0	0	0	0	0	0	0	0	0	0	0	0	0	0	0	0	0	0
TraesCS1A01G162600	0	5	6	11	22	29	24	18	6	43	25	19	0	0	0	6	23	20	6	5	8	37	13	21
TraesCS1A01G162800	3248	2575	3013	2081	2799	2149	1561	1218	1594	1220	1372	1191	2909	2667	2427	3352	3164	2936	2716	2212	2238	2013	1951	3468
TraesCS1A01G162900	42	7	8	18	30	67	126	130	200	50	20	50	18	17	30	42	85	49	98	86	98	62	50	66
TraesCS1A01G163000	9	0	2	16	4	3	24	13	16	35	22	34	1	7	1	6	2	1	0	10	6	7	6	1
TraesCS1A01G163100	65	63	74	140	93	129	352	175	207	188	163	110	29	81	51	165	187	185	252	289	281	197	219	220
TraesCS1A01G163200	78	57	63	198	186	204	236	229	215	280	183	171	54	45	70	127	153	206	228	225	210	243	184	193
TraesCS1A01G163400	9	17	14	205	156	372	642	560	723	312	155	250	9	13	25	183	186	164	254	219	273	341	181	298
TraesCS1A01G163500	65	49	44	66	63	53	56	89	54	56	46	49	28	48	42	89	103	58	87	101	108	136	65	118
TraesCS1A01G163600	35	15	13	22	11	30	20	49	25	57	18	23	6	27	16	48	45	49	35	31	40	57	39	56
TraesCS1A01G163700	0	5	6	15	12	28	9	4	3	5	15	4	9	2	13	15	27	23	8	17	5	55	30	58
TraesCS1A01G163800	0	0	0	0	0	0	0	0	1	0	0	0	0	0	0	0	0	0	0	0	0	0	0	6
TraesCS1A01G163900	43	36	79	227	160	221	333	249	371	257	173	162	66	35	36	179	323	183	286	244	252	275	199	233
TraesCS1A01G164000	450	462	556	785	860	859	1402	1201	1345	1524	1056	992	536	439	507	884	795	789	946	964	903	1448	945	1504
TraesCS1A01G164100	0	0	0	0	0	0	0	0	0	2	0	6	0	0	0	0	0	0	0	0	0	0	0	0
TraesCS1A01G164200	288	269	228	435	439	570	566	546	653	655	468	452	267	185	244	511	584	581	526	558	577	799	465	602
TraesCS1A01G164300	74	78	130	26	54	55	49	64	74	86	80	50	130	64	46	84	122	101	99	97	66	128	70	100
TraesCS1A01G164400	92	47	45	86	155	158	207	153	190	132	127	129	66	36	54	176	142	145	253	245	222	228	181	230
TraesCS1A01G164500	17	9	17	10	8	4	8	2	2	7	1	1	22	2	0	3	5	4	1	4	6	0	11	2
TraesCS1A01G164600	84	78	64	593	461	410	1008	1016	950	1804	1207	727	60	123	67	240	142	220	145	145	174	233	263	417
TraesCS1A01G164700	389	404	427	325	300	337	179	80	149	359	193	293	360	310	334	541	425	539	249	253	257	519	456	630
TraesCS1A01G164800	374	274	437	215	170	217	504	433	445	646	506	245	414	293	267	299	326	264	358	309	369	210	162	250
TraesCS1A01G164900	114	170	176	3341	2814	4142	5225	4597	4442	7587	4459	4024	289	267	323	1653	1649	2037	3299	3504	3189	2581	2236	3798
TraesCS1A01G165300	274	210	176	373	357	484	613	473	537	540	320	330	319	160	268	573	405	540	362	297	351	618	363	724
TraesCS1A01G165400	6	0	0	42	52	10	86	84	61	64	63	26	0	12	0	6	1	17	23	3	17	5	4	10
TraesCS1A01G165500	67	82	84	161	132	173	223	141	194	193	140	138	156	116	118	220	219	207	230	239	228	243	192	320
TraesCS1A01G165600	1	8	14	11	6	12	15	42	15	36	14	12	22	0	11	5	13	11	9	0	0	14	19	10
TraesCS1A01G165700	25385	26551	29235	8535	10358	6232	2015	1597	1624	2835	2574	2925	32989	20074	23639	14112	13048	10156	2490	2673	3340	7300	9572	11812
TraesCS1A01G165800	1438	1238	1458	2078	1745	2010	2310	1656	2389	2026	1635	1567	1430	1154	1198	2684	2933	2470	2439	2641	2598	2630	2405	3107
TraesCS1A01G165900	31	70	33	87	76	113	244	144	115	279	133	111	47	59	37	88	59	136	135	157	148	172	95	102
TraesCS1A01G166000	0	0	0	0	0	0	0	0	0	0	0	0	0	0	0	0	0	0	0	1	1	0	0	0
TraesCS1A01G166100	233	307	267	7603	5412	8061	8362	7738	4755	12277	7500	6970	470	326	328	650	427	749	402	671	537	1002	1226	1312
TraesCS1A01G166200	100	112	101	615	548	667	754	605	350	1188	708	577	313	233	277	135	131	199	49	97	79	165	176	190
TraesCS1A01G166300	0	0	1	0	1	0	0	0	0	0	0	0	0	0	0	0	0	0	0	0	0	0	0	0
TraesCS1A01G166600	12	0	8	489	513	764	896	784	306	6127	3579	1739	30	0	0	44	41	46	207	381	215	80	100	475
TraesCS1A01G166900	402	325	320	588	615	713	1045	794	1176	1057	848	659	324	346	356	487	662	654	595	760	602	977	528	659
TraesCS1A01G167100	2	11	5	15	29	29	98	150	71	100	43	29	11	6	19	6	17	8	8	9	8	50	11	41
TraesCS1A01G167200	19	45	19	180	127	226	206	189	143	339	230	118	23	21	51	165	125	181	172	198	251	253	169	173
TraesCS1A01G167300	40	37	55	54	71	68	104	118	67	97	72	65	40	26	46	90	70	81	96	127	118	58	58	56
TraesCS1A01G167400	24	10	7	49	30	25	75	38	56	17	27	32	2	9	0	22	8	23	21	15	55	20	32	20
TraesCS1A01G167600	27	13	17	63	64	59	96	123	96	154	51	88	23	12	16	26	39	40	48	57	69	38	62	20
TraesCS1A01G167800	0	0	0	0	0	0	0	0	0	0	0	0	0	0	0	0	0	0	4	0	0	0	0	0
TraesCS1A01G168000	0	1	1	6	1	16	71	61	80	10	1	1	3	0	0	13	11	1	42	55	33	0	1	3
TraesCS1A01G168100	517	447	452	1004	975	982	1089	918	1086	2444	1150	1185	485	344	588	491	512	328	541	453	572	508	695	627
TraesCS1A01G168300	0	0	0	5	1	12	4	6	0	8	16	6	0	0	0	0	0	0	0	0	0	0	0	0
TraesCS1A01G168400	1245	1104	1172	471	482	370	122	91	123	207	134	177	1287	889	1087	708	734	471	139	169	218	408	626	688
TraesCS1A01G168500	0	0	0	0	0	0	3	0	5	1	2	2	0	0	1	0	0	0	0	0	0	0	0	0
TraesCS1A01G168600	56	78	92	125	180	149	283	315	307	133	178	87	82	83	201	103	143	208	535	534	521	204	80	100
TraesCS1A01G168700	12	9	2	19	3	15	44	47	33	45	29	36	13	0	1	17	19	44	56	11	19	64	39	49
TraesCS1A01G168800	0	0	1	32	24	45	54	36	60	64	22	36	0	0	0	37	42	34	18	28	42	11	17	17
TraesCS1A01G168900	326	388	502	503	523	690	914	794	892	1086	684	528	638	439	516	551	436	540	855	806	764	844	486	772
TraesCS1A01G169000	580	609	702	610	568	630	858	752	833	969	659	453	670	582	599	851	728	822	883	762	755	989	727	1108
TraesCS1A01G169100	64	42	34	166	207	274	305	258	258	407	204	163	109	67	48	246	204	340	285	286	254	397	244	406
TraesCS1A01G169200	7	4	0	17	15	28	33	47	9	67	18	12	8	1	0	8	26	10	14	18	24	32	8	10
TraesCS1A01G169300	268	215	246	226	316	270	578	542	550	476	300	263	213	203	134	167	162	185	367	290	358	140	148	189
TraesCS1A01G169400	0	0	6	0	1	8	1	0	1	12	2	6	0	1	0	0	0	0	0	8	1	1	0	1
TraesCS1A01G169500	277	233	274	247	247	206	112	98	88	127	89	104	427	399	314	245	252	216	167	282	204	193	285	247
TraesCS1A01G169600	156	180	167	128	134	146	131	147	102	222	112	116	197	107	128	155	110	78	100	72	101	143	178	128
TraesCS1A01G169900	0	0	0	0	0	0	0	1	4	0	0	0	0	0	0	0	0	1	0	0	0	0	0	0
TraesCS1A01G170000	213	334	330	896	859	743	1152	1227	984	2642	2118	1204	375	286	407	442	323	492	260	200	269	323	374	554
TraesCS1A01G170100	34	14	8	20	9	7	6	0	5	18	17	18	8	8	26	0	0	1	2	1	0	4	7	1
TraesCS1A01G170200	85	145	95	170	199	194	119	76	51	286	227	178	156	110	107	271	397	268	154	151	142	316	352	390
TraesCS1A01G170300	111	47	66	116	141	203	180	162	212	219	166	143	90	53	48	151	189	181	189	162	155	194	131	155
TraesCS1A01G170400	354	353	364	553	515	711	780	729	996	657	384	423	285	202	270	681	651	739	738	732	780	837	617	769
TraesCS1A01G170500	172	192	226	285	394	393	579	471	561	462	342	383	233	189	221	496	371	409	561	658	517	568	433	391
TraesCS1A01G170600	1049	1137	1227	1845	1749	2066	2342	2038	2063	2556	1651	1541	1418	1088	1526	1897	1914	2047	3030	2813	2795	2123	1508	2466
TraesCS1A01G170700	155	140	170	353	283	299	140	159	77	136	64	90	217	193	155	214	152	196	193	256	258	75	109	237
TraesCS1A01G170800	10	5	8	2	14	21	23	21	7	19	11	18	2	5	5	56	28	45	89	91	74	69	41	42
TraesCS1A01G170900	17	16	23	109	78	120	108	94	112	108	71	68	22	14	27	28	48	37	65	65	101	69	54	98
TraesCS1A01G171000	3943	4646	4643	2452	2164	2198	1991	1643	1599	1490	837	1291	4801	3904	4440	3624	2902	2535	2583	2913	3285	1913	2678	3094
TraesCS1A01G171100	312	230	309	344	279	357	370	340	514	395	303	378	253	235	217	494	467	449	400	536	414	637	435	578
TraesCS1A01G171200	225	164	163	149	153	159	106	132	127	153	123	118	200	114	132	159	162	169	77	112	111	136	152	231
TraesCS1A01G171300	1	22	36	43	40	87	44	43	39	45	22	19	39	21	37	112	52	71	75	73	67	54	85	99
TraesCS1A01G171400	6	36	21	100	66	66	126	110	68	172	148	107	31	24	15	53	33	83	107	84	118	50	47	59
TraesCS1A01G171500	52	51	73	73	74	45	81	70	76	94	75	61	56	31	69	101	112	78	54	47	66	109	116	90
TraesCS1A01G171600	19	24	30	33	52	81	99	110	74	101	66	56	22	25	17	44	69	43	52	40	80	67	94	95
TraesCS1A01G171700	118	54	70	91	170	115	168	150	209	150	173	82	73	41	56	159	166	158	243	196	194	225	118	190
TraesCS1A01G171800	0	0	0	0	0	0	0	0	0	8	0	1	0	0	0	0	0	0	0	0	0	0	0	0
TraesCS1A01G171900	8	0	0	0	1	0	0	0	0	0	0	0	0	0	1	0	0	0	0	0	0	0	0	8
TraesCS1A01G172100	0	2	5	67	71	87	126	111	87	80	61	48	6	3	7	79	90	60	32	31	36	80	55	78
TraesCS1A01G172200	0	0	0	0	0	0	3	0	0	0	0	0	0	0	0	0	0	0	0	0	0	0	0	0
TraesCS1A01G172300	110	111	123	149	181	206	113	142	121	234	181	132	160	85	101	171	178	199	168	155	118	205	217	186
TraesCS1A01G172500	73	98	102	190	144	198	132	156	196	215	123	114	151	143	117	214	282	227	178	156	181	240	181	255
TraesCS1A01G172600	0	0	0	3	0	5	7	15	8	1	4	1	0	0	0	0	0	0	0	4	0	0	10	0
TraesCS1A01G172700	1869	2264	2150	1086	991	1087	408	281	340	801	791	783	2414	1661	1613	1529	1277	1504	511	425	650	1009	1316	1647
TraesCS1A01G172800	7	2	7	11	9	30	10	17	15	54	19	6	6	6	2	17	61	66	31	35	39	52	25	45
TraesCS1A01G173000	0	0	0	1	1	0	0	0	9	10	6	7	0	0	8	0	0	0	0	0	0	0	0	0
TraesCS1A01G173100	2792	3551	3405	1126	1242	1205	826	764	720	1312	842	760	2987	1424	2744	1571	1142	1318	880	714	709	649	718	938
TraesCS1A01G173200	78	97	82	1398	990	1720	1039	956	788	1967	1687	1107	243	119	140	1189	1113	1339	636	789	659	1143	676	1161
TraesCS1A01G173300	0	0	0	0	0	0	0	0	0	0	1	0	0	0	0	0	0	0	0	0	0	0	0	0
TraesCS1A01G173400	231	368	368	1874	1668	2417	2936	2495	2030	3455	2098	1937	745	282	420	1626	1505	2009	1798	2064	2073	2723	1671	2510
TraesCS1A01G173500	48	65	74	176	188	220	494	592	567	594	418	337	80	85	54	149	158	237	163	176	168	301	160	338
TraesCS1A01G173600	20	18	42	27	12	37	2	8	14	41	6	22	25	7	38	26	33	38	10	9	14	14	46	34
TraesCS1A01G173700	485	482	506	278	284	301	148	174	184	168	186	172	477	373	330	406	480	318	223	233	256	249	387	412
TraesCS1A01G173800	192	261	165	132	61	87	422	419	267	634	402	513	254	196	372	18	40	16	28	18	10	148	175	90
TraesCS1A01G174000	639	570	543	1093	866	1213	953	631	790	958	566	615	531	402	479	1042	994	1004	506	585	526	1349	804	1812
TraesCS1A01G174100	0	0	4	6	2	9	11	6	9	19	21	2	1	4	0	1	8	7	1	14	9	16	13	33
TraesCS1A01G174400	3	9	6	21	20	31	3	8	9	5	0	10	7	5	0	11	7	16	7	8	12	28	19	64
TraesCS1A01G174500	0	2	0	47	41	60	46	58	60	46	26	39	0	0	0	153	177	187	145	138	152	316	116	225
TraesCS1A01G174600	200	182	159	291	387	486	581	453	628	523	410	354	204	147	93	446	394	489	610	487	536	622	507	656
TraesCS1A01G174700	1005	670	802	712	805	945	1754	1421	1247	1060	940	769	1166	791	670	1184	1130	1714	2290	2546	2323	2301	1435	1846
TraesCS1A01G174800	10	0	0	1	3	3	0	6	0	1	0	0	0	0	0	0	1	0	0	2	3	0	0	0
TraesCS1A01G174900	1	0	0	8	1	4	2	3	0	0	1	0	0	0	0	0	10	0	0	29	8	0	2	1
TraesCS1A01G175000	22	62	63	47	47	149	126	127	114	102	56	35	108	98	110	103	113	131	88	91	71	204	66	179
TraesCS1A01G175100	4	6	1	0	0	1	0	0	0	1	0	0	0	0	4	6	1	8	1	1	1	0	0	0
TraesCS1A01G175200	197	231	236	1133	1001	1303	728	626	464	617	379	446	260	254	275	1240	1063	1342	1122	1057	1132	741	625	1109
TraesCS1A01G175500	1	7	0	4	203	37	0	1	0	5	64	6	6	0	6	144	121	357	94	84	78	437	154	422
TraesCS1A01G175600	0	0	0	5	7	27	8	12	9	16	9	8	0	0	0	17	0	6	1	2	11	20	3	12
TraesCS1A01G175700	473	405	467	288	325	325	233	259	359	332	252	251	546	385	424	434	375	370	261	354	361	378	375	505
TraesCS1A01G175800	30	56	90	56	70	59	85	79	93	70	50	51	84	51	46	103	93	96	100	92	133	99	105	109
TraesCS1A01G175900	164	135	150	211	271	305	392	311	463	359	213	282	280	181	154	356	504	467	299	355	412	464	303	433
TraesCS1A01G176000	0	4	8	27	32	11	94	75	122	69	15	21	2	4	4	2	0	0	0	0	0	0	0	1
TraesCS1A01G176200	43	45	30	23	31	126	107	110	74	109	58	101	36	59	5	28	42	41	57	91	74	43	53	22
TraesCS1A01G176500	402	395	383	873	858	1083	1579	1191	1573	1305	889	860	413	591	510	1133	1456	1324	1560	1591	1924	1801	1215	1919
TraesCS1A01G176600	20	4	10	28	14	0	31	26	50	55	34	81	1	1	15	0	2	0	4	0	4	31	7	16
TraesCS1A01G176700	282	301	297	297	272	363	498	492	494	351	273	318	358	247	283	363	310	419	626	594	576	579	386	430
TraesCS1A01G176800	180	119	166	38	61	10	43	33	27	41	19	21	214	186	219	39	22	15	1	26	22	113	73	39
TraesCS1A01G176900	265	195	232	353	503	440	725	674	867	689	866	440	216	254	186	495	480	658	1112	878	846	1084	573	704
TraesCS1A01G177000	160	358	241	56	71	121	327	400	227	277	138	119	369	207	433	135	220	145	45	48	74	153	54	99
TraesCS1A01G177100	3	5	11	8	14	11	23	9	7	15	4	13	19	9	22	19	9	18	16	41	23	40	47	35
TraesCS1A01G177300	471	517	529	723	675	791	1529	1745	1540	1624	1090	1051	514	481	535	570	493	620	1227	1069	1128	745	554	1066
TraesCS1A01G177400	335	281	293	205	192	284	320	248	298	410	231	244	421	318	354	217	195	286	315	353	296	205	199	269
TraesCS1A01G177500	172	192	242	44	35	59	28	56	31	51	23	23	292	169	178	120	130	91	64	112	68	33	77	139
TraesCS1A01G177600	381	370	300	211	209	290	205	148	245	186	149	130	267	275	222	394	417	259	174	132	146	256	144	230
TraesCS1A01G177700	119	73	125	181	202	309	213	191	233	454	174	219	114	98	74	161	210	231	119	174	136	282	93	160
TraesCS1A01G177800	129	121	142	154	98	180	494	350	384	665	364	327	163	95	122	93	196	122	116	122	127	144	87	33
TraesCS1A01G178000	0	0	0	0	0	0	0	0	0	7	7	1	0	0	0	0	0	0	0	0	0	0	0	0
TraesCS1A01G178100	94	98	90	76	176	84	178	99	149	176	197	98	125	47	216	128	144	196	202	209	245	350	146	220
TraesCS1A01G178200	128	89	135	176	198	312	392	248	306	316	236	241	121	96	47	173	366	292	343	386	375	396	275	305
TraesCS1A01G178300	384	360	369	646	677	808	592	478	424	1045	657	640	355	272	389	765	764	752	581	778	532	1049	746	1123
TraesCS1A01G178400	23	11	23	15	9	31	18	26	20	19	39	24	2	2	8	20	23	16	23	13	10	38	14	25
TraesCS1A01G178500	19	32	32	12	11	17	7	11	21	17	6	1	53	33	36	12	16	8	6	11	7	17	4	9
TraesCS1A01G178600	42	24	37	9	20	24	36	39	31	33	11	21	31	56	42	26	22	9	31	22	27	23	5	12
TraesCS1A01G178700	568	649	735	671	504	465	395	431	338	404	347	268	825	637	730	604	260	264	386	304	578	164	165	322
TraesCS1A01G179000	591	582	672	690	579	954	801	642	505	600	598	522	693	417	785	760	1037	752	675	826	652	968	422	1045
TraesCS1A01G179300	26	2	2	0	4	12	9	1	1	6	0	4	0	13	15	6	7	6	3	0	10	10	4	13
TraesCS1A01G179400	81	145	233	36	35	34	154	131	56	267	169	146	467	416	287	36	27	30	136	219	167	67	40	10
TraesCS1A01G179500	300	298	314	132	122	72	61	88	77	77	72	150	274	322	274	224	207	177	149	147	193	136	171	192
TraesCS1A01G179600	158	208	240	1284	1171	1463	1282	1167	1085	1983	1376	1297	320	246	175	1092	1007	1212	765	849	807	1358	1124	1783
TraesCS1A01G179700	602	440	474	336	439	353	289	199	255	345	260	224	529	517	470	587	789	626	415	452	452	709	738	833
TraesCS1A01G179900	0	0	0	1	0	0	0	0	0	1	0	0	0	0	0	0	0	0	0	0	0	0	1	0
TraesCS1A01G180000	21	11	14	20	10	7	8	11	3	1	1	0	35	20	29	21	7	6	27	38	33	42	27	17
TraesCS1A01G180100	78	90	66	218	166	250	355	307	276	365	258	156	98	113	72	107	125	173	292	303	339	332	152	235
TraesCS1A01G180200	64	17	55	104	96	132	134	103	117	191	83	109	76	30	81	157	120	116	104	87	83	180	104	160
TraesCS1A01G180300	153	130	155	494	419	506	586	422	578	579	305	323	213	112	143	491	393	436	407	420	394	611	393	516
TraesCS1A01G180400	247	289	343	91	110	125	34	25	50	87	54	89	328	201	229	145	178	147	140	156	79	198	173	187
TraesCS1A01G180500	495	393	302	289	384	330	587	443	471	370	329	337	319	260	299	452	463	480	454	452	547	611	445	628
TraesCS1A01G180600	0	0	0	0	0	0	4	0	0	0	0	0	0	0	0	0	0	0	0	0	0	0	0	0
TraesCS1A01G180700	0	0	0	0	0	0	1	1	0	1	0	0	0	0	0	0	0	0	1	0	0	0	0	2
TraesCS1A01G180800	588	789	820	444	407	480	122	133	172	405	272	354	775	703	795	882	891	670	306	351	347	552	694	980
TraesCS1A01G180900	0	1	0	6	1	0	0	2	0	0	0	0	0	1	0	0	10	6	0	1	0	17	8	0
TraesCS1A01G181000	213	301	149	2770	3888	2765	1844	2431	2348	10914	7663	4353	395	133	796	4169	3080	7121	3366	3084	2363	6641	2970	2920
TraesCS1A01G181100	0	17	21	20	26	36	73	44	26	50	20	21	31	22	19	54	48	61	48	52	57	5	31	46
TraesCS1A01G181400	534	508	463	690	828	882	721	612	632	768	644	489	639	551	423	814	790	882	802	862	786	917	642	1048
TraesCS1A01G181500	368	301	309	842	771	1151	1188	1147	808	1245	791	649	481	397	462	960	857	941	1275	1162	1217	1305	848	1443
TraesCS1A01G181600	0	15	2	35	14	20	12	5	18	36	27	10	6	10	0	10	30	2	4	17	4	1	9	6
TraesCS1A01G181900	206	205	251	436	453	530	690	505	785	724	510	417	337	234	196	628	840	648	784	807	721	1007	580	762
TraesCS1A01G182000	116	86	78	117	89	127	209	184	223	319	154	159	77	101	82	139	149	151	142	121	131	179	167	183
TraesCS1A01G182100	133	133	81	186	149	235	260	255	288	776	421	408	85	87	117	99	66	89	31	51	53	77	176	143
TraesCS1A01G182200	35	40	47	10	0	0	0	0	0	0	0	0	51	27	27	6	1	1	1	0	1	0	1	0
TraesCS1A01G182300	202	199	197	278	208	223	400	366	284	460	304	314	202	262	260	247	178	153	168	153	313	341	298	543
TraesCS1A01G182400	125	247	214	192	192	282	254	239	280	509	236	225	172	123	150	192	229	268	269	244	235	188	107	296
TraesCS1A01G182500	26	21	15	102	58	98	117	121	86	146	91	75	26	8	16	76	49	66	65	78	127	73	75	65
TraesCS1A01G182600	36	73	82	326	222	275	375	526	319	1020	731	649	120	52	116	174	73	146	62	100	105	312	371	309
TraesCS1A01G182700	117	152	145	256	368	362	515	371	403	770	456	350	176	170	123	366	298	330	320	385	294	469	319	410
TraesCS1A01G182800	35	20	21	46	50	70	87	71	59	76	49	49	63	24	11	81	80	63	97	78	67	81	46	107
TraesCS1A01G182900	124	96	119	366	320	497	404	366	468	497	217	262	121	119	143	360	331	512	311	327	306	560	354	494
TraesCS1A01G183000	0	14	11	144	187	258	279	307	322	330	203	157	6	5	6	172	206	258	469	443	421	388	172	367
TraesCS1A01G183200	6	14	3	4	5	0	8	0	0	12	2	3	0	0	2	1	3	5	2	7	1	15	7	6
TraesCS1A01G183400	435	630	517	221	225	216	340	280	359	202	115	184	683	594	567	384	361	453	799	773	752	506	275	362
TraesCS1A01G183700	6	2	2	4	2	3	11	16	9	2	1	5	6	8	16	7	9	14	12	9	3	5	6	12
TraesCS1A01G183800	1379	1185	1056	1772	2812	2364	3816	3048	4129	4638	4155	2969	1248	988	1206	2784	3111	4147	4088	4869	3343	6349	2947	3339
TraesCS1A01G183900	411	296	559	356	356	398	607	534	613	601	448	409	482	367	337	464	548	458	577	565	440	680	536	515
TraesCS1A01G184000	67	2	19	1	1	11	30	22	13	0	5	5	59	61	31	0	8	4	5	8	0	0	1	2
TraesCS1A01G184100	169	188	135	78	107	195	185	87	112	143	79	118	237	118	164	276	196	227	140	225	119	244	165	375
TraesCS1A01G184300	125	155	170	215	239	353	599	425	402	532	373	270	317	150	186	303	217	287	555	560	632	548	267	365
TraesCS1A01G184400	14	2	2	21	10	27	142	74	78	93	29	60	14	4	7	32	48	23	45	85	72	19	17	41
TraesCS1A01G184500	402	416	421	758	737	930	1321	1058	1151	1083	877	739	528	342	386	542	665	598	683	667	548	622	534	809
TraesCS1A01G184600	259	212	186	520	418	500	821	680	800	756	523	443	250	153	194	376	440	410	471	440	600	683	303	547
TraesCS1A01G184700	0	2	0	1	0	3	4	9	11	0	8	12	0	0	1	2	1	3	2	3	4	12	4	16
TraesCS1A01G184800	29	29	20	10	22	33	26	12	44	25	19	26	24	10	23	36	17	22	24	31	20	26	11	33
TraesCS1A01G184900	162	135	139	294	402	562	412	389	350	1116	584	423	117	146	133	245	286	300	285	284	239	406	258	531
TraesCS1A01G185100	4	16	6	14	1	10	8	5	15	9	1	0	10	17	11	29	20	22	10	30	33	11	13	14
TraesCS1A01G185200	192	340	367	212	263	219	33	10	20	270	217	137	544	364	356	385	231	329	103	139	104	306	321	452
TraesCS1A01G185300	3	28	64	219	236	274	332	250	266	353	287	220	38	39	30	166	177	239	204	205	218	187	87	218
TraesCS1A01G185500	22	40	33	39	54	59	70	60	86	59	41	33	71	22	14	46	71	87	60	102	90	72	58	84
TraesCS1A01G185700	205	308	243	496	366	367	413	370	388	226	178	159	306	296	224	513	273	340	834	868	794	393	289	822
TraesCS1A01G185800	0	0	0	0	0	0	6	1	0	0	4	0	0	0	1	6	0	0	0	0	0	0	0	0
TraesCS1A01G185900	90	106	124	228	286	187	278	164	321	302	146	185	135	132	90	337	329	388	286	342	295	449	271	559
TraesCS1A01G186000	2	31	3	27	21	31	8	13	19	4	12	10	49	21	26	14	9	29	1	1	4	1	20	67
TraesCS1A01G186100	96	84	82	2820	1713	3055	2145	2429	1945	15433	7010	5369	115	106	72	626	458	769	499	532	978	1120	1426	1160
TraesCS1A01G186200	0	0	0	1	1	1	0	0	0	1	0	4	0	0	0	0	0	0	0	0	0	0	8	1
TraesCS1A01G186300	0	7	5	642	586	631	756	686	667	1778	961	828	12	1	0	66	37	60	125	154	251	175	131	213
TraesCS1A01G186400	0	1	0	2107	1345	2477	1162	1171	1645	8915	4121	2748	0	0	0	2	0	7	18	44	141	93	378	75
TraesCS1A01G186500	52	53	48	834	570	1057	1195	1188	1008	3063	1332	1154	84	27	23	60	53	74	161	179	278	124	156	151
TraesCS1A01G186600	0	6	0	183	83	257	1117	1656	1300	8225	3890	4086	0	0	0	0	0	0	14	9	43	11	69	0
TraesCS1A01G186700	36	30	61	1415	852	1571	2952	2627	1832	6750	3593	3095	90	66	56	39	27	21	75	139	217	98	344	246
TraesCS1A01G186800	1	56	25	652	712	701	1096	1244	1070	2650	1907	1444	51	46	23	298	212	392	297	280	295	311	197	315
TraesCS1A01G187000	8	0	1	178	137	259	257	306	371	455	254	192	4	0	6	48	34	46	194	151	326	43	42	44
TraesCS1A01G187100	0	0	0	4	1	0	0	0	0	0	0	0	0	0	0	0	5	1	0	0	17	0	0	0
TraesCS1A01G187300	6	4	1	6	10	14	0	0	2	1	1	4	0	0	0	21	30	36	17	15	5	33	10	43
TraesCS1A01G187400	174	95	144	380	337	465	634	695	772	663	398	433	153	78	157	168	315	310	382	433	450	353	232	339
TraesCS1A01G187500	0	1	0	1	4	2	1	0	0	1	0	4	0	0	0	6	0	2	0	6	10	17	0	1
TraesCS1A01G187600	0	4	0	79	126	247	77	43	53	178	211	87	16	8	0	273	418	374	134	248	170	491	238	299
TraesCS1A01G187700	4	3	8	55	141	138	46	32	4	93	137	51	8	1	16	117	103	235	279	235	167	429	176	188
TraesCS1A01G187800	12	7	16	0	7	0	0	0	0	0	0	0	35	26	5	0	0	4	0	0	8	1	0	8
TraesCS1A01G187900	0	12	6	0	6	0	0	0	0	5	0	0	5	2	0	0	1	1	0	0	0	1	1	20
TraesCS1A01G188000	711	983	818	566	495	564	447	426	312	773	572	493	884	625	945	726	663	785	328	470	325	1099	550	781
TraesCS1A01G188100	0	0	0	0	0	0	0	0	0	5	0	0	0	0	0	0	1	0	0	0	0	0	0	0
TraesCS1A01G188200	168	215	200	456	495	631	878	626	676	1104	685	528	182	175	144	487	560	561	494	443	665	765	499	770
TraesCS1A01G188400	0	0	0	0	0	0	0	0	0	0	0	0	0	0	0	0	0	0	0	3	0	0	0	0
TraesCS1A01G188500	315	279	279	109	148	155	109	117	56	153	72	68	407	288	287	300	208	259	166	172	254	217	150	363
TraesCS1A01G188600	76	92	73	66	67	57	26	41	31	45	27	51	98	68	130	73	76	65	27	26	74	55	74	87
TraesCS1A01G188700	64	103	165	320	417	324	885	1122	935	1183	1015	977	220	166	97	383	284	529	584	414	485	868	427	544
TraesCS1A01G188800	38	55	38	210	125	185	266	298	249	233	112	176	63	22	15	223	178	184	200	294	291	138	165	251
TraesCS1A01G188900	170	180	177	286	231	244	128	172	125	259	122	131	232	203	214	306	182	200	168	88	120	487	260	768
TraesCS1A01G189000	334	367	352	275	292	243	390	319	434	262	306	214	372	328	406	367	442	507	496	363	379	422	329	403
TraesCS1A01G189100	221	401	406	398	435	410	433	408	581	623	482	353	404	284	311	541	484	449	347	470	484	376	380	589
TraesCS1A01G189200	82	129	100	28	26	33	48	57	22	122	86	46	187	111	119	20	46	47	55	55	51	21	10	27
TraesCS1A01G189300	20	41	37	70	16	64	42	35	20	241	128	109	88	60	57	35	17	31	33	19	34	32	20	20
TraesCS1A01G189400	11	1	2	49	90	34	273	263	248	146	171	40	1	0	0	4	13	19	13	0	23	13	0	0
TraesCS1A01G189500	27	31	15	37	57	82	75	97	124	49	54	70	34	48	63	107	120	147	116	115	152	154	149	132
TraesCS1A01G189600	3	10	12	53	53	92	182	126	213	156	39	77	12	1	13	88	72	61	90	93	150	69	65	66
TraesCS1A01G189700	28	35	32	51	22	28	33	29	27	64	61	34	23	56	28	49	52	54	37	44	67	87	28	107
TraesCS1A01G189800	4	4	4	7	4	5	0	5	0	1	1	0	3	6	0	9	3	0	2	2	3	0	0	4
TraesCS1A01G189900	120	151	250	62	83	126	102	57	100	172	61	96	209	219	280	129	155	147	193	193	209	88	100	166
TraesCS1A01G190000	11	17	28	30	12	7	50	11	29	21	0	15	19	6	25	12	32	5	39	20	20	12	2	17
TraesCS1A01G190100	28	28	45	25	28	46	39	25	31	30	22	32	73	62	59	84	55	72	66	71	28	56	13	43
TraesCS1A01G190200	14	0	1	19	26	35	45	29	27	48	31	20	3	14	15	53	46	38	48	41	24	99	41	51
TraesCS1A01G190300	0	0	0	0	0	0	0	0	0	0	6	0	0	0	0	0	0	0	0	0	0	0	0	0
TraesCS1A01G190400	0	0	0	0	0	3	0	2	1	0	0	1	0	0	1	0	0	0	0	0	0	0	0	0
TraesCS1A01G190500	75	58	80	104	81	93	145	158	177	269	192	163	69	45	91	175	165	170	214	154	215	394	193	223
TraesCS1A01G190700	264	194	232	278	257	334	400	398	390	461	300	350	249	269	241	434	615	453	451	527	389	632	410	560
TraesCS1A01G190800	720	534	676	1375	1620	1809	2600	2271	2608	2864	2046	1493	739	648	674	1622	1661	2073	2368	2995	2475	2901	1567	2315
TraesCS1A01G190900	1	6	3	66	72	119	69	64	65	177	106	63	0	0	2	111	60	168	108	88	92	235	81	117
TraesCS1A01G191000	8	14	14	23	4	12	19	23	20	20	31	38	26	5	20	16	9	14	28	13	29	1	19	8
TraesCS1A01G191200	96	138	159	101	129	148	155	176	181	183	83	68	84	127	114	134	237	172	146	168	169	165	104	150
TraesCS1A01G191300	696	631	632	608	710	655	241	321	319	763	722	625	687	557	539	974	993	1144	539	661	530	945	897	1140
TraesCS1A01G191400	438	447	440	468	485	614	630	499	596	845	663	548	706	358	495	434	500	585	564	551	488	834	489	617
TraesCS1A01G191500	4	0	13	0	1	1	4	8	1	12	1	0	0	9	4	0	0	0	0	0	0	2	0	0
TraesCS1A01G191600	36	11	20	29	32	16	36	39	20	61	24	33	10	5	19	33	26	34	44	19	13	101	67	80
TraesCS1A01G191700	503	447	510	98	113	92	95	93	85	125	67	61	562	481	303	112	92	144	135	256	193	173	118	139
TraesCS1A01G191800	3145	4414	4534	622	578	264	49	16	21	62	70	85	5169	4137	5040	1059	773	630	68	62	160	504	830	711
TraesCS1A01G191900	51	106	94	344	278	435	250	164	167	451	251	227	170	77	52	252	245	255	146	145	137	261	183	278
TraesCS1A01G192000	0	0	0	0	0	0	0	0	0	0	0	0	0	0	0	0	0	0	2	0	0	0	0	0
TraesCS1A01G192200	220	276	232	347	278	369	339	381	257	448	312	306	382	224	328	346	324	423	430	448	468	458	355	490
TraesCS1A01G192300	147	214	172	516	575	665	1235	1019	1074	1246	789	685	167	97	150	361	323	484	615	512	525	501	411	510
TraesCS1A01G192400	60	63	82	225	239	444	348	310	396	565	345	243	51	68	96	260	373	308	176	187	226	432	274	243
TraesCS1A01G192500	55	60	55	283	259	446	424	280	434	508	322	321	132	97	80	317	320	379	254	297	247	296	279	505
TraesCS1A01G192600	1	30	17	158	99	135	99	81	98	80	70	124	28	22	17	174	241	245	74	94	115	170	114	174
TraesCS1A01G192700	0	8	6	0	1	2	2	0	0	0	0	0	7	13	10	7	3	14	0	0	0	1	2	0
TraesCS1A01G192800	139	179	187	300	189	245	665	614	570	1091	744	547	196	162	215	109	87	105	69	93	80	159	141	112
TraesCS1A01G193000	424	417	458	499	567	560	760	648	771	796	691	540	499	380	483	582	468	709	773	753	803	817	589	847
TraesCS1A01G193100	10	2	1	9	20	7	11	11	43	10	24	13	27	1	19	8	1	1	5	11	0	11	1	14
TraesCS1A01G193200	373	391	241	694	914	768	1176	1344	1368	1590	1132	1030	408	288	561	594	564	608	388	495	417	1568	1042	1615
TraesCS1A01G193300	1155	999	1021	1252	1405	1315	1560	1143	1711	1683	1091	1190	1076	855	843	1776	2351	1999	1495	1643	1507	2230	1362	1933
TraesCS1A01G193400	65	105	40	71	92	57	27	54	57	82	37	42	95	59	46	72	29	44	25	36	15	88	64	139
TraesCS1A01G193500	3631	4859	4783	6371	6472	6987	3209	3006	2498	5090	3685	3416	5188	3812	4614	9436	7496	9538	4537	4847	4919	6063	5178	9514
TraesCS1A01G193600	76	36	51	128	152	148	187	188	312	139	91	88	25	33	13	199	248	253	204	189	190	266	169	267
TraesCS1A01G193700	11	6	1	4	1	2	6	1	4	4	0	5	9	3	30	7	4	0	10	7	0	7	14	5
TraesCS1A01G193800	110	85	125	29	5	22	4	4	2	15	22	12	200	94	55	37	6	43	9	10	8	15	44	18
TraesCS1A01G193900	19	18	24	51	55	46	46	78	30	105	63	35	39	21	31	51	34	37	47	49	61	53	41	67
TraesCS1A01G194000	211	228	245	598	481	678	642	495	406	1044	565	431	326	299	313	372	400	726	532	567	574	484	489	714
TraesCS1A01G194100	88	68	93	98	69	116	183	132	146	119	83	122	52	90	47	85	143	74	215	138	179	77	66	88
TraesCS1A01G194200	10	8	2	0	0	0	0	1	0	0	0	0	16	17	27	0	0	0	0	0	0	0	11	0
TraesCS1A01G194400	108	124	131	273	223	263	450	319	275	507	333	246	213	161	138	235	207	220	187	269	262	269	259	259
TraesCS1A01G194500	19	11	11	9	20	28	41	36	27	50	25	47	6	30	8	6	18	41	26	28	23	36	21	16
TraesCS1A01G194600	11	8	13	30	21	23	42	44	34	45	53	27	3	14	13	15	36	14	34	23	30	37	29	32
TraesCS1A01G194700	0	0	0	9	8	23	2	11	8	16	20	2	0	2	0	4	1	0	6	2	0	0	1	1
TraesCS1A01G194800	269	239	282	270	287	366	317	275	322	413	295	317	294	151	196	366	452	380	366	441	532	497	371	551
TraesCS1A01G194900	184	214	206	431	412	517	170	191	266	529	280	276	333	180	266	675	515	587	307	284	289	499	409	567
TraesCS1A01G195000	1018	743	877	1046	885	1236	905	732	925	1179	845	849	724	937	1062	1390	2396	1674	1004	1122	963	1658	1309	2047
TraesCS1A01G195100	138	215	183	413	328	525	609	419	375	852	382	444	280	156	198	440	316	439	407	468	378	580	428	717
TraesCS1A01G195200	439	391	484	317	366	471	352	306	397	261	238	274	518	352	420	590	671	587	406	504	397	565	508	665
TraesCS1A01G195300	152	139	152	312	377	397	575	434	526	481	314	326	67	121	117	368	447	411	350	391	387	429	386	396
TraesCS1A01G195400	2602	2587	2688	4967	5770	6305	10373	8730	11904	8672	7403	5535	2739	2720	2605	7125	7437	8426	11747	11151	11505	9932	6448	9448
TraesCS1A01G195500	807	825	984	277	302	317	309	179	201	366	243	250	827	679	951	415	562	413	229	255	342	308	489	535
TraesCS1A01G195600	0	0	0	0	0	0	0	0	0	0	0	2	0	0	0	0	0	0	0	0	0	0	0	0
TraesCS1A01G195700	186	233	184	1719	1613	1320	925	1119	1064	3071	1853	1602	299	181	169	1857	1599	1741	154	97	110	2609	2029	3628
TraesCS1A01G195900	333	369	416	390	375	457	150	124	79	205	265	286	509	463	512	951	749	842	494	604	512	975	732	1152
TraesCS1A01G196100	5	0	8	34	14	29	27	37	46	28	6	26	0	0	1	20	30	38	32	27	12	24	33	33
TraesCS1A01G196200	9	0	4	9	6	0	11	22	18	4	1	1	7	2	0	25	1	10	8	11	4	33	1	10
TraesCS1A01G196300	159	171	182	363	385	492	529	461	483	582	441	338	210	126	132	424	391	354	372	421	411	657	324	449
TraesCS1A01G196400	3	6	13	2	0	0	1	0	0	0	0	0	8	12	12	13	0	1	0	0	0	0	0	1
TraesCS1A01G196500	10366	9919	11309	2506	2738	2358	505	478	462	1229	826	1096	9739	8255	9576	3849	3975	3440	1107	1148	1183	1695	2444	3314
TraesCS1A01G196600	51	89	59	271	332	323	281	205	201	456	304	237	86	41	88	224	191	355	207	199	237	354	185	371
TraesCS1A01G196700	0	0	0	1	0	0	0	4	3	4	4	0	0	0	0	1	0	0	0	0	0	0	0	0
TraesCS1A01G196800	311	200	220	165	206	229	216	145	139	242	148	202	238	217	220	239	334	268	270	270	228	362	312	412
TraesCS1A01G197000	15	11	12	23	18	19	14	14	35	4	4	14	24	25	21	17	48	23	21	23	30	24	36	43
TraesCS1A01G197100	32	56	34	8	19	19	5	0	16	14	0	6	20	45	35	22	46	52	30	33	15	82	32	29
TraesCS1A01G197200	98	133	161	401	480	681	680	602	460	1038	972	582	148	89	152	578	537	980	995	1349	768	2619	1068	1107
TraesCS1A01G197300	244	327	380	617	448	668	538	429	307	957	648	477	503	232	298	596	650	724	539	672	522	755	457	761
TraesCS1A01G197500	53	15	17	117	88	148	108	96	82	128	106	54	46	40	6	115	65	160	68	101	84	131	80	134
TraesCS1A01G197600	827	894	981	2331	2156	2452	4126	3478	4101	3944	2255	2282	1007	802	882	1995	1909	2146	2514	2542	2368	2656	1868	2359
TraesCS1A01G197700	1	10	17	14	13	9	178	126	208	14	16	16	17	0	3	25	43	31	77	55	92	2	11	13
TraesCS1A01G197800	93	133	147	205	169	250	237	231	189	367	193	162	237	127	131	259	243	285	356	263	309	359	183	294
TraesCS1A01G197900	70	108	75	161	108	136	109	128	95	303	157	149	102	86	73	184	155	193	149	150	144	196	314	282
TraesCS1A01G198000	151	184	162	174	130	180	294	200	270	209	118	156	195	178	228	168	196	234	185	288	293	234	178	177
TraesCS1A01G198100	376	333	377	546	554	654	804	776	850	940	591	578	348	272	299	498	681	727	753	873	731	875	597	835
TraesCS1A01G198200	20	18	38	177	73	172	199	190	196	99	79	104	43	50	16	115	99	116	78	99	192	172	88	207
TraesCS1A01G198300	32	28	33	131	65	140	219	147	141	279	178	206	39	11	54	71	82	83	39	78	105	165	104	126
TraesCS1A01G198400	226	168	232	998	753	1025	829	682	596	1279	967	802	343	240	240	1153	976	1227	789	833	974	1402	1132	1403
TraesCS1A01G198500	95	127	151	953	812	951	1869	1831	1944	4095	2834	2519	117	66	98	515	501	528	286	274	331	1302	850	1151
TraesCS1A01G198600	363	525	537	193	203	262	154	134	120	884	484	394	462	428	576	482	533	643	238	267	242	523	273	346
TraesCS1A01G198700	126	119	157	211	153	278	201	200	317	165	151	139	124	121	152	360	459	322	238	330	252	399	243	333
TraesCS1A01G198800	0	4	0	6	1	1	2	1	0	10	4	6	10	1	0	8	16	19	2	21	3	49	26	1
TraesCS1A01G198900	0	0	0	0	0	0	0	0	0	0	0	1	0	0	0	0	0	4	0	0	0	0	0	0
TraesCS1A01G199000	36	46	46	473	395	612	996	833	962	674	452	460	13	52	62	316	416	272	204	284	231	353	258	399
TraesCS1A01G199200	1	0	0	52	23	55	230	147	129	212	136	118	0	1	0	8	4	5	3	4	1	0	21	20
TraesCS1A01G199400	0	0	0	0	0	0	8	0	0	0	0	1	0	0	0	0	0	0	0	6	0	0	0	0
TraesCS1A01G199500	91	113	140	364	332	582	412	407	351	772	391	443	157	116	180	264	432	411	277	358	357	493	345	513
TraesCS1A01G199600	0	1	2	5	11	8	17	30	15	14	6	5	0	0	1	0	4	6	2	0	4	4	1	0
TraesCS1A01G199700	0	0	6	0	0	2	25	27	31	7	6	7	0	0	0	1	0	2	25	11	7	1	8	1
TraesCS1A01G199900	22	11	17	6	27	22	6	10	5	14	11	8	11	10	26	3	39	25	12	28	23	26	21	20
TraesCS1A01G200000	6414	7826	7952	6435	5148	5566	1123	812	582	6924	4251	5242	10401	7332	8444	8202	6935	7156	1344	1381	1613	6029	8238	9649
TraesCS1A01G200200	11	2	7	1	0	1	0	2	1	0	4	0	8	17	0	1	22	6	0	8	0	6	0	4
TraesCS1A01G200500	0	9	6	0	4	3	0	0	14	2	6	2	12	12	1	6	3	8	1	1	6	0	0	12
TraesCS1A01G200600	0	0	0	0	0	0	0	0	0	0	0	0	0	0	0	0	0	0	0	0	0	4	0	0
TraesCS1A01G200800	274	314	302	438	462	547	785	545	653	777	536	460	384	313	237	376	413	512	650	671	583	665	423	636
TraesCS1A01G200900	181	107	94	198	184	209	217	203	320	256	175	170	58	99	75	195	267	237	298	224	236	287	191	298
TraesCS1A01G201000	0	0	6	0	4	0	0	1	0	8	0	0	0	0	0	6	0	6	1	0	1	1	1	0
TraesCS1A01G201100	7	2	5	0	1	1	0	4	0	0	1	0	0	12	18	10	8	1	0	1	0	0	0	0
TraesCS1A01G201200	31	25	24	45	52	45	38	29	36	60	53	34	58	32	63	47	57	49	29	42	46	101	48	45
TraesCS1A01G201300	91	148	114	146	64	101	65	73	54	243	103	92	166	113	177	131	146	108	112	130	131	132	162	172
TraesCS1A01G201400	384	311	365	635	499	438	504	580	491	1493	1180	1129	542	390	328	682	563	577	232	231	300	951	870	1239
TraesCS1A01G201500	4	13	5	20	18	32	19	10	7	17	4	10	8	13	32	27	35	35	41	17	28	21	47	35
TraesCS1A01G201600	537	600	684	1020	1212	1447	663	525	548	1468	953	1003	792	618	682	2200	2513	2336	1156	1316	984	3102	1841	2675
TraesCS1A01G201700	35	41	26	144	112	203	258	174	132	399	277	222	41	28	36	121	128	157	87	83	131	175	164	281
TraesCS1A01G201800	0	0	0	0	0	0	0	1	0	0	0	0	0	0	0	0	0	1	0	0	0	0	0	4
TraesCS1A01G202000	12	12	14	19	4	15	19	1	5	6	8	22	20	12	6	18	28	19	6	1	1	11	6	56
TraesCS1A01G202100	8	8	6	1	13	13	1	0	5	19	3	3	13	6	5	10	26	5	3	18	27	5	9	16
TraesCS1A01G202200	1	12	0	4	1	0	0	0	0	0	0	0	3	0	2	3	0	0	0	1	0	0	0	3
TraesCS1A01G202300	227	488	302	489	587	534	1011	1089	931	1137	996	990	399	305	484	264	249	389	238	302	237	769	603	875
TraesCS1A01G202600	0	0	0	0	0	2	0	0	0	0	0	0	0	0	0	0	0	0	0	0	1	1	0	0
TraesCS1A01G202700	199	169	238	239	213	249	279	159	186	319	207	166	235	136	187	305	407	290	247	237	343	199	207	416
TraesCS1A01G202800	0	0	1	0	0	0	4	0	0	0	0	0	0	0	0	0	0	0	0	0	0	0	0	0
TraesCS1A01G202900	0	0	0	0	22	0	0	0	0	0	4	0	0	0	0	30	8	34	32	27	7	105	69	1
TraesCS1A01G203000	930	1015	1093	1053	1180	1160	1806	1340	1617	1667	1148	1202	1189	734	986	1302	1283	1459	1521	1734	1456	2016	1329	1728
TraesCS1A01G203100	34	11	11	41	8	29	43	39	45	10	9	11	11	8	6	20	51	24	30	26	13	63	41	40
TraesCS1A01G203200	26	24	10	91	92	69	77	80	51	158	195	168	32	5	33	77	54	98	76	104	62	224	279	490
TraesCS1A01G203300	0	1	0	1	0	8	0	1	1	2	0	0	1	0	1	0	3	1	1	8	4	0	0	0
TraesCS1A01G203400	269	247	384	564	546	659	998	862	821	931	737	609	339	287	233	532	616	488	707	679	662	777	502	702
TraesCS1A01G203500	0	0	0	2	0	0	0	1	0	0	0	0	0	0	0	0	0	0	0	0	0	0	0	0
TraesCS1A01G203600	14	18	5	27380	20868	28707	24529	20513	14417	55266	24547	15291	1	7	15	71	30	35	0	65	95	85	620	86
TraesCS1A01G203700	14	13	29	32606	25374	30060	22337	16885	12274	41669	18614	14112	28	6	30	8	15	9	0	68	151	24	335	95
TraesCS1A01G203800	0	0	0	0	0	1	1	2	0	0	0	0	0	0	0	0	0	0	0	0	0	0	0	0
TraesCS1A01G204200	416	415	523	327	576	489	393	285	349	485	758	456	563	361	436	594	695	829	807	798	575	961	564	991
TraesCS1A01G204300	72	36	64	53	50	100	56	28	59	62	92	75	58	27	40	171	168	285	323	316	207	353	292	251
TraesCS1A01G204400	0	0	8	4	1	11	6	5	8	10	4	0	6	0	0	7	4	5	2	29	23	12	7	4
TraesCS1A01G204500	1	17	16	19	18	37	13	1	16	14	0	12	22	28	21	17	3	12	14	3	27	13	15	16
TraesCS1A01G204600	0	0	0	0	1	0	7	2	3	0	0	0	0	0	0	0	0	0	3	1	0	0	0	0
TraesCS1A01G204700	0	4	1	24	17	38	28	25	14	50	20	33	0	9	0	5	14	5	4	10	4	2	3	18
TraesCS1A01G204900	0	0	0	0	0	0	0	0	1	0	0	0	0	0	0	1	0	4	0	0	0	0	0	0
TraesCS1A01G205000	2	8	6	7	3	5	12	0	11	4	5	5	2	0	0	6	19	7	15	3	20	4	10	23
TraesCS1A01G205100	12	5	5	8	12	14	13	7	14	0	0	4	4	8	0	2	1	14	0	15	3	0	0	10
TraesCS1A01G205300	220	217	205	323	316	436	373	492	435	575	425	362	288	180	262	339	332	447	372	573	489	528	381	416
TraesCS1A01G205400	83	98	112	189	208	205	283	212	244	243	145	129	104	98	99	176	169	260	279	222	248	236	166	310
TraesCS1A01G205600	403	396	479	551	503	671	437	352	342	611	561	387	525	360	481	674	713	835	479	536	447	758	504	728
TraesCS1A01G205700	311	368	294	578	567	694	392	400	343	660	468	427	378	316	256	769	589	732	467	589	541	678	577	954
TraesCS1A01G205800	95	99	155	247	240	287	595	527	493	521	380	341	148	119	90	288	217	293	494	487	524	423	295	457
TraesCS1A01G205900	0	2	7	0	4	0	6	6	0	12	7	1	2	3	5	5	5	0	7	10	2	0	4	9
TraesCS1A01G206000	20	19	1	1	2	9	4	5	4	4	12	6	1	10	8	35	15	6	9	0	5	2	0	23
TraesCS1A01G206100	5	27	18	27	16	31	22	52	40	21	26	3	44	34	4	17	24	23	26	39	46	16	8	44
TraesCS1A01G206200	1	3	4	65	56	97	256	242	156	245	232	119	14	8	6	26	13	52	121	79	99	37	32	71
TraesCS1A01G206300	31	8	2	42	12	31	43	38	34	78	42	13	0	9	23	9	15	12	45	51	43	22	34	43
TraesCS1A01G206400	2	19	33	61	54	76	51	72	60	50	66	53	14	25	6	36	68	70	72	65	62	102	73	175
TraesCS1A01G206500	0	2	0	8	13	7	5	0	4	0	0	0	30	2	14	10	0	1	0	1	1	10	10	22
TraesCS1A01G206600	438	343	432	368	449	357	387	297	447	328	217	210	410	317	270	560	658	603	573	476	452	768	466	793
TraesCS1A01G206700	275	299	234	522	472	568	740	735	868	655	385	399	363	195	281	542	620	686	733	712	600	970	378	682
TraesCS1A01G206800	0	0	2	23	25	18	38	26	15	60	39	41	7	1	10	24	14	11	25	22	20	93	59	100
TraesCS1A01G206900	1002	1068	1102	879	1035	1089	617	422	531	1097	722	761	1232	878	962	1494	1627	1581	679	743	713	1586	1368	1782
TraesCS1A01G207000	6	0	7	15	15	30	15	5	21	37	22	24	17	2	0	21	11	33	56	35	49	49	38	54
TraesCS1A01G207100	51	25	56	8	13	14	31	32	4	3	4	2	34	72	4	31	26	36	19	47	27	31	25	33
TraesCS1A01G207200	0	0	0	0	1	1	0	0	0	0	0	0	0	0	0	0	0	0	0	0	0	0	0	0
TraesCS1A01G207500	7	0	0	2	1	0	2	1	0	0	0	0	0	0	0	2	6	4	10	10	7	9	22	1
TraesCS1A01G207600	0	0	0	0	80	5	1	1	1	1	43	5	0	0	0	50	30	84	94	89	46	189	54	94
TraesCS1A01G207700	70	45	38	61	64	65	106	65	123	79	56	61	51	38	82	75	81	73	182	127	106	126	125	196
TraesCS1A01G207800	0	0	0	5	7	5	54	78	67	5	6	14	0	0	0	0	0	0	0	0	3	7	9	1
TraesCS1A01G207900	0	6	0	71	45	34	96	125	57	191	91	110	4	4	9	28	4	25	2	10	1	90	24	94
TraesCS1A01G208000	39	38	40	33	87	96	149	94	133	97	95	105	34	56	40	75	52	84	65	116	79	190	58	99
TraesCS1A01G208100	6	0	0	5	3	10	25	45	92	116	99	66	4	1	0	11	0	14	8	2	4	10	0	12
TraesCS1A01G208200	0	0	0	0	0	0	0	0	0	18	5	1	0	0	0	0	0	0	0	0	0	0	0	0
TraesCS1A01G208300	0	0	0	0	0	0	0	0	0	0	1	1	0	0	0	4	5	8	0	2	0	8	1	0
TraesCS1A01G208400	109	118	113	222	232	267	326	244	332	376	252	280	125	81	88	317	330	335	281	311	258	375	277	316
TraesCS1A01G208500	224	163	129	592	523	732	865	539	681	933	591	647	194	143	138	672	737	840	640	712	645	1034	749	950
TraesCS1A01G208600	410	391	305	515	765	791	1244	1069	1272	825	577	762	456	233	360	1022	1047	1291	1606	1563	1357	1428	690	1259
TraesCS1A01G208700	0	0	0	0	0	0	7	0	2	18	1	1	0	0	0	0	0	0	0	0	0	0	0	0
TraesCS1A01G208800	0	0	0	0	0	0	0	0	0	0	0	0	0	0	0	0	0	0	0	0	0	0	1	0
TraesCS1A01G208900	34	37	51	10	22	34	89	78	59	73	66	27	86	54	86	35	27	62	40	71	87	114	82	50
TraesCS1A01G209000	0	2	0	15	5	19	18	17	13	25	10	5	0	0	3	0	4	0	0	0	4	0	6	0
TraesCS1A01G209100	620	1091	950	839	832	715	1745	1819	1703	2866	2567	1820	1797	1257	2134	339	168	348	302	233	351	1136	823	609
TraesCS1A01G209400	102	164	162	132	134	148	78	94	108	198	100	104	209	112	254	195	286	248	189	240	205	336	189	262
TraesCS1A01G209500	0	4	0	1	0	0	3	11	17	55	67	51	8	0	3	0	5	0	0	0	0	10	0	0
TraesCS1A01G209600	230	181	228	554	410	604	736	471	439	913	573	473	287	268	210	429	433	503	475	442	381	563	405	620
TraesCS1A01G210200	608	652	847	670	761	934	3506	2479	3394	1055	761	746	901	520	852	845	818	1032	3194	2792	3409	1288	908	1044
TraesCS1A01G210300	46	49	35	270	205	286	331	258	279	413	207	261	22	22	68	201	216	263	193	183	123	308	202	376
TraesCS1A01G210400	66	53	92	103	170	54	412	442	469	611	462	492	95	38	105	49	48	74	32	23	47	51	30	170
TraesCS1A01G210500	11	27	18	59	41	66	81	85	59	42	40	53	42	16	58	43	21	68	115	74	160	46	41	76
TraesCS1A01G210600	555	503	489	560	619	663	594	576	785	900	652	441	521	428	517	725	724	699	1073	796	828	831	515	683
TraesCS1A01G210700	67	159	127	53	42	26	2	4	0	15	6	9	179	87	144	126	50	44	10	10	2	14	38	28
TraesCS1A01G210800	113	138	105	80	97	106	237	303	331	192	176	126	116	91	113	116	107	132	48	112	59	117	53	118
TraesCS1A01G210900	40	23	18	16	15	10	4	5	15	34	22	32	41	27	18	23	10	17	0	5	9	10	19	21
TraesCS1A01G211000	613	722	645	353	260	295	59	21	15	402	88	284	1029	612	1004	649	957	604	104	138	84	511	844	618
TraesCS1A01G211100	0	6	0	2	5	11	5	1	1	14	11	10	0	0	0	10	6	1	0	1	18	6	0	1
TraesCS1A01G211300	61	118	74	110	119	139	87	62	82	56	48	58	97	115	83	187	214	205	60	143	78	98	95	172
TraesCS1A01G211400	1	1	0	0	1	0	1	0	0	0	0	0	0	1	0	2	1	0	1	1	0	0	0	0
TraesCS1A01G211500	35	72	25	275	187	211	298	361	340	1301	921	614	29	18	90	125	24	19	35	6	19	794	657	486
TraesCS1A01G211600	79	74	82	40	42	49	72	48	32	48	33	35	132	61	89	110	71	98	62	78	64	86	77	118
TraesCS1A01G211700	0	0	0	0	0	0	0	0	5	17	7	1	0	0	0	0	0	0	0	0	0	0	0	0
TraesCS1A01G211800	0	0	0	0	0	0	0	4	0	0	0	0	0	0	0	0	0	8	0	0	0	1	0	0
TraesCS1A01G211900	31	37	38	107	111	127	214	139	180	175	152	158	30	41	81	100	81	168	156	159	100	183	84	142
TraesCS1A01G212000	52	14	11	16	25	3	28	13	12	59	82	149	8	12	9	7	8	6	8	11	5	121	194	36
TraesCS1A01G212300	0	0	0	0	0	0	0	16	0	0	59	0	0	0	0	0	0	0	153	89	0	1204	697	0
TraesCS1A01G212400	10	50	31	0	0	0	0	0	0	0	0	5	36	40	69	0	0	0	0	1	0	4	31	1
TraesCS1A01G212600	7	2	0	0	1	7	7	1	0	10	0	6	1	0	14	4	5	6	0	0	14	0	0	1
TraesCS1A01G212700	475	577	454	186	90	78	0	8	6	61	41	64	414	370	468	211	162	183	16	4	16	264	363	253
TraesCS1A01G212800	1518	1238	1363	1108	1304	1288	1734	1392	2102	1591	924	1218	1185	1033	1306	1794	2465	2290	2095	1864	2133	2250	1710	2478
TraesCS1A01G212900	717	732	691	1022	977	1268	522	424	442	908	559	710	890	782	905	1778	1778	1806	884	846	781	1487	954	2061
TraesCS1A01G213000	1203	1429	1435	1073	1015	1331	865	642	687	768	488	617	1451	1055	1312	1566	1362	1337	728	769	814	953	1082	1253
TraesCS1A01G213100	163	192	191	338	256	292	379	289	274	368	254	263	300	219	198	302	271	283	301	282	306	336	254	282
TraesCS1A01G213200	0	1	0	1	2	0	2	4	0	4	0	4	0	0	0	0	4	0	4	0	0	0	0	0
TraesCS1A01G213300	28	37	58	29	29	43	57	65	49	52	36	24	50	30	30	40	48	48	48	57	71	54	44	88
TraesCS1A01G213400	3183	2339	2771	2300	2410	2305	2046	1816	2000	2639	2200	2142	2902	2048	1923	2671	2495	2510	2060	1975	1946	2640	2409	3576
TraesCS1A01G213500	395	432	482	775	723	914	642	519	486	1015	692	653	502	465	451	1095	918	1231	921	745	846	1091	859	1189
TraesCS1A01G213600	1264	1716	1609	2086	1995	1972	1223	1246	953	1831	950	859	2380	1556	1944	1567	1234	1270	1047	1158	1055	674	932	1689
TraesCS1A01G213700	0	0	0	0	0	0	1	0	0	0	0	0	0	0	0	0	0	0	0	4	0	0	0	0
TraesCS1A01G213800	0	0	6	0	1	20	2	7	2	1	1	8	23	0	1	0	1	7	2	3	9	4	2	10
TraesCS1A01G213900	283	225	232	162	150	198	364	390	453	362	334	199	307	252	233	132	267	160	173	227	178	321	217	432
TraesCS1A01G214000	12	8	29	52	48	78	105	122	99	320	232	207	14	25	11	57	11	38	12	1	11	43	85	49
TraesCS1A01G214100	1	0	0	14	12	14	59	52	57	27	9	5	0	1	1	5	16	2	26	23	29	5	14	11
TraesCS1A01G214200	0	1	14	17	9	19	19	20	50	45	2	12	8	20	0	9	15	28	4	2	2	25	31	16
TraesCS1A01G214300	638	663	677	670	777	826	415	409	428	711	499	655	738	679	679	1328	1328	1315	954	982	927	1306	1053	1593
TraesCS1A01G214400	4	0	5	30	5	49	32	56	42	36	7	8	1	8	0	6	0	36	20	29	41	22	16	17
TraesCS1A01G214500	0	0	0	0	0	0	0	4	0	0	0	0	0	0	0	0	0	0	0	0	0	0	0	0
TraesCS1A01G214600	222	221	248	1013	921	1294	1246	1061	935	1525	1042	850	298	210	237	1037	1089	1382	1216	1324	1212	1510	1194	1437
TraesCS1A01G214700	0	0	1	0	0	0	0	1	0	0	0	0	0	0	0	0	0	0	0	0	0	0	0	0
TraesCS1A01G215100	8	1	4	15	14	13	35	51	29	45	25	37	6	10	7	29	17	45	37	46	26	68	37	31
TraesCS1A01G215300	7	35	16	4	11	3	8	8	4	13	2	11	28	9	9	14	21	22	22	9	31	14	35	24
TraesCS1A01G215400	866	666	702	979	1306	1286	1536	1077	1697	941	742	824	601	741	643	1720	2445	2360	1859	1857	1738	2659	1405	1974
TraesCS1A01G215500	874	690	947	3635	4752	4436	1219	1388	1235	4110	3494	3325	950	976	695	5409	4047	6600	2131	1354	2000	1808	1529	3610
TraesCS1A01G215600	127	175	136	325	282	371	376	356	341	581	326	272	218	84	132	279	278	272	213	227	181	344	223	401
TraesCS1A01G215700	126	46	47	348	361	391	557	412	543	570	372	334	60	50	54	320	346	524	447	452	523	565	365	576
TraesCS1A01G215800	145	166	208	172	210	224	317	303	321	514	360	311	154	138	213	225	221	251	257	193	240	307	183	282
TraesCS1A01G215900	10	1	12	18	87	24	0	1	2	2	22	0	15	1	3	128	110	179	26	17	35	151	49	100
TraesCS1A01G216000	0	16	8	12	9	4	11	10	12	14	3	3	4	0	4	8	6	1	18	3	11	2	14	9
TraesCS1A01G216100	0	4	2	2	0	1	4	5	6	3	3	8	5	4	10	3	3	1	5	3	3	6	2	2
TraesCS1A01G216200	0	0	0	0	1	0	1	0	0	1	1	0	0	0	0	0	0	0	0	0	0	0	0	0
TraesCS1A01G216300	56	64	60	109	116	131	67	64	37	118	113	119	81	52	57	113	88	118	97	144	122	138	184	259
TraesCS1A01G216400	0	0	0	0	0	0	0	0	0	0	0	0	0	0	0	0	0	0	0	0	0	0	2	0
TraesCS1A01G216700	6	35	12	14	38	39	21	30	34	37	20	38	7	25	43	72	58	23	40	22	52	41	32	37
TraesCS1A01G216800	47	29	62	71	67	99	203	137	116	176	96	71	70	60	33	87	113	115	117	157	178	224	81	116
TraesCS1A01G216900	120	72	119	161	173	185	227	157	204	264	130	178	122	129	131	205	241	214	200	221	158	196	232	239
TraesCS1A01G217000	6	1	0	13	1	19	1	12	11	8	2	4	0	4	0	0	13	0	0	1	4	1	0	0
TraesCS1A01G217100	0	4	8	56	38	45	58	50	19	110	119	77	20	8	6	15	6	8	3	1	0	52	49	38
TraesCS1A01G217200	151	182	187	1290	909	1890	1699	1416	1029	2529	1203	1173	425	164	232	745	995	985	733	884	748	1310	861	1096
TraesCS1A01G217300	1431	1453	1604	2433	2442	2623	2712	2501	1747	5494	4362	3404	1812	1415	1398	2958	2175	3226	2037	2219	2258	3368	3055	4373
TraesCS1A01G217400	18	0	0	5	35	43	88	59	61	101	51	65	0	8	0	22	24	21	4	13	15	6	14	13
TraesCS1A01G217500	33	15	21	32	24	53	59	63	31	44	37	35	18	4	1	48	98	49	73	62	53	77	50	38
TraesCS1A01G217600	28	9	15	8	16	13	54	74	50	72	47	32	12	12	6	8	8	18	18	25	24	18	17	12
TraesCS1A01G217700	0	0	0	0	1	0	12	9	10	26	13	16	0	0	0	0	0	0	0	0	0	1	0	0
TraesCS1A01G217800	10	15	11	85	40	58	164	175	120	249	108	82	9	13	17	32	48	36	28	38	15	88	56	67
TraesCS1A01G217900	503	357	382	602	612	693	1488	1338	1718	1178	809	824	404	293	442	627	903	800	1031	1029	1054	710	646	1079
TraesCS1A01G218000	292	210	283	314	298	320	774	598	714	266	286	291	321	236	176	247	210	245	554	522	728	398	330	391
TraesCS1A01G218100	43	25	28	190	179	177	1104	1572	958	3162	2609	1962	55	29	45	12	6	38	0	0	6	164	298	81
TraesCS1A01G218200	22	7	0	61	36	66	76	43	56	103	66	63	1	22	0	59	82	57	73	47	64	34	14	65
TraesCS1A01G218300	0	0	0	3	0	3	6	1	4	5	4	1	1	0	0	0	1	0	4	0	2	1	1	15
TraesCS1A01G218400	52	59	43	266	351	301	2104	2427	2922	3925	3198	3207	69	34	97	164	136	162	110	165	109	219	199	254
TraesCS1A01G218500	11	21	39	16	22	9	21	65	38	134	80	85	12	12	15	13	13	8	11	0	4	53	69	13
TraesCS1A01G218600	21	7	10	43	56	42	58	135	91	360	193	112	20	1	17	0	0	0	0	0	0	2	2	4
TraesCS1A01G218700	294	276	311	1026	928	1522	1665	1402	1539	1709	898	810	287	235	208	802	756	717	753	818	840	1145	750	1255
TraesCS1A01G218800	508	357	389	335	237	413	881	750	742	1088	929	722	478	305	308	260	219	373	738	942	868	560	475	460
TraesCS1A01G218900	1380	1271	1386	655	643	926	1286	1164	1161	1101	835	713	1537	1107	1202	924	919	950	1139	1302	1118	1194	656	979
TraesCS1A01G219000	11	20	24	52	50	57	109	83	65	65	16	23	19	15	31	116	69	105	202	234	182	113	89	132
TraesCS1A01G219100	0	0	0	0	0	0	0	0	0	0	0	0	0	0	0	0	0	0	0	4	4	0	6	0
TraesCS1A01G219200	38	23	28	20	34	112	39	34	11	35	32	45	33	14	27	62	70	116	59	98	78	110	69	69
TraesCS1A01G219400	678	673	692	468	578	532	717	582	478	653	746	504	855	548	534	732	607	615	1037	871	639	784	495	737
TraesCS1A01G219500	22	32	40	7	1	0	0	8	2	17	4	7	26	20	5	1	5	1	1	0	0	0	0	0
TraesCS1A01G219800	0	0	0	2	0	10	20	18	7	26	3	4	0	1	1	2	16	10	1	9	4	12	1	23
TraesCS1A01G219900	4	1	6	15	11	14	40	8	25	26	4	2	0	1	0	1	0	0	0	9	2	1	1	0
TraesCS1A01G220000	0	11	9	4	5	0	0	2	4	0	0	0	10	9	20	0	1	1	0	9	8	0	0	0
TraesCS1A01G220100	14	36	46	76	65	65	82	84	101	41	49	53	85	32	54	68	86	13	10	6	15	82	49	310
TraesCS1A01G220200	591	660	633	341	500	417	948	740	819	676	526	393	705	446	372	419	397	531	910	897	1053	880	494	642
TraesCS1A01G220300	214	247	286	134	274	97	370	381	429	193	285	175	493	272	384	19	0	20	71	48	67	24	11	38
TraesCS1A01G220400	0	0	0	5	6	0	5	2	1	2	3	1	0	0	0	0	6	0	0	0	0	0	0	0
TraesCS1A01G220500	0	14	6	60	44	41	2	2	1	16	0	0	7	5	5	50	37	27	11	2	0	40	48	67
TraesCS1A01G220600	0	1	0	0	0	0	0	0	0	0	0	0	0	1	0	0	0	0	0	0	0	0	0	0
TraesCS1A01G220700	0	0	0	19	17	27	6	14	0	2	1	0	0	0	1	0	6	4	15	10	7	4	0	1
TraesCS1A01G220800	15	31	16	70	65	122	116	89	102	71	46	43	39	22	30	79	52	50	128	122	109	77	48	123
TraesCS1A01G220900	10	0	10	10	4	10	29	26	30	3	10	11	29	17	27	20	10	11	19	14	2	17	0	1
TraesCS1A01G221000	89	239	110	74	29	84	45	61	21	16	29	43	213	102	248	107	93	107	34	48	95	115	66	124
TraesCS1A01G221100	1478	1284	1464	1224	1411	1449	1337	1202	1445	1135	702	803	1219	950	1045	2043	2281	2001	1703	1939	1628	2258	1538	2281
TraesCS1A01G221200	27	24	10	28	24	31	57	29	40	112	61	54	10	36	8	18	45	28	48	31	33	11	20	43
TraesCS1A01G221300	37	12	20	15	16	23	24	5	26	25	0	3	10	34	25	6	25	16	45	46	45	10	8	4
TraesCS1A01G221400	387	312	390	160	176	105	130	148	109	89	28	100	600	409	375	189	97	115	127	155	153	95	119	97
TraesCS1A01G221500	23	40	29	52	70	49	47	73	41	103	84	48	73	20	36	60	67	78	94	93	80	50	66	70
TraesCS1A01G221700	2	5	1	48	70	46	100	82	32	238	165	191	12	5	4	62	28	43	34	18	31	203	165	240
TraesCS1A01G221800	238	228	193	249	238	214	464	307	432	430	269	266	306	213	239	242	176	178	296	281	234	301	217	266
TraesCS1A01G221900	185	306	364	933	857	787	2154	2237	2052	1863	1495	1387	526	357	405	1001	805	784	1119	1208	1249	1005	971	1278
TraesCS1A01G222000	88	108	118	282	268	402	556	357	399	700	374	276	165	104	172	310	270	377	620	511	515	517	355	494
TraesCS1A01G222100	0	0	0	0	0	0	0	0	0	0	1	0	0	0	0	0	0	0	0	0	0	0	0	0
TraesCS1A01G222200	203	118	150	177	228	257	473	389	531	427	282	249	223	95	155	298	375	338	254	467	378	469	365	365
TraesCS1A01G222300	0	0	0	0	0	0	0	0	0	0	6	0	0	0	0	0	0	9	0	1	0	3	1	0
TraesCS1A01G222500	2	5	1	3	0	4	7	2	0	9	1	2	4	0	4	7	1	9	23	5	8	4	17	2
TraesCS1A01G222600	0	0	0	4	0	0	0	0	0	0	0	0	0	0	0	0	0	0	0	4	0	0	0	0
TraesCS1A01G222700	70	78	50	121	110	189	55	45	31	41	60	48	51	46	97	271	261	269	112	106	48	196	176	285
TraesCS1A01G222800	57	19	18	376	348	483	1239	825	1120	535	306	321	63	25	6	392	428	391	467	576	624	441	285	458
TraesCS1A01G222900	197	257	197	589	615	728	508	479	518	585	417	538	268	194	198	929	919	1114	724	814	814	991	902	1535
TraesCS1A01G223000	44	24	16	55	49	54	39	68	55	83	74	29	42	49	19	42	65	50	78	52	51	97	72	58
TraesCS1A01G223100	0	14	6	28	42	17	41	73	32	18	25	29	0	13	11	46	13	40	55	38	49	12	33	25
TraesCS1A01G223200	27	47	55	135	121	142	106	123	133	115	63	66	75	58	82	157	131	164	148	149	199	100	116	197
TraesCS1A01G223300	1349	1591	1595	946	1286	1162	668	609	565	771	635	496	1678	1249	1644	1878	1678	1968	1619	1589	1394	1198	929	1500
TraesCS1A01G223600	0	0	0	0	0	1	4	4	3	0	1	11	0	0	0	1	0	3	16	8	16	9	0	0
TraesCS1A01G223700	438	306	367	473	571	542	645	594	659	608	459	452	369	289	381	591	855	767	494	663	519	1042	540	921
TraesCS1A01G223800	283	343	362	1059	1027	1175	1646	1275	1272	1511	800	783	466	231	260	801	846	1010	1428	1173	1357	1285	757	1202
TraesCS1A01G223900	63	135	82	144	125	143	181	178	109	218	133	168	78	82	108	219	152	140	268	236	236	198	184	226
TraesCS1A01G224000	208	197	202	912	935	1352	1630	1531	1792	1480	876	932	255	189	218	1009	1137	1121	948	1126	1151	1355	795	1541
TraesCS1A01G224600	0	0	0	0	0	0	0	0	0	0	0	0	0	1	0	0	0	0	0	0	0	0	0	0
TraesCS1A01G224700	801	790	836	1669	1657	1889	913	642	826	1442	1101	1167	966	746	761	2386	2999	2595	1244	1530	1516	2067	1941	2513
TraesCS1A01G224800	44	63	47	91	93	138	197	163	122	107	82	75	50	77	64	89	107	106	145	124	137	79	68	165
TraesCS1A01G225000	767	737	613	855	989	976	982	559	849	1102	735	799	851	505	813	969	1135	1273	730	953	707	1629	887	1301
TraesCS1A01G225100	7	4	1	6	2	4	4	0	8	8	16	5	0	0	0	8	6	25	2	0	4	9	35	4
TraesCS1A01G225200	174	146	148	542	565	692	497	535	499	686	498	473	200	112	218	604	501	630	509	538	522	636	693	1089
TraesCS1A01G225600	62	76	69	131	135	210	198	198	196	225	177	161	101	50	85	177	202	186	183	186	231	222	120	200
TraesCS1A01G225700	78	43	33	0	0	0	1	0	0	0	0	0	36	44	51	7	17	20	3	11	6	0	1	4
TraesCS1A01G225800	14	36	32	5	11	15	0	5	14	8	0	5	67	30	19	34	21	62	25	30	20	12	1	10
TraesCS1A01G225900	0	0	0	0	0	0	0	0	0	1	0	0	0	0	0	0	0	0	0	0	0	0	0	0
TraesCS1A01G226100	9	9	3	56	48	44	85	42	56	32	2	23	4	2	11	26	30	50	38	37	40	26	17	8
TraesCS1A01G226200	1	0	0	7	8	5	17	16	18	15	5	4	1	0	0	10	13	0	8	0	1	9	7	4
TraesCS1A01G226300	516	382	423	443	688	558	1015	951	1035	718	940	565	547	516	493	476	412	483	905	840	894	411	332	486
TraesCS1A01G226400	0	0	0	0	0	0	0	1	0	1	0	1	0	0	0	0	0	0	0	0	0	0	0	0
TraesCS1A01G226500	353	293	282	264	266	377	432	378	407	325	209	264	270	220	279	323	366	280	223	289	271	400	281	438
TraesCS1A01G226600	10	44	60	30	28	49	33	22	29	52	14	22	33	41	25	29	48	60	50	29	34	49	39	55
TraesCS1A01G226700	2	20	15	0	0	1	0	1	5	0	0	0	42	5	16	4	0	10	0	0	14	0	0	0
TraesCS1A01G226800	0	0	1	0	0	0	0	0	2	0	0	0	0	0	0	1	0	0	0	4	0	0	0	0
TraesCS1A01G226900	47	51	44	49	34	71	50	51	43	123	79	50	47	51	48	34	69	83	27	58	50	73	29	42
TraesCS1A01G227000	327	214	228	489	605	826	1106	936	1039	1552	1176	790	356	253	209	688	567	986	1061	1043	895	1301	570	952
TraesCS1A01G227200	549	626	649	354	520	467	608	434	535	530	395	354	788	503	508	588	728	725	790	779	785	812	518	771
TraesCS1A01G227300	805	751	886	602	814	942	829	1081	1015	782	529	513	818	602	779	614	868	784	736	570	903	1138	752	1987
TraesCS1A01G227400	9	1	0	1	1	2	5	15	1	0	4	0	6	2	0	4	4	2	6	6	12	4	0	0
TraesCS1A01G227500	0	1	0	0	0	0	0	7	4	0	0	0	0	0	0	0	0	0	0	0	0	0	0	1
TraesCS1A01G227600	824	622	728	505	861	790	961	738	1133	719	615	643	602	651	643	1180	1504	1227	1256	1338	1129	1412	1073	1484
TraesCS1A01G227700	6	0	0	2	0	2	1	6	1	1	0	0	28	0	0	1	0	0	0	0	0	0	0	4
TraesCS1A01G227900	201	188	207	229	180	373	334	239	204	284	210	185	321	196	208	390	356	345	287	317	333	332	258	318
TraesCS1A01G228000	25	29	12	80	84	96	224	197	185	328	193	168	18	23	22	18	17	32	25	62	49	45	18	12
TraesCS1A01G228100	0	0	2	72	91	79	195	304	191	418	327	228	11	7	27	28	25	28	52	62	29	25	38	44
TraesCS1A01G228200	205	210	204	325	247	214	102	167	169	209	200	152	203	196	196	250	105	189	152	178	169	205	160	257
TraesCS1A01G228300	344	215	222	313	365	369	605	514	671	566	367	341	230	222	259	274	397	403	363	431	384	622	384	592
TraesCS1A01G228400	0	0	0	0	0	4	0	0	0	0	0	0	0	0	0	1	20	1	0	0	0	0	0	1
TraesCS1A01G228500	14	1	7	13	10	18	3	20	18	121	52	21	7	1	3	4	4	2	13	8	22	36	16	23
TraesCS1A01G228600	15	3	6	5	12	19	30	28	29	11	24	18	9	23	10	25	4	13	47	39	31	3	12	6
TraesCS1A01G228700	98	70	114	39	38	51	20	22	18	29	12	20	79	55	120	46	34	58	48	20	72	34	16	21
TraesCS1A01G228800	0	0	0	0	0	0	0	0	0	0	3	0	0	0	0	0	0	0	0	0	0	0	0	0
TraesCS1A01G228900	20	19	7	111	66	155	133	88	112	131	87	57	7	22	34	66	67	89	87	84	85	66	77	105
TraesCS1A01G229000	5	0	0	2	3	19	0	8	0	4	1	1	0	0	4	0	6	0	0	1	0	4	0	4
TraesCS1A01G229100	0	1	5	1	1	0	0	2	0	0	0	0	1	3	3	1	15	0	3	3	8	2	1	1
TraesCS1A01G229300	0	0	0	4	0	0	6	2	3	15	0	4	0	0	0	0	0	0	0	0	0	0	0	0
TraesCS1A01G229400	0	1	1	24	10	38	50	32	31	9	4	6	0	4	0	4	19	21	16	16	17	4	20	17
TraesCS1A01G229500	0	6	10	4	9	15	16	11	10	25	8	26	1	21	0	28	9	6	1	8	0	9	18	39
TraesCS1A01G229600	0	0	1	12	12	5	43	62	66	14	4	10	0	0	2	12	33	12	43	20	19	21	0	17
TraesCS1A01G229700	11	38	16	96	81	130	136	117	100	45	65	58	39	23	24	128	98	133	116	125	96	120	72	123
TraesCS1A01G229800	145	171	180	62	81	50	53	67	35	61	59	83	130	202	96	85	72	102	109	87	168	53	77	67
TraesCS1A01G229900	251	317	345	167	193	226	338	248	320	269	229	249	378	429	417	180	240	195	330	293	409	323	190	326
TraesCS1A01G230000	180	153	169	194	211	222	333	308	350	343	193	203	196	119	155	209	209	226	335	356	258	350	155	235
TraesCS1A01G230100	59	71	130	329	222	313	241	206	136	443	277	188	82	67	85	271	169	276	240	276	280	220	258	243
TraesCS1A01G230300	19	17	34	7	1	11	4	3	21	15	8	7	25	10	9	19	46	33	28	2	1	22	6	12
TraesCS1A01G230400	789	1241	1030	8441	5987	9728	7295	7441	6438	11036	8259	5977	1258	817	1153	2529	2364	3009	3348	3482	3773	4136	2816	6820
TraesCS1A01G230500	0	0	7	94	70	107	334	358	318	505	356	271	3	2	11	34	23	40	42	41	18	93	34	42
TraesCS1A01G230600	30	51	34	284	357	370	582	428	652	608	341	364	98	25	45	179	291	261	240	193	285	432	364	305
TraesCS1A01G230900	0	13	9	5	16	12	6	8	8	0	2	7	26	15	19	6	35	11	1	1	3	21	9	11
TraesCS1A01G231000	158	183	196	369	296	369	267	268	253	641	366	298	272	177	199	286	201	263	201	260	236	389	218	375
TraesCS1A01G231100	209	166	203	443	564	829	721	616	668	963	739	514	282	162	227	663	865	864	914	1120	929	1373	730	944
TraesCS1A01G231200	0	0	0	0	0	0	0	0	0	0	0	0	4	0	0	0	0	0	0	0	0	0	0	0
TraesCS1A01G231500	1	14	10	26	45	32	22	10	23	57	57	29	11	5	5	23	19	68	22	54	20	38	26	19
TraesCS1A01G231600	0	0	5	0	0	0	0	0	0	0	0	0	0	0	0	0	0	0	0	0	0	0	0	0
TraesCS1A01G231700	0	4	0	0	8	3	3	17	4	26	27	20	0	0	0	0	0	0	0	13	6	0	0	0
TraesCS1A01G231800	0	0	0	0	3	2	0	9	17	18	2	4	0	6	3	0	3	9	4	3	0	0	0	6
TraesCS1A01G231900	0	12	0	8	6	1	0	15	2	11	19	2	4	10	8	2	7	13	7	5	4	6	1	7
TraesCS1A01G232000	41	80	91	24	42	29	41	24	25	27	33	16	67	35	93	52	48	26	35	28	18	40	89	62
TraesCS1A01G232200	0	0	0	0	0	0	0	0	0	0	0	0	0	0	0	0	0	4	0	0	0	0	0	0
TraesCS1A01G232300	70	69	47	149	128	149	93	92	146	108	118	90	60	114	81	236	342	287	206	246	162	344	241	371
TraesCS1A01G232400	22	2	15	20	0	1	14	4	1	0	0	0	24	21	10	8	3	5	1	0	4	8	11	20
TraesCS1A01G232500	0	1	4	2	1	1	62	71	41	205	141	103	2	1	23	7	0	4	0	0	0	0	0	0
TraesCS1A01G232600	21	18	6	1	0	6	41	98	32	110	61	55	19	10	22	1	0	0	0	0	0	12	8	0
TraesCS1A01G232700	0	0	0	0	0	0	0	0	0	1	0	0	0	0	0	0	0	0	0	0	0	0	0	0
TraesCS1A01G232900	13	6	20	10	29	43	59	42	31	31	15	12	21	5	6	48	56	28	63	24	63	53	30	34
TraesCS1A01G233100	0	3	0	6	3	8	0	1	16	15	2	31	1	0	4	18	46	5	2	9	0	36	7	26
TraesCS1A01G233200	144	68	123	595	468	613	560	439	410	1316	622	411	191	89	108	235	195	298	254	250	268	344	307	446
TraesCS1A01G233300	0	1	4	0	0	0	0	0	0	0	0	0	1	7	10	0	0	0	3	0	0	1	0	0
TraesCS1A01G233400	39	14	15	126	104	173	266	122	169	161	64	109	26	20	18	92	79	97	89	89	123	111	81	68
TraesCS1A01G233500	57	64	46	117	118	188	196	125	197	190	102	68	45	47	34	149	137	150	121	196	118	269	179	224
TraesCS1A01G233600	216	186	276	456	497	561	472	463	482	823	627	478	279	325	328	557	538	602	382	444	426	657	494	574
TraesCS1A01G233700	192	148	212	403	346	519	469	410	343	650	363	339	188	205	198	243	276	395	294	427	377	312	258	384
TraesCS1A01G233800	10	16	5	6	8	5	50	52	50	24	24	14	10	1	8	4	0	8	0	0	0	10	0	0
TraesCS1A01G233900	30	22	30	6	4	7	6	3	5	3	5	12	56	25	27	9	14	11	4	30	0	16	4	8
TraesCS1A01G234000	13	11	9	0	4	4	9	1	9	0	6	0	11	8	14	0	10	3	1	6	13	6	6	5
TraesCS1A01G234100	0	0	2	1	1	0	12	6	12	25	11	16	16	2	32	0	12	0	0	0	0	4	6	1
TraesCS1A01G234200	249	221	284	407	456	518	794	598	717	753	541	413	276	236	199	424	484	544	575	520	590	651	306	475
TraesCS1A01G234300	1	5	7	8	2	35	63	14	17	32	26	7	16	0	0	10	1	11	18	25	14	28	9	8
TraesCS1A01G234400	269	178	207	131	111	126	27	35	43	97	57	44	164	129	204	205	239	165	56	40	85	169	144	210
TraesCS1A01G234500	21	19	7	25	64	31	78	64	84	28	24	50	31	7	1	67	59	83	69	103	99	77	27	95
TraesCS1A01G234600	3676	429	994	5311	5946	2978	7488	6411	7166	10586	10417	9384	916	873	863	2504	835	2036	3706	4128	3704	3773	3382	3245
TraesCS1A01G234800	665	907	781	259	263	231	38	105	88	36	17	61	966	876	806	700	382	255	680	437	540	272	263	411
TraesCS1A01G234900	485	354	362	407	474	431	964	876	1139	451	290	325	313	342	396	609	667	698	1210	1193	1081	803	639	663
TraesCS1A01G235000	4	1	0	4	60	80	16	11	1	50	86	74	7	2	0	143	148	294	218	206	140	415	162	247
TraesCS1A01G235100	28	31	51	27	34	38	43	14	25	23	49	21	107	19	36	84	71	88	153	78	47	129	46	71
TraesCS1A01G235200	0	0	1	194	228	249	2665	2714	3216	1804	1334	1116	0	0	0	6	12	13	47	35	76	44	50	37
TraesCS1A01G235300	0	0	1	11	1	14	64	77	83	52	36	29	0	0	0	1	4	0	13	0	6	9	4	1
TraesCS1A01G235500	456	515	547	433	502	736	783	654	686	717	496	398	567	402	554	904	917	924	950	898	822	1002	547	776
TraesCS1A01G235600	23	18	33	242	188	348	347	299	196	456	220	210	76	45	67	152	230	188	198	174	243	290	137	311
TraesCS1A01G235700	0	3	0	0	1	5	4	4	1	3	0	3	0	0	10	1	14	4	0	4	6	8	5	0
TraesCS1A01G235800	114	144	121	676	560	798	1273	1183	1590	2049	1089	789	110	124	99	189	220	199	246	280	454	222	290	260
TraesCS1A01G235900	8	0	5	6	7	10	12	1	3	8	2	5	4	6	0	12	1	8	4	4	4	1	1	3
TraesCS1A01G236000	25	23	31	25	3	19	52	33	58	81	46	31	16	32	35	14	21	18	23	25	14	43	21	42
TraesCS1A01G236100	108	79	92	323	380	378	465	487	574	557	410	359	110	55	121	405	245	188	81	156	82	923	470	1297
TraesCS1A01G236200	0	0	0	0	0	0	0	0	4	0	0	0	0	0	0	0	0	0	0	0	0	0	0	0
TraesCS1A01G236300	15	40	40	17	8	38	46	42	17	36	8	6	83	36	32	1	10	8	49	35	35	14	15	3
TraesCS1A01G236400	67	82	100	46	88	65	99	103	84	64	80	49	144	105	81	131	84	117	275	295	177	147	100	137
TraesCS1A01G236500	124	138	175	57	92	232	311	188	253	245	167	130	195	147	102	139	141	169	216	307	238	269	135	241
TraesCS1A01G236600	57	115	137	148	173	187	369	249	389	179	140	130	110	59	95	218	194	239	239	336	192	229	146	177
TraesCS1A01G236700	69	72	46	134	108	155	163	164	123	219	108	123	94	53	112	169	155	170	150	205	172	235	136	191
TraesCS1A01G236900	0	10	14	0	0	1	0	0	0	0	0	0	0	1	1	1	3	0	1	0	0	0	0	0
TraesCS1A01G237000	4	7	1	7	16	11	11	12	19	29	3	5	4	5	0	10	7	15	16	23	32	9	13	6
TraesCS1A01G237100	10	8	19	108	86	74	103	57	108	81	71	62	45	31	39	115	91	99	128	86	159	108	116	124
TraesCS1A01G237200	281	228	306	206	338	252	365	326	474	261	162	264	230	162	203	315	431	444	392	382	375	444	320	412
TraesCS1A01G237300	0	0	0	0	0	0	0	0	2	0	0	0	1	0	0	0	0	0	0	0	0	0	0	5
TraesCS1A01G237800	1086	1390	1494	924	723	906	229	256	214	791	490	564	1716	1193	1325	1313	1011	1266	539	484	584	799	1046	1321
TraesCS1A01G238000	0	0	0	6	0	5	16	1	2	1	1	1	0	0	5	6	10	2	1	0	12	6	7	10
TraesCS1A01G238100	0	0	0	0	0	0	0	0	1	0	1	0	0	3	0	1	4	0	1	0	5	1	0	1
TraesCS1A01G238400	4	4	4	2	10	10	3	4	5	4	3	5	8	15	13	38	46	32	49	30	26	19	24	45
TraesCS1A01G238600	0	0	0	1	4	1	17	19	18	35	16	21	1	0	0	16	4	4	4	1	0	2	1	0
TraesCS1A01G238700	311	297	434	4343	3671	4595	7053	7360	8678	12350	7880	5423	386	269	293	1576	1401	1647	1958	1789	2825	3046	2407	3203
TraesCS1A01G238800	5	30	27	66	48	62	179	205	168	905	865	579	111	16	47	104	25	56	41	14	5	276	171	355
TraesCS1A01G238900	403	265	341	714	981	1189	745	680	681	1136	805	664	291	284	347	1264	1609	1498	964	1017	858	2002	1102	1621
TraesCS1A01G239000	1158	1147	1228	992	1090	991	753	782	923	923	757	792	1236	1000	1094	1587	1480	1520	1327	1409	1519	1442	1256	2059
TraesCS1A01G239100	324	208	292	325	432	485	688	681	951	527	578	645	260	262	240	544	678	886	937	1087	904	1072	541	645
TraesCS1A01G239200	0	0	6	5	6	1	10	16	26	16	27	18	0	0	0	0	0	0	0	0	0	0	0	0
TraesCS1A01G239300	0	1	0	6	2	0	0	0	0	10	2	1	0	4	0	0	1	0	0	1	0	6	0	0
TraesCS1A01G239400	0	0	0	489	387	442	447	340	263	1027	496	423	3	0	0	11	10	18	18	38	33	23	48	29
TraesCS1A01G239500	8	3	1	73	74	100	306	406	370	568	533	318	2	5	26	35	19	64	40	47	17	111	87	104
TraesCS1A01G239600	67	154	97	122	186	103	169	151	108	349	268	204	167	72	276	195	232	298	336	393	230	735	511	818
TraesCS1A01G239700	59	149	84	73	58	73	99	56	63	157	154	81	128	121	223	143	183	181	149	160	127	328	370	463
TraesCS1A01G239800	150	178	171	359	301	465	700	481	462	758	571	417	208	199	218	329	483	412	319	286	285	596	298	501
TraesCS1A01G239900	2	10	8	22	26	20	34	37	19	39	10	15	2	18	16	16	0	20	1	21	36	16	23	29
TraesCS1A01G240000	68	90	96	72	70	128	116	113	121	170	113	117	98	32	60	82	82	131	135	86	120	131	78	141
TraesCS1A01G240100	0	1	0	2	5	2	25	8	21	1	2	0	4	0	2	16	28	9	19	5	5	10	10	19
TraesCS1A01G240200	24	28	41	38	27	42	27	29	19	50	18	33	32	40	47	48	34	62	40	63	26	81	40	98
TraesCS1A01G240300	16	5	18	18	19	20	29	14	34	41	22	13	13	15	11	46	46	38	24	11	28	46	29	117
TraesCS1A01G240400	20	6	3	8	10	15	7	20	15	24	7	19	0	4	15	8	53	12	25	6	5	27	27	26
TraesCS1A01G240500	0	0	0	0	0	0	0	0	0	0	0	0	0	0	0	0	10	1	1	0	4	0	0	0
TraesCS1A01G240600	421	392	464	425	446	345	488	278	417	285	236	282	414	352	265	533	531	681	611	615	501	584	425	714
TraesCS1A01G240900	6	0	0	0	0	0	0	0	0	0	0	0	0	0	0	0	0	0	0	0	0	0	0	0
TraesCS1A01G241000	2177	1964	2108	1913	2081	1883	1204	1377	1710	1709	1140	1250	1882	2091	2201	2608	3002	2807	1930	2030	2106	2236	2113	3377
TraesCS1A01G241100	0	0	0	1	22	7	34	59	23	94	65	51	4	0	0	0	0	0	0	0	1	0	6	0
TraesCS1A01G241200	0	0	1	3	0	0	1	1	9	0	0	0	0	0	0	0	4	0	0	0	3	0	0	0
TraesCS1A01G241300	167	215	197	412	370	462	644	582	552	677	480	440	207	187	189	399	347	384	522	492	538	418	301	440
TraesCS1A01G241400	0	4	4	2	2	12	5	13	4	4	27	18	1	4	1	9	14	4	13	7	18	10	0	0
TraesCS1A01G241500	0	0	0	61	58	97	136	91	56	90	80	62	0	0	0	0	6	9	2	12	17	11	2	3
TraesCS1A01G241600	10	2	4	11	4	22	16	28	34	30	36	32	0	0	4	3	13	7	35	8	4	36	31	21
TraesCS1A01G241700	0	1	0	25	24	28	68	19	30	38	11	43	1	2	8	8	30	24	36	12	16	46	38	30
TraesCS1A01G241800	6	1	10	2	1	6	0	4	0	0	0	0	10	0	0	1	6	0	6	0	0	0	0	0
TraesCS1A01G241900	439	447	447	904	889	1128	693	531	489	1229	892	855	558	375	416	1371	1428	1373	481	699	575	1646	1564	1676
TraesCS1A01G242000	1	14	11	15	64	27	177	179	167	163	177	109	7	12	8	13	5	15	4	11	6	68	25	34
TraesCS1A01G242100	39	23	44	153	190	256	207	135	153	209	152	161	35	23	58	82	63	85	87	59	94	182	93	63
TraesCS1A01G242200	1	0	4	8	11	19	24	19	29	20	28	5	2	0	6	37	22	32	7	26	24	29	21	16
TraesCS1A01G242300	43	72	84	117	89	105	70	88	97	67	44	79	78	95	51	126	200	154	120	88	103	108	111	95
TraesCS1A01G242400	8	9	11	118	455	270	153	159	83	257	441	177	18	16	0	317	227	576	281	255	131	1051	573	1087
TraesCS1A01G242500	62	67	45	48	67	76	62	32	33	33	51	52	58	37	52	69	85	98	64	64	18	111	49	78
TraesCS1A01G242600	774	773	790	1511	1162	1661	1091	838	898	2063	1466	1095	970	614	813	1177	1298	1309	689	679	710	1103	1049	1272
TraesCS1A01G242700	0	0	0	0	0	0	12	5	5	12	7	5	0	0	0	0	0	0	0	0	0	0	0	0
TraesCS1A01G242800	0	0	5	1	0	0	0	0	0	0	16	0	1	0	1	15	11	2	0	0	1	3	4	8
TraesCS1A01G242900	38	20	14	162	103	195	223	158	158	237	110	118	7	6	36	124	188	169	146	154	167	181	164	184
TraesCS1A01G243000	176	133	122	74	102	159	74	54	63	132	70	95	148	116	112	207	245	279	160	127	90	311	211	277
TraesCS1A01G243100	33	39	35	230	243	275	404	336	311	374	176	193	60	30	46	282	284	363	253	261	260	433	265	434
TraesCS1A01G243200	11	4	9	20	13	41	15	8	0	19	5	0	27	10	21	10	41	33	5	12	19	25	9	9
TraesCS1A01G243300	183	161	165	418	430	494	928	656	864	725	463	496	176	139	97	550	503	495	615	648	678	690	424	535
TraesCS1A01G243400	0	3	0	28	13	22	375	446	399	1415	1083	771	13	7	16	14	1	5	12	0	12	9	19	9
TraesCS1A01G243500	0	0	0	1	2	0	0	0	0	5	0	4	0	0	0	1	0	1	1	6	0	2	0	6
TraesCS1A01G243700	2242	2028	2356	763	880	756	536	545	693	568	463	624	2312	1792	1639	1270	1436	1164	928	952	1041	953	1159	1297
TraesCS1A01G243800	6	0	0	0	0	0	0	0	0	0	0	0	0	0	0	0	0	0	0	0	0	0	0	0
TraesCS1A01G243900	10	0	1	0	0	0	8	10	6	0	0	0	1	4	7	0	0	0	0	4	1	0	0	0
TraesCS1A01G244100	17	6	10	27	20	34	32	24	33	85	34	21	4	9	6	25	20	32	29	21	40	35	19	23
TraesCS1A01G244200	29	19	66	89	90	100	146	96	96	175	85	60	20	58	40	40	52	76	58	49	51	40	43	66
TraesCS1A01G244300	6	8	1	13	110	55	68	63	6	6	63	25	0	4	1	177	151	285	122	114	84	439	132	291
TraesCS1A01G244400	85	73	58	90	135	147	146	181	242	114	46	77	54	84	50	148	279	255	256	245	200	168	123	245
TraesCS1A01G244600	0	0	1	0	4	1	6	6	0	1	0	0	0	1	0	2	9	0	10	5	4	0	0	1
TraesCS1A01G244700	150	111	138	327	261	359	338	192	317	418	282	197	152	159	138	275	409	406	294	313	341	548	322	587
TraesCS1A01G244900	78	55	61	64	52	76	88	57	79	92	51	68	80	43	59	99	123	117	101	121	104	117	100	111
TraesCS1A01G245000	276	192	217	402	454	450	756	646	951	695	413	420	216	155	149	525	604	625	673	685	552	819	581	690
TraesCS1A01G245300	325	252	287	325	376	397	625	437	359	504	374	353	287	223	192	423	418	558	437	451	413	537	293	547
TraesCS1A01G245400	2	9	1	6	3	8	0	4	5	13	0	4	0	0	6	0	9	8	2	0	0	0	17	0
TraesCS1A01G245500	329	150	199	206	228	309	316	269	318	404	211	195	247	129	180	329	375	449	534	583	485	510	349	504
TraesCS1A01G245600	67	88	83	266	260	299	506	417	580	469	286	222	58	54	61	312	323	385	428	428	466	454	314	445
TraesCS1A01G245700	2	5	20	57	71	57	159	82	113	74	42	96	19	14	1	60	98	44	58	51	64	98	80	101
TraesCS1A01G245800	4	1	5	1	4	12	3	15	13	13	9	22	6	11	0	10	11	10	12	13	12	18	40	12
TraesCS1A01G246000	0	0	0	1	0	0	4	0	0	4	0	0	0	0	6	1	0	0	0	0	5	1	0	0
TraesCS1A01G246100	0	0	0	0	0	1	0	0	0	0	0	0	0	0	8	0	0	0	0	4	0	0	6	0
TraesCS1A01G246200	1	0	0	0	0	0	0	0	0	0	0	0	0	0	0	0	0	1	0	0	0	0	0	1
TraesCS1A01G246300	0	0	0	19	11	10	40	71	16	77	55	17	0	0	0	0	0	13	4	1	0	10	4	5
TraesCS1A01G246400	193	258	278	902	847	1122	2441	2329	2369	3015	1969	1324	244	205	214	418	440	616	867	1039	934	1220	543	695
TraesCS1A01G246500	135	94	83	346	316	315	640	560	578	869	499	449	105	110	92	192	222	200	108	126	83	429	223	514
TraesCS1A01G246600	288	290	247	2467	1920	2825	3910	3100	3504	4341	2247	1699	407	288	281	439	584	677	828	981	1199	667	624	738
TraesCS1A01G246700	24	27	27	73	77	36	51	49	28	78	65	64	43	51	37	57	51	40	62	59	71	106	64	83
TraesCS1A01G246800	26	14	16	138	143	290	272	248	272	314	140	200	29	10	24	247	332	258	129	122	188	331	372	556
TraesCS1A01G246900	483	507	575	2124	1968	2324	2533	2210	2199	3802	2222	1730	873	660	665	1497	1913	1734	1470	1696	1539	2200	1515	2192
TraesCS1A01G247100	111	219	221	337	378	442	256	153	157	426	260	227	275	175	177	483	499	541	323	323	219	629	304	538
TraesCS1A01G247200	65	30	29	104	138	175	185	185	162	189	121	104	56	37	48	161	139	158	157	158	186	273	171	189
TraesCS1A01G247400	0	0	0	9	0	0	8	1	4	0	0	0	0	0	0	8	4	1	0	0	0	0	4	5
TraesCS1A01G247500	6	9	13	18	4	5	20	8	16	22	8	4	8	4	0	11	10	5	11	1	18	14	4	6
TraesCS1A01G247700	11	17	13	20	20	8	57	41	44	61	36	58	14	21	12	41	13	27	40	64	37	25	36	32
TraesCS1A01G247800	116	240	206	116	83	159	31	24	27	141	45	81	218	185	246	171	168	157	17	29	82	118	175	173
TraesCS1A01G247900	121	169	190	320	346	421	410	398	508	497	399	267	108	168	243	484	517	504	587	500	490	700	395	563
TraesCS1A01G248000	0	0	2	57	70	97	718	999	614	1066	807	665	1	0	0	15	0	10	16	5	22	38	18	18
TraesCS1A01G248100	188	116	157	58	53	46	62	46	34	22	4	9	170	174	134	107	58	64	70	77	59	14	11	64
TraesCS1A01G248200	171	275	278	136	176	246	628	567	590	287	178	160	351	361	313	214	134	194	523	558	556	249	122	219
TraesCS1A01G248300	631	437	551	356	485	194	549	662	632	136	124	207	649	456	292	349	133	208	70	57	42	260	434	247
TraesCS1A01G248400	258	241	289	540	555	726	897	751	794	784	558	585	315	215	240	574	735	748	717	766	782	1019	617	793
TraesCS1A01G248500	0	0	0	0	0	0	0	0	0	6	7	0	0	0	0	0	0	0	0	0	0	0	0	0
TraesCS1A01G248600	65	65	71	69	66	63	119	98	147	82	84	118	86	46	92	64	123	129	78	83	127	124	92	171
TraesCS1A01G248700	0	0	5	363	263	335	1409	1634	1431	2859	1977	1148	0	2	6	3	16	14	270	168	354	25	39	24
TraesCS1A01G248800	90	77	146	225	338	361	563	401	426	570	321	336	136	130	50	308	225	297	347	382	417	445	345	546
TraesCS1A01G248900	124	175	138	95	133	99	82	68	92	96	66	45	247	191	194	86	158	119	131	146	96	115	149	171
TraesCS1A01G249000	295	342	334	207	123	150	113	121	131	176	87	136	334	260	267	236	185	158	189	144	149	144	116	179
TraesCS1A01G249100	0	10	0	1	0	2	4	2	9	54	12	5	0	5	5	0	0	0	0	1	0	32	6	0
TraesCS1A01G249200	1	0	0	12	1	7	56	3	23	7	0	0	0	0	0	14	0	2	9	15	17	12	0	0
TraesCS1A01G249300	196	172	171	108	79	116	158	143	134	129	118	87	234	147	106	139	218	122	95	156	146	154	170	123
TraesCS1A01G249400	244	221	267	295	360	462	546	394	683	590	446	363	188	245	206	539	543	521	653	652	624	724	458	696
TraesCS1A01G249500	20	39	35	0	0	1	0	0	1	0	0	6	20	12	22	2	0	0	1	4	1	4	1	0
TraesCS1A01G249600	835	763	753	1148	1235	1728	1578	1279	1177	1403	1073	832	1103	670	883	1498	1792	1927	2089	2207	2203	2261	1473	2266
TraesCS1A01G249700	0	0	0	0	0	0	0	1	0	0	0	0	0	0	0	0	0	0	0	1	0	0	0	0
TraesCS1A01G249800	4	13	22	38	15	19	47	51	61	55	56	41	19	1	12	44	34	20	26	29	28	43	25	67
TraesCS1A01G249900	0	0	0	0	1	0	0	0	6	0	0	0	0	0	0	0	0	0	0	0	0	0	0	0
TraesCS1A01G250000	0	0	0	404	261	290	107	86	82	372	114	101	0	0	0	4	6	0	0	1	0	1	8	6
TraesCS1A01G250100	553	647	696	592	520	536	17	25	9	324	293	306	579	664	673	1019	700	945	221	164	266	492	768	1098
TraesCS1A01G250200	42	51	36	14	4	5	13	31	39	4	0	0	53	37	22	13	0	4	27	16	26	11	8	0
TraesCS1A01G250300	169	175	143	399	273	481	457	359	369	747	320	333	227	123	186	139	224	300	265	310	223	302	230	256
TraesCS1A01G250400	293	379	290	331	381	346	253	286	211	244	172	154	457	325	332	305	334	285	258	280	272	367	245	364
TraesCS1A01G250500	11	1	5	4	8	29	10	7	1	9	10	0	5	4	12	19	13	14	39	38	30	34	15	34
TraesCS1A01G250600	0	0	0	0	0	0	0	0	0	0	0	1	0	0	0	0	0	0	0	0	0	0	0	0
TraesCS1A01G250700	10	16	8	1	3	4	0	0	1	7	0	0	21	31	41	22	53	18	14	7	1	0	1	17
TraesCS1A01G250800	79	56	77	26	47	76	47	36	49	58	58	46	61	57	31	111	87	54	34	49	35	115	89	139
TraesCS1A01G250900	97	114	115	222	248	356	299	364	312	351	267	258	191	142	174	276	308	286	447	413	432	370	225	372
TraesCS1A01G251000	71	90	71	234	264	286	307	238	299	297	207	218	85	71	79	276	314	362	309	279	341	424	240	322
TraesCS1A01G251100	88	38	78	174	63	214	118	150	151	352	141	155	103	45	66	87	76	138	197	136	169	172	95	135
TraesCS1A01G251200	4926	6699	6744	5012	4630	4347	954	994	679	3736	2407	3152	8131	6836	6945	7528	5889	6711	1893	2145	2515	4293	5554	7753
TraesCS1A01G251300	0	3	2	1	4	3	2	15	12	6	14	2	0	0	0	15	3	2	1	22	24	8	12	28
TraesCS1A01G251400	171	123	147	518	447	441	352	280	441	737	478	333	152	165	187	609	669	782	565	620	488	1117	576	528
TraesCS1A01G251500	194	131	169	196	241	237	191	167	240	201	140	98	198	192	84	213	240	309	281	199	243	239	145	384
TraesCS1A01G251600	902	872	1071	1523	1385	1687	2035	1915	1669	2946	1610	1529	1110	801	873	1276	1198	1433	1575	1547	1633	1950	1424	2062
TraesCS1A01G251700	189	253	266	483	538	623	793	612	828	708	567	447	259	176	271	484	745	617	842	855	746	940	570	679
TraesCS1A01G251800	12	16	13	36	59	29	70	71	84	70	38	51	13	18	16	34	26	44	40	49	49	37	24	37
TraesCS1A01G251900	145	140	164	218	203	218	200	196	232	375	211	200	197	113	152	116	116	188	121	164	202	207	205	178
TraesCS1A01G252000	171	157	209	235	245	315	211	168	135	394	271	242	228	116	142	319	288	286	108	133	139	242	200	397
TraesCS1A01G252300	45	95	88	100	140	202	226	152	198	170	150	142	56	87	81	190	252	227	229	223	181	263	299	311
TraesCS1A01G252400	1109	1209	1385	1025	978	1059	572	527	406	1028	723	749	1259	963	1234	1278	1135	1203	622	594	622	1127	1239	1391
TraesCS1A01G252500	16	21	2	7	4	21	24	15	8	7	17	5	1	2	0	9	6	3	17	13	6	17	5	29
TraesCS1A01G252700	602	651	705	801	739	807	245	191	147	782	498	671	928	540	626	1087	1020	1121	288	278	381	857	942	1516
TraesCS1A01G252900	0	0	0	0	0	0	2	0	0	0	3	0	0	0	1	0	0	2	4	1	0	4	4	0
TraesCS1A01G253000	84	58	72	139	115	195	243	138	150	212	151	159	89	102	55	153	187	196	194	205	212	144	168	224
TraesCS1A01G253200	39	23	30	112	222	352	130	129	107	942	1670	984	30	19	16	1440	1057	3716	580	923	481	8300	2394	481
TraesCS1A01G253400	5575	5381	5557	5306	7113	7345	2568	2660	2940	14449	14967	9174	5532	4371	5026	8256	8082	10352	3034	3571	2802	19699	7140	6905
TraesCS1A01G253600	0	0	0	1	7	14	14	65	11	67	65	28	0	1	0	0	0	0	0	0	0	3	0	0
TraesCS1A01G253800	0	0	0	1	0	1	3	1	6	10	2	0	0	0	0	0	0	0	0	0	18	0	0	0
TraesCS1A01G253900	150	95	140	526	389	619	629	504	452	925	526	560	168	117	193	184	204	263	137	193	187	250	284	298
TraesCS1A01G254000	687	772	676	802	839	948	690	593	504	609	528	574	849	706	706	1355	1142	1092	1442	1515	1441	840	947	1649
TraesCS1A01G254100	72	24	50	330	234	368	467	386	430	616	326	410	45	29	22	183	164	156	204	209	207	222	274	360
TraesCS1A01G254200	1164	1067	1228	597	1025	959	1833	1957	2306	1275	1208	1206	1001	731	630	1208	1479	1649	1483	2006	1301	2348	1194	1652
TraesCS1A01G254400	2432	2679	3111	1766	2156	1848	1028	1091	951	1622	1176	1337	3351	2315	2498	2384	2849	2332	1076	1200	1186	1933	2150	3328
TraesCS1A01G254500	284	315	357	245	365	309	197	180	213	274	262	298	385	203	354	546	625	588	286	448	308	472	371	701
TraesCS1A01G254600	0	15	9	12	13	13	2	18	7	8	8	19	13	11	22	16	36	24	18	35	15	76	24	25
TraesCS1A01G254800	0	0	0	0	2	0	0	1	0	0	0	0	0	0	0	11	20	34	0	0	0	16	22	0
TraesCS1A01G255000	378	338	357	446	510	596	697	411	579	709	631	567	423	314	335	835	763	773	474	512	439	1125	836	1085
TraesCS1A01G255100	339	367	350	1166	1512	1527	958	753	773	1616	1362	1036	416	250	352	1604	1389	2203	2337	2127	1661	3710	2234	4500
TraesCS1A01G255200	1	0	4	4	4	22	31	27	62	12	13	16	0	16	0	13	8	11	5	7	24	19	9	22
TraesCS1A01G255300	494	357	409	304	342	341	303	294	325	450	314	258	424	348	472	478	491	472	422	367	394	696	335	783
TraesCS1A01G255400	1449	1773	1739	891	1188	801	928	753	910	740	585	576	2090	1395	1992	953	706	669	1344	1390	1164	1187	821	2537
TraesCS1A01G255600	0	0	0	0	0	0	0	0	0	0	0	0	0	0	0	1	0	0	1	0	0	0	1	5
TraesCS1A01G255800	2805	2422	2340	1420	1729	1324	676	456	390	608	476	507	2171	1962	2126	1789	1233	1718	2442	1945	2006	2125	1750	3336
TraesCS1A01G255900	297	274	268	382	383	290	482	460	463	686	427	367	271	164	221	316	436	393	444	360	356	467	330	562
TraesCS1A01G256000	6	0	6	0	1	7	1	0	0	6	0	1	2	1	0	5	1	15	0	7	4	6	2	2
TraesCS1A01G256100	90	78	95	79	71	92	132	73	156	43	50	47	114	47	80	113	165	160	128	125	135	270	118	133
TraesCS1A01G256200	24	61	65	81	79	70	91	100	101	129	37	81	43	31	63	67	139	73	93	90	89	86	71	122
TraesCS1A01G256300	561	554	546	861	1037	1190	1854	1501	1970	1494	1026	991	644	382	402	1246	1527	1483	1634	1994	1842	1946	1216	1632
TraesCS1A01G256400	407	481	472	690	582	695	636	590	446	810	520	526	610	452	462	925	909	941	949	986	999	899	706	1339
TraesCS1A01G256800	10	8	19	12	7	4	12	1	10	19	3	18	4	18	24	1	24	7	17	1	1	38	3	59
TraesCS1A01G256900	0	0	0	6	8	13	9	6	6	13	0	19	0	0	0	1	2	2	1	5	1	6	3	3
TraesCS1A01G257000	32	30	15	17	11	7	81	97	70	113	100	85	19	54	45	1	17	4	0	14	5	4	16	0
TraesCS1A01G257100	11	17	19	50	32	93	147	86	171	173	119	83	16	48	39	44	98	64	53	77	135	52	90	133
TraesCS1A01G257200	13	34	18	280	326	334	3312	3692	3243	4536	3720	3535	47	19	45	36	54	50	44	82	86	54	57	30
TraesCS1A01G257300	100	104	114	1191	831	1047	1613	1518	1308	3125	1992	1468	109	67	61	706	531	698	646	711	569	1810	1236	1839
TraesCS1A01G257400	0	2	0	1	47	33	0	4	0	1	12	4	1	0	3	272	179	273	100	90	104	326	78	60
TraesCS1A01G257500	223	401	199	106	55	35	177	189	186	315	197	298	239	117	343	11	16	13	8	6	6	268	68	54
TraesCS1A01G257600	0	4	0	0	0	0	0	0	0	4	0	1	0	0	0	0	0	0	0	0	0	0	0	0
TraesCS1A01G257700	0	0	0	1	16	4	275	263	208	158	96	131	0	0	0	0	4	1	0	0	0	1	0	0
TraesCS1A01G257900	82	77	67	165	97	167	190	148	120	353	244	180	91	53	94	159	104	151	134	148	167	212	201	154
TraesCS1A01G258000	15	42	19	141	106	110	77	70	110	182	117	133	26	19	21	301	294	185	104	113	113	271	213	272
TraesCS1A01G258100	93	106	154	366	422	391	687	574	742	467	258	301	103	80	98	304	314	361	823	803	599	802	399	443
TraesCS1A01G258200	908	800	982	797	840	1085	1384	1249	1527	1047	982	661	1141	920	833	1062	900	1050	1947	1930	1913	1500	889	1559
TraesCS1A01G258300	100	107	105	88	63	67	52	65	83	95	49	65	127	112	81	104	74	76	165	189	167	53	104	172
TraesCS1A01G258400	41	50	53	71	61	96	121	147	86	110	79	77	70	58	65	97	127	152	353	394	340	178	58	97
TraesCS1A01G258500	0	0	0	0	0	0	0	1	0	0	0	0	0	0	0	0	0	1	0	0	0	0	0	0
TraesCS1A01G258600	0	0	1	0	0	0	0	0	0	0	0	0	0	0	0	0	0	0	0	0	0	0	0	0
TraesCS1A01G258700	4	14	8	7	6	19	18	13	16	8	4	0	4	4	0	24	13	9	18	7	8	8	12	13
TraesCS1A01G258800	289	428	424	199	155	270	199	111	111	56	82	82	580	296	494	342	658	345	186	228	224	243	93	312
TraesCS1A01G258900	43	28	51	36	26	24	22	38	37	23	24	35	36	41	42	59	56	53	47	42	47	60	34	88
TraesCS1A01G259000	64	82	89	379	333	484	589	501	471	820	464	444	100	46	114	306	291	366	289	365	235	509	275	395
TraesCS1A01G259100	14	34	45	244	277	229	270	267	163	145	132	171	44	18	16	405	308	391	424	428	414	542	370	758
TraesCS1A01G259200	274	332	298	803	880	838	1755	1687	1808	1763	1359	1331	438	269	379	749	606	675	536	650	589	1180	853	1115
TraesCS1A01G259300	24	31	19	9	17	70	32	63	36	31	31	23	11	45	39	27	30	37	12	16	24	17	19	73
TraesCS1A01G259400	150	86	103	157	114	141	179	177	211	169	158	117	110	106	117	319	216	306	260	249	238	335	258	294
TraesCS1A01G259500	24	36	14	277	285	294	429	468	421	595	467	490	58	13	19	172	131	121	128	82	85	377	333	319
TraesCS1A01G259600	558	551	627	3013	2394	2457	1154	1166	1187	2806	1783	2135	776	480	500	2669	1885	2027	575	606	489	2791	2921	4276
TraesCS1A01G259700	1136	1127	1443	827	706	552	325	369	263	699	463	608	1235	1041	1188	814	725	764	443	432	417	731	1026	1189
TraesCS1A01G259800	0	0	5	0	0	0	2	1	0	0	0	0	0	1	1	1	16	3	6	2	0	0	0	2
TraesCS1A01G259900	12	45	43	356	322	255	821	881	703	1849	1217	750	33	28	1	179	19	81	11	36	35	118	133	136
TraesCS1A01G260000	8	17	3	3	1	8	0	0	0	0	0	0	1	2	0	14	14	3	10	3	4	9	18	25
TraesCS1A01G260100	140	160	162	196	213	262	262	199	299	306	242	204	138	142	183	297	310	351	225	242	232	399	381	422
TraesCS1A01G260200	7	17	9	47	36	76	102	35	67	106	45	39	29	5	21	68	180	75	96	61	69	151	76	141
TraesCS1A01G260300	17	22	32	245	153	335	360	258	245	546	253	409	21	18	18	272	366	316	174	168	124	730	426	782
TraesCS1A01G260400	76	51	52	65	58	85	86	43	49	61	31	40	69	50	11	99	51	60	96	93	73	56	86	65
TraesCS1A01G260500	0	0	4	13	1	1	3	1	1	4	0	5	0	0	0	0	8	1	14	5	8	0	0	5
TraesCS1A01G260600	14	6	1	12	3	1	20	13	4	3	3	6	0	2	10	2	20	8	4	7	27	0	2	0
TraesCS1A01G260700	86	184	207	229	155	159	179	163	91	470	290	251	235	235	171	191	140	189	64	96	116	180	213	380
TraesCS1A01G260800	0	0	0	0	0	0	1	0	0	8	4	1	0	0	0	0	0	6	0	0	0	0	0	0
TraesCS1A01G260900	845	805	816	1220	1650	1660	1739	1430	1474	2070	1522	1278	1221	632	778	1546	2051	1813	1502	1802	1208	2854	1784	2594
TraesCS1A01G261000	619	561	722	1253	1301	1436	1615	1578	1681	2582	1948	1464	738	650	550	1312	1559	1570	1374	1625	1439	2057	1215	1862
TraesCS1A01G261100	0	0	0	0	0	0	0	0	0	0	0	4	0	0	0	0	0	0	0	0	0	0	0	0
TraesCS1A01G261200	0	0	0	0	0	0	0	0	0	0	0	0	0	0	0	1	1	0	0	0	0	0	0	1
TraesCS1A01G261300	0	0	1	0	0	0	4	4	0	0	0	0	0	0	0	0	6	0	0	0	0	0	0	0
[truncated: 79,884 more rows]
