# Supplementary material for: Transcriptomic profiling of wheat (Triticum Aestivum L.) response to infection by the wheat blast fungus Magnaporthe Oryzae Triticum
Source: Front Plant Sci. 2026 Mar 5;17:1776686. doi: 10.3389/fpls.2026.1776686 (PMC12999787; doi:10.3389/fpls.2026.1776686)
Supplement: Supplementary Data 3 — MoT raw count matrix Gene-level raw read counts for Magnaporthe oryzae Triticum (MoT). Only infected wheat leaf samples are included, as mock-inoculated controls do not contain MoT reads. Column headers correspond to Sample IDs listed in Supplementary Data 1. [file DataSheet3.xlsx]

## Sheet: Sheet 1
Supplementary Data 3 MoT raw count matrix Gene-level raw read counts for Magnaporthe oryzae Triticum (MoT). Only infected wheat leaf samples are included, as mock-inoculated controls do not contain MoT reads. Column headers correspond to Sample IDs listed in Supplementary Data 1.
gene_id	INF_0h-1	INF_0h-2	INF_0h-3	INF_24h-1	INF_24h-2	INF_24h-3	INF_36h-1	INF_36h-2	INF_36h-3	INF_48h-1	INF_48h-2	INF_48h-3
MGG_00005	0	0	0	0	0	0	0	0	0	0	0	0
MGG_00010	0	0	0	0	0	0	0	0	0	0	0	0
MGG_00013	0	0	0	0	0	0	0	0	0	0	0	0
MGG_00015	0	0	0	87	39	46	72	68	44	160	199	28
MGG_00016	0	0	0	104	143	225	159	240	238	924	847	82
MGG_00017	0	0	0	0	0	0	0	0	0	68	36	0
MGG_00018	0	0	0	21	24	12	198	218	219	346	120	99
MGG_00019	0	0	0	6	0	11	26	27	29	256	26	20
MGG_00020	0	0	0	14	0	0	26	17	13	35	30	58
MGG_00021	0	0	0	20	16	16	7	38	24	78	36	45
MGG_00022	0	0	0	0	0	23	4	12	19	24	0	23
MGG_00023	0	0	0	0	4	12	0	14	0	29	12	20
MGG_00024	0	0	0	8	8	8	14	5	4	29	8	0
MGG_00026	0	0	0	0	0	11	38	0	16	24	0	13
MGG_00031	0	0	4	28	28	62	34	43	52	69	68	30
MGG_00032	11	8	24	74	48	45	17	30	28	55	69	53
MGG_00033	0	0	0	28	38	24	12	4	0	28	8	9
MGG_00035	0	0	0	4	14	14	22	1	9	17	0	5
MGG_00039	0	0	0	134	113	286	219	258	212	470	230	223
MGG_00040	0	12	0	0	29	0	92	196	127	4575	2070	1778
MGG_00041	4	0	4	115	61	71	80	6	34	71	34	32
MGG_00042	0	0	0	54	98	125	119	196	103	573	191	185
MGG_00043	0	0	0	19	12	6	0	5	0	0	9	0
MGG_00045	0	0	0	660	690	990	682	549	647	5070	2336	1011
MGG_00046	0	0	0	16	22	20	24	44	57	652	363	62
MGG_00047	0	0	0	12	22	10	40	31	30	11	8	13
MGG_00048	0	6	3	0	24	12	124	150	131	753	572	465
MGG_00049	0	0	0	16	34	23	23	35	43	87	81	82
MGG_00050	0	4	0	8	32	31	81	114	86	579	269	112
MGG_00052	0	0	14	53	47	90	165	303	172	583	326	196
MGG_00053	37	0	6	84	110	79	102	147	94	471	294	167
MGG_00054	0	0	0	52	41	84	111	154	109	772	391	587
MGG_00056	0	0	0	314	339	341	548	452	373	652	505	458
MGG_00057	0	0	0	32	11	89	219	85	86	261	176	183
MGG_00058	0	0	0	51	120	111	282	194	204	532	402	319
MGG_00059	0	0	9	0	5	4	0	11	0	18	14	11
MGG_00061	0	0	0	16	11	26	9	5	6	30	11	0
MGG_00062	54	34	14	491	413	648	697	562	617	1034	600	538
MGG_00063	24	36	28	407	459	665	685	742	705	1747	944	597
MGG_00065	0	0	0	77	69	96	63	80	49	285	214	84
MGG_00066	0	0	0	4	0	16	3	0	0	135	32	5
MGG_00067	31	92	86	155	251	325	245	322	374	1303	930	654
MGG_00068	4	20	0	149	90	148	264	255	336	691	514	635
MGG_00070	0	0	0	18	16	28	62	17	45	82	40	35
MGG_00071	0	0	0	8	0	0	12	9	0	30	20	18
MGG_00072	0	0	0	4	0	14	0	0	0	0	0	0
MGG_00073	24	4	10	113	205	216	272	103	155	369	379	344
MGG_00074	0	0	0	0	0	15	7	27	23	69	39	12
MGG_00075	16	8	13	175	168	150	401	556	344	406	290	319
MGG_00076	38	20	26	201	163	263	214	319	245	499	332	255
MGG_00077	0	0	12	28	16	28	21	61	53	61	18	18
MGG_00078	0	0	0	4	0	0	67	51	18	38	96	40
MGG_00079	0	0	0	6	12	9	86	103	101	168	55	21
MGG_00080	0	0	0	0	19	17	267	256	217	245	159	71
MGG_00081	164	81	115	1103	1017	1521	2424	2530	2504	10365	7356	6593
MGG_00082	14	19	33	32	35	88	286	299	132	137	85	76
MGG_00083	0	1	0	14	2	0	5	0	2	237	76	12
MGG_00084	0	0	0	26	22	22	60	14	77	135	64	98
MGG_00085	0	4	5	2292	1920	3050	2806	2874	2162	4525	2832	1871
MGG_00086	0	0	0	4	19	38	680	667	497	726	874	934
MGG_00087	0	16	8	91	121	154	124	173	137	426	483	272
MGG_00088	0	0	0	0	0	5	41	10	28	8	0	5
MGG_00095	1	0	0	0	4	0	12	5	9	19	26	19
MGG_00096	0	5	0	209	144	196	109	108	154	451	262	165
MGG_00097	0	0	0	48	31	59	84	36	39	378	282	329
MGG_00099	0	0	0	23	26	52	45	34	27	377	238	276
MGG_00100	0	20	5	95	56	132	72	28	44	145	162	115
MGG_00101	0	12	10	93	89	98	141	226	81	543	208	275
MGG_00102	30	9	0	67	83	83	68	108	97	213	161	137
MGG_00103	16	8	16	271	142	290	273	199	178	517	280	218
MGG_00104	21	13	28	300	205	408	336	378	199	941	600	490
MGG_00105	0	6	8	52	115	84	85	183	116	377	214	213
MGG_00106	24	12	56	253	288	496	312	241	333	976	696	601
MGG_00109	4	20	28	148	104	194	351	400	376	610	500	480
MGG_00110	0	0	0	106	114	216	158	137	124	2523	862	109
MGG_00111	7	0	16	81	134	175	168	162	206	386	197	188
MGG_00112	0	0	0	31	30	14	16	44	32	1121	444	82
MGG_00116	0	0	0	0	0	0	11	10	4	0	18	0
MGG_00117	0	0	5	40	45	53	61	32	98	163	111	100
MGG_00118	43	29	56	441	493	660	458	560	566	1026	754	824
MGG_00119	34	49	98	685	679	1151	366	404	279	1446	844	324
MGG_00120	0	0	0	448	446	676	244	190	220	1375	1089	1091
MGG_00123	29	28	21	333	351	494	196	293	215	704	553	398
MGG_00124	34	20	32	641	556	479	427	617	619	1515	992	1007
MGG_00125	12	28	15	177	269	315	258	200	173	577	428	411
MGG_00126	0	0	0	4	13	33	136	164	70	359	149	60
MGG_00127	0	0	0	72	80	116	445	381	431	497	468	260
MGG_00128	6	0	22	91	97	182	106	81	93	471	417	142
MGG_00129	0	4	9	61	83	128	98	132	74	449	245	242
MGG_00130	0	5	12	54	40	50	70	42	78	192	137	138
MGG_00133	0	19	53	96	91	154	281	272	220	134	211	167
MGG_00134	0	4	0	282	411	519	442	488	429	993	503	533
MGG_00135	90	51	20	366	373	552	690	673	595	1771	1387	1063
MGG_00136	7	5	20	162	212	292	254	238	150	509	298	314
MGG_00137	16	27	13	158	208	346	419	391	388	700	348	378
MGG_00138	4	19	37	146	93	148	64	129	107	441	201	194
MGG_00139	32	44	92	536	530	718	721	614	533	1912	1244	953
MGG_00140	0	36	8	112	53	91	104	115	84	307	186	145
MGG_00141	113	77	122	923	884	1395	762	941	946	1942	1095	779
MGG_00142	35	16	16	244	255	437	264	270	262	808	468	554
MGG_00143	24	0	8	102	207	220	309	319	432	810	309	252
MGG_00144	0	2	5	0	0	0	0	0	0	0	0	0
MGG_00145	16	3	5	111	142	214	75	130	94	372	191	141
MGG_00146	8	38	22	392	376	603	179	322	313	1408	831	824
MGG_00148	0	0	0	17	0	20	13	9	12	62	28	0
MGG_00149	23	21	17	514	491	803	1013	1087	759	1367	1007	806
MGG_00150	52	37	60	563	789	996	1260	1373	1096	4440	2637	1456
MGG_00151	0	0	8	126	172	150	208	250	152	357	365	225
MGG_00152	25	0	12	102	158	160	144	203	175	602	329	325
MGG_00153	0	4	0	144	191	233	623	478	498	1565	664	340
MGG_00154	0	0	0	85	78	111	77	160	66	284	177	111
MGG_00155	0	4	0	125	97	135	98	111	96	316	157	106
MGG_00156	27	10	45	35	22	69	19	35	31	186	248	198
MGG_00157	32	13	59	507	689	821	474	561	477	1248	737	565
MGG_00158	0	0	0	0	0	0	0	5	0	0	0	0
MGG_00160	0	0	0	0	0	0	0	13	9	0	6	0
MGG_00161	11	12	24	282	265	277	196	224	246	950	449	513
MGG_00162	12	8	33	178	203	287	240	375	166	801	567	605
MGG_00163	37	24	20	312	332	423	285	446	330	517	410	197
MGG_00164	60	62	60	360	560	546	414	596	393	1764	904	831
MGG_00166	0	19	24	132	118	156	134	217	150	502	347	285
MGG_00167	196	154	181	1925	1877	2604	1999	2109	1539	5060	2981	2438
MGG_00168	179	250	287	4447	4052	6061	3328	3541	3086	8546	5481	5027
MGG_00169	17	0	8	72	129	95	186	98	49	417	354	272
MGG_00170	131	78	73	816	936	1164	744	711	488	2447	1245	1122
MGG_00171	32	35	73	282	365	477	392	235	324	976	650	591
MGG_00172	23	0	19	171	285	288	333	283	288	748	409	441
MGG_00174	33	4	24	125	114	178	90	166	139	347	189	150
MGG_00175	221	169	75	2734	3052	4650	3059	2952	2669	7668	5253	4639
MGG_00176	0	0	0	70	79	62	89	38	12	54	47	26
MGG_00177	4	56	61	294	243	398	342	297	187	528	391	262
MGG_00178	0	17	8	130	138	274	130	232	92	783	623	408
MGG_00179	220	124	180	1254	1232	1691	1869	2191	2178	3322	2090	1753
MGG_00180	0	8	18	167	187	187	139	145	148	514	279	202
MGG_00181	0	0	0	49	62	23	344	334	230	94	56	68
MGG_00183	0	0	6	226	233	326	868	974	856	638	402	321
MGG_00184	5	4	8	419	446	535	412	354	513	1048	664	391
MGG_00187	0	24	0	74	50	94	94	111	49	306	164	114
MGG_00190	8	0	0	4	23	48	50	36	26	68	54	47
MGG_00193	0	44	0	138	96	150	70	156	79	584	424	249
MGG_00194	0	8	0	26	70	52	64	85	69	174	76	80
MGG_00195	0	0	16	407	472	940	763	678	538	380	281	398
MGG_00198	0	12	16	641	673	1244	1237	1358	1137	1044	816	901
MGG_00199	10	0	16	518	505	758	434	332	358	585	430	356
MGG_00201	0	4	11	84	65	98	104	84	104	173	179	115
MGG_00202	8	0	0	171	209	226	167	110	100	165	151	134
MGG_00203	0	0	0	55	79	107	215	126	95	92	162	100
MGG_00204	22	0	0	548	569	728	550	539	786	2536	1251	1180
MGG_00205	0	0	0	242	146	281	270	141	189	935	602	374
MGG_00207	16	0	0	54	77	72	99	54	34	266	146	145
MGG_00208	0	5	0	72	64	73	82	28	72	172	92	115
MGG_00210	0	4	21	475	391	614	597	560	407	1152	1015	653
MGG_00211	0	0	0	118	95	179	140	106	146	503	286	142
MGG_00212	0	0	0	548	483	534	412	289	343	1761	1044	804
MGG_00213	18	0	0	42	44	67	98	68	90	204	193	172
MGG_00215	0	0	0	0	4	0	0	0	0	195	144	15
MGG_00216	0	0	0	0	0	0	0	0	0	0	0	0
MGG_00220	0	3	7	1437	1538	1977	1388	1417	1166	3290	1726	1050
MGG_00221	176	109	123	1302	1386	1916	2823	3164	3049	12840	8224	8758
MGG_00222	0	9	0	156	199	231	162	201	207	433	384	268
MGG_00223	76	40	71	2287	2165	3518	2250	2092	1984	5090	3265	2850
MGG_00225	0	0	0	0	0	8	129	70	81	207	39	7
MGG_00226	0	0	0	109	33	155	459	514	396	252	236	151
MGG_00227	0	0	0	0	0	0	0	0	0	0	0	0
MGG_00230	0	0	0	25	29	46	336	314	293	386	288	329
MGG_00232	0	0	0	0	0	0	0	0	0	0	0	0
MGG_00233	0	0	6	12	16	28	0	20	4	67	0	12
MGG_00234	0	0	0	0	0	0	0	0	0	0	0	0
MGG_00238	0	0	0	0	0	0	0	0	0	0	0	0
MGG_00239	0	0	0	0	0	0	0	0	0	8	0	0
MGG_00241	0	0	0	0	11	0	0	0	7	0	0	0
MGG_00242	0	0	0	35	73	56	237	225	133	305	213	192
MGG_00243	1	1	0	117	82	135	69	57	80	348	222	180
MGG_00244	4	0	0	31	48	22	647	425	324	1376	607	272
MGG_00245	5	0	0	90	94	163	322	327	234	2002	1167	701
MGG_00246	17	6	20	21	62	30	139	429	535	2438	2249	2039
MGG_00249	0	16	18	120	129	124	247	136	151	403	310	270
MGG_00252	27	0	18	80	195	212	163	88	166	377	196	260
MGG_00253	5	17	9	213	200	164	110	161	127	454	278	326
MGG_00254	46	100	188	1223	1219	1888	2034	2061	1964	3880	2734	2388
MGG_00255	9	18	60	267	239	369	836	673	523	746	503	450
MGG_00256	71	79	82	1880	1987	2610	2723	2360	1865	3991	2639	2476
MGG_00257	2	27	7	31	55	91	42	74	54	272	103	56
MGG_00258	0	0	0	222	215	268	187	186	190	517	417	287
MGG_00259	1	0	0	34	30	13	10	20	10	5	5	8
MGG_00260	0	0	0	0	0	0	0	0	0	0	15	0
MGG_00261	48	0	52	401	411	580	511	563	520	924	542	425
MGG_00264	0	16	11	60	56	92	190	193	189	609	361	282
MGG_00265	0	0	5	47	58	77	8	36	27	137	141	93
MGG_00266	0	0	0	0	0	0	0	0	0	0	0	0
MGG_00267	0	0	0	0	0	0	0	0	0	0	0	0
MGG_00268	0	8	4	62	80	110	196	129	52	275	126	34
MGG_00269	0	0	0	0	0	0	0	0	0	0	0	0
MGG_00270	0	0	5	0	5	0	4	9	36	261	135	203
MGG_00271	0	0	0	128	108	207	207	150	177	490	256	258
MGG_00272	0	0	0	162	220	228	138	253	125	1655	925	546
MGG_00273	0	5	0	43	40	79	128	147	72	350	197	126
MGG_00274	11	10	8	113	160	268	177	146	191	548	345	225
MGG_00275	8	20	21	382	648	742	339	432	373	501	366	318
MGG_00276	69	32	26	328	435	631	342	395	297	364	325	186
MGG_00277	20	0	9	7	4	8	5	4	0	50	36	24
MGG_00278	0	0	0	2	0	0	0	0	0	0	0	0
MGG_00281	0	0	0	320	284	313	246	257	160	330	84	28
MGG_00282	0	0	0	446	504	568	1508	1820	1708	3376	2265	3363
MGG_00283	0	0	0	510	372	549	1528	1671	1548	2897	1911	2153
MGG_00287	0	8	8	33	22	39	50	55	30	154	91	68
MGG_00288	5	2	8	134	68	106	84	74	61	284	245	109
MGG_00289	140	136	122	657	728	882	881	716	701	1619	1474	1250
MGG_00290	0	0	0	41	64	82	125	73	55	43	37	62
MGG_00291	0	0	0	80	108	132	325	361	321	250	215	123
MGG_00292	0	0	0	24	4	0	43	36	6	32	15	20
MGG_00294	0	0	4	50	53	102	105	93	108	192	60	69
MGG_00295	0	5	14	32	34	33	64	8	48	66	17	0
MGG_00296	0	0	0	0	4	0	12	12	4	44	52	23
MGG_00297	0	0	8	99	92	205	221	120	116	316	174	178
MGG_00298	0	0	0	34	28	41	44	91	31	173	43	52
MGG_00299	27	36	34	188	302	462	367	343	403	518	464	452
MGG_00300	0	0	0	56	111	66	172	77	88	123	73	79
MGG_00301	0	0	0	7	33	22	60	36	55	131	68	138
MGG_00302	0	0	0	45	41	43	70	76	48	188	145	95
MGG_00304	0	0	0	0	4	0	9	0	0	0	0	9
MGG_00305	0	0	0	0	0	0	0	0	0	0	0	0
MGG_00306	33	12	8	140	135	90	162	286	158	420	375	192
MGG_00307	11	11	41	461	508	494	424	452	341	1464	772	644
MGG_00308	18	8	0	88	85	100	58	99	84	323	173	187
MGG_00309	16	9	4	501	657	874	257	336	221	615	487	323
MGG_00310	0	0	0	30	13	26	34	5	12	314	123	29
MGG_00311	0	0	0	69	36	49	205	198	185	1102	271	58
MGG_00312	0	0	0	111	240	274	157	194	109	124	110	60
MGG_00314	0	16	16	144	192	162	429	463	413	1306	831	588
MGG_00316	9	0	5	108	141	128	85	117	94	253	131	116
MGG_00317	0	8	14	1076	956	1644	987	876	492	1152	744	712
MGG_00318	8	12	17	357	320	389	384	513	371	647	691	459
MGG_00319	37	33	17	87	132	158	48	36	65	623	267	224
MGG_00320	0	5	8	19	36	45	20	27	53	164	86	95
MGG_00321	0	0	0	0	0	0	0	0	0	0	8	0
MGG_00322	17	0	0	12	0	9	0	0	0	21	35	12
MGG_00325	89	75	113	323	265	403	51	69	84	227	203	274
MGG_00329	0	0	8	0	0	30	8	28	0	507	395	75
MGG_00330	26	48	28	628	562	742	421	435	290	1823	1013	854
MGG_00331	69	21	8	596	707	886	661	633	543	1804	1184	811
MGG_00332	8	29	13	320	223	521	291	317	299	1000	638	640
MGG_00333	30	12	12	336	527	638	1542	1613	1249	2249	1309	1159
MGG_00336	0	42	34	272	367	483	544	435	345	1101	768	559
MGG_00338	23	0	7	33	74	95	90	90	104	69	12	86
MGG_00339	0	0	9	78	84	105	80	78	50	201	139	78
MGG_00340	0	13	0	15	9	18	68	38	24	72	48	16
MGG_00341	109	127	71	590	627	687	1119	1204	998	3636	2410	2264
MGG_00342	0	19	36	126	80	160	375	312	307	476	219	169
MGG_00343	0	4	3	91	90	114	542	709	465	401	234	311
MGG_00345	88	20	13	428	529	666	743	678	738	1169	848	826
MGG_00346	28	32	12	297	244	580	494	525	528	1553	939	829
MGG_00347	0	9	12	76	64	81	59	65	40	81	114	84
MGG_00348	0	0	12	323	267	352	276	293	240	758	462	456
MGG_00349	188	120	92	1086	1218	1621	2292	2480	2160	9556	6355	6475
MGG_00350	0	16	0	70	82	95	86	116	119	171	161	169
MGG_00351	0	0	0	23	28	12	24	58	16	88	64	59
MGG_00352	8	9	20	330	464	639	783	708	627	2000	1335	728
MGG_00354	8	8	50	659	839	1055	1465	1653	1467	3070	2059	1376
MGG_00355	0	0	4	221	167	232	157	191	108	631	404	298
MGG_00356	36	13	0	333	324	369	431	281	295	887	548	374
MGG_00357	9	12	0	24	46	48	110	191	187	992	618	697
MGG_00359	4	0	20	465	397	776	354	397	241	1529	752	584
MGG_00360	5	5	12	103	78	109	81	109	80	297	226	203
MGG_00361	14	5	19	79	150	209	221	171	153	573	291	346
MGG_00362	4	0	4	115	168	161	160	148	183	615	266	264
MGG_00363	0	12	8	72	116	111	122	178	127	436	277	324
MGG_00364	12	0	8	240	269	306	135	192	106	409	239	186
MGG_00365	8	16	32	489	651	688	571	647	509	1370	964	676
MGG_00366	0	0	9	122	64	80	81	67	147	95	77	78
MGG_00367	0	0	0	6	6	3	10	0	9	9	17	19
MGG_00369	12	12	20	464	385	571	229	248	167	678	234	330
MGG_00370	12	0	0	111	115	161	90	93	163	350	246	159
MGG_00371	23	58	50	238	414	556	511	468	553	1333	942	713
MGG_00373	36	12	36	454	415	729	742	522	639	1530	769	711
MGG_00374	0	0	0	25	0	0	12	4	9	0	0	0
MGG_00375	0	0	0	0	8	0	404	526	304	608	538	477
MGG_00378	16	8	0	80	111	116	80	57	73	98	116	128
MGG_00379	0	0	0	0	0	0	10	3	22	44	19	0
MGG_00380	0	0	0	3	0	0	16	9	21	1	4	12
MGG_00382	52	19	0	16	42	61	72	43	31	269	108	140
MGG_00383	72	55	106	2267	2126	3222	1202	1388	1215	5214	3102	2719
MGG_00384	4	4	6	169	195	192	292	210	346	549	244	258
MGG_00385	0	12	8	48	40	28	23	24	25	47	13	28
MGG_00387	0	0	0	4	10	3	53	60	27	57	52	53
MGG_00388	0	0	0	33	89	123	231	163	202	195	115	78
MGG_00389	0	0	0	0	0	8	0	0	0	0	3	0
MGG_00390	0	0	0	0	0	19	16	11	3	2	0	12
MGG_00391	0	0	0	15	33	28	185	87	52	418	187	64
MGG_00392	0	5	12	207	304	363	236	330	145	688	444	355
MGG_00393	8	8	17	138	145	183	157	113	179	573	314	217
MGG_00394	0	0	0	0	4	17	16	37	18	19	18	24
MGG_00395	0	0	0	81	54	65	103	116	49	387	133	37
MGG_00396	5	0	0	117	154	132	81	95	100	356	251	161
MGG_00397	28	0	20	63	123	142	78	95	115	335	307	118
MGG_00398	0	0	0	0	0	0	1	0	0	2	0	0
MGG_00399	0	20	12	419	479	530	474	512	408	416	257	246
MGG_00400	0	0	0	0	0	0	0	0	6	14	0	0
MGG_00401	0	0	0	16	20	37	40	30	14	52	46	22
MGG_00402	0	0	0	12	28	41	16	22	4	36	20	4
MGG_00406	9	6	19	248	225	373	192	206	175	726	422	403
MGG_00407	40	8	0	289	250	370	212	298	215	979	566	412
MGG_00408	0	20	10	177	244	409	296	335	257	878	545	432
MGG_00409	0	15	26	52	119	210	129	95	166	818	401	656
MGG_00410	0	0	0	0	0	3	0	0	0	0	0	16
MGG_00411	0	0	0	55	48	83	27	60	33	140	61	119
MGG_00413	76	16	48	622	791	1146	1836	1732	1661	3271	2136	1974
MGG_00415	0	0	0	0	0	0	0	0	0	0	0	0
MGG_00416	0	0	0	0	0	0	0	0	0	0	0	0
MGG_00417	0	0	0	59	46	34	152	144	173	36	51	36
MGG_00418	0	0	0	0	0	0	0	0	0	0	0	0
MGG_00419	0	0	0	0	0	0	0	0	0	12	0	0
MGG_00420	0	0	0	5	0	8	0	13	0	0	4	0
MGG_00421	0	0	0	21	10	16	0	0	0	0	0	15
MGG_00422	0	0	0	0	0	0	0	0	4	0	0	0
MGG_00423	0	0	0	0	0	0	5	0	0	0	0	0
MGG_00426	0	0	0	0	0	0	0	0	0	0	9	0
MGG_00427	0	0	0	6	0	39	40	61	67	25	17	32
MGG_00428	0	5	0	43	52	35	85	58	97	97	79	44
MGG_00429	0	0	0	2	3	0	7	4	14	0	0	10
MGG_00431	4	13	13	2434	2357	3170	1901	1845	1442	2423	1375	1240
MGG_00432	266	245	346	6602	7426	8923	6251	5650	3927	7994	5450	3151
MGG_00433	7	25	26	64	42	47	43	27	44	103	48	33
MGG_00435	0	0	0	24	11	50	42	39	36	106	34	36
MGG_00436	5	27	5	92	65	145	143	177	141	395	227	246
MGG_00438	0	16	20	152	208	200	409	406	366	701	437	382
MGG_00439	0	0	0	36	20	20	34	46	42	52	106	42
MGG_00440	0	0	0	0	0	0	8	0	0	0	5	0
MGG_00441	0	0	0	7	10	16	12	8	15	16	8	11
MGG_00443	0	4	0	39	70	32	82	116	91	404	276	22
MGG_00444	24	23	19	164	237	321	575	605	400	1463	993	560
MGG_00445	0	0	17	28	41	89	76	64	32	176	77	120
MGG_00446	15	9	16	255	216	362	299	263	218	883	371	370
MGG_00447	165	132	150	2344	2660	3418	2972	3050	4320	9772	6471	7453
MGG_00448	0	8	0	103	69	124	56	61	40	118	152	96
MGG_00449	48	44	34	473	558	704	1003	873	836	2239	1234	1352
MGG_00450	268	230	152	7755	7400	11280	14473	12131	10707	8024	7235	6686
MGG_00451	64	59	54	251	167	237	274	208	153	378	136	89
MGG_00454	28	21	40	300	296	399	331	271	344	706	557	369
MGG_00455	60	24	8	512	473	668	462	527	651	1625	778	654
MGG_00456	36	12	0	193	191	296	264	286	180	644	258	287
MGG_00457	0	14	0	40	59	85	84	120	54	315	155	226
MGG_00458	4	0	9	122	144	136	132	132	122	429	300	226
MGG_00459	20	25	20	317	349	701	1227	1447	862	644	399	269
MGG_00460	32	4	17	824	710	1106	898	723	455	707	492	349
MGG_00461	0	0	0	6	29	30	26	14	60	143	93	69
MGG_00464	0	4	5	101	63	85	154	132	142	171	173	247
MGG_00466	38	38	82	859	833	1172	956	1045	888	2415	1492	1139
MGG_00467	0	8	0	56	65	53	36	60	64	208	220	76
MGG_00468	16	4	20	181	264	456	328	385	396	993	520	469
MGG_00469	8	12	20	186	171	281	453	508	453	860	676	310
MGG_00470	0	0	0	0	5	12	0	6	0	5	0	0
MGG_00471	16	0	13	279	360	461	340	458	442	879	507	350
MGG_00472	19	4	60	612	573	631	895	757	747	1714	1055	798
MGG_00473	4	40	21	408	376	590	492	575	463	1612	965	819
MGG_00475	32	0	16	235	194	393	344	370	401	879	505	526
MGG_00476	88	5	5	370	466	568	762	775	792	1742	1087	869
MGG_00477	0	0	0	78	123	202	170	191	100	481	199	208
MGG_00478	0	8	0	212	122	140	187	178	165	380	241	205
MGG_00479	0	0	0	261	283	353	310	245	274	772	424	342
MGG_00480	0	20	32	140	212	216	89	126	77	497	219	255
MGG_00481	0	16	33	875	1135	1240	509	440	253	1053	547	462
MGG_00482	4	17	23	113	217	276	252	209	155	854	464	476
MGG_00485	0	4	0	43	23	57	47	40	14	137	89	93
MGG_00486	0	0	0	60	68	20	63	32	9	79	73	11
MGG_00487	40	12	17	220	192	283	177	215	335	932	392	412
MGG_00488	32	8	30	387	308	605	175	329	182	1365	814	704
MGG_00489	8	8	20	146	124	103	133	173	134	511	308	309
MGG_00490	0	0	0	112	114	151	225	242	184	580	310	184
MGG_00491	19	17	8	302	301	447	298	365	288	1092	735	560
MGG_00492	0	0	0	376	541	522	340	361	457	1157	537	404
MGG_00494	0	0	12	1743	2144	3230	2847	1957	2118	5005	2470	2057
MGG_00495	0	17	0	22	5	41	87	141	113	217	183	102
MGG_00496	0	8	21	467	441	630	577	510	339	1033	638	673
MGG_00497	0	4	12	182	230	195	138	236	184	386	226	285
MGG_00499	14	40	0	258	188	312	91	80	108	325	189	277
MGG_00500	54	0	32	81	109	145	84	141	199	494	301	109
MGG_00501	382	255	340	1471	1592	2535	1465	1703	1643	4309	2637	2329
MGG_00503	102	12	59	140	107	269	161	180	183	455	399	244
MGG_00504	0	4	4	136	147	256	154	218	159	472	301	179
MGG_00505	183	108	96	4375	4431	5870	4234	4480	4013	11175	6887	5952
MGG_00506	60	29	64	519	445	841	446	548	491	1751	930	771
MGG_00509	20	28	52	564	645	715	764	596	506	1867	1115	1053
MGG_00510	0	0	0	0	0	0	0	0	0	0	8	13
MGG_00511	0	0	0	0	0	0	32	10	0	24	0	0
MGG_00512	0	0	0	0	0	0	0	0	0	0	0	0
MGG_00513	0	8	10	122	156	335	476	592	400	282	341	399
MGG_00514	19	35	55	535	595	655	710	867	712	1472	1224	992
MGG_00517	16	28	18	779	685	1109	271	494	272	789	610	447
MGG_00518	0	26	43	370	475	473	476	540	443	1481	1081	912
MGG_00519	24	0	0	261	304	420	457	499	397	1023	756	639
MGG_00520	0	0	4	117	75	166	170	142	129	524	440	292
MGG_00521	4	8	8	418	275	445	244	174	276	471	352	267
MGG_00522	86	15	73	637	551	755	834	715	640	1933	1287	871
MGG_00523	14	8	8	93	112	126	60	168	73	450	259	226
MGG_00527	0	28	33	4121	3843	5421	2456	2315	2485	8541	5003	3675
MGG_00528	8	16	8	170	190	249	237	317	320	624	358	224
MGG_00529	17	0	28	442	353	745	357	492	433	899	525	386
MGG_00530	15	20	36	212	215	345	140	218	216	541	427	334
MGG_00531	0	0	0	4	0	23	24	39	32	29	43	36
MGG_00532	0	0	0	378	308	437	165	239	200	332	302	278
MGG_00534	0	12	28	156	247	222	192	286	122	684	305	375
MGG_00535	0	0	0	703	864	1171	1142	1147	1036	1155	705	642
MGG_00537	50	55	40	163	108	184	243	123	169	339	170	173
MGG_00538	20	28	29	133	171	282	217	161	162	523	443	277
MGG_00539	17	40	57	2724	2880	4030	2960	2735	3172	10023	6627	5838
MGG_00540	24	18	70	352	287	425	367	509	411	977	545	425
MGG_00541	8	0	28	172	182	369	313	291	261	490	250	273
MGG_00542	0	0	0	21	0	0	21	34	0	50	22	26
MGG_00543	20	25	28	1054	944	1365	757	744	525	1070	903	609
MGG_00544	0	0	8	129	100	153	94	114	83	325	148	138
MGG_00545	0	4	0	40	24	15	28	1	24	113	58	36
MGG_00546	117	52	114	904	831	1170	1614	1918	1414	4808	4606	4071
MGG_00547	0	14	18	209	276	303	185	155	122	515	304	199
MGG_00548	24	28	48	485	494	765	912	931	607	1115	728	591
MGG_00549	7	24	4	146	146	216	207	175	120	443	234	246
MGG_00552	46	19	20	968	997	1468	1056	1154	1000	1901	1685	1725
MGG_00554	0	0	0	0	0	12	0	13	0	22	8	5
MGG_00555	12	0	20	241	230	243	233	294	209	611	403	347
MGG_00556	0	0	0	15	10	14	191	190	88	149	134	127
MGG_00559	0	7	0	80	83	117	130	105	113	580	207	213
MGG_00560	20	13	28	92	92	164	128	147	150	421	357	258
MGG_00561	0	0	0	0	0	5	5	3	0	7	0	0
MGG_00562	0	0	0	55	63	71	112	147	68	176	192	65
MGG_00563	0	0	0	22	0	8	12	14	6	87	54	8
MGG_00564	0	0	0	57	47	60	73	97	66	149	102	74
MGG_00565	0	0	0	8	7	34	9	19	17	314	54	22
MGG_00566	0	0	0	8	0	13	33	4	14	35	30	23
MGG_00567	0	0	0	264	274	453	614	648	777	551	331	182
MGG_00569	0	4	8	161	264	201	414	332	331	457	285	218
MGG_00570	0	0	0	0	0	8	12	62	56	394	340	26
MGG_00571	0	0	12	16	12	60	18	12	8	93	42	43
MGG_00572	36	5	16	108	127	247	93	97	137	462	269	262
MGG_00573	10	0	0	38	50	40	29	16	18	34	33	21
MGG_00574	12	0	0	25	42	28	88	59	19	673	349	41
MGG_00575	0	0	0	636	854	1054	1532	1496	1229	889	583	523
MGG_00576	0	0	0	28	45	61	144	85	91	240	165	109
MGG_00577	0	0	0	91	44	108	196	205	135	186	176	146
MGG_00578	0	0	0	31	18	38	66	36	20	201	79	49
MGG_00579	0	0	0	0	0	0	0	0	0	0	0	0
MGG_00580	0	0	0	0	0	0	0	0	0	0	0	0
MGG_00581	0	0	0	0	0	0	0	0	0	0	0	5
MGG_00583	20	13	20	906	962	1191	1394	1348	1190	1161	829	693
MGG_00585	0	0	0	0	0	0	0	0	0	0	0	0
MGG_00587	40	6	10	598	735	705	755	1077	746	2136	1157	855
MGG_00588	12	0	22	474	423	552	308	323	293	787	526	337
MGG_00589	1	0	0	66	86	94	72	47	59	200	123	142
MGG_00590	0	36	30	126	172	202	125	122	148	497	429	307
MGG_00591	0	0	0	28	49	50	24	35	35	10	23	21
MGG_00592	96	66	113	7814	7904	11302	8638	9216	7249	20067	10937	8381
MGG_00593	0	0	0	92	90	203	132	198	216	425	172	104
MGG_00594	0	16	4	199	233	452	246	340	185	724	593	364
MGG_00595	6	11	16	265	366	486	426	420	443	654	393	367
MGG_00596	0	0	0	118	116	106	108	117	115	459	276	248
MGG_00597	28	25	25	292	327	652	497	522	453	1233	785	783
MGG_00598	0	0	0	131	70	107	230	127	188	285	208	286
MGG_00599	0	0	17	111	155	145	94	146	64	335	383	233
MGG_00600	0	22	14	95	175	200	204	206	185	439	289	250
MGG_00601	0	12	12	119	239	289	271	316	402	662	515	306
MGG_00602	462	363	535	24910	28289	36466	16535	17752	15729	21399	14347	12430
MGG_00604	272	186	209	3374	3740	4444	6008	5686	5076	7241	7219	6581
MGG_00606	0	0	0	48	19	108	52	69	56	194	153	119
MGG_00607	105	8	43	94	109	134	23	65	32	483	314	223
MGG_00610	0	0	0	0	0	0	0	0	0	0	0	0
MGG_00611	12	4	4	51	75	104	156	72	30	177	118	115
MGG_00612	8	28	5	335	299	517	235	314	305	1028	660	564
MGG_00613	5	6	14	141	95	226	205	256	262	881	496	562
MGG_00614	0	0	0	10	8	0	0	48	12	87	40	15
MGG_00617	0	5	0	305	346	531	592	525	527	820	743	635
MGG_00618	0	4	0	42	19	57	64	92	57	1581	1159	127
MGG_00619	10	0	0	0	0	0	0	7	0	19	23	0
MGG_00620	14	42	51	55	122	185	238	348	283	577	405	260
MGG_00621	5	18	16	149	151	292	413	311	407	591	387	351
MGG_00622	9	19	12	375	469	712	762	576	561	961	661	510
MGG_00623	88	28	36	145	154	244	602	512	454	775	612	570
MGG_00625	20	18	20	55	82	111	267	312	237	683	519	543
MGG_00627	0	0	0	0	0	9	55	52	52	26	13	18
MGG_00628	0	0	0	0	0	0	0	0	4	0	0	0
MGG_00629	0	0	0	0	4	0	0	0	0	0	0	0
MGG_00630	0	0	0	78	74	68	71	94	91	236	75	74
MGG_00631	4	0	14	733	795	1156	1036	897	762	1622	1076	720
MGG_00632	17	14	14	209	341	400	273	310	481	625	432	336
MGG_00633	30	12	20	440	503	723	1266	1206	1072	891	634	570
MGG_00634	0	9	4	18	8	8	24	22	9	47	14	19
MGG_00635	158	82	31	281	204	333	283	242	283	486	279	219
MGG_00636	8	8	16	49	95	74	105	98	107	212	155	124
MGG_00637	0	0	0	0	0	0	0	0	0	0	0	0
MGG_00638	0	0	12	50	84	133	79	94	132	266	101	91
MGG_00645	8	0	5	207	249	226	313	319	189	370	363	249
MGG_00646	0	0	4	121	127	121	172	168	87	204	189	117
MGG_00647	74	34	106	1314	1621	2176	1355	1433	1073	4755	3068	2787
MGG_00648	0	0	8	136	139	214	162	215	201	956	692	657
MGG_00649	0	0	0	88	108	242	186	131	158	449	183	105
MGG_00650	4	8	16	318	242	352	176	250	124	505	243	177
MGG_00651	0	0	0	10	17	12	11	24	6	17	11	19
MGG_00652	0	13	5	358	437	501	424	399	307	924	708	369
MGG_00653	0	0	0	0	0	0	0	0	0	5	0	0
MGG_00654	0	20	24	233	164	238	180	118	216	598	346	361
MGG_00655	46	0	9	134	191	147	87	184	117	273	164	176
MGG_00656	0	0	0	223	153	290	400	345	289	393	362	310
MGG_00659	0	0	0	202	202	211	7237	6693	6005	4054	4378	4086
MGG_00660	0	0	20	793	914	1123	2035	1746	1739	2134	1406	1186
MGG_00663	0	0	0	67	4	7	0	28	48	36	9	0
MGG_00664	0	12	19	99	89	125	66	92	60	292	180	68
MGG_00665	8	0	20	126	136	167	82	92	147	391	248	238
MGG_00666	85	37	40	1202	1217	1508	724	674	465	2934	1628	1096
MGG_00667	17	44	48	219	198	256	199	252	288	847	445	370
MGG_00669	0	0	0	104	54	112	167	270	164	1330	578	249
MGG_00671	0	0	0	119	89	246	123	118	131	300	163	106
MGG_00672	24	0	8	380	418	433	372	366	392	900	595	528
MGG_00673	0	0	0	0	0	0	0	0	0	0	0	0
MGG_00675	0	0	0	16	21	10	80	50	54	277	102	18
MGG_00677	0	0	0	50	48	30	138	164	109	780	538	163
MGG_00678	0	0	0	486	535	610	199	208	153	399	310	239
MGG_00679	0	0	4	148	243	317	313	232	212	778	473	396
MGG_00680	0	0	13	50	30	82	62	116	91	270	146	131
MGG_00681	0	4	15	71	44	68	55	102	73	406	204	227
MGG_00682	6	8	4	117	147	207	223	198	121	376	342	249
MGG_00683	20	20	20	176	303	419	336	279	305	732	590	578
MGG_00684	0	0	0	110	121	164	292	342	256	841	498	381
MGG_00685	0	10	24	257	247	307	322	481	329	949	739	598
MGG_00686	32	28	31	320	325	623	577	624	357	1236	819	646
MGG_00687	4	17	15	126	230	273	277	347	269	700	366	319
MGG_00688	0	0	0	24	18	28	43	75	77	76	52	27
MGG_00689	0	0	4	136	179	197	169	196	152	287	205	142
MGG_00690	0	0	0	0	0	0	0	0	0	0	0	0
MGG_00691	5	20	6	25	35	20	21	48	18	101	54	49
MGG_00692	46	46	81	854	1089	1393	1628	1458	1781	3183	1791	1387
MGG_00693	15	9	13	69	191	250	112	139	115	417	258	233
MGG_00695	0	5	0	38	42	52	52	25	78	171	71	67
MGG_00696	0	4	4	34	67	92	121	248	105	166	148	172
MGG_00697	0	8	16	92	145	238	132	93	59	202	237	138
MGG_00698	0	6	0	128	63	139	57	14	53	197	193	60
MGG_00700	12	16	34	230	315	299	398	462	365	1036	594	477
MGG_00701	0	0	0	0	0	4	0	9	0	0	4	0
MGG_00702	70	18	0	141	164	174	142	116	88	414	338	221
MGG_00703	0	0	0	1121	1106	1676	777	774	981	11971	6686	4429
MGG_00704	0	4	0	162	150	266	151	236	215	516	353	249
MGG_00705	0	0	24	26	46	51	34	35	44	107	51	62
MGG_00706	60	16	4	112	78	185	164	145	134	414	256	205
MGG_00707	8	8	8	376	392	357	494	394	337	829	670	569
MGG_00708	12	0	15	127	117	228	96	155	113	402	202	180
MGG_00709	0	13	0	40	47	46	25	57	7	129	54	60
MGG_00710	0	3	0	73	161	210	117	162	147	693	564	272
MGG_00712	0	0	0	173	91	148	223	162	150	321	285	247
MGG_00714	0	0	0	4	0	0	3	8	0	8	9	0
MGG_00715	0	0	15	196	208	261	3384	3149	2286	5501	3340	145
MGG_00716	4	4	0	82	106	145	86	76	86	266	186	174
MGG_00718	5	0	5	651	433	792	566	804	541	1527	841	884
MGG_00719	0	16	0	69	53	129	31	77	54	181	108	103
MGG_00720	20	16	65	249	272	383	391	344	345	1042	610	525
MGG_00721	0	0	0	16	19	68	16	33	17	38	25	34
MGG_00722	0	26	31	79	62	174	86	104	154	314	310	213
MGG_00725	186	115	129	852	884	1424	569	1089	777	1461	1196	728
MGG_00726	3	0	0	48	92	82	128	112	67	301	167	62
MGG_00729	0	0	0	758	681	833	829	738	963	1338	883	643
MGG_00730	0	20	17	70	128	78	123	96	95	299	189	213
MGG_00731	32	17	12	190	233	209	300	272	253	619	360	407
MGG_00732	0	0	0	0	0	0	0	0	0	0	0	0
MGG_00733	0	20	0	64	91	100	138	173	171	809	522	284
MGG_00734	0	0	0	0	4	0	6	17	0	0	0	0
MGG_00735	0	12	0	82	92	163	104	202	100	477	271	258
MGG_00736	0	0	0	42	38	177	109	155	102	330	121	164
MGG_00737	21	26	40	2270	2596	3128	2407	2687	2290	7367	4468	3068
MGG_00738	0	0	0	74	44	74	108	108	172	906	705	693
MGG_00739	28	0	14	208	184	243	182	208	162	661	571	326
MGG_00740	0	0	5	80	116	168	236	230	186	595	392	127
MGG_00741	0	0	9	132	148	172	130	179	104	299	242	225
MGG_00742	0	0	8	198	197	211	358	318	223	936	587	355
MGG_00743	0	0	0	0	4	0	121	260	56	154	155	99
MGG_00744	15	28	12	129	154	171	262	245	193	652	420	341
MGG_00746	0	14	0	103	142	219	115	70	88	283	217	142
MGG_00747	4	3	8	112	83	124	44	61	36	332	224	91
MGG_00748	0	18	40	389	489	641	627	575	440	1583	1099	884
MGG_00750	69	16	12	2970	2728	3376	3304	3087	3201	10654	6321	4590
MGG_00751	0	0	0	9	16	27	15	37	44	65	32	37
MGG_00752	0	0	6	249	329	287	224	149	162	608	453	283
MGG_00753	72	32	48	382	426	698	637	652	642	1229	712	814
MGG_00754	62	60	16	289	382	504	409	527	442	1002	730	559
MGG_00755	28	7	11	12632	11619	17267	9069	7650	5931	7708	8215	8099
MGG_00756	0	0	4	29	45	112	191	341	189	405	220	156
MGG_00757	0	12	0	290	238	400	277	381	233	946	356	464
MGG_00758	5	12	8	129	127	293	305	266	144	608	353	263
MGG_00759	20	0	0	94	152	121	200	130	149	291	134	117
MGG_00760	24	17	28	212	275	330	243	344	215	581	492	268
MGG_00764	12	0	0	56	82	139	81	148	70	349	189	171
MGG_00765	0	0	0	18	20	13	15	13	9	61	33	19
MGG_00768	0	12	0	12	7	36	139	154	143	46	61	24
MGG_00769	0	0	4	84	139	250	114	262	187	245	166	143
MGG_00770	0	22	0	76	112	180	98	141	96	399	167	164
MGG_00771	0	0	18	661	796	1051	294	391	416	1346	649	613
MGG_00772	8	36	8	116	146	190	90	108	98	499	248	138
MGG_00773	0	8	0	117	83	160	117	97	102	365	174	166
MGG_00774	8	0	22	85	121	141	124	121	108	633	341	211
MGG_00775	28	62	57	479	609	799	482	514	410	1929	1013	936
MGG_00776	20	28	16	394	463	724	504	562	394	1423	1005	893
MGG_00777	25	46	77	956	915	1448	1305	881	832	1462	1157	594
MGG_00778	0	8	0	136	253	244	260	149	127	520	335	232
MGG_00779	0	0	0	1243	1131	1511	497	541	385	1804	1045	579
MGG_00780	0	4	0	108	79	68	43	88	88	249	112	106
MGG_00781	0	0	0	15	12	20	64	40	65	15	17	24
MGG_00783	35	20	24	132	153	165	205	294	198	916	597	633
MGG_00785	376	236	329	675	786	1299	1503	1386	1681	3298	2195	1978
MGG_00786	74	71	151	407	445	519	619	503	487	1265	792	522
MGG_00787	0	0	0	6	3	4	0	0	3	444	7	0
MGG_00788	16	40	28	286	229	319	289	198	194	1045	520	410
MGG_00789	154	121	209	1768	1824	2655	1844	1578	1364	4480	3240	2512
MGG_00790	0	0	0	15	21	23	40	48	46	84	106	41
MGG_00791	40	5	18	12	19	20	13	22	34	30	0	32
MGG_00792	0	0	0	12	33	48	43	20	43	9	20	9
MGG_00793	0	0	0	0	0	0	0	0	0	0	0	0
MGG_00795	0	0	0	0	0	0	0	0	0	0	0	6
MGG_00797	0	0	0	0	0	0	0	0	10	14	20	0
MGG_00798	0	0	0	0	4	0	0	4	0	0	0	4
MGG_00799	0	0	0	94	102	243	208	134	101	165	153	154
MGG_00800	56	68	156	1169	1081	1535	1759	1759	1629	3769	2338	1779
MGG_00802	0	4	0	31	46	66	181	122	60	295	141	140
MGG_00803	21	11	30	134	198	283	874	893	793	889	625	686
MGG_00804	0	0	0	26	17	44	23	32	25	48	60	9
MGG_00805	0	34	24	303	234	247	400	399	356	797	578	563
MGG_00806	0	12	0	45	133	170	167	170	187	215	219	143
MGG_00809	0	12	5	28	54	83	32	80	92	164	105	83
MGG_00810	9	9	16	114	247	333	220	252	271	729	384	355
MGG_00811	0	19	5	40	54	39	100	71	47	222	170	145
MGG_00812	7	0	9	122	110	116	54	132	49	302	198	132
MGG_00813	9	0	0	68	175	168	50	86	88	202	146	82
MGG_00814	31	39	26	173	210	281	482	468	400	1454	1131	1161
MGG_00815	0	0	0	40	51	83	1484	1136	724	503	296	208
MGG_00816	0	0	0	0	6	0	4	13	9	1	16	5
MGG_00817	4	0	0	25	32	38	33	38	52	141	89	30
MGG_00818	0	26	22	275	384	479	329	279	259	876	384	390
MGG_00819	0	12	0	297	380	599	758	778	684	1315	709	734
MGG_00820	0	0	0	98	61	76	81	139	142	134	85	68
MGG_00821	0	0	0	0	0	0	7	9	4	32	5	10
MGG_00822	0	0	0	169	145	207	59	41	27	520	35	22
MGG_00823	0	0	0	0	0	0	0	0	0	0	0	0
MGG_00824	0	0	0	37	42	86	162	183	58	220	145	203
MGG_00825	0	0	0	0	0	0	8	0	0	0	5	0
MGG_00826	0	0	0	30	35	46	46	45	18	38	49	30
MGG_00827	0	0	0	0	0	0	0	10	0	17	9	0
MGG_00829	0	0	0	14	13	19	13	8	16	46	23	6
MGG_00830	40	22	25	202	248	257	378	423	330	1315	653	452
MGG_00831	0	0	0	0	0	0	20	0	0	2	5	14
MGG_00832	0	13	0	36	56	37	68	93	67	302	116	110
MGG_00833	9	0	0	57	181	205	215	120	143	527	347	219
MGG_00834	0	0	0	25	25	40	91	82	56	111	53	55
MGG_00835	0	0	4	50	70	85	214	240	207	286	150	100
MGG_00836	0	0	0	66	63	77	26	66	36	81	38	38
MGG_00837	0	0	0	75	71	158	99	75	118	219	215	74
MGG_00838	0	0	0	88	43	30	30	44	68	46	48	62
MGG_00839	5	0	17	285	210	361	255	192	211	763	406	346
MGG_00840	0	16	12	112	187	220	248	300	262	767	496	387
MGG_00841	20	0	16	164	198	246	277	255	256	503	365	310
MGG_00842	0	12	0	36	53	50	56	82	88	341	210	168
MGG_00843	69	74	41	652	722	932	674	735	643	2187	1541	1372
MGG_00844	0	0	0	129	137	176	106	97	214	424	263	154
MGG_00845	0	0	26	327	316	564	2054	1489	1633	770	553	582
MGG_00846	0	0	0	18	4	14	246	191	96	48	99	129
MGG_00847	127	69	84	701	723	1081	804	819	805	2686	1767	1802
MGG_00848	11	22	36	554	576	773	588	561	452	1831	1229	961
MGG_00849	0	0	0	116	124	103	76	105	114	265	178	201
MGG_00850	0	9	7	83	152	211	888	731	779	740	503	363
MGG_00851	2	0	4	186	195	162	200	157	118	573	302	238
MGG_00852	0	32	48	434	449	663	573	397	339	1239	810	718
MGG_00853	75	48	133	437	539	808	671	601	548	1443	940	861
MGG_00856	0	8	8	261	274	406	770	976	707	1894	1261	960
MGG_00857	0	17	13	760	597	893	780	807	735	1964	979	921
MGG_00858	4	4	2	97	90	94	158	138	83	238	97	102
MGG_00859	19	30	48	438	530	625	642	528	501	1467	893	765
MGG_00860	30	12	24	301	348	477	196	196	178	990	554	359
MGG_00861	0	0	5	122	119	191	762	667	599	339	460	476
MGG_00863	0	0	0	8	0	34	32	40	27	238	107	32
MGG_00864	16	24	16	284	422	398	337	456	360	1067	770	590
MGG_00865	116	89	88	1927	2143	2603	1925	2008	2119	6937	4432	3402
MGG_00866	0	0	0	36	47	124	66	52	32	147	75	74
MGG_00867	4	11	5	298	315	421	607	497	463	1220	768	521
MGG_00868	0	0	0	0	0	0	0	0	0	0	0	0
MGG_00870	0	0	0	0	4	3	0	31	22	5	7	0
MGG_00871	48	20	15	490	479	830	765	699	608	1492	871	913
MGG_00872	9	8	8	357	286	506	314	363	257	1030	617	448
MGG_00873	0	0	0	0	0	0	0	0	0	0	0	0
MGG_00874	0	0	0	21	5	0	39	20	40	89	50	20
MGG_00876	49	39	53	648	762	970	586	529	527	1436	947	871
MGG_00877	23	8	20	185	206	270	228	323	277	675	500	357
MGG_00878	48	63	87	1141	1058	1675	829	935	490	4030	2079	1776
MGG_00879	0	0	11	67	147	104	104	168	71	362	324	253
MGG_00880	0	9	15	20	57	88	95	121	45	303	131	177
MGG_00881	0	0	0	105	170	108	216	259	112	433	323	274
MGG_00882	0	15	8	166	230	294	287	244	283	861	492	411
MGG_00883	36	24	32	413	499	599	504	433	509	836	559	447
MGG_00884	100	49	69	1210	1054	1539	1066	1196	1186	3572	2465	1732
MGG_00885	38	4	24	272	199	336	203	252	289	573	517	447
MGG_00886	0	0	21	133	118	237	552	551	524	1017	602	566
MGG_00887	0	20	16	231	162	270	526	424	409	1534	983	864
MGG_00888	9	0	0	49	30	64	87	106	89	111	71	48
MGG_00889	0	4	0	81	61	101	54	96	81	236	126	125
MGG_00890	8	8	12	249	140	163	162	186	97	512	339	207
MGG_00891	0	0	8	66	80	121	54	45	82	232	141	121
MGG_00892	166	158	131	3371	3535	4731	3207	3550	3179	15680	9765	9256
MGG_00893	0	0	0	5	24	13	12	8	20	56	12	40
MGG_00896	8	12	0	82	95	214	170	181	151	552	453	476
MGG_00897	0	0	0	0	0	0	0	4	0	0	9	0
MGG_00899	0	19	4	84	114	135	83	121	112	360	184	151
MGG_00900	0	0	0	31	10	32	20	16	26	27	21	27
MGG_00901	48	17	20	535	598	667	744	792	711	1870	1421	1375
MGG_00904	0	30	11	97	129	204	371	255	183	679	313	391
MGG_00905	157	153	149	1042	994	1800	1382	1277	1295	3676	2338	1930
MGG_00906	0	0	6	102	94	97	120	121	48	237	60	112
MGG_00907	98	88	88	1058	805	1210	1647	1544	1353	1360	958	811
MGG_00908	99	72	72	1010	901	1443	916	932	806	2620	1827	1188
MGG_00909	0	0	5	148	91	218	153	141	217	294	195	236
MGG_00912	0	7	4	91	163	140	190	198	138	468	273	247
MGG_00913	62	20	2	160	208	411	161	251	293	745	456	380
MGG_00914	0	0	0	12	11	29	23	0	19	53	27	23
MGG_00915	0	4	12	243	255	357	368	272	194	761	615	340
MGG_00916	0	0	0	15	0	6	31	33	22	47	19	47
MGG_00917	0	20	39	681	650	863	725	553	357	1116	858	656
MGG_00918	0	10	5	116	153	175	160	185	177	692	350	273
MGG_00919	51	38	48	238	326	342	416	436	427	1092	891	782
MGG_00920	0	12	12	127	176	124	88	78	32	200	238	127
MGG_00922	67	131	165	3677	3785	4951	4233	3886	3354	8723	5164	4173
MGG_00923	162	110	111	1096	1276	1685	1228	1171	1161	2357	1987	2015
MGG_00924	0	58	24	186	318	405	342	245	346	672	435	335
MGG_00926	0	0	8	80	86	166	169	142	93	465	162	250
MGG_00928	24	16	12	196	183	389	237	212	159	563	271	258
MGG_00929	105	103	59	122	223	263	263	498	535	1728	1127	1340
MGG_00930	0	0	11	16	40	51	72	88	164	153	180	113
MGG_00931	0	0	0	16	1	0	0	7	0	4	7	0
MGG_00932	0	0	0	84	36	116	39	48	68	402	271	168
MGG_00933	0	0	0	72	27	57	7	23	37	219	122	60
MGG_00934	0	32	8	145	163	147	122	101	140	507	165	233
MGG_00936	0	0	0	0	0	0	0	0	0	0	0	0
MGG_00937	77	20	14	536	382	851	461	453	653	1067	642	545
MGG_00939	0	0	15	251	264	382	207	197	179	565	408	219
MGG_00940	0	8	0	154	151	180	82	65	91	154	98	107
MGG_00941	0	0	0	73	69	73	32	18	29	14	4	12
MGG_00942	74	28	20	9733	11812	14410	1523	1498	1253	2990	1852	1626
MGG_00943	46	0	30	651	833	942	413	490	395	923	621	460
MGG_00944	0	0	4	119	132	130	209	244	163	341	229	227
MGG_00946	8	20	6	341	427	434	450	443	381	1230	690	556
MGG_00947	82	16	66	1063	1000	1315	2140	1997	1535	2623	1956	1959
MGG_00949	88	42	52	528	640	829	505	330	388	1987	1139	886
MGG_00951	0	0	0	5	0	24	57	56	32	49	86	39
MGG_00952	4	5	4	397	540	568	589	564	484	591	460	444
MGG_00953	0	4	0	115	60	170	338	234	234	198	164	114
MGG_00954	0	0	0	0	0	4	0	0	0	0	4	0
MGG_00956	0	16	0	323	420	521	160	157	152	726	318	250
MGG_00957	0	12	0	205	173	298	157	190	147	339	218	282
MGG_00958	0	20	13	240	286	378	205	304	214	893	625	507
MGG_00959	0	8	0	136	152	218	223	163	77	558	262	219
MGG_00960	40	18	40	238	327	453	430	494	473	890	588	519
MGG_00961	4	32	20	181	208	307	290	347	274	648	375	336
MGG_00962	0	0	0	0	0	0	0	0	0	3	0	0
MGG_00963	0	0	0	0	0	0	0	0	0	0	0	6
MGG_00964	0	0	12	94	114	192	158	182	117	426	337	196
MGG_00965	16	15	13	149	149	248	218	214	198	358	343	264
MGG_00966	123	40	37	434	444	521	626	776	552	1657	1231	959
MGG_00967	0	30	29	412	438	679	344	327	240	1236	821	597
MGG_00968	165	131	152	2901	2926	3857	2067	1902	1930	9354	5261	4023
MGG_00969	36	46	28	1997	2027	2702	1273	1233	1049	2334	1438	1550
MGG_00970	29	20	14	246	289	419	337	327	304	828	473	455
MGG_00971	66	28	4	340	461	632	482	605	378	1008	832	507
MGG_00972	0	9	0	76	76	103	61	47	64	218	159	131
MGG_00973	0	0	0	37	8	28	43	32	6	54	78	36
MGG_00976	39	4	65	279	292	437	438	526	668	1556	847	1015
MGG_00977	0	18	12	136	165	229	202	165	136	620	471	348
MGG_00978	50	28	21	418	510	687	657	507	410	1854	1107	661
MGG_00979	8	40	40	330	548	608	334	469	438	1650	1100	1016
MGG_00980	0	0	4	94	89	145	55	45	15	147	109	91
MGG_00981	0	9	0	98	71	145	81	36	31	98	46	64
MGG_00982	18	32	36	195	197	445	386	369	301	1275	825	596
MGG_00983	27	0	20	131	167	181	115	106	36	239	183	147
MGG_00984	247	169	288	2240	2891	3653	5303	4765	4564	5594	4044	3646
MGG_00985	12	0	0	54	58	62	80	72	34	250	179	188
MGG_00986	0	34	12	201	229	216	203	142	159	644	310	289
MGG_00987	42	48	91	1104	1350	1706	2561	2484	1836	3822	2583	1619
MGG_00988	5	6	12	191	233	307	252	190	261	815	367	314
MGG_00989	0	0	0	0	4	6	6	0	6	3	7	25
MGG_00990	12	13	16	200	207	275	406	303	350	755	382	339
MGG_00992	0	11	0	1017	929	1304	626	701	787	10494	5660	4082
MGG_00993	0	0	5	163	148	226	108	79	103	713	308	468
MGG_00994	0	4	7	110	108	130	7617	7424	5789	3810	3112	2661
MGG_00998	73	28	16	272	273	414	305	301	291	843	778	276
MGG_00999	4	8	4	235	163	314	210	212	141	740	561	302
MGG_01000	8	8	8	129	152	139	162	244	184	676	576	477
MGG_01001	0	0	0	76	41	39	225	177	227	612	396	325
MGG_01002	0	0	8	45	64	65	122	117	57	176	87	78
MGG_01003	53	8	24	363	458	639	542	525	376	1290	647	595
MGG_01004	9	16	5	169	255	232	363	382	320	851	581	370
MGG_01005	0	43	24	521	462	666	448	528	304	1732	1265	849
MGG_01006	0	5	18	198	291	286	181	244	203	827	557	416
MGG_01007	23	5	23	56	51	75	80	52	97	102	132	81
MGG_01008	51	36	37	405	475	798	549	634	597	1375	1040	821
MGG_01009	44	20	40	665	622	686	1275	1372	1120	2201	1834	1643
MGG_01011	21	8	24	303	301	384	440	461	324	959	446	487
MGG_01012	8	18	5	262	388	548	388	449	395	1232	936	610
MGG_01013	12	63	58	500	603	820	1002	1133	777	3091	2269	1937
MGG_01014	30	67	68	2123	2657	3064	1617	2066	1852	2794	3018	3162
MGG_01016	0	0	0	69	64	108	76	26	32	153	132	131
MGG_01017	0	0	0	173	229	296	452	607	563	892	723	623
MGG_01018	0	0	0	11	15	14	90	68	41	144	123	112
MGG_01021	0	0	22	124	172	321	159	153	181	524	483	299
MGG_01022	0	0	6	70	49	67	66	47	54	138	69	76
MGG_01023	78	26	38	53	75	89	182	134	113	157	123	146
MGG_01025	0	0	0	150	155	215	411	429	339	385	255	191
MGG_01026	68	24	24	522	670	756	936	990	930	2446	1758	1721
MGG_01027	0	0	13	136	172	117	127	139	190	334	157	193
MGG_01028	0	14	14	289	384	512	315	333	273	1209	651	494
MGG_01029	0	22	16	95	117	160	126	117	92	483	433	266
MGG_01030	0	8	20	220	160	182	156	269	220	681	398	360
MGG_01031	0	0	0	8	26	35	29	29	43	13	31	47
MGG_01032	4	4	25	201	156	138	155	162	156	440	323	232
MGG_01033	0	0	0	53	107	63	106	92	75	191	199	139
MGG_01034	0	16	31	216	327	451	366	247	260	804	576	473
MGG_01035	0	13	4	170	234	243	217	182	190	538	313	231
MGG_01036	3	4	8	156	138	157	276	206	203	342	194	90
MGG_01041	72	71	64	941	1342	1584	4210	5525	3990	2028	1439	1079
MGG_01042	0	5	5	133	92	159	658	1008	578	260	177	110
MGG_01043	0	12	15	504	501	695	600	611	483	878	568	431
MGG_01044	0	16	9	162	92	148	180	248	217	299	245	165
MGG_01045	31	16	27	124	177	208	284	377	426	532	455	323
MGG_01046	36	44	32	574	705	870	658	660	455	1896	1274	954
MGG_01047	0	0	0	176	181	234	342	172	316	769	597	364
MGG_01048	0	40	8	117	114	192	173	203	132	403	247	284
MGG_01049	4	32	22	360	319	585	454	515	306	1342	834	936
MGG_01050	5	0	44	255	315	354	552	492	426	833	529	423
MGG_01051	32	0	0	106	199	150	187	181	153	506	308	325
MGG_01052	12	8	6	164	301	384	257	308	329	729	401	357
MGG_01053	0	0	0	25	21	82	36	26	12	18	37	31
MGG_01054	6	0	14	283	302	380	364	335	429	845	509	399
MGG_01055	14	5	1	122	51	86	21	86	17	534	327	198
MGG_01057	0	17	19	292	314	345	291	442	402	854	459	330
MGG_01058	61	48	53	1248	1419	1428	884	819	720	3495	2271	2242
MGG_01059	59	48	64	786	787	940	721	778	765	2676	1550	1265
MGG_01060	4	0	0	45	37	16	38	43	14	74	61	6
MGG_01061	0	16	39	659	709	1072	687	671	635	2062	1268	1144
MGG_01062	201	99	93	1968	1960	3139	6607	6430	4893	7079	4794	3828
MGG_01063	92	56	35	252	422	456	383	379	377	1246	755	500
MGG_01064	48	36	62	794	649	800	649	723	542	2012	1147	720
MGG_01065	0	8	31	245	220	281	265	168	154	612	350	333
MGG_01066	204	185	210	1466	1820	2311	2630	3150	2517	10385	8230	7570
MGG_01067	0	4	4	91	84	163	68	60	46	207	163	167
MGG_01068	0	5	0	97	107	111	120	45	60	341	273	214
MGG_01069	14	0	13	7	20	80	50	42	31	702	617	75
MGG_01070	211	139	220	2215	2417	3195	2860	3193	2915	6663	4659	3291
MGG_01071	20	8	8	111	114	156	84	129	95	524	230	180
MGG_01072	12	8	22	243	359	363	585	398	455	1049	527	538
MGG_01073	5	5	12	469	526	590	508	442	411	890	545	414
MGG_01074	4	0	0	266	255	270	778	576	659	631	478	309
MGG_01075	0	0	0	24	40	38	96	69	142	577	441	712
MGG_01076	25	0	8	269	272	414	334	218	180	678	384	362
MGG_01077	8	20	32	193	229	337	212	174	225	446	286	244
MGG_01078	9	24	24	128	141	162	232	295	115	689	768	534
MGG_01079	55	92	36	905	968	1297	1331	1223	1095	3102	2263	1268
MGG_01080	9	8	5	57	48	56	92	44	86	155	200	72
MGG_01081	0	8	9	154	176	168	148	161	130	277	214	164
MGG_01082	12	5	21	296	315	458	418	413	373	904	521	455
MGG_01083	8	4	0	168	128	153	148	171	132	593	327	254
MGG_01084	52	137	165	2399	2155	3039	2816	3075	2476	5226	4208	3804
MGG_01085	0	0	0	14	30	39	68	29	17	91	76	36
MGG_01086	25	43	21	302	309	483	147	179	200	728	427	334
MGG_01087	33	12	42	255	204	291	418	470	392	996	714	732
MGG_01088	4	4	17	191	253	305	448	551	468	1499	597	590
MGG_01089	33	5	9	22	20	45	50	29	19	138	111	53
MGG_01090	8	0	16	133	209	202	278	220	219	259	261	211
MGG_01092	80	140	130	1619	1794	2810	1464	1254	1198	2902	1957	1844
MGG_01093	16	25	9	285	213	401	270	207	182	711	357	367
MGG_01094	0	7	0	125	88	100	284	221	237	580	224	131
MGG_01095	28	20	8	124	188	168	162	110	107	646	263	230
MGG_01096	80	68	68	543	658	832	2126	2235	1874	3267	2099	1657
MGG_01098	0	5	5	57	92	98	118	62	74	91	62	78
MGG_01099	0	0	24	90	167	124	153	224	113	491	251	242
MGG_01100	0	8	24	113	58	119	146	180	109	427	250	180
MGG_01101	13	47	86	597	593	811	671	726	665	1172	812	624
MGG_01102	11	60	36	591	583	893	352	373	377	960	638	716
MGG_01103	18	0	20	266	263	393	301	204	161	784	415	631
MGG_01104	84	56	108	1205	1529	1663	1159	938	744	1945	1289	1476
MGG_01105	4	0	12	100	136	164	139	135	95	290	204	236
MGG_01106	46	30	8	288	398	575	410	391	445	1028	586	531
MGG_01107	7	20	7	96	139	162	216	204	163	716	364	248
MGG_01108	20	68	48	876	999	1202	882	891	991	3049	1614	1506
MGG_01109	0	12	17	141	139	129	97	114	96	416	284	274
MGG_01110	6	48	57	1002	1019	1298	691	680	634	3460	2145	1595
MGG_01111	32	8	47	649	558	918	379	399	255	1932	1106	750
MGG_01112	8	20	20	246	293	270	226	202	188	559	510	299
MGG_01113	217	144	223	1556	1447	2150	2959	3493	2584	14152	8477	8708
MGG_01114	0	0	0	65	96	118	101	159	178	217	211	124
MGG_01115	12	20	16	174	101	172	153	111	134	270	155	204
MGG_01116	24	0	5	235	206	313	232	271	206	685	455	437
MGG_01117	0	36	34	82	176	230	224	136	131	399	387	220
MGG_01119	0	0	0	0	1	0	3	1	0	19	3	4
MGG_01120	0	0	0	49	69	141	184	83	102	349	240	262
MGG_01121	22	28	36	511	525	752	735	779	671	2095	1119	1013
MGG_01122	0	0	0	0	5	17	11	46	41	42	7	36
MGG_01123	0	23	38	189	211	129	354	434	281	878	668	557
MGG_01124	9	26	17	270	253	438	342	324	225	809	619	325
MGG_01125	108	27	48	347	316	585	427	632	451	608	432	463
MGG_01127	60	12	44	118	189	269	392	467	489	2366	1492	774
MGG_01128	37	52	83	809	922	1542	551	593	545	1394	916	781
MGG_01129	13	0	0	62	39	105	50	38	28	750	225	36
MGG_01130	0	8	0	169	222	237	200	192	217	1178	511	321
MGG_01133	32	24	0	530	495	617	792	699	582	1234	841	769
MGG_01134	78	92	130	1826	1967	2466	2906	3011	2467	3615	2867	2068
MGG_01135	55	68	66	931	988	1522	774	914	691	4085	2179	1795
MGG_01136	0	12	8	78	71	144	140	157	95	345	198	131
MGG_01138	0	12	0	88	123	153	24	46	29	162	66	33
MGG_01139	16	28	36	634	760	941	712	815	765	1433	800	653
MGG_01140	199	54	80	1115	1171	1355	1045	924	1149	3800	2031	1833
MGG_01143	44	0	0	58	131	69	248	212	180	319	292	106
MGG_01144	0	7	0	154	180	237	133	165	67	402	229	158
MGG_01145	0	0	0	4	8	4	16	19	0	43	36	28
MGG_01146	0	0	0	0	0	0	11	8	0	594	380	17
MGG_01147	0	0	0	200	249	406	306	215	236	6359	3783	667
MGG_01148	5	52	10	231	266	391	604	693	476	498	355	370
MGG_01149	27	35	16	74	131	90	72	54	62	91	77	65
MGG_01150	0	5	0	236	139	349	273	290	382	646	317	212
MGG_01151	0	0	0	100	51	39	63	64	35	161	129	96
MGG_01152	0	0	0	0	0	0	0	0	0	5	0	0
MGG_01153	52	60	55	1074	920	1456	1089	963	708	2688	1447	1260
MGG_01154	0	12	20	147	125	243	178	152	100	520	319	287
MGG_01156	19	12	39	287	395	501	798	981	790	975	809	865
MGG_01157	20	11	40	232	264	297	341	292	285	866	676	570
MGG_01158	0	5	0	10	0	36	11	21	13	192	59	65
MGG_01159	314	212	350	7306	7339	10021	7853	7659	6861	17743	16276	10624
MGG_01160	91	52	145	4049	3734	5170	4245	4017	2607	15421	9352	6669
MGG_01163	0	0	0	8	0	0	40	52	40	89	59	53
MGG_01165	0	0	4	138	199	157	174	149	184	592	289	360
MGG_01166	0	0	5	20	28	75	32	28	10	195	84	29
MGG_01168	0	8	0	157	280	272	287	253	237	584	246	283
MGG_01169	0	5	12	42	64	52	141	137	81	184	81	52
MGG_01170	31	42	48	694	572	954	800	548	512	1224	783	683
MGG_01171	0	28	8	224	148	247	154	156	123	407	160	140
MGG_01172	22	4	0	154	170	209	199	229	221	964	359	346
MGG_01173	0	0	0	0	6	0	4	0	0	0	0	16
MGG_01174	5	0	24	150	247	353	583	492	525	813	518	475
MGG_01175	12	0	0	132	174	221	186	156	153	618	266	336
MGG_01176	4	0	16	271	213	322	440	601	444	1677	856	458
MGG_01177	0	0	0	0	0	5	0	0	0	5	20	0
MGG_01178	8	17	0	199	184	266	130	96	82	524	351	274
MGG_01179	0	0	8	131	127	170	137	175	155	417	250	186
MGG_01180	0	0	8	136	181	239	105	164	48	498	385	184
MGG_01181	0	0	0	0	0	0	0	0	0	0	0	0
MGG_01182	0	0	0	106	79	207	76	69	37	106	105	85
MGG_01183	45	28	24	137	176	174	260	352	235	1106	742	574
MGG_01185	27	36	16	869	891	1129	1232	1090	745	2558	1520	1345
MGG_01186	0	0	0	371	309	333	312	344	296	772	563	446
MGG_01188	0	0	0	0	0	0	0	1	0	0	0	0
MGG_01189	24	26	19	116	195	187	206	219	197	361	269	192
MGG_01190	0	0	0	20	0	26	60	82	20	71	72	37
MGG_01191	20	35	36	279	402	394	361	606	418	728	277	461
MGG_01195	0	0	0	54	50	55	101	96	80	318	252	98
MGG_01196	0	26	24	375	432	536	476	548	508	1117	876	646
MGG_01198	17	17	20	214	127	386	189	208	177	807	424	374
MGG_01199	0	4	0	29	15	5	8	0	0	4	7	12
MGG_01201	0	0	13	78	158	179	109	88	126	447	303	233
MGG_01202	77	24	20	841	892	1299	707	602	666	1826	1056	908
MGG_01204	24	16	24	235	283	491	383	424	509	751	529	304
MGG_01205	0	16	32	133	183	107	74	124	123	649	447	329
MGG_01206	36	28	9	277	422	519	605	572	534	588	502	345
MGG_01207	27	13	21	256	358	446	453	345	359	877	683	533
MGG_01208	27	0	21	243	250	331	472	348	334	1629	1118	469
MGG_01209	85	66	32	386	472	654	573	789	620	1532	1174	695
MGG_01210	72	48	56	292	432	508	400	432	285	1237	999	571
MGG_01211	0	0	0	0	0	0	0	0	0	4	0	7
MGG_01212	4	12	8	18	19	55	10	29	48	106	105	50
MGG_01213	0	0	0	5	1	8	7	19	0	21	27	14
MGG_01214	0	0	0	7	14	8	12	0	5	12	0	9
MGG_01215	51	56	78	748	738	1030	1082	1212	1223	1438	1204	1130
MGG_01217	0	24	21	114	147	158	192	231	248	940	438	368
MGG_01218	0	0	0	0	0	0	25	0	8	48	10	12
MGG_01219	0	0	0	14	26	15	30	27	43	92	166	37
MGG_01220	0	0	0	106	134	168	128	114	77	455	224	191
MGG_01221	0	0	5	24	43	66	91	84	81	170	105	48
MGG_01222	19	32	57	351	324	347	419	319	251	1419	584	573
MGG_01223	0	8	4	330	255	381	176	295	290	356	285	176
MGG_01224	8	25	11	161	148	222	171	201	257	518	440	344
MGG_01227	61	16	56	266	408	694	1532	2181	1676	971	537	478
MGG_01229	13	0	0	885	1008	1304	2063	1885	1425	2334	1774	1154
MGG_01230	0	0	5	601	847	927	355	283	229	1389	718	381
MGG_01231	0	0	0	194	173	159	295	293	327	1724	852	351
MGG_01232	126	64	74	1029	1016	1466	1005	823	775	4143	2283	2057
MGG_01233	88	16	24	221	314	536	343	285	236	761	538	197
MGG_01235	12	12	24	543	419	756	458	471	503	1201	988	797
MGG_01236	0	0	0	726	928	1249	950	985	845	2153	1530	1406
MGG_01237	24	13	58	370	373	436	528	383	449	1150	702	597
MGG_01238	0	12	24	123	96	175	128	108	136	501	277	258
MGG_01239	0	0	3	43	62	84	102	139	44	315	220	136
MGG_01240	62	99	184	1000	1166	1661	1488	1490	1085	2259	1536	1327
MGG_01243	0	0	12	542	428	578	642	686	465	1008	634	333
MGG_01244	0	0	26	595	728	1070	803	1101	777	1677	946	945
MGG_01245	102	72	178	773	1072	1386	695	735	590	3067	1566	1126
MGG_01246	32	4	0	86	40	88	31	64	31	138	130	112
MGG_01247	0	0	8	0	12	0	0	0	28	8	12	24
MGG_01248	12	17	39	411	393	594	599	504	477	1465	1035	808
MGG_01252	17	5	8	113	118	231	175	138	76	357	239	151
MGG_01253	0	0	0	2	1	1	2	1	1	2	0	0
MGG_01255	15	23	10	232	244	275	365	384	286	488	426	398
MGG_01256	12	12	9	272	326	501	292	366	401	1166	797	612
MGG_01257	0	0	0	0	13	40	13	26	17	69	18	44
MGG_01258	18	36	20	255	339	560	265	293	296	894	648	457
MGG_01259	4	0	0	120	111	178	191	139	180	351	383	353
MGG_01260	105	50	83	322	432	434	532	559	491	1507	852	754
MGG_01261	39	5	28	103	164	410	1130	814	797	1104	837	391
MGG_01264	0	0	12	225	304	403	206	225	257	715	452	179
MGG_01265	0	0	0	36	43	100	57	69	29	230	120	97
MGG_01266	15	4	17	72	80	143	113	59	60	318	145	177
MGG_01267	28	40	24	301	335	654	255	343	234	1506	767	625
MGG_01268	90	137	123	916	1034	1403	1557	2244	2008	8567	5521	4927
MGG_01269	44	0	10	381	466	591	862	896	686	1284	885	529
MGG_01270	0	0	0	189	196	281	338	251	185	476	298	166
MGG_01271	0	0	0	52	49	86	70	90	31	203	140	56
MGG_01272	4	4	40	95	66	112	248	238	205	602	306	291
MGG_01273	0	8	13	46	59	70	30	37	64	142	87	69
MGG_01274	5	9	12	156	219	292	227	181	144	649	314	333
MGG_01275	0	0	0	60	106	149	72	97	136	1234	621	236
MGG_01276	0	0	0	0	0	0	0	0	0	0	0	0
MGG_01277	17	4	12	153	139	145	334	195	225	853	465	395
MGG_01279	80	21	56	660	757	948	862	945	782	1769	1275	881
MGG_01281	28	18	32	456	439	675	410	444	362	1068	490	419
MGG_01282	602	364	551	4662	5040	7185	7066	6026	5282	9320	10197	6421
MGG_01284	187	76	122	641	701	801	712	766	672	2577	1609	1431
MGG_01285	398	247	319	2194	2731	3323	3795	3318	3531	5673	4044	3577
MGG_01287	36	32	40	270	279	361	296	267	200	666	350	266
MGG_01288	158	88	143	1311	1328	1815	961	1145	1133	4073	1951	1625
MGG_01289	0	0	4	28	65	30	83	76	28	155	61	63
MGG_01290	20	20	16	1054	1132	1678	953	828	692	2618	1592	1172
MGG_01291	32	35	14	366	303	422	329	256	276	910	496	355
MGG_01292	31	8	0	120	138	177	252	187	305	984	704	575
MGG_01293	0	0	0	59	83	113	80	116	145	231	202	199
MGG_01294	12	5	5	497	603	594	950	916	842	1307	966	703
MGG_01295	0	4	12	997	1014	1333	1188	992	632	1953	1203	769
MGG_01296	0	5	8	247	376	420	302	237	339	846	599	370
MGG_01297	0	0	0	1377	1306	2031	402	591	253	1077	623	401
MGG_01298	0	0	0	0	0	0	0	14	0	119	112	4
MGG_01299	0	0	0	542	625	964	745	874	818	1918	1016	756
MGG_01300	0	8	0	637	765	710	301	245	234	859	472	295
MGG_01301	0	0	0	14	18	62	14	56	30	83	25	18
MGG_01302	44	13	28	121	147	245	119	189	185	312	238	230
MGG_01303	0	0	9	144	171	169	218	187	91	384	193	128
MGG_01304	0	0	4	303	367	426	459	457	359	604	504	337
MGG_01305	57	99	52	1044	991	1189	577	567	480	2898	1837	1251
MGG_01306	13	33	11	540	476	705	771	748	544	1689	1056	578
MGG_01308	0	0	0	199	357	451	453	401	321	798	494	336
MGG_01309	70	20	12	495	478	690	397	461	484	1083	585	747
MGG_01310	0	0	12	75	155	114	134	139	83	418	185	183
MGG_01311	78	40	36	679	774	731	683	783	628	1234	1150	692
MGG_01312	0	12	18	177	190	309	156	111	166	457	333	262
MGG_01315	0	0	12	139	78	132	99	113	111	398	283	204
MGG_01318	25	31	33	420	495	615	618	482	473	1589	993	790
MGG_01319	0	0	0	0	0	7	0	0	3	23	23	9
MGG_01323	0	12	24	122	105	166	266	215	251	441	271	167
MGG_01324	0	0	0	147	128	205	174	219	254	569	345	219
MGG_01325	14	12	43	816	1053	979	1145	1150	899	2435	2004	1470
MGG_01326	48	64	46	599	669	814	1237	1258	1084	1625	1089	945
MGG_01327	31	21	32	200	223	408	308	373	283	554	406	565
MGG_01328	0	0	0	17	26	10	46	69	59	133	113	93
MGG_01329	44	20	19	230	247	399	251	216	151	448	346	262
MGG_01330	0	0	0	0	0	0	0	8	34	0	15	6
MGG_01331	27	21	12	210	196	196	204	190	115	447	428	250
MGG_01333	36	48	40	858	833	1315	716	669	576	2948	1955	1476
MGG_01334	0	0	0	0	9	8	3	1	0	12	0	6
MGG_01335	0	5	5	131	108	218	45	126	143	469	358	254
MGG_01336	0	0	0	750	574	981	379	376	311	1589	614	389
MGG_01337	0	20	0	92	94	145	395	547	435	793	805	556
MGG_01338	0	0	0	31	23	25	125	148	87	174	145	95
MGG_01341	0	0	9	100	106	139	162	91	108	483	262	162
MGG_01342	8	9	31	156	186	382	419	530	461	551	425	213
MGG_01343	0	4	0	141	180	187	223	211	212	377	167	191
MGG_01344	0	5	5	60	67	158	182	96	55	318	162	181
MGG_01345	17	16	12	221	198	220	265	287	216	955	537	475
MGG_01347	30	8	9	411	472	565	291	278	212	736	492	315
MGG_01348	161	0	0	1526	1888	2661	1577	1739	1713	3514	2393	2069
MGG_01349	22	0	5	157	149	225	132	115	101	389	208	114
MGG_01350	0	0	5	0	12	8	14	17	0	48	32	24
MGG_01351	64	80	140	1116	1301	1626	1659	1565	1374	4682	2535	2328
MGG_01352	11	36	8	60	120	106	136	153	168	282	172	199
MGG_01353	0	16	30	78	119	126	69	80	84	1055	431	766
MGG_01354	0	0	0	83	85	102	93	72	85	110	98	73
MGG_01355	0	11	16	54	69	49	78	32	64	189	127	82
MGG_01356	0	4	3	0	28	41	0	24	16	62	27	12
MGG_01357	0	0	0	0	0	0	4	8	0	0	0	0
MGG_01358	0	0	0	1	1	5	0	0	1	0	0	0
MGG_01359	16	16	8	700	673	980	565	452	435	1526	691	683
MGG_01361	8	16	19	143	233	275	403	348	367	893	688	344
MGG_01362	58	40	56	333	321	526	678	538	575	1173	796	672
MGG_01363	0	0	0	50	70	59	58	54	58	98	174	116
MGG_01364	11	0	0	233	113	194	194	302	298	700	426	403
MGG_01365	0	0	0	18	7	11	18	34	32	50	40	15
MGG_01366	0	0	0	0	0	0	7	0	0	2	0	0
MGG_01367	0	0	0	33	18	28	663	707	600	1037	769	699
MGG_01368	0	0	0	10	9	0	16	19	43	152	134	76
MGG_01369	13	5	32	40	67	94	139	165	124	857	500	712
MGG_01370	0	0	0	25	39	75	168	106	127	568	258	206
MGG_01372	12	0	0	65	81	100	144	95	66	219	203	116
MGG_01373	36	7	14	16	3	12	153	293	177	1865	1114	1357
MGG_01374	0	0	0	0	0	8	0	4	0	7	4	0
MGG_01375	0	0	0	0	0	0	0	0	0	0	0	0
MGG_01376	12	29	30	171	272	324	279	469	509	1158	1201	516
MGG_01377	0	5	0	175	172	194	271	246	207	463	469	283
MGG_01378	71	33	86	880	883	1433	1757	1683	1548	3103	2329	2078
MGG_01380	44	55	105	556	728	747	759	727	539	2117	1067	929
MGG_01381	20	28	24	542	638	722	2833	3082	2865	1918	1362	1145
MGG_01382	73	57	101	1454	1356	1755	1265	946	1048	2123	1529	1505
MGG_01383	0	0	4	888	974	1262	501	566	333	1735	967	355
MGG_01385	3	4	8	551	537	856	727	940	568	1689	1024	633
MGG_01386	0	0	0	79	83	162	154	183	125	270	174	149
MGG_01387	0	0	0	250	233	222	146	130	139	821	320	256
MGG_01388	0	0	0	8	18	24	9	2	5	72	47	15
MGG_01389	0	4	0	58	76	104	76	98	50	861	351	22
MGG_01390	32	20	22	145	71	87	71	36	83	335	150	108
MGG_01391	491	457	510	593	565	991	467	372	385	1890	1199	1115
MGG_01392	0	0	0	0	3	0	0	0	0	13	0	0
MGG_01393	0	0	0	0	0	0	8	0	8	28	4	8
MGG_01394	25	13	16	7	0	16	32	65	47	89	44	5
MGG_01395	0	0	0	0	0	0	7	31	17	12	0	4
MGG_01396	0	0	0	54	84	119	173	248	191	1101	826	211
MGG_01397	0	0	0	117	89	130	51	66	74	171	107	66
MGG_01398	8	0	0	31	23	66	53	80	27	126	94	72
MGG_01399	0	0	0	0	0	8	13	21	33	13	0	26
MGG_01400	0	0	9	122	105	246	112	156	105	163	141	156
MGG_01401	0	0	0	0	0	16	5	9	0	245	81	12
MGG_01402	0	0	0	0	0	0	27	12	8	638	393	15
MGG_01403	0	0	0	15	6	50	5	8	16	36	32	15
MGG_01404	9	0	0	615	729	865	1023	1009	1018	5884	3044	1885
MGG_01405	0	0	0	0	0	0	0	7	0	0	0	0
MGG_01406	0	0	0	16	54	64	92	39	49	205	99	87
MGG_01407	0	0	0	141	177	248	300	208	287	665	507	252
MGG_01408	0	4	0	17	39	29	57	14	78	609	332	152
MGG_01409	52	76	76	754	797	1144	1221	1153	1259	2886	2019	1738
MGG_01410	0	0	13	222	193	444	208	280	276	861	524	566
MGG_01411	0	0	0	9	0	0	0	4	0	0	0	3
MGG_01412	0	0	0	8	21	9	20	22	32	34	23	23
MGG_01413	0	4	0	9	0	19	0	4	8	38	7	2
MGG_01414	0	0	0	304	383	327	645	690	627	1468	790	630
MGG_01417	0	0	0	231	145	329	242	269	221	415	260	225
MGG_01418	8	0	0	12	36	66	40	30	16	363	210	59
MGG_01419	21	25	8	91	80	69	88	104	127	182	151	108
MGG_01420	0	0	0	25	14	35	77	58	51	158	66	68
MGG_01421	29	12	12	184	244	272	371	369	261	487	382	369
MGG_01423	33	62	60	325	434	521	668	608	539	1051	781	458
MGG_01424	13	12	22	139	157	303	252	334	269	434	210	218
MGG_01425	0	0	4	16	10	16	4	11	38	16	12	28
MGG_01426	32	4	16	150	202	233	130	204	157	472	310	291
MGG_01427	0	0	0	51	61	55	91	77	34	220	180	216
MGG_01428	52	36	51	156	93	292	257	231	254	594	321	342
MGG_01429	0	0	5	37	28	56	70	28	56	138	59	84
MGG_01430	0	0	0	36	74	40	73	159	93	217	106	146
MGG_01431	0	0	0	8	9	17	44	70	65	142	110	100
MGG_01432	92	24	32	279	265	367	293	366	309	748	475	448
MGG_01433	0	0	4	89	90	90	109	165	82	258	173	174
MGG_01434	35	12	22	376	429	444	472	371	331	1056	763	474
MGG_01435	0	0	0	0	4	0	8	0	0	42	4	0
MGG_01436	0	0	9	93	109	173	213	118	120	359	348	224
MGG_01437	0	5	0	87	39	124	60	85	45	133	80	45
MGG_01438	12	4	0	192	213	318	117	143	80	373	207	151
MGG_01439	0	4	0	59	20	26	33	24	39	87	26	40
MGG_01442	0	0	0	57	44	24	78	62	55	72	52	76
MGG_01443	4	0	12	113	99	248	129	120	136	318	213	241
MGG_01444	0	5	0	2147	2199	2925	2859	2388	2328	6818	3662	2710
MGG_01445	0	12	0	31	15	12	37	52	65	10	27	33
MGG_01447	46	28	36	226	164	253	202	140	179	735	269	270
MGG_01448	4	0	5	63	77	94	81	76	121	249	189	160
MGG_01449	71	28	22	274	332	476	445	539	498	950	847	659
MGG_01450	0	16	5	218	236	323	342	211	208	1046	688	583
MGG_01452	4	44	32	399	627	749	1477	1746	1579	1322	1029	835
MGG_01453	0	0	0	601	724	817	24	19	44	228	122	46
MGG_01454	0	0	0	15350	19142	22923	42	34	57	2942	2362	422
MGG_01455	0	0	0	1	3	10	41	5	4	12	8	7
MGG_01456	13	4	9	290	309	394	239	356	242	1487	1010	421
MGG_01457	0	0	9	74	71	96	69	139	104	130	139	41
MGG_01458	4	0	0	112	142	191	331	327	298	631	543	308
MGG_01460	0	0	0	27	36	25	48	21	43	262	134	76
MGG_01461	38	45	36	1187	1190	1792	4475	3991	3560	3464	2511	1569
MGG_01463	88	60	65	528	680	792	1081	1127	1009	3375	1722	1317
MGG_01465	0	0	0	0	16	4	6	4	0	0	30	0
MGG_01466	73	14	54	473	526	706	679	569	568	1800	1540	984
MGG_01467	18	0	4	292	491	640	349	333	421	1601	958	654
MGG_01468	0	8	8	254	275	336	264	335	447	1127	570	518
MGG_01469	0	12	12	672	676	1058	684	586	630	1513	1199	983
MGG_01470	26	8	0	256	207	296	121	87	127	391	370	239
MGG_01471	0	16	8	124	126	187	133	140	115	449	301	263
MGG_01472	168	75	94	1077	1247	1493	844	1117	734	3292	1838	1669
MGG_01473	27	122	76	3176	3158	4472	2356	2525	2258	7379	4857	3038
MGG_01474	0	4	0	122	75	135	167	82	80	210	198	152
MGG_01475	0	0	0	93	71	152	130	102	107	125	96	42
MGG_01478	4	18	0	173	265	341	230	277	186	630	354	274
MGG_01479	0	0	2	0	2	9	7	0	13	25	8	0
MGG_01480	49	8	22	81	69	159	73	124	53	326	135	56
MGG_01481	8	4	0	212	167	305	210	213	119	458	267	305
MGG_01482	0	4	0	16	66	94	35	13	102	144	60	86
MGG_01484	22	36	68	550	562	559	677	635	435	1455	1083	723
MGG_01485	28	5	12	161	272	366	319	387	347	709	497	417
MGG_01486	0	0	9	24	33	10	54	54	56	151	128	38
MGG_01487	0	0	0	0	8	15	0	4	0	39	16	0
MGG_01488	0	0	0	33	37	26	25	74	25	121	31	55
MGG_01489	25	12	20	301	370	428	385	484	444	757	471	385
MGG_01490	77	92	127	1687	1541	2115	2239	1937	1664	2769	1656	873
MGG_01492	11	4	21	209	127	323	211	177	75	778	430	350
MGG_01493	0	0	0	529	582	760	516	564	432	1168	662	589
MGG_01494	12	0	16	200	256	425	131	188	169	765	388	264
MGG_01495	0	0	0	0	0	0	0	0	0	0	0	0
MGG_01501	0	0	8	63	43	73	74	143	105	375	233	208
MGG_01502	29	9	40	278	377	373	257	256	391	799	497	443
MGG_01503	8	24	40	129	208	268	293	296	330	606	368	340
MGG_01504	0	0	5	88	151	127	188	181	127	447	290	162
MGG_01505	7	13	17	101	201	300	126	117	104	500	316	192
MGG_01506	0	11	16	174	282	387	270	255	193	524	267	214
MGG_01507	0	28	32	540	570	660	691	844	532	1046	538	779
MGG_01508	57	25	52	754	815	1061	896	801	813	2399	1390	1187
MGG_01509	0	11	0	60	81	163	64	48	104	314	182	98
MGG_01510	0	8	0	64	93	82	106	86	151	367	148	119
MGG_01511	0	0	8	24	16	7	8	36	87	138	204	99
MGG_01512	4	0	0	136	114	118	173	46	105	222	97	199
MGG_01516	0	0	9	85	132	225	431	391	437	929	448	441
MGG_01517	0	16	12	128	112	194	142	171	108	267	174	151
MGG_01518	20	9	13	325	440	433	405	365	436	958	558	655
MGG_01519	45	20	40	216	290	353	287	333	146	1108	659	512
MGG_01520	28	60	39	490	560	583	406	505	294	1872	1198	1209
MGG_01521	23	19	34	1153	1316	1621	1261	1104	955	3236	2258	1798
MGG_01523	0	5	0	46	105	166	30	146	67	564	464	181
MGG_01524	20	21	2	327	468	633	438	433	449	1501	1136	930
MGG_01525	0	12	16	250	260	309	141	166	99	810	443	404
MGG_01528	51	24	11	292	216	345	284	270	277	755	515	548
MGG_01529	0	9	15	117	77	94	70	76	37	347	192	177
MGG_01530	0	0	0	19	20	43	0	8	0	134	64	29
MGG_01532	0	0	0	91	163	136	53	25	26	827	256	63
MGG_01534	36	0	8	123	211	358	276	280	221	585	366	380
MGG_01535	0	4	0	219	114	370	236	269	143	374	162	222
MGG_01537	62	108	48	518	527	886	958	1114	895	2811	2047	1869
MGG_01538	30	0	0	282	326	403	515	485	414	644	391	344
MGG_01539	29	25	17	874	966	1238	994	1080	662	924	696	509
MGG_01540	0	2	0	76	94	98	131	116	79	241	180	185
MGG_01541	0	0	0	5	8	5	0	0	0	0	5	5
MGG_01542	0	0	0	11	24	24	52	24	32	1545	1168	139
MGG_01543	0	0	0	0	12	8	13	12	40	74	29	8
MGG_01544	0	0	0	23	4	31	8	14	6	58	49	30
MGG_01546	0	4	13	14	0	19	14	12	32	34	16	10
MGG_01547	30	30	23	92	56	139	148	127	109	137	176	172
MGG_01548	24	15	24	57	92	164	112	115	73	178	98	79
MGG_01549	0	8	8	137	164	220	132	160	146	453	301	197
MGG_01550	43	57	116	872	1106	1329	1477	1261	1202	3472	2103	1755
MGG_01551	32	50	52	1086	1159	1833	2513	2274	1954	4695	2691	2134
MGG_01552	6	5	0	51	42	57	61	81	35	121	101	99
MGG_01553	71	64	78	1725	2623	2712	1342	1136	1030	2038	1291	1305
MGG_01556	36	36	29	430	442	508	337	406	215	1210	784	514
MGG_01557	0	5	12	290	175	313	332	393	277	601	511	285
MGG_01558	15	16	54	534	497	681	533	594	740	1748	914	714
MGG_01559	20	8	5	119	158	138	115	128	128	502	275	241
MGG_01560	0	0	0	60	39	72	30	35	52	124	151	81
MGG_01561	107	16	88	253	277	393	434	523	457	1259	939	919
MGG_01562	20	27	30	337	319	441	311	281	278	1112	812	543
MGG_01563	62	16	9	704	1051	1077	766	548	805	1434	959	638
MGG_01566	74	48	76	556	566	777	555	601	529	1851	1290	1287
MGG_01567	4	0	3	73	87	68	103	78	63	207	88	110
MGG_01568	0	1	3	207	136	262	178	221	170	350	260	194
MGG_01569	37	0	48	1093	1055	1461	984	1199	709	1578	1041	780
MGG_01570	41	28	24	416	481	611	916	811	752	1530	972	941
MGG_01571	0	0	0	0	0	0	0	0	0	0	0	0
MGG_01572	15	14	32	143	164	172	223	214	260	700	530	529
MGG_01574	0	0	4	90	93	120	121	187	131	531	255	166
MGG_01575	20	20	28	1103	1001	1376	1292	1458	1132	3923	2283	1573
MGG_01577	0	20	0	309	455	550	324	347	368	1321	749	448
MGG_01578	17	16	20	181	260	368	358	562	256	1064	602	534
MGG_01579	64	66	88	1142	1011	1602	1229	1169	1051	3268	2297	1701
MGG_01581	58	79	74	652	782	1111	680	757	540	2562	1568	1125
MGG_01582	69	32	32	426	439	574	677	643	608	1978	1487	1293
MGG_01583	0	0	0	143	162	243	150	209	158	515	346	207
MGG_01584	0	4	4	210	241	322	421	352	316	785	530	493
MGG_01585	0	5	16	422	383	579	282	381	271	998	776	624
MGG_01586	57	28	34	867	1154	1181	745	822	928	1912	1492	1307
MGG_01588	142	109	149	1967	2170	2896	2777	2628	2055	6870	4481	3713
MGG_01589	27	73	74	1580	1477	2018	1240	1100	931	3703	2128	1446
MGG_01590	32	36	62	335	503	453	470	590	473	1814	944	939
MGG_01591	0	8	0	149	247	273	220	199	273	727	544	482
MGG_01592	71	80	119	1506	1466	1958	1844	1746	1584	4825	3183	2760
MGG_01593	0	32	20	2136	2580	3196	3516	3123	3003	5524	3552	2968
MGG_01594	60	6	0	644	652	1032	905	713	472	2292	1421	1071
MGG_01595	94	67	85	441	580	703	829	1068	1096	2797	2009	1754
MGG_01596	4	0	16	361	352	384	966	847	954	1075	761	631
MGG_01597	55	4	36	364	462	656	907	956	1001	1509	1028	952
MGG_01599	8	15	0	212	306	339	173	215	158	945	535	406
MGG_01600	13	4	0	170	181	242	253	246	161	709	397	376
MGG_01601	41	4	8	256	198	289	261	313	418	671	379	405
MGG_01603	0	0	0	39	12	26	48	50	0	244	131	64
MGG_01604	9	16	8	577	643	855	817	734	655	1863	857	580
MGG_01605	11	9	13	188	205	445	479	396	333	707	376	274
MGG_01606	15	59	35	4033	4267	6003	3762	3687	3035	5385	3482	2942
MGG_01607	201	276	369	3621	3820	4670	2519	2497	2184	7071	4657	3681
MGG_01608	0	9	0	117	99	190	181	95	129	490	354	300
MGG_01609	267	190	158	4299	4367	6202	5046	4999	4162	12057	8252	6390
MGG_01611	0	8	0	79	90	125	76	118	62	242	215	138
MGG_01612	0	0	0	53	41	66	95	55	92	67	66	40
MGG_01613	0	0	7	90	63	93	141	90	66	238	114	173
MGG_01614	0	13	20	179	238	191	217	143	164	521	304	318
MGG_01615	28	0	42	244	171	322	241	294	319	816	445	522
MGG_01616	0	4	0	145	155	256	177	253	241	572	335	293
MGG_01620	14	16	80	476	749	999	1087	1161	1162	2056	1366	1342
MGG_01621	4	5	0	153	87	199	183	97	125	267	152	103
MGG_01622	17	32	21	368	422	483	335	351	475	1352	923	849
MGG_01623	0	21	5	143	124	179	64	91	108	416	244	133
MGG_01624	0	0	0	6	4	18	8	22	9	17	24	0
MGG_01625	8	30	40	1044	1155	1298	1456	1666	1621	2605	2251	1675
MGG_01626	0	0	0	22	23	32	56	46	32	79	60	29
MGG_01628	8	0	5	13	13	22	40	48	54	32	37	56
MGG_01629	0	0	19	39	28	70	16	74	77	295	83	148
MGG_01631	51	19	68	1903	1897	2631	2989	2662	2255	6221	3870	3849
MGG_01632	11	16	0	280	218	390	377	267	312	1020	479	657
MGG_01633	12	0	5	36	122	98	110	128	98	398	241	144
MGG_01636	0	18	29	382	621	542	766	566	513	1414	818	909
MGG_01637	0	14	13	260	331	512	513	645	565	1349	767	702
MGG_01638	0	0	0	403	434	439	569	448	722	989	634	467
MGG_01639	0	8	21	266	215	343	274	338	242	775	479	345
MGG_01640	0	0	14	25	25	21	37	38	6	72	45	13
MGG_01641	4	4	17	649	579	829	947	690	897	1031	614	538
MGG_01648	0	9	9	89	177	146	125	119	65	775	516	287
MGG_01651	34	17	16	904	806	1226	692	663	487	2662	1673	1221
MGG_01652	20	20	8	141	150	249	203	200	117	632	533	294
MGG_01653	8	20	4	430	466	579	548	539	458	1326	950	592
MGG_01654	2	8	20	262	263	349	246	298	317	818	493	414
MGG_01655	0	0	0	976	986	1453	3348	3026	2769	1388	1040	789
MGG_01656	57	30	48	521	536	813	599	731	645	1894	1251	1164
MGG_01657	20	0	14	214	463	648	191	361	315	1043	670	585
MGG_01659	0	24	7	108	111	214	249	195	201	377	310	217
MGG_01661	77	9	21	232	293	314	260	209	266	647	429	254
MGG_01662	46	62	59	3792	4227	5650	2152	2436	2164	6286	3501	2929
MGG_01663	0	9	0	188	178	220	190	238	153	393	213	264
MGG_01665	0	0	4	206	155	217	318	228	176	490	147	222
MGG_01666	29	25	66	466	512	558	503	446	493	1433	1104	777
MGG_01667	12	24	31	575	591	974	670	413	461	2361	1359	926
MGG_01668	12	8	13	84	66	167	184	144	124	360	158	184
MGG_01669	19	0	4	193	205	172	139	194	181	484	391	167
MGG_01670	0	4	16	137	235	185	198	262	191	531	324	275
MGG_01671	24	5	48	204	308	257	352	467	338	1307	936	926
MGG_01673	0	0	5	661	818	1047	1243	1252	1026	1401	1030	863
MGG_01674	28	12	40	706	751	1110	1467	1216	1323	2890	2006	1753
MGG_01675	0	0	0	153	199	290	280	224	132	900	500	431
MGG_01676	0	20	0	179	273	298	172	281	240	791	375	269
MGG_01677	0	8	5	151	171	198	170	157	146	547	228	180
MGG_01678	0	0	0	25	27	17	11	15	4	11	7	4
MGG_01679	0	0	0	102	148	192	262	421	425	3596	2638	2319
MGG_01680	20	44	14	220	303	338	156	204	165	778	428	351
MGG_01681	38	12	26	132	122	197	147	199	198	690	284	298
MGG_01682	0	12	12	84	50	113	122	92	73	362	193	245
MGG_01683	0	0	0	287	233	258	246	180	180	507	319	264
MGG_01684	0	0	0	3	9	1	13	10	13	57	21	17
MGG_01687	0	21	16	3945	3897	5891	2813	2917	1536	3074	1870	1469
MGG_01688	20	11	45	943	965	1297	895	796	824	1952	1111	929
MGG_01689	57	58	110	860	1166	1404	1185	1054	856	2680	1671	1585
MGG_01690	20	9	8	140	174	290	289	262	188	508	335	323
MGG_01691	11	4	16	244	239	324	375	409	382	774	537	397
MGG_01692	0	0	0	1383	1561	2242	1291	1485	1240	737	466	511
MGG_01693	3	0	0	148	133	194	133	198	121	319	216	183
MGG_01694	0	4	5	49	17	46	35	65	0	114	137	48
MGG_01695	16	16	32	225	182	229	236	294	354	572	335	307
MGG_01696	0	0	6	68	61	58	100	88	48	251	112	138
MGG_01698	21	36	26	192	280	386	497	319	307	763	489	347
MGG_01699	0	4	4	142	120	184	124	203	121	304	212	240
MGG_01700	0	0	0	59	55	60	62	67	42	154	146	58
MGG_01701	0	0	0	5	4	27	8	16	5	12	25	8
MGG_01702	13	0	13	180	216	208	326	259	338	325	318	231
MGG_01703	26	17	56	705	666	1022	1053	829	937	1842	1260	1182
MGG_01704	0	0	8	250	262	428	266	175	238	599	496	388
MGG_01705	0	0	4	107	187	131	246	179	193	528	239	268
MGG_01706	28	28	28	578	527	839	394	432	299	2246	1236	1033
MGG_01707	0	0	40	163	293	395	216	267	365	946	710	523
MGG_01708	19	12	0	268	176	162	258	229	169	658	471	496
MGG_01709	9	14	0	106	85	149	134	108	130	731	374	368
MGG_01710	11	13	37	424	473	440	142	188	145	552	369	385
MGG_01711	32	24	48	487	602	554	337	354	290	1135	750	578
MGG_01712	60	72	56	2160	1922	3144	1877	2247	1658	7366	5105	4367
MGG_01713	0	0	11	429	584	792	597	743	1494	7173	5993	5696
MGG_01717	0	0	0	173	124	191	170	272	131	389	228	158
MGG_01719	9	43	30	2959	2983	3867	1264	1261	842	3216	2261	1558
MGG_01720	64	28	23	619	666	948	530	470	579	1633	1261	775
MGG_01721	88	88	98	2659	2407	3650	1988	2197	1722	6111	3920	2653
MGG_01722	40	28	40	488	457	575	457	531	535	1787	1032	1011
MGG_01723	0	0	9	13	63	54	46	92	0	131	58	41
MGG_01724	28	0	0	119	141	271	257	205	209	522	348	272
MGG_01725	57	32	49	123	94	255	194	227	188	530	447	302
MGG_01726	4	4	14	201	145	81	129	82	146	409	218	183
MGG_01727	0	5	5	24	36	69	48	80	68	115	112	89
MGG_01728	11	26	31	854	980	1140	794	751	534	1163	879	836
MGG_01729	0	0	9	1414	1629	1934	959	899	733	2352	1194	1007
MGG_01730	16	24	16	5177	5819	6812	899	787	920	3161	1918	998
MGG_01731	0	0	0	35	33	101	39	52	33	56	108	43
MGG_01732	0	0	17	581	600	882	2448	2034	1438	1509	1207	905
MGG_01734	0	0	16	383	458	713	830	642	643	1298	748	597
MGG_01741	63	20	16	162	166	258	327	262	273	789	420	258
MGG_01742	387	350	405	4616	4537	6333	8344	8524	8409	23296	15312	13899
MGG_01743	103	121	112	885	1019	1450	1291	1843	1400	3576	2431	2865
MGG_01744	40	44	0	1804	1744	2449	841	744	622	2319	1383	1169
MGG_01745	32	40	48	440	396	702	454	522	350	1364	850	685
MGG_01746	119	163	100	1373	1333	1744	1664	1669	1741	5569	3281	3425
MGG_01747	14	0	0	248	291	412	151	190	245	528	375	246
MGG_01748	8	0	8	285	376	448	457	374	362	668	490	443
MGG_01750	17	25	22	224	205	277	459	522	376	700	463	458
MGG_01751	74	48	35	349	359	456	399	527	477	915	794	535
MGG_01752	47	33	41	283	376	494	689	866	709	1169	765	692
MGG_01753	11	0	5	151	218	180	142	112	117	521	350	318
MGG_01754	0	4	0	175	207	291	237	157	138	506	308	197
MGG_01755	40	36	38	1979	1801	2685	1060	1144	896	2211	1191	1061
MGG_01756	29	21	23	305	329	567	479	450	300	1011	716	477
MGG_01757	62	32	40	689	988	1017	1222	1132	1175	2424	1627	1239
MGG_01758	0	0	0	16	45	107	131	130	120	306	216	139
MGG_01759	36	12	16	268	254	410	237	348	272	833	536	496
MGG_01760	58	24	8	227	212	282	210	224	140	397	397	241
MGG_01762	0	36	34	475	437	616	341	489	265	1350	672	547
MGG_01763	0	0	0	8	0	0	0	5	5	0	0	2
MGG_01764	0	4	2	100	91	130	116	75	58	136	46	31
MGG_01765	5	28	21	215	162	189	399	366	221	764	429	387
MGG_01766	48	14	28	287	165	313	215	323	151	385	230	241
MGG_01767	0	0	0	85	86	137	118	123	145	241	161	201
MGG_01768	60	8	0	429	624	769	947	880	953	1551	917	738
MGG_01769	4	8	8	57	98	112	309	203	220	664	425	159
MGG_01770	0	21	12	72	70	141	87	98	131	485	288	243
MGG_01771	4	4	12	284	301	318	195	213	139	466	264	231
MGG_01772	37	0	0	349	286	403	212	200	178	510	349	279
MGG_01773	0	0	12	222	384	411	469	374	339	546	399	401
MGG_01776	0	0	17	479	424	644	666	636	595	1142	508	355
MGG_01777	0	16	6	250	283	491	566	677	587	805	741	490
MGG_01778	0	0	4	185	200	270	468	571	492	671	260	220
MGG_01779	0	0	0	0	0	0	0	0	0	0	0	0
MGG_01780	0	0	8	213	214	369	216	237	214	596	367	226
MGG_01781	46	17	63	798	858	1282	1323	1292	1134	2294	1453	1123
MGG_01782	72	0	44	333	303	331	398	377	413	924	746	567
MGG_01783	0	8	29	1027	1002	1461	712	522	534	609	569	330
MGG_01784	0	0	0	44	46	67	89	203	30	262	98	65
MGG_01785	16	13	28	340	361	427	226	339	210	616	340	310
MGG_01786	44	16	21	368	392	622	591	464	321	661	541	339
MGG_01790	402	369	435	5970	6700	6336	1996	2244	1732	4328	3943	4290
MGG_01791	9	13	16	184	251	260	154	207	250	428	243	254
MGG_01794	8	12	24	391	453	571	403	486	451	1365	921	741
MGG_01795	60	9	36	276	284	465	354	505	484	980	712	538
MGG_01796	0	0	0	0	0	0	15	11	0	11	4	7
MGG_01799	0	0	4	10	22	4	24	28	20	12	32	13
MGG_01800	0	0	0	74	76	146	32	100	75	150	113	143
MGG_01801	0	12	9	52	85	113	156	76	64	262	133	158
MGG_01802	100	86	93	840	886	1284	853	975	1207	4126	2665	1602
MGG_01804	12	4	0	169	183	319	253	212	256	674	381	351
MGG_01805	0	8	7	225	354	310	240	333	314	764	493	445
MGG_01806	0	0	0	0	7	13	0	12	9	65	17	29
MGG_01807	51	36	28	664	624	943	919	906	616	1663	937	740
MGG_01809	0	0	0	0	0	0	0	0	0	0	0	0
MGG_01811	0	0	0	68	178	84	244	325	251	578	463	276
MGG_01812	0	0	0	41	64	60	35	64	39	95	58	47
MGG_01813	5	0	0	115	104	261	207	191	186	633	267	277
MGG_01814	16	0	0	237	202	241	202	140	229	551	327	278
MGG_01815	12	16	20	186	188	196	253	248	274	609	246	280
MGG_01816	32	7	44	601	540	949	612	673	710	1475	996	664
MGG_01817	0	0	9	156	241	176	265	263	237	470	374	194
MGG_01818	32	44	36	340	401	475	681	768	598	965	677	504
MGG_01819	188	152	145	1169	1298	1747	2605	2620	2356	2910	1859	1238
MGG_01822	64	20	24	267	260	475	2398	2654	2047	1498	1030	446
MGG_01823	12	8	5	220	229	212	443	549	373	778	401	328
MGG_01824	4	4	17	270	232	323	285	288	368	856	575	488
MGG_01825	12	0	0	105	176	270	347	264	287	463	216	170
MGG_01826	0	0	0	66	113	120	98	42	45	289	205	104
MGG_01827	0	0	0	5	5	0	0	0	0	11	0	4
MGG_01828	60	26	58	632	511	708	665	656	725	2029	1401	1580
MGG_01829	0	0	0	27	58	55	64	40	44	101	161	119
MGG_01830	0	0	0	0	0	0	0	0	4	0	0	0
MGG_01831	0	0	0	38	34	15	32	32	43	50	59	71
MGG_01832	40	20	56	314	273	439	286	355	356	929	631	567
MGG_01833	0	0	0	16	43	96	100	60	95	339	160	124
MGG_01834	8	0	8	191	188	314	276	263	240	656	343	291
MGG_01835	36	0	12	285	314	365	206	254	298	742	387	551
MGG_01836	97	14	20	348	333	482	714	615	501	1010	723	535
MGG_01837	4	8	16	166	159	312	275	219	217	737	432	525
MGG_01838	0	8	4	111	165	222	146	163	132	367	241	241
MGG_01839	0	0	0	0	8	0	8	0	30	16	28	0
MGG_01840	0	14	16	292	297	285	363	346	277	747	492	353
MGG_01841	0	0	0	0	0	19	28	21	12	23	41	34
MGG_01842	20	4	15	129	282	217	200	117	215	795	352	296
MGG_01843	0	0	0	83	55	68	190	212	127	486	310	178
MGG_01844	0	0	0	126	116	240	232	177	171	429	386	266
MGG_01845	16	15	5	174	198	279	154	164	155	661	513	335
MGG_01846	0	12	13	149	176	176	250	269	266	678	316	393
MGG_01847	5	4	8	166	98	204	88	134	90	252	280	143
MGG_01848	0	0	0	66	59	192	135	55	43	289	112	118
MGG_01849	14	8	33	272	300	352	409	457	446	854	735	575
MGG_01850	0	4	0	272	371	473	174	325	274	1003	638	457
MGG_01851	0	0	0	0	4	5	4	12	16	76	28	4
MGG_01852	0	23	12	114	160	251	207	184	183	456	300	243
MGG_01853	0	0	0	0	0	0	0	0	0	0	0	0
MGG_01855	0	0	0	0	4	0	0	0	0	0	0	0
MGG_01856	0	0	0	0	8	14	0	4	12	32	12	28
MGG_01857	11	0	4	28	42	154	38	52	12	177	130	54
MGG_01859	0	0	0	262	290	350	294	304	310	1318	553	451
MGG_01861	0	0	0	8	0	0	8	4	0	12	28	28
MGG_01862	0	0	0	42	49	96	25	51	66	665	425	286
MGG_01863	0	0	0	793	920	1227	711	804	465	2396	1330	609
MGG_01864	0	0	0	76	128	111	90	130	40	167	228	179
MGG_01865	0	0	0	125	104	148	101	166	111	503	309	297
MGG_01866	0	0	20	52	54	54	33	46	26	198	81	79
MGG_01867	6	36	25	76	149	235	160	139	88	81	74	48
MGG_01868	8	0	0	4	4	23	14	17	24	19	0	3
MGG_01870	8	8	16	44	50	37	21	35	16	30	4	9
MGG_01872	0	0	13	214	295	399	487	403	460	1510	872	801
MGG_01873	0	0	0	166	167	189	201	221	184	369	294	143
MGG_01874	0	4	0	77	102	133	197	214	153	529	307	412
MGG_01875	0	0	0	0	6	0	27	5	9	4	4	12
MGG_01876	0	0	5	595	451	726	1418	1333	913	1530	1190	1115
MGG_01877	0	9	4	216	192	344	236	191	176	537	338	227
MGG_01879	0	0	0	0	0	0	0	5	11	7	0	4
MGG_01882	0	0	0	5	14	20	24	24	5	9	7	8
MGG_01883	0	5	20	509	469	612	504	419	454	1095	681	483
MGG_01885	0	5	0	205	242	317	1150	1189	1166	2319	996	1149
MGG_01886	0	0	7	82	47	76	87	66	44	143	124	78
MGG_01887	0	0	0	74	97	167	75	83	112	396	212	166
MGG_01888	6	0	0	44	36	44	53	54	30	87	55	108
MGG_01890	19	0	62	60	156	95	152	91	72	241	146	92
MGG_01891	0	0	0	0	0	0	0	0	0	0	0	0
MGG_01892	0	12	12	56	115	119	135	66	59	282	161	215
MGG_01893	7	16	5	60	65	157	65	56	104	216	189	96
MGG_01894	0	5	16	355	379	577	217	299	266	732	343	347
MGG_01895	25	11	16	134	148	209	68	154	151	503	227	204
MGG_01896	0	0	0	0	8	0	0	0	0	16	5	0
MGG_01900	0	0	0	0	0	0	0	0	0	0	0	0
MGG_01903	0	0	0	80	105	141	49	56	28	112	43	36
MGG_01904	0	0	0	0	3	0	0	0	0	0	4	2
MGG_01905	0	0	0	257	252	312	508	460	451	1521	1061	1194
MGG_01906	0	0	0	40	51	68	30	122	44	148	85	126
MGG_01909	15	24	17	149	167	150	178	183	118	333	213	190
MGG_01910	0	0	0	0	0	0	0	0	0	2	0	0
MGG_01912	0	0	0	58	58	127	96	90	63	224	86	89
MGG_01914	0	0	0	0	0	0	0	0	0	0	0	0
MGG_01916	0	15	0	0	0	0	8	0	4	0	0	8
MGG_01917	13	7	5	59	104	78	56	81	92	175	211	136
MGG_01918	5	0	0	57	52	55	96	72	121	190	130	77
MGG_01920	8	0	0	113	122	156	289	272	315	337	410	229
MGG_01921	0	0	0	12	0	0	4	12	1	8	6	9
MGG_01922	0	0	0	129	120	136	214	229	94	363	244	122
MGG_01923	0	0	0	13	16	0	9	23	23	15	37	17
MGG_01924	0	0	0	142	162	228	337	276	246	757	356	34
MGG_01925	292	156	155	413	559	764	585	570	524	544	360	365
MGG_01931	0	0	6	1055	1189	1468	2342	2453	1963	1614	1580	802
MGG_01932	12	5	40	50	71	68	147	88	94	166	113	144
MGG_01933	0	4	0	4	9	0	0	13	0	4	14	19
MGG_01934	0	0	0	0	0	0	0	1	0	8	0	0
MGG_01935	0	0	0	4	16	12	38	34	44	171	254	68
MGG_01940	0	0	0	110	96	112	38	23	70	106	62	159
MGG_01941	0	0	0	1177	1076	1398	419	379	291	1201	977	969
MGG_01943	0	0	0	0	0	0	22	10	39	18	19	33
MGG_01944	0	0	0	5	5	27	388	351	109	371	308	332
MGG_01945	0	0	0	9	5	11	4	5	7	125	109	10
MGG_01946	0	0	0	0	0	0	0	0	0	0	0	0
MGG_01947	0	0	0	0	0	0	0	0	0	0	0	0
MGG_01949	0	0	0	0	0	0	0	0	0	4	0	0
MGG_01950	0	0	0	3	5	0	0	5	0	8	0	5
MGG_01951	0	0	0	0	0	11	8	0	8	0	0	0
MGG_01952	0	5	0	287	269	425	633	569	331	2908	1584	1304
MGG_01953	0	0	0	20	13	4	10	4	11	11	15	27
MGG_01956	0	0	0	58	141	230	136	138	135	322	217	273
MGG_01960	0	0	0	0	0	0	0	0	0	0	0	0
MGG_01961	0	0	0	0	6	4	0	0	0	0	3	0
MGG_01963	0	0	0	45	47	68	106	44	99	146	79	184
MGG_01964	0	0	0	19	34	25	4	10	0	8	0	21
MGG_01969	4	0	18	290	245	321	277	302	256	1076	599	436
MGG_01970	0	0	13	335	436	596	586	520	347	982	924	468
MGG_01971	0	0	4	29	139	119	105	75	96	255	184	116
MGG_01972	0	12	0	93	130	217	154	209	141	521	381	289
MGG_01973	34	24	36	158	308	356	511	385	425	644	451	507
MGG_01974	0	0	9	50	20	37	94	72	62	182	145	157
MGG_01975	0	0	0	0	0	0	0	0	0	33	3	0
MGG_01976	62	28	24	457	491	713	602	612	529	1386	927	684
MGG_01977	20	8	8	164	209	255	245	174	191	577	388	235
MGG_01978	87	99	126	802	938	1334	1941	2055	2029	5140	3419	3705
MGG_01979	16	31	60	460	479	621	824	735	621	2244	1350	1353
MGG_01980	0	0	0	2	12	1	6	8	1	15	0	9
MGG_01981	0	12	0	132	166	264	128	131	64	334	277	218
MGG_01982	4	16	23	441	256	587	366	406	394	764	554	393
MGG_01983	0	0	0	18	26	43	35	27	22	9	111	64
MGG_01984	0	0	4	20	22	8	5	14	23	32	19	21
MGG_01985	288	254	382	3376	3553	3849	853	1338	957	2653	2432	2442
MGG_01986	0	0	0	48	112	149	168	76	91	247	144	132
MGG_01987	52	8	16	252	214	348	373	264	294	734	443	431
MGG_01988	27	17	17	165	277	450	385	344	313	576	411	434
MGG_01989	0	0	0	4	17	0	0	0	0	0	0	0
MGG_01990	138	38	97	982	1036	1539	1344	1506	1089	2570	2053	1572
MGG_01991	36	5	34	503	474	671	541	386	455	963	796	505
MGG_01992	0	0	0	0	0	0	0	0	0	0	0	0
MGG_01993	0	0	0	680	586	1061	1752	1154	879	499	326	340
MGG_01994	0	0	0	159	138	188	231	342	204	375	283	245
MGG_01995	41	50	50	1690	1613	2283	1388	1883	1597	5656	3355	3077
MGG_01996	12	16	17	153	178	276	182	218	225	764	422	253
MGG_01997	0	0	0	0	0	16	0	9	0	0	0	0
MGG_02000	1	0	0	260	306	240	104	110	88	498	172	99
MGG_02001	0	0	0	20	46	110	53	46	28	54	52	15
MGG_02004	0	0	0	0	0	0	0	0	0	0	0	0
MGG_02006	0	0	0	0	0	0	0	0	0	0	0	0
MGG_02009	0	0	0	0	0	0	0	0	0	0	0	0
MGG_02012	0	0	0	0	0	0	0	0	0	0	0	0
MGG_02013	0	0	0	0	0	0	0	0	0	0	0	0
MGG_02014	0	0	0	0	0	0	0	0	0	0	1	0
MGG_02016	0	0	0	0	0	0	0	0	0	0	0	0
MGG_02017	0	0	0	0	0	0	0	0	0	0	0	0
MGG_02019	0	0	0	0	0	0	0	0	0	0	0	0
MGG_02021	0	0	0	0	0	0	0	0	0	0	0	0
MGG_02026	0	0	0	0	0	0	0	0	0	0	0	0
MGG_02027	0	0	0	0	0	0	0	0	0	0	0	0
MGG_02029	0	0	0	0	0	0	0	0	0	0	0	0
MGG_02030	0	0	0	0	0	0	0	0	0	0	0	0
MGG_02031	0	0	0	0	0	0	0	0	0	0	0	0
MGG_02032	0	0	0	0	0	0	0	0	0	0	0	0
MGG_02036	0	0	0	0	0	0	0	0	0	0	0	0
MGG_02041	0	0	0	0	0	0	0	0	0	0	0	0
MGG_02042	0	0	0	0	0	0	0	0	0	0	0	0
MGG_02043	0	0	0	0	0	0	0	0	0	0	0	0
MGG_02045	0	0	0	0	0	0	0	0	0	0	0	0
MGG_02047	0	0	0	0	4	0	0	0	0	0	0	12
MGG_02049	0	0	0	0	0	0	0	0	0	0	0	0
MGG_02050	0	0	0	5	0	0	2	0	0	2	0	4
MGG_02051	0	0	0	0	2	0	0	0	0	8	0	0
MGG_02055	0	0	0	0	0	0	0	0	0	0	0	0
MGG_02056	0	0	0	0	0	0	0	0	0	0	0	0
MGG_02058	0	0	0	0	0	0	0	0	0	0	0	0
MGG_02059	0	0	0	0	0	0	0	0	0	0	0	0
MGG_02060	0	0	0	0	0	0	0	0	0	0	0	0
MGG_02061	0	0	0	0	0	0	0	0	0	0	0	0
MGG_02062	0	0	2	10	20	25	46	22	14	10	2	24
MGG_02063	0	0	0	0	0	0	0	0	0	0	0	0
MGG_02064	0	0	0	0	0	0	0	0	0	0	0	0
MGG_02065	0	0	0	0	0	0	0	0	0	0	0	0
MGG_02067	0	0	0	0	0	0	0	0	0	0	0	0
MGG_02069	0	0	0	157	152	188	219	309	171	438	382	309
MGG_02070	0	0	4	129	158	132	293	202	190	198	313	142
MGG_02071	0	0	9	24	3	69	2	45	63	38	12	71
MGG_02072	4	0	4	12891	13250	18024	13190	12196	11125	21956	13917	10787
MGG_02073	0	0	0	0	0	0	5	26	7	25	13	44
MGG_02074	13	17	48	1127	1375	1701	841	644	841	2674	1478	1230
MGG_02075	0	0	0	26	38	43	38	47	30	261	181	60
MGG_02076	0	0	0	0	0	9	0	2	2	0	14	0
MGG_02077	0	0	5	0	9	9	0	0	0	32	14	19
MGG_02079	0	0	0	0	0	0	0	0	0	0	4	0
MGG_02080	0	0	0	0	0	0	0	0	0	0	0	0
MGG_02081	0	0	0	0	0	4	0	0	0	45	0	0
MGG_02082	0	0	0	0	0	0	27	0	4	56	8	0
MGG_02083	0	0	0	0	0	0	11	2	21	6	11	0
MGG_02084	0	0	9	629	820	845	576	749	551	1943	983	828
MGG_02085	0	0	16	176	199	214	287	194	199	392	271	184
MGG_02086	41	35	32	712	665	884	727	701	473	2018	1194	1057
MGG_02088	26	20	75	516	656	950	1039	1100	998	1567	1131	743
MGG_02089	0	0	0	1	0	0	0	0	11	0	0	0
MGG_02090	0	0	0	0	0	9	98	132	107	25	45	76
MGG_02091	0	0	4	32	29	19	22	21	18	24	17	0
MGG_02093	0	0	0	4	0	0	0	0	0	0	0	0
MGG_02094	0	0	0	0	0	0	0	0	4	0	0	0
MGG_02095	5	9	0	49	121	85	100	140	179	1206	830	781
MGG_02096	0	9	4	155	105	231	152	118	120	138	179	168
MGG_02097	0	0	0	29	33	40	65	117	56	348	190	53
MGG_02098	5	13	40	468	489	846	419	428	290	1185	604	499
MGG_02099	0	25	7	183	381	433	422	522	396	924	566	447
MGG_02100	0	0	0	20	8	21	56	84	76	20	33	26
MGG_02101	0	0	0	3266	3428	4471	317	395	251	340	175	116
MGG_02102	0	0	0	13	19	24	48	18	44	47	17	12
MGG_02103	0	0	4	1088	989	1392	712	815	426	2056	1083	613
MGG_02104	0	14	36	35	39	70	57	37	16	47	56	40
MGG_02105	0	0	0	22	40	43	51	20	43	134	79	137
MGG_02106	0	0	0	39	3	0	25	40	6	24	38	14
MGG_02109	0	0	0	8	0	0	22	14	10	0	0	0
MGG_02110	0	0	0	0	0	0	0	0	0	0	4	0
MGG_02112	0	0	0	551	572	758	71	59	66	583	297	121
MGG_02113	39	11	10	110	92	197	35	54	47	110	98	72
MGG_02114	0	0	0	0	0	8	127	132	78	218	73	37
MGG_02115	0	0	0	8	4	3	0	2	10	5	4	0
MGG_02116	0	0	0	11	10	8	13	16	8	10	45	5
MGG_02117	20	18	31	166	156	393	309	377	342	1529	1071	526
MGG_02118	0	0	0	0	0	5	0	0	0	0	4	0
MGG_02119	0	0	0	512	424	680	119	153	123	307	198	205
MGG_02120	0	0	0	8	20	38	74	128	71	253	315	51
MGG_02121	0	0	0	0	0	0	0	0	0	0	0	0
MGG_02122	7	7	2	105	145	178	71	102	72	370	234	112
MGG_02123	0	0	0	82	35	63	66	41	52	444	199	132
MGG_02124	13	19	62	92	52	142	90	191	72	129	141	187
MGG_02125	0	4	28	553	764	853	342	338	260	855	456	640
MGG_02127	108	71	72	165	111	152	110	74	143	342	345	211
MGG_02128	0	0	0	0	19	21	72	44	32	66	81	127
MGG_02129	16	7	0	16	34	31	41	13	50	39	60	30
MGG_02130	0	0	0	0	0	32	38	9	8	156	72	73
MGG_02132	0	0	7	263	247	264	86	139	198	896	461	312
MGG_02134	0	0	0	44	125	103	108	161	161	290	280	233
MGG_02139	0	0	0	4	0	0	0	8	37	0	0	0
MGG_02142	14	4	9	80	36	53	4	12	16	16	4	0
MGG_02143	0	0	0	0	0	0	0	0	5	0	5	0
MGG_02154	0	0	0	38	23	74	64	62	58	329	289	261
MGG_02155	0	0	0	91	111	122	179	104	258	838	716	465
MGG_02156	17	17	28	330	307	425	497	525	511	1431	960	742
MGG_02157	0	0	12	132	103	116	371	423	275	342	223	122
MGG_02158	0	0	0	48	25	103	145	121	173	148	163	168
MGG_02159	0	12	0	40	107	113	24	83	68	195	154	147
MGG_02160	0	0	0	281	322	479	345	367	287	1109	648	700
MGG_02164	0	0	0	0	0	0	0	0	0	0	0	0
MGG_02165	0	0	0	12	11	15	5	0	5	38	16	0
MGG_02166	0	0	0	0	0	7	31	29	22	9	16	7
MGG_02167	0	0	0	3	14	13	0	12	23	12	0	21
MGG_02168	0	0	0	111	102	80	114	258	134	180	46	171
MGG_02169	0	0	0	131	216	233	228	125	86	312	204	111
MGG_02180	0	0	0	115	118	256	76	87	52	285	174	123
MGG_02182	0	0	0	0	0	0	0	0	0	0	0	0
MGG_02183	25	28	8	245	187	373	314	256	396	672	381	365
MGG_02186	0	0	0	18	48	47	56	62	93	167	64	26
MGG_02187	0	0	0	130	171	130	80	118	81	967	877	496
MGG_02188	0	0	0	0	0	0	0	0	4	0	4	21
MGG_02191	0	0	0	58	14	27	19	21	44	194	44	46
MGG_02192	0	0	0	0	0	20	4	0	0	22	21	0
MGG_02199	0	0	0	1424	1676	1831	681	762	490	887	531	447
MGG_02201	0	0	0	16	23	31	12	34	20	48	53	26
MGG_02202	0	0	0	0	0	4	0	4	0	0	0	4
MGG_02203	0	0	0	12	14	16	16	0	0	20	4	7
MGG_02204	0	0	0	12	0	0	11	12	0	0	15	12
MGG_02205	0	0	0	0	0	0	0	0	0	0	0	0
MGG_02206	0	0	0	0	4	8	12	0	15	0	0	0
MGG_02207	0	0	0	0	0	2	5	1	3	10	0	11
MGG_02208	0	0	0	0	9	4	0	12	11	34	10	0
MGG_02210	0	0	0	0	0	0	0	0	0	78	14	0
MGG_02212	0	1	0	0	0	0	8	3	0	26	19	10
MGG_02216	0	0	0	0	0	0	0	0	0	0	0	0
MGG_02217	0	0	0	3	23	8	4	0	8	156	36	24
MGG_02218	0	0	0	0	3	0	0	8	4	9	10	20
MGG_02220	0	0	0	0	3	0	108	116	231	620	332	447
MGG_02222	0	0	0	100	69	116	67	83	91	1648	852	455
MGG_02223	0	0	0	160	133	92	133	137	131	1620	858	409
MGG_02224	0	0	0	55	53	76	1359	1116	898	1089	922	579
MGG_02225	0	0	0	0	0	14	0	0	0	42	69	7
MGG_02226	0	0	0	16	13	12	30	24	16	83	22	23
MGG_02231	0	0	0	0	0	0	0	0	0	0	0	0
MGG_02232	0	0	0	31	76	76	244	279	304	532	298	506
MGG_02234	0	0	0	0	0	0	0	0	0	0	0	0
MGG_02235	0	0	0	0	0	0	0	8	0	0	0	0
MGG_02236	0	0	0	0	0	0	4	0	0	0	0	0
MGG_02238	0	0	0	24	9	22	26	14	18	13	0	16
MGG_02239	0	0	0	62	48	76	108	124	131	420	210	151
MGG_02240	0	5	0	250	261	420	553	433	409	683	338	371
MGG_02241	0	4	12	135	114	189	64	105	100	292	241	198
MGG_02242	0	0	3	7	39	41	48	55	74	76	55	40
MGG_02243	0	0	0	20	59	71	48	112	156	654	399	208
MGG_02244	0	0	8	143	168	226	255	198	229	372	273	146
MGG_02245	3	0	0	14	4	0	161	103	104	764	316	132
MGG_02246	0	0	0	0	3	4	10	16	18	0	10	0
MGG_02247	0	4	0	41	81	109	62	96	25	177	76	61
MGG_02252	0	10	19	82	66	114	120	122	94	535	514	143
MGG_02253	0	0	4	89	141	194	377	308	194	696	468	198
MGG_02254	0	5	0	253	305	426	298	337	186	367	273	230
MGG_02255	0	0	0	24	26	18	336	620	424	1786	1494	1474
MGG_02256	0	0	4	20	16	23	12	36	16	18	16	36
MGG_02257	0	0	0	0	18	12	41	80	14	880	596	111
MGG_02259	12	0	16	37	52	133	64	48	12	590	306	72
MGG_02261	0	23	17	36	55	35	60	16	56	21	39	7
MGG_02267	0	0	0	0	0	0	12	8	9	92	31	0
MGG_02268	0	0	0	56	63	82	188	182	118	526	217	46
MGG_02269	0	0	0	47	45	81	62	109	118	575	182	62
MGG_02270	0	0	0	0	0	0	0	0	0	6	0	0
MGG_02272	0	0	0	0	0	20	4	7	13	335	14	0
MGG_02273	0	0	0	132	147	217	2518	2288	1531	475	328	256
MGG_02274	0	0	0	0	0	0	0	0	0	131	20	0
MGG_02275	3	0	0	1485	1784	1841	1151	1649	1239	3379	1964	1461
MGG_02283	0	0	0	0	0	2	2	0	14	2	0	0
MGG_02284	0	0	0	84	107	82	74	80	45	389	78	64
MGG_02285	0	0	0	0	4	0	39	35	26	10	9	3
MGG_02287	0	0	0	0	4	0	0	0	0	0	0	0
MGG_02288	0	0	0	0	0	0	0	0	0	0	0	0
MGG_02289	0	0	0	4	6	30	24	26	5	26	26	8
MGG_02290	0	0	0	0	0	0	0	4	0	0	0	0
MGG_02293	0	0	0	0	0	0	0	0	0	0	0	0
MGG_02294	40	46	88	144	185	236	189	281	144	1879	1041	1499
MGG_02295	20	0	35	69	101	174	448	320	343	1209	800	1063
MGG_02296	0	0	0	27	52	92	8	2	6	0	14	23
MGG_02297	18	34	55	556	454	678	386	334	346	1380	861	590
MGG_02302	0	8	0	37	22	21	53	115	49	120	63	29
MGG_02303	8	0	0	81	83	135	142	170	90	269	149	80
MGG_02304	0	0	0	4	8	32	9	31	31	35	12	13
MGG_02305	0	0	0	15	26	28	65	52	54	76	37	34
MGG_02306	0	0	0	74	95	80	57	88	61	276	148	147
MGG_02308	0	13	0	24	37	67	64	73	20	365	152	117
MGG_02309	0	0	0	1285	1028	1543	226	178	184	1158	396	233
MGG_02310	0	0	0	0	0	0	5	0	0	0	0	0
MGG_02313	0	0	0	0	15	8	16	17	0	15	0	0
MGG_02318	0	0	0	0	0	0	0	0	0	0	0	0
MGG_02319	0	0	0	0	0	0	4	4	0	0	11	8
MGG_02320	0	0	0	4	0	8	4	22	40	134	56	83
MGG_02327	0	16	0	11	13	29	8	0	18	5	26	14
MGG_02328	12	8	8	60	61	125	60	68	69	106	74	57
MGG_02329	51	31	45	142	159	284	224	207	240	308	190	214
MGG_02330	0	0	0	130	143	267	157	183	130	2301	887	416
MGG_02331	0	0	0	74	78	125	90	98	47	1101	341	186
MGG_02332	0	0	0	0	0	0	0	0	2	0	11	20
MGG_02334	0	0	0	0	0	0	0	0	0	0	0	0
MGG_02335	0	0	0	0	0	0	0	0	0	147	36	0
MGG_02336	0	0	4	0	0	0	0	4	12	82	215	267
MGG_02337	19	9	13	8	32	64	0	11	13	129	52	36
MGG_02338	0	0	0	9	4	2	4	2	9	8	7	7
MGG_02339	0	0	0	0	10	9	0	0	0	14	12	0
MGG_02340	0	0	0	9	20	40	171	136	107	852	562	80
MGG_02341	0	0	0	0	0	0	0	0	0	0	0	0
MGG_02342	0	0	0	0	0	0	16	0	9	0	8	0
MGG_02344	0	0	0	0	0	0	0	0	0	0	0	0
MGG_02345	0	0	0	0	0	0	0	0	0	0	0	0
MGG_02346	0	21	66	24	58	116	76	56	64	441	265	122
MGG_02347	4	5	12	54	52	57	181	177	115	655	430	338
MGG_02348	0	0	0	15	27	24	33	34	44	176	151	98
MGG_02349	0	0	0	4	5	0	8	0	8	94	41	46
MGG_02350	0	0	0	0	0	0	0	0	0	31	22	0
MGG_02351	0	0	0	0	0	0	0	9	9	66	38	46
MGG_02354	0	0	0	0	0	0	0	0	0	0	0	0
MGG_02355	0	0	0	4	0	3	4	8	0	23	4	4
MGG_02366	9	36	27	257	272	433	243	289	237	729	413	332
MGG_02368	8	6	11	2374	2072	3092	1567	1509	1489	5172	2991	2975
MGG_02369	0	0	0	0	0	0	0	0	0	0	0	0
MGG_02370	212	125	194	1747	1880	2795	1733	1885	1504	6794	3855	3391
MGG_02371	0	8	6	68	78	80	40	112	40	152	85	110
MGG_02372	0	0	0	4	0	0	4	0	8	4	9	0
MGG_02373	0	0	0	18	16	9	177	188	101	446	413	319
MGG_02374	0	0	0	44	44	26	68	44	51	127	67	48
MGG_02376	33	24	55	474	436	710	651	545	619	1247	913	717
MGG_02377	0	0	3	64	82	87	117	136	147	223	244	171
MGG_02378	0	24	45	345	432	640	859	840	848	705	426	509
MGG_02379	0	4	0	10	17	17	21	40	12	0	7	8
MGG_02382	0	0	0	0	0	0	0	8	0	4	0	0
MGG_02383	0	0	0	21	39	36	14	9	17	86	42	6
MGG_02384	12	17	28	249	237	278	215	159	199	501	269	267
MGG_02385	5	8	35	136	226	362	304	281	289	657	468	279
MGG_02386	13	5	12	222	214	271	294	325	316	709	491	356
MGG_02387	0	8	0	28	16	26	32	53	34	92	85	34
MGG_02390	38	56	38	436	675	850	559	451	419	1182	851	887
MGG_02391	13	8	28	674	523	769	626	499	540	1516	940	685
MGG_02392	59	46	87	596	569	964	1053	1018	891	4093	2468	2335
MGG_02393	0	0	0	5	8	0	6	10	0	9	0	4
MGG_02394	0	0	0	28	51	58	95	101	104	202	179	194
MGG_02395	0	0	2	151	136	125	145	138	96	331	226	174
MGG_02398	89	37	107	2101	2410	3112	1630	1579	1560	4294	2912	2194
MGG_02400	0	8	24	157	132	213	240	193	194	508	345	388
MGG_02401	0	0	0	64	53	106	84	68	47	254	262	108
MGG_02402	0	0	0	6	3	8	5	14	5	47	9	10
MGG_02403	0	0	0	0	6	0	223	203	167	318	174	129
MGG_02404	0	0	0	4	26	30	24	14	23	160	55	101
MGG_02405	66	101	80	1066	1071	1397	1056	916	1023	3104	2333	1963
MGG_02406	0	16	17	112	147	128	166	231	179	487	335	245
MGG_02407	28	36	12	453	347	616	1016	804	678	2544	1635	1445
MGG_02408	4	20	44	245	227	399	510	373	375	736	373	358
MGG_02409	43	48	36	855	747	1255	716	753	671	3112	1347	778
MGG_02410	0	0	3	609	841	828	2127	1978	1540	2391	1318	606
MGG_02411	0	8	0	0	22	26	31	46	35	101	75	17
MGG_02412	16	5	16	220	234	415	221	168	153	340	269	244
MGG_02413	12	12	0	111	106	188	222	217	143	362	217	189
MGG_02416	0	0	8	160	140	191	225	274	335	724	453	300
MGG_02417	12	9	4	146	119	216	260	140	144	682	411	414
MGG_02418	75	64	50	393	496	721	763	553	403	1779	1133	806
MGG_02419	10	23	0	388	396	560	586	460	564	939	668	521
MGG_02420	0	0	0	944	1195	1329	651	764	712	2328	1353	845
MGG_02421	4	0	0	5	34	32	33	36	5	80	70	43
MGG_02424	0	0	0	30	0	18	31	28	14	112	121	89
MGG_02425	64	16	68	776	947	1340	994	840	1008	1716	1090	842
MGG_02428	0	0	9	79	132	161	140	66	78	329	173	97
MGG_02429	0	0	0	36	19	32	53	65	13	112	65	43
MGG_02430	0	28	16	99	91	143	155	126	140	448	373	292
MGG_02431	0	0	0	3	0	0	0	0	0	0	0	0
MGG_02432	48	44	52	678	616	850	739	709	703	2096	1255	1217
MGG_02433	0	12	0	110	69	145	79	78	115	447	127	162
MGG_02434	0	7	13	114	140	145	295	183	212	426	237	215
MGG_02435	23	8	40	167	142	198	164	123	134	449	358	190
MGG_02436	0	0	0	16	39	25	76	44	20	90	71	65
MGG_02437	12	18	16	282	242	273	325	215	240	754	361	299
MGG_02438	44	12	53	204	311	489	287	336	229	489	322	280
MGG_02439	42	56	51	703	912	1185	702	635	394	1894	1224	677
MGG_02440	21	8	11	257	407	319	256	322	231	897	624	522
MGG_02441	36	32	102	690	730	783	1579	1756	1935	3039	2185	2092
MGG_02442	28	11	31	241	308	457	476	491	528	1199	640	534
MGG_02443	60	0	68	227	294	407	284	306	291	941	658	391
MGG_02444	20	20	24	166	277	332	825	768	885	668	520	363
MGG_02445	0	0	0	7	13	13	0	12	4	44	11	10
MGG_02446	24	32	24	503	528	802	706	471	480	1044	685	493
MGG_02447	0	0	0	20	14	17	37	67	57	170	143	68
MGG_02448	24	0	11	51	59	71	123	117	92	267	180	125
MGG_02449	95	65	60	731	841	1380	709	621	654	1503	958	866
MGG_02450	96	76	60	1370	1393	2099	1011	1144	972	931	1054	871
MGG_02451	0	6	24	588	710	966	411	409	174	767	482	436
MGG_02453	0	21	12	153	138	141	269	203	238	789	535	430
MGG_02454	13	1	3	264	339	281	229	351	362	645	428	436
MGG_02456	20	5	13	148	264	307	206	363	301	569	330	386
MGG_02457	12	16	75	548	679	729	641	553	422	1377	857	777
MGG_02458	48	5	28	250	303	315	239	284	193	1086	515	468
MGG_02459	29	23	20	126	251	297	245	261	258	621	571	386
MGG_02460	19	25	48	109	158	143	208	242	206	771	461	485
MGG_02461	24	8	20	76	131	145	117	112	125	433	216	243
MGG_02462	4	17	16	259	214	240	234	272	112	809	430	317
MGG_02463	26	24	19	200	212	321	236	259	154	575	512	337
MGG_02464	32	16	28	309	532	579	669	585	538	1027	809	654
MGG_02465	25	36	12	416	637	812	622	596	525	1550	1049	885
MGG_02466	87	147	97	1949	2135	3020	1821	1691	1496	6156	3802	2808
MGG_02467	14	41	83	281	338	682	544	577	490	2828	1649	1463
MGG_02468	0	0	8	185	353	306	439	417	409	829	661	562
MGG_02469	0	0	0	39	74	98	28	43	48	166	124	105
MGG_02471	108	118	139	1533	1558	1986	2168	2070	2113	5644	3651	3375
MGG_02472	0	4	0	82	31	25	89	52	44	123	88	84
MGG_02473	20	36	31	252	348	558	324	445	270	1188	835	683
MGG_02474	4	12	9	558	780	973	904	795	640	1070	822	623
MGG_02475	20	0	20	3984	4043	6161	3620	3871	3185	2168	1860	1815
MGG_02476	68	27	16	405	385	522	389	410	562	1138	757	682
MGG_02477	0	0	12	110	122	139	120	144	136	220	110	110
MGG_02478	51	11	20	249	282	401	464	605	430	824	620	563
MGG_02479	86	61	112	749	964	1375	1420	1526	1073	3887	2493	2041
MGG_02481	48	23	52	531	683	913	926	1105	839	1702	1034	946
MGG_02482	8	16	24	108	112	242	134	172	136	361	207	232
MGG_02483	0	5	4	89	108	192	79	141	110	157	223	171
MGG_02484	0	8	7	82	109	132	143	81	57	415	252	92
MGG_02485	12	4	12	225	271	418	402	420	276	882	504	338
MGG_02486	0	3	8	159	172	260	203	262	240	585	400	280
MGG_02487	71	24	30	895	790	1160	1150	1185	1326	2826	1627	1461
MGG_02488	4	16	14	103	135	294	240	147	121	341	263	278
MGG_02489	38	42	74	2637	3122	3824	1580	1314	1232	2259	1672	1417
MGG_02490	49	45	54	872	890	1155	641	658	659	2663	1701	1341
MGG_02491	5	0	5	34	143	203	114	115	155	374	169	220
MGG_02492	0	9	4	110	68	63	43	41	21	263	117	120
MGG_02493	0	25	32	218	287	356	209	222	299	712	486	458
MGG_02495	0	0	0	0	0	0	0	0	0	0	0	0
MGG_02496	13	28	8	384	260	501	403	397	335	1113	736	547
MGG_02499	54	88	99	556	670	975	920	1060	1186	1460	1077	732
MGG_02501	0	12	7	72	64	121	74	96	58	208	152	115
MGG_02502	5	0	0	55	38	108	88	60	84	667	491	170
MGG_02503	647	586	550	5514	5542	6904	3491	3538	3699	16461	9305	7472
MGG_02504	0	16	20	195	229	258	381	307	212	633	405	359
MGG_02505	124	48	65	395	511	564	450	490	448	1562	923	1068
MGG_02506	0	0	0	49	50	82	113	114	57	336	210	101
MGG_02507	0	5	0	60	51	135	242	193	121	253	176	187
MGG_02508	0	0	0	48	25	97	85	84	37	97	66	47
MGG_02509	0	0	0	22	10	66	4	38	24	62	34	5
MGG_02510	12	0	7	177	123	177	281	176	123	569	395	325
MGG_02511	6	25	20	371	324	563	354	465	350	1896	1084	871
MGG_02512	0	11	28	138	154	207	160	148	134	534	342	260
MGG_02513	0	0	7	48	88	119	93	124	93	305	186	117
MGG_02514	0	0	16	108	170	157	255	294	317	687	380	388
MGG_02515	0	0	4	160	258	254	254	258	184	585	358	292
MGG_02516	21	16	23	249	282	320	469	370	351	1208	724	495
MGG_02517	0	0	24	154	156	253	302	360	281	631	361	302
MGG_02518	3	5	0	142	116	144	118	48	93	359	165	160
MGG_02519	16	0	4	520	529	816	464	509	595	1945	1233	943
MGG_02520	119	110	159	643	498	940	626	641	602	1628	1211	840
MGG_02521	12	20	9	162	341	511	213	249	208	636	545	351
MGG_02522	11	0	0	75	37	58	23	47	28	118	81	65
MGG_02523	0	0	0	146	152	147	118	150	113	358	186	270
MGG_02524	0	0	34	368	240	451	435	329	226	988	509	445
MGG_02525	120	60	64	2636	2651	4202	3120	3655	2913	3871	3412	2822
MGG_02526	76	65	82	560	738	866	1033	1171	1249	2228	1528	1485
MGG_02529	5	0	0	495	563	813	524	314	399	723	808	896
MGG_02530	0	0	0	260	244	421	91	127	45	288	217	192
MGG_02531	0	0	0	11603	12489	17311	5417	5183	4701	6927	3946	3429
MGG_02532	0	4	0	577	578	608	367	398	336	1642	1241	1259
MGG_02533	0	13	7	81	122	209	232	251	225	565	374	260
MGG_02534	0	8	8	90	46	92	56	117	54	361	163	150
MGG_02535	0	8	12	288	252	224	309	366	191	578	364	383
MGG_02536	51	16	15	193	238	290	255	231	201	663	491	465
MGG_02537	8	0	16	68	154	211	86	158	89	279	255	266
MGG_02538	36	18	27	374	677	615	565	636	606	1811	1051	853
MGG_02539	56	11	20	61	74	79	89	72	95	198	117	93
MGG_02540	13	12	32	4380	4618	5799	2752	2261	1844	4437	3245	2285
MGG_02541	8	44	24	3529	3837	4974	2111	2162	1722	3454	2169	2155
MGG_02542	0	0	0	0	12	17	10	15	44	46	19	34
MGG_02543	0	0	0	20	0	19	0	17	12	182	114	0
MGG_02544	0	0	0	298	359	430	531	665	386	301	255	264
MGG_02545	29	26	40	147	210	223	52	44	22	35	58	35
MGG_02546	0	0	0	8	0	4	19	3	25	26	15	23
MGG_02548	0	0	4	0	0	0	0	0	0	0	11	0
MGG_02549	4	0	0	16	35	52	0	0	9	14	0	0
MGG_02550	0	0	0	0	0	5	0	0	0	0	0	0
MGG_02556	0	0	0	0	0	0	0	0	0	0	0	0
MGG_02557	0	0	0	11	5	17	0	7	17	4	0	0
MGG_02559	0	0	0	254	342	474	156	178	103	236	191	70
MGG_02560	0	0	0	9	0	4	10	0	0	0	0	0
MGG_02561	0	0	0	0	4	6	0	0	0	0	0	0
MGG_02562	0	0	0	5	5	4	0	7	4	62	34	16
MGG_02564	0	0	0	0	16	9	34	22	47	42	37	90
MGG_02565	0	0	0	0	0	1	0	0	0	0	1	0
MGG_02566	4	4	4	271	218	395	159	169	121	799	414	360
MGG_02567	0	9	8	317	394	472	443	389	299	885	549	405
MGG_02568	23	17	43	320	279	297	439	354	445	1020	724	689
MGG_02569	4	8	0	179	254	353	200	271	250	632	387	248
MGG_02570	0	0	5	312	341	525	494	429	405	1431	1104	805
MGG_02572	32	64	60	243	285	338	473	617	556	1718	1186	1076
MGG_02573	0	8	0	578	578	1024	847	826	686	1441	765	509
MGG_02574	0	0	4	1121	1136	1673	1451	1578	1420	2555	1660	1001
MGG_02580	13	12	0	124	151	219	159	112	165	576	408	340
MGG_02581	0	0	0	0	15	16	15	17	14	688	413	37
MGG_02582	0	0	0	192	344	486	269	402	229	915	350	275
MGG_02583	0	0	0	30	8	20	81	62	61	151	119	136
MGG_02584	0	0	0	127	142	171	187	263	193	392	179	345
MGG_02590	0	0	0	32	24	10	5	3	6	10	28	21
MGG_02591	0	0	0	0	6	39	0	5	22	22	12	0
MGG_02592	0	0	0	0	3	5	0	0	0	0	0	0
MGG_02593	0	0	0	32	58	47	27	20	20	131	50	14
MGG_02595	5	9	20	379	478	501	1219	1363	925	574	542	418
MGG_02597	30	68	53	715	678	877	820	858	665	1324	772	906
MGG_02598	0	29	0	199	183	245	241	224	120	863	633	424
MGG_02601	0	0	0	0	5	8	76	45	29	10	37	3
MGG_02602	0	0	0	1199	1168	1608	724	780	734	3350	1699	992
MGG_02603	0	12	4	20	26	48	32	70	66	152	62	73
MGG_02604	5	4	5	57	62	171	80	131	82	458	259	148
MGG_02605	70	68	47	823	888	1094	1198	1100	790	2239	1211	909
MGG_02606	39	43	30	951	883	1494	634	730	506	3074	1654	1272
[truncated: 10,829 more rows]
