# Supplementary material for: Transcriptomic profiling of wheat (Triticum Aestivum L.) response to infection by the wheat blast fungus Magnaporthe Oryzae Triticum
Source: Front Plant Sci. 2026 Mar 5;17:1776686. doi: 10.3389/fpls.2026.1776686 (PMC12999787; doi:10.3389/fpls.2026.1776686)
Supplement: Supplementary Table 1 — Comprehensive annotation of predicted MoT effector candidates. This table summarizes all predicted MoT effector candidates identified in this study. For each candidate, information is provided on effector localization prediction (cytoplasmic or apoplastic), signal peptide presence and cleavage site, transmembrane domains, GPI-anchor prediction, subcellular localization, protein length, molecular weight, cysteine content, conserved motifs, PFAM annotations, and sequence similarity to UniRef90 proteins. These annotations were used to support effector candidate identification and downstream functional analyses. An additional worksheet summarizes domain enrichment results for MoT effector candidates based on DAVID analysis, integrating annotations from the InterPro, Pfam, and SMART databases. Enriched domains include chitin-binding, endochitinase-like, metallopeptidase-associated, and DUF-containing families, with associated statistical parameters and contributing genes. This domain-level annotation provides complementary insight into conserved structural features and potential functional properties of MoT effector candidates. [file Table1.xlsx]

## Sheet: MoT Effector Candidate Annotati
Supplementary Table 1. Comprehensive annotation of predicted MoT effector candidates. This table summarizes all predicted MoT effector candidates identified in this study. For each candidate, information is provided on effector localization prediction (cytoplasmic or apoplastic), signal peptide presence and cleavage site, transmembrane domains, GPI-anchor prediction, subcellular localization, pro…
	EffectorP 3.0			SignalP 5.0						DeepTMHMM 1.0	NetGPI 1.1			DeepLoc 2.1						Protein sequences					Annotation					Csyteine statistics
ID	Cytoplasmic effector	Apoplastic effector	Prediction...4	Prediction...5	SP(Sec/SPI)	OTHER	Cleavage site_Num	Cleavage site_Pro	Cleavage score	Num_TMRs	Pred. GPI-Anchored	Omega-site pos.	Likelihood	Localizations	Membrane types	Cytoplasm	Extracellular	Cell membrane	Soluble	Full protein	Full protein length	Mature protein	Mature protein length	Molecular_Weight(kDa)	Motif_10AA	Pfam_annotation	subject	pident	evalue	Cys_Count	Cys_Ratio(%)	Cys_Category
MGG_00043T0	Y (0.923)	Y (0.595)	Cytoplasmic/apoplastic effector	SP(Sec/SPI)	0.998712	0.001288	18-19	AFA-AP	0.8836	0	Not GPI-Anchored	-	0.995	Extracellular	Soluble	0.2376	0.6721	0.4307	0.8368	MRFSIACTIAVLLQTAFAAPLTAGNGPSAGTVEDSTNAVPHCQSGADYDHHGIAKRGKGTGRGCSRTIKGWIASAKCTCIDVRKGVTKGVNNVNAAAAKTNAELVRQVRNGGTELNAFGQKVTAKVKSVHP*	132	APLTAGNGPSAGTVEDSTNAVPHCQSGADYDHHGIAKRGKGTGRGCSRTIKGWIASAKCTCIDVRKGVTKGVNNVNAAAAKTNAELVRQVRNGGTELNAFGQKVTAKVKSVHP*	114	13.5	MRFSIACTIA		UniRef90_G4NEU3	100	1e-66	4	3.51	Cys-rich
MGG_00052T0	-	Y (0.517)	Apoplastic effector	SP(Sec/SPI)	0.901296	0.098704	18-19	AAA-SP	0.6577	0	Not GPI-Anchored	-	0.982	Cytoplasm|Extracellular	Soluble	0.6508	0.6665	0.1195	0.8743	MRFSTAIISTVAFGLAAASPLVNRMAGGPSVIPGKGFFLAVDGDLREMDPENAASNAWVLSLRRVATGFYAAVIEPRSRDKTQNPTFYINGTLADEQTLKYDIPGAFPLSMTVRADREVADGEYVVSFRNSDQDNFVAVAKRADGIPVLAPALYGGTWAVCRRDLPTSTGPVSVMMPRAVGAGQSAPEGCVTVSFVSMCTDLAELQPTDGWNHDNVYEIKCVAN*	225	SPLVNRMAGGPSVIPGKGFFLAVDGDLREMDPENAASNAWVLSLRRVATGFYAAVIEPRSRDKTQNPTFYINGTLADEQTLKYDIPGAFPLSMTVRADREVADGEYVVSFRNSDQDNFVAVAKRADGIPVLAPALYGGTWAVCRRDLPTSTGPVSVMMPRAVGAGQSAPEGCVTVSFVSMCTDLAELQPTDGWNHDNVYEIKCVAN*	207	23.96	MRFSTAIIST	transcript:MGG_00052T0|transcript:MGG_00052T0:1-675(+)	UniRef90_G4NET4	100	4.9e-125	4	1.93	Cys-rich
MGG_00081T0	-	Y (0.836)	Apoplastic effector	SP(Sec/SPI)	0.965882	0.034118	18-19	AAA-LP	0.4176	0	Not GPI-Anchored	-	0.994	Extracellular	Soluble	0.3373	0.992	0.1211	0.9453	MQFTVASVLSVLAATAAALPASSNSSAIPDGTKFNLLSLRSASPVHFAYFQAAHRGLLVKLPEQGANCTGGNDISNNLATFYIKDKGLYLYGPDGCETQQIFTDLSGMGQGVIQYTTGDQGLPRNAQRGPFTIDADGNLRVADFGFVACPSFNQSYSIRAGGGGSDDCLGISARVVPAADPGACVYSQE*	190	LPASSNSSAIPDGTKFNLLSLRSASPVHFAYFQAAHRGLLVKLPEQGANCTGGNDISNNLATFYIKDKGLYLYGPDGCETQQIFTDLSGMGQGVIQYTTGDQGLPRNAQRGPFTIDADGNLRVADFGFVACPSFNQSYSIRAGGGGSDDCLGISARVVPAADPGACVYSQE*	172	19.65	MQFTVASVLS		UniRef90_G4NEQ0	100	2.2e-102	5	2.91	Cys-rich
MGG_00120T0	Y (0.561)	-	Cytoplasmic effector	SP(Sec/SPI)	0.894822	0.105178	19-20	VNA-VP	0.7477	0	Not GPI-Anchored	-	0.987	Extracellular	Soluble	0.2951	0.9112	0.0769	0.8601	MVSQSYLLRLVAFCAVVNAVPLPLNINLGAYSPALVVGDGAIGFEGGAGKNGVESIINTLQGAAAAGGARAAAAEGAAQPATANQAAAAPQQQGLGLGAKAVDSGILNEKASLPLPGAAPLGPRSEEVEVEEDAEEDNEQSASAPLQKRQNAGFQAALNFAESALTKGPKIQLGTPEAGVGIIVDNTASSGRAAA*	196	VPLPLNINLGAYSPALVVGDGAIGFEGGAGKNGVESIINTLQGAAAAGGARAAAAEGAAQPATANQAAAAPQQQGLGLGAKAVDSGILNEKASLPLPGAAPLGPRSEEVEVEEDAEEDNEQSASAPLQKRQNAGFQAALNFAESALTKGPKIQLGTPEAGVGIIVDNTASSGRAAA*	177	19.19	MVSQSYLLRL		UniRef90_G4NEF4	100	1.1e-77	0	0	Cys-poor
MGG_00216T0	-	Y (0.578)	Apoplastic effector	SP(Sec/SPI)	0.981541	0.018459	17-18	SHA-AT	0.5366	0	Not GPI-Anchored	-	0.983	Extracellular	Soluble	0.2363	0.9323	0.2017	0.8853	MQFATLAALFALSSSHAATAQFLGGLFPCGFSPCGIVVAGPGSNPPMSVRSADCSSFLLATVPSTTVTSTVAPPTTTTTPSISTLLTSTKALPTYGIICGAAGYRSACSCMGISASTTTSGSTVTTITATPSP*	134	ATAQFLGGLFPCGFSPCGIVVAGPGSNPPMSVRSADCSSFLLATVPSTTVTSTVAPPTTTTTPSISTLLTSTKALPTYGIICGAAGYRSACSCMGISASTTTSGSTVTTITATPSP*	117	13.06	MQFATLAALF		UniRef90_G4NDM2	97.7	5.2e-42	6	5.13	Cys-rich
MGG_00259T0	Y (0.511)	Y (0.802)	Apoplastic/cytoplasmic effector	SP(Sec/SPI)	0.994672	0.005328	18-19	ATA-AP	0.4271	0	Not GPI-Anchored	-	0.907	Extracellular	Soluble	0.2142	0.9108	0.2683	0.8134	MKVSLSIAAFLGALLATAAPADLSGAVADLSNSALPPVLTSSAADKVEPPTEKSVSGSKTGPPVCGTCHEGTKQCCGLLVATGAYGCYNQTCTVAQQQKTGPKNQALLQGLRGGGGNATRAADNSTVHTVNLTTVLDKVTLSPLALP*	148	APADLSGAVADLSNSALPPVLTSSAADKVEPPTEKSVSGSKTGPPVCGTCHEGTKQCCGLLVATGAYGCYNQTCTVAQQQKTGPKNQALLQGLRGGGGNATRAADNSTVHTVNLTTVLDKVTLSPLALP*	130	14.65	MKVSLSIAAF	transcript:MGG_00259T0|transcript:MGG_00259T0:227-670(+)	UniRef90_G4NDC4	100	3.1e-72	6	4.62	Cys-rich
MGG_00269T0	Y (0.559)	Y (0.834)	Apoplastic/cytoplasmic effector	SP(Sec/SPI)	0.9964	0.0036	20-21	AAA-AP	0.6382	0	Not GPI-Anchored	-	0.988	Extracellular	Soluble	0.2986	0.9791	0.0291	0.9366	MLSLSIVTLMATVLAGTAAAAPAEVKAVPAKEATAGTSSILAANVQFEVCRAINFNDCGIFLAEEFQCYNLGGTTWDKSLSSLRTRTVGFSCFIWRTTTCQGPRGGPIRSDNPHEDLRIFGWNDDVSSFMCIPS*	135	APAEVKAVPAKEATAGTSSILAANVQFEVCRAINFNDCGIFLAEEFQCYNLGGTTWDKSLSSLRTRTVGFSCFIWRTTTCQGPRGGPIRSDNPHEDLRIFGWNDDVSSFMCIPS*	115	14.39	MLSLSIVTLM		UniRef90_G4NDA8	100	2.3e-69	6	5.22	Cys-rich
MGG_00283T0	Y (0.702)	Y (0.52)	Cytoplasmic/apoplastic effector	SP(Sec/SPI)	0.997971	0.002029	17-18	VQA-AP	0.8878	0	Not GPI-Anchored	-	0.988	Extracellular	Soluble	0.1932	0.8777	0.0973	0.8262	MRASFFAVAVAAAAVQAAPVIETRQDVPPIPAACTPAPGLDTAATYDKVLAFQKVYLFDKDITETFKYFSADFQSKQRFVTFNRDQYWAVSTVQGWGQTASYPTDSSFSNGRAHVAYDLGPQRTGHAGDDFVWKDGCIISEQQTRS*	147	APVIETRQDVPPIPAACTPAPGLDTAATYDKVLAFQKVYLFDKDITETFKYFSADFQSKQRFVTFNRDQYWAVSTVQGWGQTASYPTDSSFSNGRAHVAYDLGPQRTGHAGDDFVWKDGCIISEQQTRS*	130	16.07	MRASFFAVAV		UniRef90_G4ND93	100	2.7e-76	2	1.54	Cys-poor
MGG_00305T0	Y (0.662)	Y (0.924)	Apoplastic/cytoplasmic effector	SP(Sec/SPI)	0.996358	0.003642	20-21	TAA-AP	0.5447	0	Not GPI-Anchored	-	0.994	Extracellular	Soluble	0.3745	0.9536	0.0941	0.961	MPPKRTAILVAAGLLALTAAAPRPTQLAPRSYTRSCQGCYLSDTKYLFCYCGDGGGRRVGTEIDLDWCVANQGGRLVARANGNFSKSCNHERWVEGSTNVLTASCGDGRGGVRDSSINLALPRADDFIHNNNGLLTCHGIKGVEGQVPGGPGCPYPHTIC*	161	APRPTQLAPRSYTRSCQGCYLSDTKYLFCYCGDGGGRRVGTEIDLDWCVANQGGRLVARANGNFSKSCNHERWVEGSTNVLTASCGDGRGGVRDSSINLALPRADDFIHNNNGLLTCHGIKGVEGQVPGGPGCPYPHTIC*	141	16.89	MPPKRTAILV	transcript:MGG_00305T0|transcript:MGG_00305T0:77-559(+)	UniRef90_G4ND11	100	5.6e-91	10	7.09	Cys-rich
MGG_00511T0	Y (0.606)	-	Cytoplasmic effector	SP(Sec/SPI)	0.966521	0.033479	18-19	AFT-AP	0.6551	0	Not GPI-Anchored	-	0.992	Cytoplasm|Extracellular	Soluble	0.5612	0.8617	0.1591	0.7904	MKTSTLFTLFATISVAFTAPFPGKQGAREGNSVSFGSLNTLIAGVKASTETLTTSIGDLRTAKGDAPKIQYLVPRINDCLDDITNALAVFGGFPKGQGSHPGKGSNSTHKFDHRGPGQHNGNQGRWGSVAIGDLTTGLELSSQLMVSISEALNSVRSLGPDIIGSKSWDEMCDRADGVFESLGLDLGTLAGDFLDADGDKRGKSKGGILGNLLGGEKGLLGGTLH*	226	APFPGKQGAREGNSVSFGSLNTLIAGVKASTETLTTSIGDLRTAKGDAPKIQYLVPRINDCLDDITNALAVFGGFPKGQGSHPGKGSNSTHKFDHRGPGQHNGNQGRWGSVAIGDLTTGLELSSQLMVSISEALNSVRSLGPDIIGSKSWDEMCDRADGVFESLGLDLGTLAGDFLDADGDKRGKSKGGILGNLLGGEKGLLGGTLH*	208	23.29	MKTSTLFTLF		UniRef90_G4NBQ4	100	1.1e-121	2	0.96	Cys-poor
MGG_00614T0	Y (0.95)	-	Cytoplasmic effector	SP(Sec/SPI)	0.982216	0.017784	18-19	SLA-AP	0.7595	0	Not GPI-Anchored	-	0.995	Cytoplasm	Soluble	0.446	0.2763	0.5147	0.4389	MHVKTTCIIAALLPISLAAPSIYSKSLATTKPHEYSNIILHHRGVPLFNIEKSESKCMGCLPKYRVRPDPGTSATFWNGVEDGQAARARFFKKAGDKCKAGFQKAADCTGLGRKAGTAKEAGAGEKARAETVGSNEGKE*	140	APSIYSKSLATTKPHEYSNIILHHRGVPLFNIEKSESKCMGCLPKYRVRPDPGTSATFWNGVEDGQAARARFFKKAGDKCKAGFQKAADCTGLGRKAGTAKEAGAGEKARAETVGSNEGKE*	122	14.82	MHVKTTCIIA		UniRef90_G4NB67	100	1.1e-71	4	3.28	Cys-rich
MGG_00619T0	Y (0.624)	-	Cytoplasmic effector	SP(Sec/SPI)	0.620663	0.379337	25-26	AAA-FQ	0.3012	0	Not GPI-Anchored	-	0.994	Extracellular	Soluble	0.1171	0.9794	0.0746	0.9533	PLAIMQIPTFTQLALAGLLASSAAAFQAPQGPTAVACRFAGALAVLAAPVVAGPIPVVTDSLVVRNEDEDKDDDKKPGKPEKPGKPEKPGKPEKPGKPEKPGKPEKPGKPEKPGKPEKPGKPEKPGKPEKPGKPEKPGKPEKPGKPEKPGKPEKPGKPEKPGKPEKPGKPEKPGKPEKPGKPEKPGKPEKPGKPEKPGKPEKPVPDPIFTIGRRA*	216	FQAPQGPTAVACRFAGALAVLAAPVVAGPIPVVTDSLVVRNEDEDKDDDKKPGKPEKPGKPEKPGKPEKPGKPEKPGKPEKPGKPEKPGKPEKPGKPEKPGKPEKPGKPEKPGKPEKPGKPEKPGKPEKPGKPEKPGKPEKPGKPEKPGKPEKPGKPEKPGKPEKPGKPEKPGKPEKPVPDPIFTIGRRA*	191	22.51	PLAIMQIPTF	transcript:MGG_00619T0|transcript:MGG_00619T0:1-648(+)	UniRef90_G4NB61	100	6.1e-24	1	0.52	Cys-poor
MGG_00627T0	Y (0.598)	-	Cytoplasmic effector	SP(Sec/SPI)	0.974593	0.025407	18-19	AIA-AP	0.7393	0	Not GPI-Anchored	-	0.991	Cytoplasm	Peripheral|Transmembrane	0.6637	0.1731	0.2837	0.4552	MQLKAAYVLFTLAHFAIAAPTTDSTSGLSPVNSPRGSPGGSPGGSPQGHETIRTNAGASPEPSVDTYWRLGAFRPADVPDATGAPRGYGQQAKELACNALDTCIEAGFGSIVLVGALGQNCARRYRQNQAKDRKALGISDGYGQKAKELGCNALETCFEAGVGAGLLASDVTENCLRRFGEFRYRNAVAQGKPYEPITIELAEDGLPMKAIQCCSKGAKATMDAACRCWVNHSQGFQDMVKEAEEKERQGQEGSSSGRGNGRLSESPRSPRSPGTAGSPRRG*	283	APTTDSTSGLSPVNSPRGSPGGSPGGSPQGHETIRTNAGASPEPSVDTYWRLGAFRPADVPDATGAPRGYGQQAKELACNALDTCIEAGFGSIVLVGALGQNCARRYRQNQAKDRKALGISDGYGQKAKELGCNALETCFEAGVGAGLLASDVTENCLRRFGEFRYRNAVAQGKPYEPITIELAEDGLPMKAIQCCSKGAKATMDAACRCWVNHSQGFQDMVKEAEEKERQGQEGSSSGRGNGRLSESPRSPRSPGTAGSPRRG*	265	29.67	MQLKAAYVLF	transcript:MGG_00627T0|transcript:MGG_00627T0:541-1389(+)	UniRef90_G4NB49	100	3.6e-125	10	3.77	Cys-rich
MGG_00703T0	Y (0.732)	Y (0.781)	Apoplastic/cytoplasmic effector	SP(Sec/SPI)	0.985664	0.014336	17-18	ANA-HS	0.5211	0	Not GPI-Anchored	-	0.986	Extracellular	Soluble	0.251	0.8462	0.1139	0.8628	MLSQTLFFAALAALANAHSVILNAQGEQGSPASVGFKVIPEIARNCVSISPCQQDTPIIREAEIKANIANFCGRTQLNGNIDAGEESENALAAKKVTAVKPGTVISMTIHQVNADGAGPYICDLDEASNVGANLKNLSVTDNVPGANGLSQVRAQQFVMKITMPQDLNCIGGSTGNLCTVRCRNTAQAGPFGGCIAVQQADKKGNVNTPQNIKTASSKKANEAQTKQNNKDLKDANAFLAKQNSAEGKKQLAEVESIAPEKIVKADFPSINTNGGIEENGAGGAAKNNNNNAKNKNNNKNNAKNKNNKNRRSLGRFAKIFNA*	323	HSVILNAQGEQGSPASVGFKVIPEIARNCVSISPCQQDTPIIREAEIKANIANFCGRTQLNGNIDAGEESENALAAKKVTAVKPGTVISMTIHQVNADGAGPYICDLDEASNVGANLKNLSVTDNVPGANGLSQVRAQQFVMKITMPQDLNCIGGSTGNLCTVRCRNTAQAGPFGGCIAVQQADKKGNVNTPQNIKTASSKKANEAQTKQNNKDLKDANAFLAKQNSAEGKKQLAEVESIAPEKIVKADFPSINTNGGIEENGAGGAAKNNNNNAKNKNNNKNNAKNKNNKNRRSLGRFAKIFNA*	306	33.87	MLSQTLFFAA	transcript:MGG_00703T0|transcript:MGG_00703T0:201-1169(+)	UniRef90_A0A4P7NKF9	98.5	1.1e-149	8	2.61	Cys-rich
MGG_00732T0	Y (0.513)	Y (0.708)	Apoplastic/cytoplasmic effector	SP(Sec/SPI)	0.9816	0.0184	17-18	STA-VP	0.4113	0	Not GPI-Anchored	-	0.992	Extracellular	Soluble	0.2332	0.9841	0.0833	0.7528	MILITTALLATLVGSTAVPAGNITSLATLDANSNITTAAISTNGSPSIVSCDKYIAKEKGYKFFKDCSSFTRKVLNSTEESFDYLFEAGACDWWLEGSCLARFCAPDLVPWQLDTSQAYSAVKSIRDRCLFWGVSTDEYREGVAFFDVCAGTNRPCRAANVTVTFYG*	168	VPAGNITSLATLDANSNITTAAISTNGSPSIVSCDKYIAKEKGYKFFKDCSSFTRKVLNSTEESFDYLFEAGACDWWLEGSCLARFCAPDLVPWQLDTSQAYSAVKSIRDRCLFWGVSTDEYREGVAFFDVCAGTNRPCRAANVTVTFYG*	151	18.15	MILITTALLA	transcript:MGG_00732T0|transcript:MGG_00732T0:220-723(+)	UniRef90_G4NEW0	100	1.1e-89	8	5.3	Cys-rich
MGG_00825T0	Y (0.855)	-	Cytoplasmic effector	SP(Sec/SPI)	0.718522	0.281478	23-24	IQA-GP	0.5361	0	Not GPI-Anchored	-	0.993	Cytoplasm	Soluble	0.48	0.1504	0.1051	0.7512	MAAILLGFIASSAVVALPAGIQAGPDHPDRVQRRGASSSAQRSGGDKSEDRPSLREIMKEPGWAWRIASLTPTGRELVKEAKIAQQERDEARRRAFEAGYSPDPRAGGTSVRA*	114	GPDHPDRVQRRGASSSAQRSGGDKSEDRPSLREIMKEPGWAWRIASLTPTGRELVKEAKIAQQERDEARRRAFEAGYSPDPRAGGTSVRA*	91	12.11	MAAILLGFIA		UniRef90_G4NE91	100	7.3e-53	0	0	Cys-poor
MGG_00992T0	Y (0.696)	-	Cytoplasmic effector	SP(Sec/SPI)	0.949054	0.050946	21-22	AQG-VV	0.4342	0	Not GPI-Anchored	-	0.993	Extracellular	Soluble	0.3878	0.5986	0.1171	0.8965	MPSITRTLAFSALLAFANAQGVVLKAVGDKGESAPLQVDLKNPADNNFIADAEIRENIVNACGRTSAGNIDIGETSEINLSKNAVTSVKKGSNLVLTIKQGGANGAGPFDCDLDLTNNSNGLTGQTKLKTKEAKKGDNIEVTATMPNDLKCIGGSTGNLCMVRCRNKQNFGGCVAIQQSDTTPNVNSPQNIKTAATLKSVLDQVNEDQRDFKTTVNAIATASEKDQGAAVAKALVDANLASGVLKDQNTTRVAAPAAGAKNNNNNKNNNKNKNNGKKNNANARTGKKNNAKANAKGGRKANAAGAQGAKKKANAAGAQGAKKNASGGRAAKKNNKRELFREIKRSDAEDVEEVQVNAQSAAGEDFFDDEE*	371	VVLKAVGDKGESAPLQVDLKNPADNNFIADAEIRENIVNACGRTSAGNIDIGETSEINLSKNAVTSVKKGSNLVLTIKQGGANGAGPFDCDLDLTNNSNGLTGQTKLKTKEAKKGDNIEVTATMPNDLKCIGGSTGNLCMVRCRNKQNFGGCVAIQQSDTTPNVNSPQNIKTAATLKSVLDQVNEDQRDFKTTVNAIATASEKDQGAAVAKALVDANLASGVLKDQNTTRVAAPAAGAKNNNNNKNNNKNKNNGKKNNANARTGKKNNAKANAKGGRKANAAGAQGAKKKANAAGAQGAKKNASGGRAAKKNNKRELFREIKRSDAEDVEEVQVNAQSAAGEDFFDDEE*	350	38.55	MPSITRTLAF	transcript:MGG_00992T0|transcript:MGG_00992T0:290-1402(+)	UniRef90_G4ND28	100	3.7e-130	6	1.71	Cys-rich
MGG_01188T0	Y (0.735)	Y (0.778)	Apoplastic/cytoplasmic effector	SP(Sec/SPI)	0.946327	0.053673	22-23	VSG-YM	0.862	0	Not GPI-Anchored	-	0.968	Cytoplasm	Soluble	0.498	0.1776	0.3109	0.6654	MRPRVPVTTLITLLGVANLVSGYMVTPPSLSIPEDNRAFGFTRSAFPQPASKLQKRYTRQQQHNTNNYATNNDFQHRAPAKPTTVIDYGHQEDLSLVTMGFVCGAHRSADPILTTTVTSVSTNVDNDQGHGGQEHHFNQRQPQVTKTDCSSGCSILKKAAAAFANQTSCDTHDCCCFSTVVGWGSKLPRLLKLQLASL*	199	YMVTPPSLSIPEDNRAFGFTRSAFPQPASKLQKRYTRQQQHNTNNYATNNDFQHRAPAKPTTVIDYGHQEDLSLVTMGFVCGAHRSADPILTTTVTSVSTNVDNDQGHGGQEHHFNQRQPQVTKTDCSSGCSILKKAAAAFANQTSCDTHDCCCFSTVVGWGSKLPRLLKLQLASL*	177	21.62	MRPRVPVTTL		UniRef90_G4MWX6	100	4.3e-109	7	3.95	Cys-rich
MGG_01357T0	-	Y (0.667)	Apoplastic effector	SP(Sec/SPI)	0.856027	0.143973	17-18	GQA-FS	0.4635	0	Not GPI-Anchored	-	0.978	Cytoplasm|Extracellular	Soluble	0.4877	0.8978	0.1764	0.9045	MLWLGALSLATAVRGQAFSFTMLRFGCSEVVIDRIDPLVDPGQVPSPHLHQVVGGNAFNASMPYEDISGIASCTTCTFDQDFSNYWTANLYFKARNGSYHRVPQIANEVIGDANGGITVYYTAPGPNTVTAFKPGFRMLSGDTNSRESKGEGKNMQSCFRCYDGPNFAGNIYSPCFDPVRDTEGLPSKPCLGGIRSSVIFPICWDGKNLDSPNHKDHVAHPVDGPASFALVDGQCPESHPVKIPQVHYEIVWDTTQFNDASQWPEDGSQPFVLSNGDN*	279	FSFTMLRFGCSEVVIDRIDPLVDPGQVPSPHLHQVVGGNAFNASMPYEDISGIASCTTCTFDQDFSNYWTANLYFKARNGSYHRVPQIANEVIGDANGGITVYYTAPGPNTVTAFKPGFRMLSGDTNSRESKGEGKNMQSCFRCYDGPNFAGNIYSPCFDPVRDTEGLPSKPCLGGIRSSVIFPICWDGKNLDSPNHKDHVAHPVDGPASFALVDGQCPESHPVKIPQVHYEIVWDTTQFNDASQWPEDGSQPFVLSNGDN*	262	30.31	MLWLGALSLA	transcript:MGG_01357T0|transcript:MGG_01357T0:748-1584(+)	UniRef90_G4MZ12	100	5.8e-168	9	3.44	Cys-rich
MGG_01358T0	Y (0.697)	-	Cytoplasmic effector	SP(Sec/SPI)	0.986553	0.013447	19-20	AAA-AA	0.3361	0	Not GPI-Anchored	-	0.993	Cytoplasm	Soluble	0.6009	0.1924	0.1269	0.6025	MKPTSILAAALVLASGAAAAALPRRDLPPVTPEENNFILEGIIDVFGNRRFDNMASLFTADANYFVLGDLEPFTGDHTIPDTVKQARKVFNAFQEYDFTIVSRTVTSERAILEATVRGTRPDDDGEPVVYRQTAVLILNTVRDPVDGRVRIKVLREYLDLVTLQKFAEEVGMFD*	175	AALPRRDLPPVTPEENNFILEGIIDVFGNRRFDNMASLFTADANYFVLGDLEPFTGDHTIPDTVKQARKVFNAFQEYDFTIVSRTVTSERAILEATVRGTRPDDDGEPVVYRQTAVLILNTVRDPVDGRVRIKVLREYLDLVTLQKFAEEVGMFD*	156	19.33	MKPTSILAAA	transcript:MGG_01358T0|transcript:MGG_01358T0:396-920(+)	UniRef90_G4MZ13	100	8e-91	0	0	Cys-poor
MGG_01359T0	Y (0.697)	-	Cytoplasmic effector	SP(Sec/SPI)	0.986553	0.013447	19-20	AAA-AA	0.3361	0	Not GPI-Anchored	-	0.993	Cytoplasm	Soluble	0.6009	0.1924	0.1269	0.6025	MKPTSILAAALVLASGAAAAALPRRDLPPVTPEENNFILEGIIDVFGNRRFDNMASLFTADANYFVLGDLEPFTGDHTIPDTVKQARKVFNAFQEYDFTIVSRTVTSERAILEATVRGTRPDDDGEPVVYRQTAVLILNTVRDPVDGRVRIKVLREYLDLVTLQKFAEEVGMFD*	175	AALPRRDLPPVTPEENNFILEGIIDVFGNRRFDNMASLFTADANYFVLGDLEPFTGDHTIPDTVKQARKVFNAFQEYDFTIVSRTVTSERAILEATVRGTRPDDDGEPVVYRQTAVLILNTVRDPVDGRVRIKVLREYLDLVTLQKFAEEVGMFD*	156	19.33	MKPTSILAAA	transcript:MGG_01359T0|transcript:MGG_01359T0:2333-1809(-)	UniRef90_G4MZ13	100	8e-91	0	0	Cys-poor
MGG_01367T0	Y (0.819)	Y (0.635)	Cytoplasmic/apoplastic effector	SP(Sec/SPI)	0.788378	0.211622	25-26	VLA-SP	0.669	0	Not GPI-Anchored	-	0.994	Extracellular	Soluble	0.2578	0.9114	0.1801	0.7785	MAGDNVGFGLMKFLALLAAAVTVLASPLQMERRQSDLVAITDKLLYSTSLPDFVARRNARDPPSLDWTSDGCTSSPDNPLGFPFTPACNRHDFGYQNYRIQSRFTQSNKFNIDNNFLLDLNNQCNGLNIIARGTCRALADVYYAAVRAFGGSDATPGKRNEDLEKEYNEKLAIYNVLLAEAKKGNYI*	188	SPLQMERRQSDLVAITDKLLYSTSLPDFVARRNARDPPSLDWTSDGCTSSPDNPLGFPFTPACNRHDFGYQNYRIQSRFTQSNKFNIDNNFLLDLNNQCNGLNIIARGTCRALADVYYAAVRAFGGSDATPGKRNEDLEKEYNEKLAIYNVLLAEAKKGNYI*	163	20.73	MAGDNVGFGL	transcript:MGG_01367T0|transcript:MGG_01367T0:1-564(+)	UniRef90_G4MZ29	100	1.8e-101	4	2.45	Cys-rich
MGG_01530T0	Y (0.603)	Y (0.632)	Apoplastic/cytoplasmic effector	SP(Sec/SPI)	0.99777	0.00223	19-20	VQA-QN	0.941	0	Not GPI-Anchored	-	0.994	Extracellular	Soluble	0.3209	0.9379	0.1029	0.9143	MKLFSTIVLLFAGLASVQAQNNTAEATASASTTASSTEVAASQSATSTSSSTSSSASSSATPNLQDLLNNLGGGLNNVGNINFNNRNDVINAIGLLMNQLCVGNLFNGNLLAGLGSNQQLQLLFQLDQLNQLNRLGLLNNFDLQGIFNRGFGGVNLGGGVVRGANGFNRGGFNFAGFKRAIGDAMAKLDANPERRSVNVKRQQRLCNAAGVVTGVAGRNGGRARQTSSTTTTTAAQATATAEAEAEEEEEEQ*	253	QNNTAEATASASTTASSTEVAASQSATSTSSSTSSSASSSATPNLQDLLNNLGGGLNNVGNINFNNRNDVINAIGLLMNQLCVGNLFNGNLLAGLGSNQQLQLLFQLDQLNQLNRLGLLNNFDLQGIFNRGFGGVNLGGGVVRGANGFNRGGFNFAGFKRAIGDAMAKLDANPERRSVNVKRQQRLCNAAGVVTGVAGRNGGRARQTSSTTTTTAAQATATAEAEAEEEEEEQ*	234	26.06	MKLFSTIVLL	transcript:MGG_01530T0|transcript:MGG_01530T0:827-1585(+)	UniRef90_G4MTE5	100	2.4e-72	2	0.85	Cys-poor
MGG_01532T0	Y (0.753)	Y (0.508)	Cytoplasmic/apoplastic effector	SP(Sec/SPI)	0.995487	0.004513	17-18	VTA-AP	0.7361	0	Not GPI-Anchored	-	0.992	Extracellular	Soluble	0.156	0.9901	0.0504	0.9278	MKFSAIIVSALAAFVTAAPTSTPEATTTELQTRAFAFDLNAFNNFQFVNQDLAYLNVLNQFAFNNIHGLAVNNGLNLNAFQGLFAQQQFDLNSLLLLSQLHTFNQIASLGVLNNFNLQAFQFQNFQLGLLQPGFNQIQLGQFITPTVGTQIGGIAKQQRGFIL*	164	APTSTPEATTTELQTRAFAFDLNAFNNFQFVNQDLAYLNVLNQFAFNNIHGLAVNNGLNLNAFQGLFAQQQFDLNSLLLLSQLHTFNQIASLGVLNNFNLQAFQFQNFQLGLLQPGFNQIQLGQFITPTVGTQIGGIAKQQRGFIL*	147	17.92	MKFSAIIVSA	transcript:MGG_01532T0|transcript:MGG_01532T0:181-672(+)	UniRef90_G4MTE7	100	3.1e-68	0	0	Cys-poor
MGG_01557T0	Y (0.864)	-	Cytoplasmic effector	SP(Sec/SPI)	0.987867	0.012133	18-19	SSA-RL	0.6306	0	Not GPI-Anchored	-	0.994	Extracellular	Peripheral|Soluble	0.3059	0.8124	0.195	0.7665	MRFSTAFLALLSVGFSSARLQGRDQVPVALDDDHKIPGESPLKLCDGDHKDDILKITKVDLSPNPPKAGESLVIKASGDVTQKIEEGAYINLSVKYGLIRLINTKADLCEQIKNVDLECPIDEGKLDIVKSVDLPNEIPPGKYTVFADVYTKDNKKISCLTAEVRFERNSIATPWGDL*	179	RLQGRDQVPVALDDDHKIPGESPLKLCDGDHKDDILKITKVDLSPNPPKAGESLVIKASGDVTQKIEEGAYINLSVKYGLIRLINTKADLCEQIKNVDLECPIDEGKLDIVKSVDLPNEIPPGKYTVFADVYTKDNKKISCLTAEVRFERNSIATPWGDL*	161	19.56	MRFSTAFLAL	transcript:MGG_01557T0|transcript:MGG_01557T0:196-732(+)	UniRef90_Q52FS9	100	4.9e-96	4	2.48	Cys-rich
MGG_01851T0	Y (0.778)	Y (0.735)	Cytoplasmic/apoplastic effector	SP(Sec/SPI)	0.991715	0.008285	25-26	APA-TP	0.2482	0	Not GPI-Anchored	-	0.994	Extracellular	Soluble	0.2295	0.9513	0.2253	0.8791	MPRLQLLNLGIFLTSVLALTLPAPATPANPDPEAPSPTIPSFEVEYGSDSYQACGYFRPGQMRCPEDHVCIDNPRPSSCGQACDDYGVCVKREAARCGQGMAACASGGRCRPTIFECIPRVDGSVGEGCASLCFPDYWDGEPDRAVV*	148	TPANPDPEAPSPTIPSFEVEYGSDSYQACGYFRPGQMRCPEDHVCIDNPRPSSCGQACDDYGVCVKREAARCGQGMAACASGGRCRPTIFECIPRVDGSVGEGCASLCFPDYWDGEPDRAVV*	123	15.68	MPRLQLLNLG		UniRef90_G4MWA4	100	1.5e-66	12	9.76	Cys-rich
MGG_02073T0	Y (0.842)	-	Cytoplasmic effector	SP(Sec/SPI)	0.996742	0.003258	20-21	VLG-VP	0.9105	0	Not GPI-Anchored	-	0.994	Cytoplasm	Soluble	0.5028	0.1219	0.333	0.5746	MQFSVLHIFTLLALSTSVLGVPTSQHGNSVAQAGSGNAQPIAGAGASAPSPHDSGEACVPCKEGDKAEGGAGGPNKLSTWRKIRNNSRYHVLDKVFFMRYNTDKPKDKAYWDWREDKVKGKSWDGVAMRNHPVYTTHGQTFLCCGGGISMVGGAPVEKGT*	161	VPTSQHGNSVAQAGSGNAQPIAGAGASAPSPHDSGEACVPCKEGDKAEGGAGGPNKLSTWRKIRNNSRYHVLDKVFFMRYNTDKPKDKAYWDWREDKVKGKSWDGVAMRNHPVYTTHGQTFLCCGGGISMVGGAPVEKGT*	141	17.05	MQFSVLHIFT		UniRef90_G4MNA4	100	1.5e-80	4	2.84	Cys-rich
MGG_02083T0	-	Y (0.711)	Apoplastic effector	SP(Sec/SPI)	0.971513	0.028487	17-18	VLG-LV	0.397	0	Not GPI-Anchored	-	0.994	Extracellular	Soluble	0.149	0.9854	0.0472	0.8737	MRHSILLSTLLSSVVLGLVIPTSTENPSTLVKRFEVSGASRDRGFTIPDGTPDGMYRVTIDDDGVAHHTRVEEGGSGGKISANAVALPVGVAPTMAAPSDPSLLLSGRQDDWRVTCADYDLDRGDADTVVRTLKWGCGSGTDLRAGDDFYSKYGSVVAYFCNTSRSTTYVCTEDLIGRQIQSGGVSADCGAYRAGWSNWRSDVSIGYERANSNLYFCGKNH*	222	LVIPTSTENPSTLVKRFEVSGASRDRGFTIPDGTPDGMYRVTIDDDGVAHHTRVEEGGSGGKISANAVALPVGVAPTMAAPSDPSLLLSGRQDDWRVTCADYDLDRGDADTVVRTLKWGCGSGTDLRAGDDFYSKYGSVVAYFCNTSRSTTYVCTEDLIGRQIQSGGVSADCGAYRAGWSNWRSDVSIGYERANSNLYFCGKNH*	205	23.68	MRHSILLSTL		UniRef90_G4MNB8	100	9.1e-124	6	2.93	Cys-rich
MGG_02090T0	Y (0.859)	Y (0.592)	Cytoplasmic/apoplastic effector	SP(Sec/SPI)	0.925776	0.074224	27-28	AGS-AR	0.3617	0	Not GPI-Anchored	-	0.989	Extracellular	Soluble	0.1729	0.9506	0.0605	0.9209	KITTTAKMQYPVVLAITMLISLGQAGSARTNEVAKQPFVVRNIGDNWVTKVKRDGVDGDDEADIVPRGLFGLHPGRGCVHDGIQGTCNPFGKCELIGKAGEDKNGKPRKVLDDNCLVN*	119	ARTNEVAKQPFVVRNIGDNWVTKVKRDGVDGDDEADIVPRGLFGLHPGRGCVHDGIQGTCNPFGKCELIGKAGEDKNGKPRKVLDDNCLVN*	92	12.66	KITTTAKMQY		UniRef90_G4MNC5	100	3.2e-59	4	4.35	Cys-rich
MGG_02112T0	Y (0.535)	-	Cytoplasmic effector	SP(Sec/SPI)	0.946962	0.053038	18-19	VWA-LP	0.6515	0	Not GPI-Anchored	-	0.47	Cytoplasm|Extracellular	Soluble	0.5476	0.6398	0.2264	0.8371	MRPSSIFFLAAQLSAVWALPTAPAPATSSVDAGAAKPGAAKAGAAKAGEKASGAAEGAKEAGGAKKEGEEKKDERDIAGQFGVAVALEAGATKQDVKFPPGKNGVFEVEFQNTAAGRTLMVTENKTPPPPPAGFVALEPSSYKVSLAEGADNITLQQIDYILNADNKLDIRQGKIGRLCTEVNAFVIDKNVGELEFEEEENELKMVVKNMNAEWGIFLPQAAGAAPVAKPAAGAGAEAGAGKGAGKEAGKEAGKEAGAGAGAGAGAGAGAGSGTSMADLLRQLLGLA*	288	LPTAPAPATSSVDAGAAKPGAAKAGAAKAGEKASGAAEGAKEAGGAKKEGEEKKDERDIAGQFGVAVALEAGATKQDVKFPPGKNGVFEVEFQNTAAGRTLMVTENKTPPPPPAGFVALEPSSYKVSLAEGADNITLQQIDYILNADNKLDIRQGKIGRLCTEVNAFVIDKNVGELEFEEEENELKMVVKNMNAEWGIFLPQAAGAAPVAKPAAGAGAEAGAGKGAGKEAGKEAGKEAGAGAGAGAGAGAGAGSGTSMADLLRQLLGLA*	270	28.7	MRPSSIFFLA		UniRef90_G4MNQ4	100	4.7e-88	1	0.37	Cys-poor
MGG_02139T0	Y (0.524)	-	Cytoplasmic effector	SP(Sec/SPI)	0.983418	0.016582	20-21	VQG-AA	0.8175	0	Not GPI-Anchored	-	0.991	Cytoplasm	Soluble	0.5435	0.1925	0.1278	0.7644	MSVYKIFLGLLPLIATGVQGAALSLPSGGLQDLSVLPEGFKMAETQWEVDIRPGKKITLNGTIESVYAQLLELNPSYEIDNAEQIAARLAQLKEETTALQKSQLARRDHTECDHAGFKGSVPASAV*	127	AALSLPSGGLQDLSVLPEGFKMAETQWEVDIRPGKKITLNGTIESVYAQLLELNPSYEIDNAEQIAARLAQLKEETTALQKSQLARRDHTECDHAGFKGSVPASAV*	107	13.58	MSVYKIFLGL		UniRef90_G4MNT8	100	7.4e-62	1	0.93	Cys-poor
MGG_02154T0	Y (0.989)	Y (0.762)	Cytoplasmic/apoplastic effector	SP(Sec/SPI)	0.996985	0.003015	22-23	ATG-DL	0.6985	0	Not GPI-Anchored	-	0.988	Extracellular	Soluble	0.3189	0.928	0.2638	0.9555	MKFSILHIAAIILATATDLATGDLHHSAVCVTKRVNFFGHKTFQISPNATMCACTFYKGRNTGTNPWDKCEDCKYDGLKCTSENGTIGGDEFKYYCEKKCGAKGSEAD*	109	DLHHSAVCVTKRVNFFGHKTFQISPNATMCACTFYKGRNTGTNPWDKCEDCKYDGLKCTSENGTIGGDEFKYYCEKKCGAKGSEAD*	87	11.81	MKFSILHIAA		UniRef90_G4MP55	100	3.2e-58	8	9.2	Cys-rich
MGG_02166T0	Y (0.736)	-	Cytoplasmic effector	SP(Sec/SPI)	0.856755	0.143245	19-20	ATG-SL	0.35	0	Not GPI-Anchored	-	0.996	Extracellular	Soluble	0.3994	0.754	0.1291	0.843	MRFQTILPIAFVCGAVATGSLPPTSQDPGKTTARGPPRARLTPLSPPRAPSTSGPATGGTRAHKLEECMIVCEPTFQDVGLRDQRKLTKGCTNLCVALGYKPEY*	105	SLPPTSQDPGKTTARGPPRARLTPLSPPRAPSTSGPATGGTRAHKLEECMIVCEPTFQDVGLRDQRKLTKGCTNLCVALGYKPEY*	86	11.05	MRFQTILPIA		UniRef90_A0AA97NX25	99	1.2e-52	4	4.65	Cys-rich
MGG_02202T0	Y (0.593)	-	Cytoplasmic effector	SP(Sec/SPI)	0.970314	0.029686	17-18	ALA-LP	0.6918	0	Not GPI-Anchored	-	0.996	Extracellular	Soluble	0.3763	0.7061	0.0843	0.8632	MRFGNFLFFYTFCGALALPPPVSNPQTVSNPAPVSNTPYVPRGGLLAQTDVVRTPQDFQSCVNTILVLGHSSIDMTGDEWLKSRMKAELLKAAQEECREEFPDTAPPTSSMRYPDVKALMPAVIHKPKDFESCVRNVRVLMSSSTKLVPRHLRAHYKQVLEHVIRRDCPSPGRAANATDGERQFRHGMVSWQQASCSLCGVDQLGSNRTERE*	213	LPPPVSNPQTVSNPAPVSNTPYVPRGGLLAQTDVVRTPQDFQSCVNTILVLGHSSIDMTGDEWLKSRMKAELLKAAQEECREEFPDTAPPTSSMRYPDVKALMPAVIHKPKDFESCVRNVRVLMSSSTKLVPRHLRAHYKQVLEHVIRRDCPSPGRAANATDGERQFRHGMVSWQQASCSLCGVDQLGSNRTERE*	196	23.66	MRFGNFLFFY		UniRef90_G4MP94	100	6e-109	6	3.06	Cys-rich
MGG_02207T0	Y (0.625)	-	Cytoplasmic effector	SP(Sec/SPI)	0.955104	0.044896	21-22	VLA-GK	0.8015	0	Not GPI-Anchored	-	0.992	Cytoplasm|Extracellular	Soluble	0.5153	0.6864	0.0955	0.7789	MQFRSIFAIVIAATHTAPVLAGKKGDCFMGLYEAGGRNPNHIIGQETPDDSGIFELRRENGSVIQVKVKKCQLVAYWGWVPLGQELRVFPSVGYDAKRKTAPLPSLSPNRHSGQGLKVRGANTWIAF*	128	GKKGDCFMGLYEAGGRNPNHIIGQETPDDSGIFELRRENGSVIQVKVKKCQLVAYWGWVPLGQELRVFPSVGYDAKRKTAPLPSLSPNRHSGQGLKVRGANTWIAF*	107	13.94	MQFRSIFAIV		UniRef90_G4MPL0	100	2.8e-69	2	1.87	Cys-poor
MGG_02212T0	-	Y (0.559)	Apoplastic effector	SP(Sec/SPI)	0.971754	0.028246	23-24	IGA-IN	0.3763	0	Not GPI-Anchored	-	0.972	Cytoplasm|Extracellular	Soluble	0.7156	0.8786	0.1743	0.8904	MRLSTFLVPVASILGLACAQIGAINTALADIRNDVDAVKNAFNAGTPAGITSSFTELDDSISAATTVVNNSPAIGLLDALSLANTIGSLQTSIDQAFTVLKAKRTAVDALGLTGAVRTSLVGQRSAVDMLGGKVISKVPGIVKGTARSFMAQLDASYAAAIAASS*	166	INTALADIRNDVDAVKNAFNAGTPAGITSSFTELDDSISAATTVVNNSPAIGLLDALSLANTIGSLQTSIDQAFTVLKAKRTAVDALGLTGAVRTSLVGQRSAVDMLGGKVISKVPGIVKGTARSFMAQLDASYAAAIAASS*	143	16.6	MRLSTFLVPV		UniRef90_G4MPL5	100	4e-76	0	0	Cys-poor
MGG_02222T0	-	Y (0.693)	Apoplastic effector	SP(Sec/SPI)	0.963519	0.036481	19-20	VSA-AP	0.6748	0	Not GPI-Anchored	-	0.982	Extracellular	Soluble	0.1683	0.9014	0.3754	0.8877	MVSVRIATCLAAFAAAVSAAPVLPAENALTYETLNVTDTADRTLRNGERVVFGNGRTTVVSEATYKLLLKLEGVSAETPEIDWDYIKSGEKFAGNYRNGTSLDKRDCSNDISYTVDTKQRFVDWDVQMSPVIIGAGNHGIDITISKSWTVSNGITVSGGFDPSSLYSKLGASFGVDYSRVWTTSQGYLVRATVDDGQTGVVITEPWVNRKYGRTFQGCPGSLRQVGTFMADSHEDGSYEGVSWVSGAITGCIKSQSSIPLTRCHGSGAFR*	271	APVLPAENALTYETLNVTDTADRTLRNGERVVFGNGRTTVVSEATYKLLLKLEGVSAETPEIDWDYIKSGEKFAGNYRNGTSLDKRDCSNDISYTVDTKQRFVDWDVQMSPVIIGAGNHGIDITISKSWTVSNGITVSGGFDPSSLYSKLGASFGVDYSRVWTTSQGYLVRATVDDGQTGVVITEPWVNRKYGRTFQGCPGSLRQVGTFMADSHEDGSYEGVSWVSGAITGCIKSQSSIPLTRCHGSGAFR*	252	29.07	MVSVRIATCL		UniRef90_G4MPM6	100	2.1e-151	4	1.59	Cys-rich
MGG_02223T0	Y (0.908)	Y (0.961)	Apoplastic/cytoplasmic effector	SP(Sec/SPI)	0.957088	0.042912	20-21	ASA-RL	0.508	0	Not GPI-Anchored	-	0.984	Extracellular	Soluble	0.2947	0.5002	0.2963	0.9267	MQISVSQLVTLAGLIMGASARLHSAAVCVQNRSYGSTGNGTPQGITYGSYVDYEIDSAATQCACNFYRNRHTGNNQWDSCPDCVFDGIQCLSNGWHLGGDEITYYCEKLCNSQGAQAN*	119	RLHSAAVCVQNRSYGSTGNGTPQGITYGSYVDYEIDSAATQCACNFYRNRHTGNNQWDSCPDCVFDGIQCLSNGWHLGGDEITYYCEKLCNSQGAQAN*	99	12.71	MQISVSQLVT		UniRef90_G4MPM7	100	3.3e-64	8	8.08	Cys-rich
MGG_02234T0	Y (0.709)	-	Cytoplasmic effector	SP(Sec/SPI)	0.99591	0.00409	19-20	TSA-IN	0.7879	0	Not GPI-Anchored	-	0.994	Extracellular	Soluble	0.3216	0.8677	0.1186	0.8597	MHFPTILVTLAAAVSTTSAINVRSHSGNTCNGEWSQCSNIAIAYTARIRGEAYRDSGCSTFAGSELSRGADWICIPYTSARPGRRTGGRWYNSSTRRRSVGALEGDDNNKTCPAEQYVEEGECRTYVKPDLFGLADGTTFNITGLDEDKVMELEKLAGTGTAIDAMPAEFQALRSSEE*	179	INVRSHSGNTCNGEWSQCSNIAIAYTARIRGEAYRDSGCSTFAGSELSRGADWICIPYTSARPGRRTGGRWYNSSTRRRSVGALEGDDNNKTCPAEQYVEEGECRTYVKPDLFGLADGTTFNITGLDEDKVMELEKLAGTGTAIDAMPAEFQALRSSEE*	160	19.28	MHFPTILVTL		UniRef90_G4MPP1	100	5.8e-97	6	3.75	Cys-rich
MGG_02273T0	-	Y (0.855)	Apoplastic effector	SP(Sec/SPI)	0.957444	0.042556	19-20	ASA-VN	0.7746	0	Not GPI-Anchored	-	0.991	Extracellular	Soluble	0.2882	0.9284	0.0468	0.898	MLFVRITAILGFAASFASAVNIKLYASSRTCSGSYAVCSNVVSGTCCYSSTNHRSIRFDGGSGTRNLRGFVTGCNNLIISQNAGIPFCMSRGDGGSLNGGVWRAASLLRRGPAEDSCPADQGGCKDPAKPDLVVLADGTEYDVKQLDDAQLKELSDAVFSMDLAFTETVASAEDIPKEFDALRIAA*	187	VNIKLYASSRTCSGSYAVCSNVVSGTCCYSSTNHRSIRFDGGSGTRNLRGFVTGCNNLIISQNAGIPFCMSRGDGGSLNGGVWRAASLLRRGPAEDSCPADQGGCKDPAKPDLVVLADGTEYDVKQLDDAQLKELSDAVFSMDLAFTETVASAEDIPKEFDALRIAA*	168	19.57	MLFVRITAIL		UniRef90_G4MQ36	100	9.4e-98	8	4.76	Cys-rich
MGG_02288T0	Y (0.584)	-	Cytoplasmic effector	SP(Sec/SPI)	0.999369	0.000631	21-22	VNA-AN	0.9482	0	Not GPI-Anchored	-	0.487	Extracellular|Cell membrane	Lipid anchor|Soluble	0.0945	0.7736	0.6293	0.5141	MLRTFPALLLAVGQLAATVNAANMVFGAYGNRNCEACLDKTFQSCPGDYQTRSYATCMCAGNGGANAATCMSGYCDPSFNHIVVMSWYMYCTMFFKELCPSAREYFDDKTWDRLCSPEEVAKGGIGASESDSGSLGSGSSISGTSSKTKPASSSGSGSTSEEGVAALGTGKASGQEATGIKKDSSVSSTSSKAVGATAAAMPVLGIMAGLGMVVVNMNG*	220	ANMVFGAYGNRNCEACLDKTFQSCPGDYQTRSYATCMCAGNGGANAATCMSGYCDPSFNHIVVMSWYMYCTMFFKELCPSAREYFDDKTWDRLCSPEEVAKGGIGASESDSGSLGSGSSISGTSSKTKPASSSGSGSTSEEGVAALGTGKASGQEATGIKKDSSVSSTSSKAVGATAAAMPVLGIMAGLGMVVVNMNG*	199	22.34	MLRTFPALLL		UniRef90_A0A4P7MTX4	97.7	1.2e-91	10	5.03	Cys-rich
MGG_02338T0	Y (0.895)	-	Cytoplasmic effector	SP(Sec/SPI)	0.998615	0.001385	18-19	AAA-LP	0.5621	0	Not GPI-Anchored	-	0.994	Extracellular	Soluble	0.3	0.9322	0.0336	0.9297	MKFQLACILSLMACSAAALPASTKPGTIVQDTQGVELGDGEVCKATSTEGVLACNDASGASFNIVNGERQNLRRREAGQDDHEPNDDGEGIEARSPQDRQKPKDKKNKSKAKQATGGQNLPLRPGESCTPINNQPGVFGCQDGQGGTFNIVNGVRQKRSVAARSPKILTDSKGNKFDDSIFVVNGELIACPPNQQC*	197	LPASTKPGTIVQDTQGVELGDGEVCKATSTEGVLACNDASGASFNIVNGERQNLRRREAGQDDHEPNDDGEGIEARSPQDRQKPKDKKNKSKAKQATGGQNLPLRPGESCTPINNQPGVFGCQDGQGGTFNIVNGVRQKRSVAARSPKILTDSKGNKFDDSIFVVNGELIACPPNQQC*	179	20.76	MKFQLACILS		UniRef90_G4MQK3	100	1.4e-99	6	3.35	Cys-rich
MGG_02339T0	-	Y (0.771)	Apoplastic effector	SP(Sec/SPI)	0.969493	0.030507	23-24	VAA-AP	0.6423	0	Not GPI-Anchored	-	0.993	Extracellular	Soluble	0.4465	0.9778	0.2708	0.924	YRLPSSADMLASILIAAAVSVAAAPQLAIRDQVDVTAACTSFQVYGGCQLIAACSSTGKKGDGGQIKDTMLPLGRCLAVNSTSLEFAWREKSVPLESSGSCVPCESSCTVNSESGELACSCFDQSRPDMGTRQAQIGLNGHVYSKDGVLGCLDVTGSPYSAP*	163	APQLAIRDQVDVTAACTSFQVYGGCQLIAACSSTGKKGDGGQIKDTMLPLGRCLAVNSTSLEFAWREKSVPLESSGSCVPCESSCTVNSESGELACSCFDQSRPDMGTRQAQIGLNGHVYSKDGVLGCLDVTGSPYSAP*	140	16.71	YRLPSSADML	transcript:MGG_02339T0|transcript:MGG_02339T0:2-490(+)	UniRef90_G4MQK4	100	3.5e-80	10	7.14	Cys-rich
MGG_02557T0	Y (0.887)	Y (0.57)	Cytoplasmic/apoplastic effector	SP(Sec/SPI)	0.943504	0.056496	19-20	VLA-DG	0.6792	0	Not GPI-Anchored	-	0.994	Extracellular	Soluble	0.3795	0.798	0.1227	0.9291	MQITKIAALLSLALPAVLADGQVRGAGKRRDVGVLASTNPTVTGRSVSAPTAVARRSPHKSKSGDPFVKTKPGQSQQKAAEKAPEDRNGKFSRLPTRATSGQSEAEQNNPSKRSPEPKKKNRNKNRNKNRNKNKNKNKNNAQAAAATGAAAKNKAAEPLIKANPGQSQAEQDKITAALDAENNPSKRSPSIENQNQRRHDEPRILASPGQSQQEEDEITAELDAENNPSKRSPEPKKKNRNKNRNKNRNKNKNKNKNKNNAQAAAATGAATAKNKAAEPLIKANPGQSQAEQDKITAALDAENNPQPPARAAQILGGKGKK*	322	DGQVRGAGKRRDVGVLASTNPTVTGRSVSAPTAVARRSPHKSKSGDPFVKTKPGQSQQKAAEKAPEDRNGKFSRLPTRATSGQSEAEQNNPSKRSPEPKKKNRNKNRNKNRNKNKNKNKNNAQAAAATGAAAKNKAAEPLIKANPGQSQAEQDKITAALDAENNPSKRSPSIENQNQRRHDEPRILASPGQSQQEEDEITAELDAENNPSKRSPEPKKKNRNKNRNKNRNKNKNKNKNKNNAQAAAATGAATAKNKAAEPLIKANPGQSQAEQDKITAALDAENNPQPPARAAQILGGKGKK*	303	34.39	MQITKIAALL	transcript:MGG_02557T0|transcript:MGG_02557T0:1-966(+)	UniRef90_G4NJX6	100	1.4e-80	0	0	Cys-poor
MGG_02614T0	Y (0.634)	-	Cytoplasmic effector	SP(Sec/SPI)	0.878277	0.121723	20-21	AIA-VP	0.5307	0	Not GPI-Anchored	-	0.994	Extracellular	Soluble	0.4717	0.9084	0.1126	0.8822	MRCLEHVYASLAIMVVPAIAVPTATTSWQAGFPGIKTPSPSQPTPDPDLAIPMPHYDPPDLPRGPNLTQQPAKGSTSDAKQYKNSRQLVSGQLPSPEEQEWLDEGEYLPHLTPGIVIPNYDDELSPMTPEYPDTTMSALAPMEPQANHTLVGREEIESTFKGYIDHCEGCLMRGEDKMWCVCRSTKGQPESVLKRVECEANLGKRLGNSDGNLVWFSSDYQESCRNFSLRLGRYYYAACPDKDGMWKETMIDLNEHIGIYDDGRELLLQLDE*	273	VPTATTSWQAGFPGIKTPSPSQPTPDPDLAIPMPHYDPPDLPRGPNLTQQPAKGSTSDAKQYKNSRQLVSGQLPSPEEQEWLDEGEYLPHLTPGIVIPNYDDELSPMTPEYPDTTMSALAPMEPQANHTLVGREEIESTFKGYIDHCEGCLMRGEDKMWCVCRSTKGQPESVLKRVECEANLGKRLGNSDGNLVWFSSDYQESCRNFSLRLGRYYYAACPDKDGMWKETMIDLNEHIGIYDDGRELLLQLDE*	253	30.44	MRCLEHVYAS	transcript:MGG_02614T0|transcript:MGG_02614T0:1-819(+)	UniRef90_G5EHI2	100	6.1e-154	7	2.77	Cys-rich
MGG_02647T0	Y (0.815)	Y (0.62)	Cytoplasmic/apoplastic effector	SP(Sec/SPI)	0.894178	0.105822	22-23	VQA-AL	0.8141	0	Not GPI-Anchored	-	0.99	Extracellular	Soluble	0.2718	0.9361	0.0596	0.8787	MQFSITKLAVAALAVGSNVVQAALTPAQIISNIQMLTAKSQAIQAPAQSITILNGPLIVIGQGPFPQIIAGFTDIISTTTTAIAQMQGTNPVPAGADADAIFNAFREFVRVHQALLNILIGKAGLFNTVPIIGQPVAAVLRQLESVVDTIAFGLIDLVQSRASDLTTQANQLGGTIEVCIQSYEGLGVTKRELSNSAKFRAALRV*	206	ALTPAQIISNIQMLTAKSQAIQAPAQSITILNGPLIVIGQGPFPQIIAGFTDIISTTTTAIAQMQGTNPVPAGADADAIFNAFREFVRVHQALLNILIGKAGLFNTVPIIGQPVAAVLRQLESVVDTIAFGLIDLVQSRASDLTTQANQLGGTIEVCIQSYEGLGVTKRELSNSAKFRAALRV*	184	21.43	MQFSITKLAV	transcript:MGG_02647T0|transcript:MGG_02647T0:1-618(+)	UniRef90_Q5EMT8	100	6.9e-102	1	0.54	Cys-poor
MGG_02715T0	Y (0.819)	-	Cytoplasmic effector	SP(Sec/SPI)	0.895543	0.104457	22-23	ALA-AS	0.6953	0	Not GPI-Anchored	-	0.988	Extracellular	Soluble	0.2237	0.9852	0.1335	0.817	MFATRLVSATAVLMALFAGALAASLHLAGGDFRMGVIYPRQQARALQVFDKALGGAKAQEITQSNDEKRPFQLGGDTFTDFKSAADRSCDNQKNACAELSNSKKIDAPVSECDRQNTECKAAAASATQTAFNALVSSNAEFDFFCDL*	148	ASLHLAGGDFRMGVIYPRQQARALQVFDKALGGAKAQEITQSNDEKRPFQLGGDTFTDFKSAADRSCDNQKNACAELSNSKKIDAPVSECDRQNTECKAAAASATQTAFNALVSSNAEFDFFCDL*	126	15.68	MFATRLVSAT		UniRef90_G5EH40	100	5.4e-72	5	3.97	Cys-rich
MGG_02778T0	Y (0.761)	-	Cytoplasmic effector	SP(Sec/SPI)	0.843547	0.156453	18-19	GLC-QV	0.4566	0	Not GPI-Anchored	-	0.989	Extracellular	Soluble	0.3384	0.7493	0.1643	0.8341	MQLKTIFVQTLLVGAGLCQVQVINKALQDITQSLTQLDTSVKALQDAQSGVTLLQQSSALLDTIKNSTQAIQASSELTLQDALGLQATAQQLPAQAKTTMDDLVAKKSVLDQLGATQQAITSLKEQKAASQELGKVVVTKIPAVGQQIAQQQLDQISQTFDQGITGLGGQPGKRAVALVV*	181	QVQVINKALQDITQSLTQLDTSVKALQDAQSGVTLLQQSSALLDTIKNSTQAIQASSELTLQDALGLQATAQQLPAQAKTTMDDLVAKKSVLDQLGATQQAITSLKEQKAASQELGKVVVTKIPAVGQQIAQQQLDQISQTFDQGITGLGGQPGKRAVALVV*	163	18.92	MQLKTIFVQT	transcript:MGG_02778T0|transcript:MGG_02778T0:155-697(+)	UniRef90_G5EHH9	100	7.8e-57	0	0	Cys-poor
MGG_02851T0	Y (0.63)	Y (0.789)	Apoplastic/cytoplasmic effector	SP(Sec/SPI)	0.983061	0.016939	19-20	VEA-TL	0.9208	0	Not GPI-Anchored	-	0.982	Extracellular	Soluble	0.4388	0.8617	0.1632	0.9255	MLMKTALIALMGMTVMVEATLLPMNPVPMGLRLEARQNRGKQNNPQGKNNNQQQGKKNNNNGQGKNNNNNNGQGKNNNNGQGKNNNNNNGGGLCLEQSSINQASKTTGQTGGQIEPGQVESKTDNANFINFCAKKTLTDGKQLRGGSCSPVIQGDIPAAAKMVSTVIINPKNGDKIPAQKSFNVQVKIANMKLGSFTNAQNTYYTAPQQLEGGVVVGHTHVTIQDLGGTMNPTQPLNAEQFAFFKGINDAGDGNGGLQAPVDGGLPPGMYRLCSMCGASNHQPAIMPVAQRGAQDDCVRFEVIDDGGNGNGKNNNNGNGKNNNGNGKNNNGNGKNNNNGQQGKQQNQQQGKQQQGAKGKGRNAVGAANAPPVEDSGDSARPFRVNGETFVNRAAAVQRS…	434	TLLPMNPVPMGLRLEARQNRGKQNNPQGKNNNQQQGKKNNNNGQGKNNNNNNGQGKNNNNGQGKNNNNNNGGGLCLEQSSINQASKTTGQTGGQIEPGQVESKTDNANFINFCAKKTLTDGKQLRGGSCSPVIQGDIPAAAKMVSTVIINPKNGDKIPAQKSFNVQVKIANMKLGSFTNAQNTYYTAPQQLEGGVVVGHTHVTIQDLGGTMNPTQPLNAEQFAFFKGINDAGDGNGGLQAPVDGGLPPGMYRLCSMCGASNHQPAIMPVAQRGAQDDCVRFEVIDDGGNGNGKNNNNGNGKNNNGNGKNNNGNGKNNNNGQQGKQQNQQQGKQQQGAKGKGRNAVGAANAPPVEDSGDSARPFRVNGETFVNRAAAVQRSCAIQNNACSDAVNSGGGGS…	415	45.24	MLMKTALIAL	transcript:MGG_02851T0|transcript:MGG_02851T0:1-1302(+)	UniRef90_G4NLT9	100	2.3e-179	10	2.41	Cys-rich
MGG_02898T0	-	Y (0.501)	Apoplastic effector	SP(Sec/SPI)	0.893432	0.106568	20-21	AIA-TP	0.4452	0	Not GPI-Anchored	-	0.992	Extracellular	Soluble	0.4026	0.8404	0.1016	0.8528	MPSLKQTLTWAVAAAALAIATPVDTKVGTLSLNQEPNPKFEGKSGLHAMVKVFRKYGKPLPETLAAALANATASVTRRDGSAVTTPEAQDTEYLTPVQIGTPPVTLNLDFDTGSSDLWVFSSDLSASLRSGHSFYTPSKSSTSSKQSGQTWSIKYGDGSGASGNVYSDVVSIGGVKFASQAVETASKISTQFTQDTDNDGLVGLAFSSINTVSPKKQKTFFDNVKNSLTKPIIGVNLKAGAPGSYDFGFANTNSYTGSIAYVPVDSSQGFWSFTASGYSIGSSSSRTQLTGIADTGTTLLLLPPSVVNAYYKQVRGAVNDNSAGGFVFDCNANLPTFSFNVGSNTITIPGSIMNFAPVGDGSNNCFGGLQVDTGIGLSIFGDIALKAAYVVFDNSPSPR…	408	TPVDTKVGTLSLNQEPNPKFEGKSGLHAMVKVFRKYGKPLPETLAAALANATASVTRRDGSAVTTPEAQDTEYLTPVQIGTPPVTLNLDFDTGSSDLWVFSSDLSASLRSGHSFYTPSKSSTSSKQSGQTWSIKYGDGSGASGNVYSDVVSIGGVKFASQAVETASKISTQFTQDTDNDGLVGLAFSSINTVSPKKQKTFFDNVKNSLTKPIIGVNLKAGAPGSYDFGFANTNSYTGSIAYVPVDSSQGFWSFTASGYSIGSSSSRTQLTGIADTGTTLLLLPPSVVNAYYKQVRGAVNDNSAGGFVFDCNANLPTFSFNVGSNTITIPGSIMNFAPVGDGSNNCFGGLQVDTGIGLSIFGDIALKAAYVVFDNSPSPRLGWANKNL*	388	42.47	MPSLKQTLTW	transcript:MGG_02898T0|transcript:MGG_02898T0:121-1344(+)	UniRef90_G5EH06	100	1.5e-225	2	0.52	Cys-poor
MGG_02918T0	Y (0.925)	Y (0.635)	Cytoplasmic/apoplastic effector	SP(Sec/SPI)	0.797663	0.202337	39-40	ANA-AV	0.7039	0	Not GPI-Anchored	-	0.995	Extracellular	Soluble	0.152	0.9811	0.165	0.9477	SCNKKHLRKKKPPKTNKMKTFQILSAVAISLLFGGAANAAVIAGRQDQITIKLCPHENMDGDCWFIDVNDCTNVEEHMNDLVSSFDTGERTCSFFERENCGGHSYTARGERKTLPKDFNDQISSVKCNKGP*	132	AVIAGRQDQITIKLCPHENMDGDCWFIDVNDCTNVEEHMNDLVSSFDTGERTCSFFERENCGGHSYTARGERKTLPKDFNDQISSVKCNKGP*	93	14.6	SCNKKHLRKK	transcript:MGG_02918T0|transcript:MGG_02918T0:3-398(+)	UniRef90_G4NLK5	100	1.4e-60	6	6.45	Cys-rich
MGG_02952T0	Y (0.805)	-	Cytoplasmic effector	SP(Sec/SPI)	0.733638	0.266362	19-20	LDC-SL	0.2525	0	Not GPI-Anchored	-	0.995	Cytoplasm	Soluble	0.593	0.3426	0.0878	0.8008	SRISPVLYLLLVQFSSLDCSLFCASLPASRRHKHKSTAMVRPSYSKTAKVPRRPFEAARLDSELKLVGEFGLKNKREVWRVQLTLSKIRRAARQLLTLDEKDPKRLFEGNALIRRLVRVGVLDESRMKLDYVLALKVEDFLERRLQTCVYKLGLAKSIHHARVLIRQRHIRVGKQIVNVPSFVVRLDSQKHIDFALTSPFGGGRPGRVRRKKAKSAEGGEDAGDDEDEE*	230	SLFCASLPASRRHKHKSTAMVRPSYSKTAKVPRRPFEAARLDSELKLVGEFGLKNKREVWRVQLTLSKIRRAARQLLTLDEKDPKRLFEGNALIRRLVRVGVLDESRMKLDYVLALKVEDFLERRLQTCVYKLGLAKSIHHARVLIRQRHIRVGKQIVNVPSFVVRLDSQKHIDFALTSPFGGGRPGRVRRKKAKSAEGGEDAGDDEDEE*	211	26.14	SRISPVLYLL	transcript:MGG_02952T0|transcript:MGG_02952T0:3-692(+)	UniRef90_A0AAJ0C2J9	97.6	1.5e-84	2	0.95	Cys-poor
MGG_02990T0	Y (0.977)	-	Cytoplasmic effector	SP(Sec/SPI)	0.979596	0.020404	19-20	GSG-AT	0.4576	0	Not GPI-Anchored	-	0.994	Cytoplasm	Soluble	0.4232	0.5424	0.0963	0.9112	MRFQTATLAILATAHTGSGATTDSQQHITECQNNIASYQRQITECQNRITNYQNQITEFQKQIDHPEPQERENWGACMTKCMIKWGKRIPGKKSDAGCLVFCDSQCMKLQNYLPSEDRVRGDQTDNNGKAAGGEHAFEGF*	141	ATTDSQQHITECQNNIASYQRQITECQNRITNYQNQITEFQKQIDHPEPQERENWGACMTKCMIKWGKRIPGKKSDAGCLVFCDSQCMKLQNYLPSEDRVRGDQTDNNGKAAGGEHAFEGF*	122	15.76	MRFQTATLAI	transcript:MGG_02990T0|transcript:MGG_02990T0:1-423(+)	UniRef90_G5EHM9	100	1.1e-53	7	5.74	Cys-rich
MGG_03079T0	Y (0.51)	Y (0.944)	Apoplastic/cytoplasmic effector	SP(Sec/SPI)	0.989496	0.010504	18-19	SQA-VN	0.8868	0	Not GPI-Anchored	-	0.993	Extracellular	Soluble	0.2565	0.898	0.1895	0.8469	MLLPQITTILGLASLSQAVNLRFYYSNNCSGNNVVCSNIARNTCCNGNGISVFFGLNRAVEGRVYDRGGCNRLRGVRTSVGSTSFCLRQGNDVMTGAQWRPPPSLRLAAVPEQPEACPAGGDKCESWARPDVLGLADGTEYEIGGLEEAHLALAADGSISSAQDLPEEFKSLVVTTTE*	179	VNLRFYYSNNCSGNNVVCSNIARNTCCNGNGISVFFGLNRAVEGRVYDRGGCNRLRGVRTSVGSTSFCLRQGNDVMTGAQWRPPPSLRLAAVPEQPEACPAGGDKCESWARPDVLGLADGTEYEIGGLEEAHLALAADGSISSAQDLPEEFKSLVVTTTE*	161	18.92	MLLPQITTIL		UniRef90_G5EHG4	100	6.4e-96	8	4.97	Cys-rich
MGG_03235T0	Y (0.528)	-	Cytoplasmic effector	SP(Sec/SPI)	0.683738	0.316262	22-23	LYC-IV	0.2442	0	Not GPI-Anchored	-	0.99	Cytoplasm	Soluble	0.5498	0.2809	0.1006	0.7085	MQYRLLMMFLLAFLFGRTLLYCIVSSPCYHMRPFHKQALFCQNFRLAPPFTPSGFLTMDQIRETAHLMICSPTCRQASHGPMSGSQTWHAASSNSCLAHELW*	103	IVSSPCYHMRPFHKQALFCQNFRLAPPFTPSGFLTMDQIRETAHLMICSPTCRQASHGPMSGSQTWHAASSNSCLAHELW*	81	11.72	MQYRLLMMFL					5	6.17	Cys-rich
MGG_03236T0	Y (0.528)	-	Cytoplasmic effector	SP(Sec/SPI)	0.683738	0.316262	22-23	LYC-IV	0.2442	0	Not GPI-Anchored	-	0.99	Cytoplasm	Soluble	0.5498	0.2809	0.1006	0.7085	MQYRLLMMFLLAFLFGRTLLYCIVSSPCYHMRPFHKQALFCQNFRLAPPFTPSGFLTMDQIRETAHLMICSPTCRQASHGPMSGSQTWHAASSNSCLAHELW*	103	IVSSPCYHMRPFHKQALFCQNFRLAPPFTPSGFLTMDQIRETAHLMICSPTCRQASHGPMSGSQTWHAASSNSCLAHELW*	81	11.72	MQYRLLMMFL					5	6.17	Cys-rich
MGG_03245T0	-	Y (0.549)	Apoplastic effector	SP(Sec/SPI)	0.998704	0.001296	20-21	AYA-SG	0.6138	0	Not GPI-Anchored	-	0.994	Cytoplasm|Extracellular	Soluble	0.5822	0.7067	0.3663	0.8605	MRGSLLALAALLAPFCAAYASGNTTQSTPKPDKDGKYWIYGKGISAAFVPYGASIANLMIHDKHGIERDIVTGFDNATFFTEDKKHDHFGGIPGRYANRIKNSTFEIDGVQYKIRPNEHKTAEFPEGLNTLHGGPNGWDWRNFTVVSHSNDSITFSIHDADGEEGFPGEVVSYVTYTLKDMQWDFKIVALSLTKKTPIMLTSHTYWNLDGFSNNETNTIFNHTFHMPYGGQRVAVDNILIPTGDILANQQYSVNDFWSAPKQIGANQTSPELLGNCGFNCTGYDNCWLVNRDQSGPFDWRESGPVASLSSDWSGIKLDIYSDQEAFQMYSCGGQDGTMPLKKTQGINDNPDFPRTIPKYGCVVLEVQDYIDAINQPSWGRQKKQIFGPGDDPYVVQASY…	405	SGNTTQSTPKPDKDGKYWIYGKGISAAFVPYGASIANLMIHDKHGIERDIVTGFDNATFFTEDKKHDHFGGIPGRYANRIKNSTFEIDGVQYKIRPNEHKTAEFPEGLNTLHGGPNGWDWRNFTVVSHSNDSITFSIHDADGEEGFPGEVVSYVTYTLKDMQWDFKIVALSLTKKTPIMLTSHTYWNLDGFSNNETNTIFNHTFHMPYGGQRVAVDNILIPTGDILANQQYSVNDFWSAPKQIGANQTSPELLGNCGFNCTGYDNCWLVNRDQSGPFDWRESGPVASLSSDWSGIKLDIYSDQEAFQMYSCGGQDGTMPLKKTQGINDNPDFPRTIPKYGCVVLEVQDYIDAINQPSWGRQKKQIFGPGDDPYVVQASYRFSVQ*	385	45.03	MRGSLLALAA	transcript:MGG_03245T0|transcript:MGG_03245T0:448-1662(+)	UniRef90_A0A6P8ASZ3	96	1.8e-239	5	1.3	Cys-rich
MGG_03308T0	Y (0.671)	Y (0.726)	Apoplastic/cytoplasmic effector	SP(Sec/SPI)	0.999047	0.000953	20-21	VTA-SP	0.8991	0	Not GPI-Anchored	-	0.987	Extracellular	Soluble	0.4059	0.93	0.0575	0.8716	MLISSLLAAVAIVATPIVTASPINGTSQELSPPLGVACGRTSCFGEQVCCNPTCSLCAMPGMACPMLDCGHLPGTPAVTKPAVVDAPGPRFSGSKIMKKPRPTMPAPYTSPKPTDGVACGNNTCAADQVCCNASCGICTPPDGACIMMFCGDSHRHDDSIPS*	163	SPINGTSQELSPPLGVACGRTSCFGEQVCCNPTCSLCAMPGMACPMLDCGHLPGTPAVTKPAVVDAPGPRFSGSKIMKKPRPTMPAPYTSPKPTDGVACGNNTCAADQVCCNASCGICTPPDGACIMMFCGDSHRHDDSIPS*	143	16.41	MLISSLLAAV		UniRef90_G4N990	100	6.9e-89	16	11.19	Cys-rich
MGG_03326T0	Y (0.889)	Y (0.587)	Cytoplasmic/apoplastic effector	SP(Sec/SPI)	0.997336	0.002664	18-19	ASA-AT	0.7483	0	Not GPI-Anchored	-	0.991	Extracellular	Soluble	0.1526	0.9895	0.0501	0.9349	MKFSIASTFVTLLAVASAATVETPEQSLDRRAVLLMERQGANANRPVPEGSCCVANTSLKQDVCRLNGQNGRCVPSGSANCGARLTCIQDSALTCDAKKTERGRPFCRPTNGRKRDVRSASDIVGAAAVAAEQD*	135	ATVETPEQSLDRRAVLLMERQGANANRPVPEGSCCVANTSLKQDVCRLNGQNGRCVPSGSANCGARLTCIQDSALTCDAKKTERGRPFCRPTNGRKRDVRSASDIVGAAAVAAEQD*	117	14.13	MKFSIASTFV		UniRef90_G4N966	100	4.7e-67	8	6.84	Cys-rich
MGG_03343T0	Y (0.571)	-	Cytoplasmic effector	SP(Sec/SPI)	0.953088	0.046912	20-21	ASP-QS	0.3305	0	Not GPI-Anchored	-	0.988	Cytoplasm	Soluble	0.5951	0.2161	0.1717	0.8071	MHNLHLLLFLTAAIGPAASPQSGVVSAISSTGISALTSSTNLESIPLPPPQLRRETQPSPECLEVNGGEQQCCRALQSGDQELVRWLAKIYGYNMTPDVVNGLKCKLSMHS*	112	QSGVVSAISSTGISALTSSTNLESIPLPPPQLRRETQPSPECLEVNGGEQQCCRALQSGDQELVRWLAKIYGYNMTPDVVNGLKCKLSMHS*	92	11.87	MHNLHLLLFL		UniRef90_G4N946	100	3e-51	4	4.35	Cys-rich
MGG_03350T0	Y (0.514)	-	Cytoplasmic effector	SP(Sec/SPI)	0.952531	0.047469	23-24	GAA-ET	0.3924	0	Not GPI-Anchored	-	0.99	Extracellular	Soluble	0.2684	0.8547	0.1849	0.9107	MVLHSHLARSAALLLVACGLGAAETADSAAGSAPGASTGAADIPNVTGKLGDAASITNNPPGRYRAGWMATPSNPFSGSIEAISSPNGKGVIFLVNLENLPAQGGPFSYHIHDQPVPDDGNCNKTLAHLDPYQRGQKPDCDAGEPQTCEVGDLSGKHGKIEGTNVQDRMFHDMYTSLAEGIGAFVGNRSVVIHFANTTRFACSNFVAVYPDRHKADEKHRPMNKDNMAPHARRMLSFMKALRGV*	245	ETADSAAGSAPGASTGAADIPNVTGKLGDAASITNNPPGRYRAGWMATPSNPFSGSIEAISSPNGKGVIFLVNLENLPAQGGPFSYHIHDQPVPDDGNCNKTLAHLDPYQRGQKPDCDAGEPQTCEVGDLSGKHGKIEGTNVQDRMFHDMYTSLAEGIGAFVGNRSVVIHFANTTRFACSNFVAVYPDRHKADEKHRPMNKDNMAPHARRMLSFMKALRGV*	222	25.83	MVLHSHLARS		UniRef90_G4N8Y9	100	1.2e-132	4	1.8	Cys-rich
MGG_03356T0	-	Y (0.563)	Apoplastic effector	SP(Sec/SPI)	0.991098	0.008902	20-21	VKA-QC	0.7907	0	Not GPI-Anchored	-	0.993	Extracellular	Soluble	0.4639	0.6171	0.1264	0.8481	MARFTSLIAAVLATIGAVKAQCGAGNPDARVTGSGNNFQAVRGSNTVYSGSDYRAAIQAALDSIGSGQRVAVIASGSIGANTISISSGKTFEGCGTINVGNRNGRGAIESLNTQGVKIPYLTMTGNPYFGLRFYGTRDLTLGQITMNLSGGLGIRFDRDNPDNFNVRMGTITVTGAGSHAVETWNIDGLVIDRVIARNVGESGLLVQKTRNAQIGIVDGNNVGTGTGYATLRFANNNGQNPNGNYNTNIWVDQVISRGGGRGVFCVSQSGAAVIRTVDLAKNGNNAILIENCYNLSIRGGTVNGGGEVRVAARSEFPNNRDLWITLRVDNTSVRESPCGTNVNWSLTGNGQRALC*	356	QCGAGNPDARVTGSGNNFQAVRGSNTVYSGSDYRAAIQAALDSIGSGQRVAVIASGSIGANTISISSGKTFEGCGTINVGNRNGRGAIESLNTQGVKIPYLTMTGNPYFGLRFYGTRDLTLGQITMNLSGGLGIRFDRDNPDNFNVRMGTITVTGAGSHAVETWNIDGLVIDRVIARNVGESGLLVQKTRNAQIGIVDGNNVGTGTGYATLRFANNNGQNPNGNYNTNIWVDQVISRGGGRGVFCVSQSGAAVIRTVDLAKNGNNAILIENCYNLSIRGGTVNGGGEVRVAARSEFPNNRDLWITLRVDNTSVRESPCGTNVNWSLTGNGQRALC*	336	37.15	MARFTSLIAA	transcript:MGG_03356T0|transcript:MGG_03356T0:1-1068(+)	UniRef90_A0A6P8BNK0	97.2	3.9e-193	6	1.79	Cys-rich
MGG_03369T0	-	Y (0.845)	Apoplastic effector	SP(Sec/SPI)	0.952582	0.047418	19-20	ALA-KN	0.7998	0	Not GPI-Anchored	-	0.994	Cytoplasm|Extracellular	Soluble	0.6008	0.8951	0.1477	0.8705	MPSTKTILTGLLASTAALAKNDTSSVPNTVPSLWDGECFYPTPDIGFDTKSYLGRWYQVAGTVAPFTASCKCIYAQYALNDNGTIQVNNTCEAGGRAVNILGTAEPADPGYGAKGALRVQFPGQPGPACSGPNYVVQDYTGDFALVQTYNFSTLFVLSRNQHPEEAVLDAWIKRAGALGSDLSDVIKNDQTNCSFT*	197	KNDTSSVPNTVPSLWDGECFYPTPDIGFDTKSYLGRWYQVAGTVAPFTASCKCIYAQYALNDNGTIQVNNTCEAGGRAVNILGTAEPADPGYGAKGALRVQFPGQPGPACSGPNYVVQDYTGDFALVQTYNFSTLFVLSRNQHPEEAVLDAWIKRAGALGSDLSDVIKNDQTNCSFT*	178	20.85	MPSTKTILTG	transcript:MGG_03369T0|transcript:MGG_03369T0:415-1005(+)	UniRef90_G4N8W4	100	1e-110	6	3.37	Cys-rich
MGG_03456T0	Y (0.732)	-	Cytoplasmic effector	SP(Sec/SPI)	0.98864	0.01136	21-22	VSA-QD	0.9089	0	Not GPI-Anchored	-	0.987	Extracellular	Soluble	0.2054	0.9436	0.0782	0.8874	MVQVKLAALLAVAGLAAHVSAQDKLNKPPLLPNLDMLWEGLEKKLTTPKTEIRQWRDNIISEDCKTMSEREGVPANSMIQYEVTYGDCKMPWLLCAAKDHPSNMKDIAKFFGMVPAKLRQATKHAAFFKPKTAKSTAAAYALGDQLAFMIDPKSIGIFLHEISHTADLGAKDSHFGKVEGRFTDNKIWTDAIQKDQAISDNYGQNSKHENLAQYAGLVLYDILVDGGLKKIVKDVDKIKNQIDAFKTATKECRWGGNMLKLDQTCSKRPPNAKPIDLGAKPEDKKDDKKDDKQGKGKGKRKLRFRRDARSVFWPKASASADSIEKRDEPTNCGLQSA*	338	QDKLNKPPLLPNLDMLWEGLEKKLTTPKTEIRQWRDNIISEDCKTMSEREGVPANSMIQYEVTYGDCKMPWLLCAAKDHPSNMKDIAKFFGMVPAKLRQATKHAAFFKPKTAKSTAAAYALGDQLAFMIDPKSIGIFLHEISHTADLGAKDSHFGKVEGRFTDNKIWTDAIQKDQAISDNYGQNSKHENLAQYAGLVLYDILVDGGLKKIVKDVDKIKNQIDAFKTATKECRWGGNMLKLDQTCSKRPPNAKPIDLGAKPEDKKDDKKDDKQGKGKGKRKLRFRRDARSVFWPKASASADSIEKRDEPTNCGLQSA*	317	37.5	MVQVKLAALL		UniRef90_G4N8A5	100	7.9e-180	6	1.89	Cys-rich
MGG_03466T0	Y (0.588)	Y (0.702)	Apoplastic/cytoplasmic effector	SP(Sec/SPI)	0.748035	0.251965	18-19	GMA-AP	0.5946	0	Not GPI-Anchored	-	0.994	Cytoplasm|Extracellular	Soluble	0.4935	0.8871	0.4767	0.8512	MKFATIISVGAAASTGMAAPFLEKLATFGGAKAKWIIGNQDDKYDGVSPFYFTSTYSVLATPDQVVNASNVATGGLEGAKGWFLYGINADEDVICYNITTQGFRGDYQSPAVTATHIHQGEKGKNGPPRIAFPNPEPIGNGDMRRSLGCLKGPFRTGVMADGRDTGEGFTVSMIEKDPAGFFTDSHSSLAVAGAFRGQLGCRERQ*	206	APFLEKLATFGGAKAKWIIGNQDDKYDGVSPFYFTSTYSVLATPDQVVNASNVATGGLEGAKGWFLYGINADEDVICYNITTQGFRGDYQSPAVTATHIHQGEKGKNGPPRIAFPNPEPIGNGDMRRSLGCLKGPFRTGVMADGRDTGEGFTVSMIEKDPAGFFTDSHSSLAVAGAFRGQLGCRERQ*	188	21.72	MKFATIISVG	transcript:MGG_03466T0|transcript:MGG_03466T0:1-618(+)	UniRef90_G4N893	100	4.2e-115	3	1.6	Cys-poor
MGG_03468T0	Y (0.704)	-	Cytoplasmic effector	SP(Sec/SPI)	0.940426	0.059574	16-17	AAA-AP	0.4234	0	Not GPI-Anchored	-	0.996	Extracellular	Soluble	0.351	0.9445	0.2103	0.9311	MLPITVVTLFAALAAAAPASVSMEKRRVEGELVVRADAAPPAVLTELSSPVASAPAAEASKAGDAAKAGDAAKAGDAAKAGDAAKGGDAKGGDAKGGDAKGGDAKGGKGGDAKGGKGGDAAKGGKGGDAAKGGKGGDAAKGGNVRGCADLKTNGPVVEHKVVQGDTLGKLTATFQSGICNIAKENNIADPDKIDVGQVLKIPTGLCTQNVDNNSCIKAAVVNPNTDEKGTCLKTGPFTRVIKKGDSFVGIAKELGLQEQAVVDVNPGVDRFNLLPEQTINLPKCK*	286	APASVSMEKRRVEGELVVRADAAPPAVLTELSSPVASAPAAEASKAGDAAKAGDAAKAGDAAKAGDAAKGGDAKGGDAKGGDAKGGDAKGGKGGDAKGGKGGDAAKGGKGGDAAKGGKGGDAAKGGNVRGCADLKTNGPVVEHKVVQGDTLGKLTATFQSGICNIAKENNIADPDKIDVGQVLKIPTGLCTQNVDNNSCIKAAVVNPNTDEKGTCLKTGPFTRVIKKGDSFVGIAKELGLQEQAVVDVNPGVDRFNLLPEQTINLPKCK*	270	28.1	MLPITVVTLF	transcript:MGG_03468T0|transcript:MGG_03468T0:139-996(+)	UniRef90_G4N891	100	1.8e-95	6	2.22	Cys-rich
MGG_03476T0	Y (0.541)	Y (0.737)	Apoplastic/cytoplasmic effector	SP(Sec/SPI)	0.993287	0.006713	19-20	VLA-AV	0.6542	0	Not GPI-Anchored	-	0.993	Extracellular	Lipid anchor	0.3661	0.665	0.3809	0.4308	MKPAALTTTLACAVAPVLAAVGGRCASNYGANCICLNKNTCRNTYGGRAEEGSAGNWPCPSDGNDIWGCFVNNCKGSSTVCQWKDFCASSSFGTVLPGMCLLWWSFVSVPLYLFSPPRRNSLLSLRNSVTVFISSGLTRIPQLLSKRPCLPWWQQLCVLQVLSLVFSHSCSGDGCAIRKRNPIQTGQIPVAMR*	194	AVGGRCASNYGANCICLNKNTCRNTYGGRAEEGSAGNWPCPSDGNDIWGCFVNNCKGSSTVCQWKDFCASSSFGTVLPGMCLLWWSFVSVPLYLFSPPRRNSLLSLRNSVTVFISSGLTRIPQLLSKRPCLPWWQQLCVLQVLSLVFSHSCSGDGCAIRKRNPIQTGQIPVAMR*	175	20.84	MKPAALTTTL		UniRef90_A0AA97P1Q5	100	8.9e-51	14	8	Cys-rich
MGG_03495T0	-	Y (0.536)	Apoplastic effector	SP(Sec/SPI)	0.797035	0.202965	20-21	AIA-LS	0.3595	0	Not GPI-Anchored	-	0.995	Extracellular	Soluble	0.2031	0.9747	0.1441	0.7369	MKPRITLALVASSIPSLAIALSPANTTLPTNRTTLAVASPPSTTNDVPVLPKTLCSATSIFVQRSPHAAMRQDDCLDLAARKQWDPQGAWIIPPRRGEDDYQLIDEYGSCAFYVQRADDQLQPVMIGTEDVFQAIINGSQKYVDGDRMVDSISGMFSCHRGPIRWLLSPNRNPKR*	176	LSPANTTLPTNRTTLAVASPPSTTNDVPVLPKTLCSATSIFVQRSPHAAMRQDDCLDLAARKQWDPQGAWIIPPRRGEDDYQLIDEYGSCAFYVQRADDQLQPVMIGTEDVFQAIINGSQKYVDGDRMVDSISGMFSCHRGPIRWLLSPNRNPKR*	156	19.3	MKPRITLALV	transcript:MGG_03495T0|transcript:MGG_03495T0:212-739(+)	UniRef90_G4N806	100	4.5e-94	4	2.56	Cys-rich
MGG_03507T0	-	Y (0.605)	Apoplastic effector	SP(Sec/SPI)	0.845509	0.154491	23-24	TLA-AV	0.6644	0	Not GPI-Anchored	-	0.98	Extracellular	Soluble	0.3535	0.5712	0.2108	0.8564	MVGFINIMTTVVSFVSLIPITLAAVPRIYGTDAFGPDLQLAHLYTVRIKPGPPIEVGAGPRGNRVVYPNRGGEFEGPLIKGKVLPIGGDYALFDSNRFMTLDVRQTFQTDDGALIQVFETGRTQPGAGPGGNITTAYVQLAFETGADAYAWINQAVAVGVLHRLDPGSISIDVWVLAPLRSQVPDGSDMLPIRAYKRAVAESRSSNGAGSGA*	213	AVPRIYGTDAFGPDLQLAHLYTVRIKPGPPIEVGAGPRGNRVVYPNRGGEFEGPLIKGKVLPIGGDYALFDSNRFMTLDVRQTFQTDDGALIQVFETGRTQPGAGPGGNITTAYVQLAFETGADAYAWINQAVAVGVLHRLDPGSISIDVWVLAPLRSQVPDGSDMLPIRAYKRAVAESRSSNGAGSGA*	190	22.47	MVGFINIMTT	transcript:MGG_03507T0|transcript:MGG_03507T0:1-639(+)	UniRef90_G4N7Z2	100	7.4e-115	0	0	Cys-poor
MGG_03544T0	Y (0.757)	-	Cytoplasmic effector	SP(Sec/SPI)	0.98888	0.01112	19-20	GGA-LP	0.6081	0	Not GPI-Anchored	-	0.992	Extracellular	Soluble	0.2804	0.5976	0.1201	0.7291	MFFSTFLSLTILLLTFGGALPVPPPSSSPHLTSPELVLPDQEWRRSRPTAMIRKRAPYPWEFGWPFSSTSPSSSPSPKKSQPSTASSWWTPSSWGLWGQKKSAQGVPTSGGIPPNKNQQKTTHGGVPKQQATAKNTQYPPKSNTWPLTPPPRQEEIKRKPVPAKVDSLQSAKVSASLKPGPPSGNPSKEPFKSSAPWGAGWYSNLGPDPYQGQYRAYEPPTVSQHEKEKNPKKPTDAPQTATNIGSQPAPVPQSSPLKSSQSSSSPSGQLPPPPPSKGPKTPQAAEKKQTTLDSWLSKGQMNTQPAKHSPSIASSSSSAASGSPPSPVANNELPDLLKIKHPETPQAPKKPQPEQQFPLTPPPSPTIDKKLPDLLTIKRPETPKAAEKKPQPEQQFPLT…	496	LPVPPPSSSPHLTSPELVLPDQEWRRSRPTAMIRKRAPYPWEFGWPFSSTSPSSSPSPKKSQPSTASSWWTPSSWGLWGQKKSAQGVPTSGGIPPNKNQQKTTHGGVPKQQATAKNTQYPPKSNTWPLTPPPRQEEIKRKPVPAKVDSLQSAKVSASLKPGPPSGNPSKEPFKSSAPWGAGWYSNLGPDPYQGQYRAYEPPTVSQHEKEKNPKKPTDAPQTATNIGSQPAPVPQSSPLKSSQSSSSPSGQLPPPPPSKGPKTPQAAEKKQTTLDSWLSKGQMNTQPAKHSPSIASSSSSAASGSPPSPVANNELPDLLKIKHPETPQAPKKPQPEQQFPLTPPPSPTIDKKLPDLLTIKRPETPKAAEKKPQPEQQFPLTPPPSPTIDKKLPDLLTIKR…	477	53.53	MFFSTFLSLT		UniRef90_G4N7P9	100	6.7e-151	0	0	Cys-poor
MGG_03565T0	Y (0.673)	-	Cytoplasmic effector	SP(Sec/SPI)	0.779321	0.220679	24-25	AAA-IT	0.3209	0	Not GPI-Anchored	-	0.99	Cytoplasm	Soluble	0.4525	0.4947	0.1642	0.7745	MVRLSTVALATAGVLSPSTWLAAAITTDEIPSDLPVSQLLTTAQTHLARGETNDALVYYDAAIARDPKDYMTHFKRATTYLSAGRLSHATEGYNKVLELRPGFEGAHLQLAKIKQRSADWDGALKDYKAAGKTAGQSREVDELLEAMGAAELAEAAAKEKNWDDCVQNAGVAILVANRHLALRELRASCRFNKGEVEEGVSDLHHIANLRPGDVTPWVKMSAIAFYALGDTKDGLTHIRKCLHSDPENKVCKKLLKQEKAINKVLEKVDKAFSKKQPMTGTKMLIQNKEDPGLINDIKEEVETLRKDGIIPSKAPNALLTRVVELACQGYYDMNSKKAQEYCEEAIKLNEDSVYGLLYKAKTQEEAEDYEAAIRTLEKASELAPERRDLIQELLQKARI…	530	ITTDEIPSDLPVSQLLTTAQTHLARGETNDALVYYDAAIARDPKDYMTHFKRATTYLSAGRLSHATEGYNKVLELRPGFEGAHLQLAKIKQRSADWDGALKDYKAAGKTAGQSREVDELLEAMGAAELAEAAAKEKNWDDCVQNAGVAILVANRHLALRELRASCRFNKGEVEEGVSDLHHIANLRPGDVTPWVKMSAIAFYALGDTKDGLTHIRKCLHSDPENKVCKKLLKQEKAINKVLEKVDKAFSKKQPMTGTKMLIQNKEDPGLINDIKEEVETLRKDGIIPSKAPNALLTRVVELACQGYYDMNSKKAQEYCEEAIKLNEDSVYGLLYKAKTQEEAEDYEAAIRTLEKASELAPERRDLIQELLQKARIELKRSKTKDYYKVLGVARDADERQ…	506	58.67	MVRLSTVALA	transcript:MGG_03565T0|transcript:MGG_03565T0:483-2072(+)	UniRef90_G4N7M7	100	2.7e-283	6	1.19	Cys-rich
MGG_03585T0	Y (0.726)	-	Cytoplasmic effector	SP(Sec/SPI)	0.947158	0.052842	21-22	TEA-RA	0.4439	0	Not GPI-Anchored	-	0.995	Extracellular	Soluble	0.2066	0.9938	0.0799	0.8739	MHAQQYIIAALMAFGAAVTEARALEPRQLGDLACNVARLQIVNALSATKKNVGDIQDPTVKAGAQAGLKQSQDAIGVIGKAIISGSKAPANARDDVAAGLTATGTALQGGSKDDKAVADATSNLTKAAKAGQDVVAKCK*	140	RALEPRQLGDLACNVARLQIVNALSATKKNVGDIQDPTVKAGAQAGLKQSQDAIGVIGKAIISGSKAPANARDDVAAGLTATGTALQGGSKDDKAVADATSNLTKAAKAGQDVVAKCK*	119	13.95	MHAQQYIIAA	transcript:MGG_03585T0|transcript:MGG_03585T0:503-922(+)	UniRef90_G4N7E6	100	1.7e-64	2	1.68	Cys-poor
MGG_03593T0	-	Y (0.535)	Apoplastic effector	SP(Sec/SPI)	0.593214	0.406786	18-19	VEA-RF	0.5252	0	Not GPI-Anchored	-	0.981	Cytoplasm|Extracellular	Soluble	0.5817	0.8518	0.2364	0.8127	MSSTKAFIVAALVAYVEARFNQEQIPVSAIQALGSFGNPGQAATLAGSVPGVLLAAAKACDKVELADKIVNELGTDPSVIAAAKGLLAAEMNFNPFAVKTNKICDDASLPATAELRGVIPKVDPSTDPTGIQNANAEKSITTPFSANGLSIAAITQAQGFTNFTKGDTGVLASGGAGGASGGGAASGGASGGGAASGGAAAGGNGAKGNQNSCNGQQQQGNNNSTGNANNNNNNNGGGANNGGGAASGAADFGKCKPTIDLKGGRANRPATELTFLPTDPLVAQGQQEALNPNIITNRVCDQLTNVCNANAAAKALCQEAKAKVQAAGTKDQSTADLFNSLLGF*	345	RFNQEQIPVSAIQALGSFGNPGQAATLAGSVPGVLLAAAKACDKVELADKIVNELGTDPSVIAAAKGLLAAEMNFNPFAVKTNKICDDASLPATAELRGVIPKVDPSTDPTGIQNANAEKSITTPFSANGLSIAAITQAQGFTNFTKGDTGVLASGGAGGASGGGAASGGASGGGAASGGAAAGGNGAKGNQNSCNGQQQQGNNNSTGNANNNNNNNGGGANNGGGAASGAADFGKCKPTIDLKGGRANRPATELTFLPTDPLVAQGQQEALNPNIITNRVCDQLTNVCNANAAAKALCQEAKAKVQAAGTKDQSTADLFNSLLGF*	327	33.82	MSSTKAFIVA	transcript:MGG_03593T0|transcript:MGG_03593T0:244-1278(+)	UniRef90_G4N7D9	100	7.4e-133	7	2.14	Cys-rich
MGG_03671T0	Y (0.883)	Y (0.575)	Cytoplasmic/apoplastic effector	SP(Sec/SPI)	0.999625	0.000375	18-19	VSA-KA	0.4746	0	Not GPI-Anchored	-	0.995	Extracellular	Soluble	0.1606	0.9506	0.0554	0.9338	MQFFSVALTLFLAATVSAKAVRGANGNCGFPNGKTCKFTGKTNAAGARIFTEPAGSPGAQCCLLPASCGNNDVDNVCVKDDFKPVRMRMVDRRKVIGPNDVKGQGNLGSPRVKRADEAEEDEDEE*	126	KAVRGANGNCGFPNGKTCKFTGKTNAAGARIFTEPAGSPGAQCCLLPASCGNNDVDNVCVKDDFKPVRMRMVDRRKVIGPNDVKGQGNLGSPRVKRADEAEEDEDEE*	108	13.27	MQFFSVALTL		UniRef90_G4N6S9	100	1e-63	6	5.56	Cys-rich
MGG_03685T0	-	Y (0.572)	Apoplastic effector	SP(Sec/SPI)	0.992816	0.007184	19-20	VLA-AP	0.6651	0	Not GPI-Anchored	-	0.985	Extracellular	Soluble	0.241	0.9586	0.0855	0.8427	MQFTATIISILATAATVLAAPVEVASATPLEARACKTVAASPSGVWVSKNAPQWVGFWVPTDAVGACELKAVFPAGFPIAGTRPQVNIIDVNGPAPGSIVGTVTFTPGTSTTINSFACRQDMQYKLEVASWQAQGSVSYPAQHGTGLILTYGC*	154	APVEVASATPLEARACKTVAASPSGVWVSKNAPQWVGFWVPTDAVGACELKAVFPAGFPIAGTRPQVNIIDVNGPAPGSIVGTVTFTPGTSTTINSFACRQDMQYKLEVASWQAQGSVSYPAQHGTGLILTYGC*	135	15.79	MQFTATIISI	transcript:MGG_03685T0|transcript:MGG_03685T0:244-705(+)	UniRef90_G4N6R0	100	6.2e-79	4	2.96	Cys-rich
MGG_03755T0	Y (0.83)	-	Cytoplasmic effector	SP(Sec/SPI)	0.963864	0.036136	15-16	ASA-LV	0.7083	0	Not GPI-Anchored	-	0.987	Extracellular	Soluble	0.4703	0.8516	0.0955	0.9294	MRFLNILAVATCASALVIDLNPTKLTDAQEKALAAITVQDDPKPKPEPGKEDPKPQDEPKQEPPKQEPPKQDPPKEPPKPEPKPEPKPEPKPEPKPEPKPEPPKSNLSGDQQKALDAHNAARAEVKDGQKRDPMQWDKGLEDAARSWAKHLASRNQGLEHAKDRDGKGENLAGRIMDGDAMEKASKMWIDEKKDYKCGVKIQTYIDNGNFGKIGHYTQVIWPKTTKVGIAVEGGFVVARYSEAGNMMSEAACKS*	255	LVIDLNPTKLTDAQEKALAAITVQDDPKPKPEPGKEDPKPQDEPKQEPPKQEPPKQDPPKEPPKPEPKPEPKPEPKPEPKPEPKPEPPKSNLSGDQQKALDAHNAARAEVKDGQKRDPMQWDKGLEDAARSWAKHLASRNQGLEHAKDRDGKGENLAGRIMDGDAMEKASKMWIDEKKDYKCGVKIQTYIDNGNFGKIGHYTQVIWPKTTKVGIAVEGGFVVARYSEAGNMMSEAACKS*	240	27.98	MRFLNILAVA	transcript:MGG_03755T0|transcript:MGG_03755T0:705-1469(+)	UniRef90_G4NHQ7	100	1.7e-97	2	0.83	Cys-poor
MGG_03791T0	Y (0.88)	Y (0.96)	Apoplastic/cytoplasmic effector	SP(Sec/SPI)	0.999694	0.000306	19-20	VSA-FC	0.8274	0	Not GPI-Anchored	-	0.994	Extracellular	Soluble	0.3113	0.6234	0.1031	0.89	MKFITVSAFVLSAITAVSAFCCSGPQCADGTGGTPCCATQSCNIFCCACGGHCRGTSKRSVVPDIFQRDVDSAFRLADVGGNGTISLPQYLKYMEVDAQSDKMQMWEDWFKKHDKNNDGVITIDEISLE*	130	FCCSGPQCADGTGGTPCCATQSCNIFCCACGGHCRGTSKRSVVPDIFQRDVDSAFRLADVGGNGTISLPQYLKYMEVDAQSDKMQMWEDWFKKHDKNNDGVITIDEISLE*	111	13.96	MKFITVSAFV	transcript:MGG_03791T0|transcript:MGG_03791T0:77-466(+)	UniRef90_G4NHM5	100	4.9e-69	10	9.01	Cys-rich
MGG_03806T0	Y (0.878)	Y (0.806)	Cytoplasmic/apoplastic effector	SP(Sec/SPI)	0.999604	0.000396	19-20	ALA-CC	0.7864	0	Not GPI-Anchored	-	0.995	Cell membrane	Peripheral	0.4216	0.322	0.5431	0.2914	MKFATAAVLILTAVPAALACCKQKGITSCCGKGKCNIFCCNCDGGCRDNCGANLPICWATGGANVICARSPGAEEMSSIPSKLDMVEGTLGSSVAGLSAEERRAEDVKVFNQVDLDGKGFFTYGEFLDFSGEPDSEELKEYFAKYDKNGDGGITVEEMRLE*	162	CCKQKGITSCCGKGKCNIFCCNCDGGCRDNCGANLPICWATGGANVICARSPGAEEMSSIPSKLDMVEGTLGSSVAGLSAEERRAEDVKVFNQVDLDGKGFFTYGEFLDFSGEPDSEELKEYFAKYDKNGDGGITVEEMRLE*	143	17.05	MKFATAAVLI	transcript:MGG_03806T0|transcript:MGG_03806T0:98-583(+)	UniRef90_G4NHL3	100	2.5e-86	12	8.39	Cys-rich
MGG_03892T0	Y (0.805)	-	Cytoplasmic effector	SP(Sec/SPI)	0.997931	0.002069	19-20	AQA-DM	0.4475	0	Not GPI-Anchored	-	0.995	Extracellular	Soluble	0.3735	0.7612	0.1111	0.606	MKLLNIVLLAIAGTAAAQADMADMTMAADKKDGKPMSTKAMCNKMFKLEGLEKIAGNQTLLNEITKNNATKADDIKDKAKKAEPELKALQDNSTLVAECGKYAAYRKEKRQCGEMHRLERLEKIAGNDTLLNQVTKNNATKADDLKKKAQERKATLETLQKNTTLTAFCAEQKDKQTCRSMKGMQKMVDNSKNQTFLDTKFKGNQTKIDEYKKKATKTEERLKTLESNSTLMDICKKQTQGKFNTSSFHLYLSLPSPDLLTCSFRIYRWQRWWPHQQPLQRWYLYPGIRCFHLNLGSVRRRSCPVVK*	308	DMADMTMAADKKDGKPMSTKAMCNKMFKLEGLEKIAGNQTLLNEITKNNATKADDIKDKAKKAEPELKALQDNSTLVAECGKYAAYRKEKRQCGEMHRLERLEKIAGNDTLLNQVTKNNATKADDLKKKAQERKATLETLQKNTTLTAFCAEQKDKQTCRSMKGMQKMVDNSKNQTFLDTKFKGNQTKIDEYKKKATKTEERLKTLESNSTLMDICKKQTQGKFNTSSFHLYLSLPSPDLLTCSFRIYRWQRWWPHQQPLQRWYLYPGIRCFHLNLGSVRRRSCPVVK*	289	35.09	MKLLNIVLLA	transcript:MGG_03892T0|transcript:MGG_03892T0:4511-3588(-)	UniRef90_G4NHB0	100	2.1e-123	9	3.11	Cys-rich
MGG_03988T0	Y (0.83)	-	Cytoplasmic effector	SP(Sec/SPI)	0.663417	0.336583	23-24	AIA-AP	0.4892	0	Not GPI-Anchored	-	0.995	Cytoplasm|Extracellular	Soluble	0.5749	0.7933	0.1252	0.9077	MHIPTILEAATLGLAFFSAAAIAAPVPARMDDGTMAMVSRSAELATAVSAALQMGAGEMNLLEERGKKKKKGKKGKKGKKGKKGKKGKKGKKGKKGKKGKKGKKGKKFPRAEEDTTEETNQENELIFEEIEERDLIGDLINGINGINPAEPIAEPTPAPQPVEDAGPAPPVAPGPAPPKAPGAAPPAPPVAPAPAPKPPVEDAADFEEAAFEEAAFEDFEEE*	223	APVPARMDDGTMAMVSRSAELATAVSAALQMGAGEMNLLEERGKKKKKGKKGKKGKKGKKGKKGKKGKKGKKGKKGKKGKKGKKFPRAEEDTTEETNQENELIFEEIEERDLIGDLINGINGINPAEPIAEPTPAPQPVEDAGPAPPVAPGPAPPKAPGAAPPAPPVAPAPAPKPPVEDAADFEEAAFEEAAFEDFEEE*	200	23.14	MHIPTILEAA	transcript:MGG_03988T0|transcript:MGG_03988T0:729-1397(+)	UniRef90_G4NGY8	100	3.3e-25	0	0	Cys-poor
MGG_04241T0	Y (0.694)	Y (0.624)	Cytoplasmic/apoplastic effector	SP(Sec/SPI)	0.995423	0.004577	19-20	ILS-AP	0.8686	0	Not GPI-Anchored	-	0.987	Cytoplasm	Soluble	0.4408	0.2154	0.3915	0.519	MKLLIFQLLSALLAHTILSAPTTWPGKSLPCTKQSPGLAIQDPSRLSPEQPREPVDRRRPVDAKDTQSERGYSFTEWIGKIAGARNAALAGASCFCGGGTICCRDQKGAVGGLSCGLGVCSV*	123	APTTWPGKSLPCTKQSPGLAIQDPSRLSPEQPREPVDRRRPVDAKDTQSERGYSFTEWIGKIAGARNAALAGASCFCGGGTICCRDQKGAVGGLSCGLGVCSV*	104	12.82	MKLLIFQLLS		UniRef90_G4NFB1	100	3.5e-61	7	6.73	Cys-rich
MGG_04259T0	Y (0.921)	Y (0.605)	Cytoplasmic/apoplastic effector	SP(Sec/SPI)	0.99908	0.00092	18-19	IAA-QD	0.6049	0	Not GPI-Anchored	-	0.994	Extracellular	Peripheral|Soluble	0.2727	0.8093	0.1139	0.8938	MQLSILVSLVALSTSIAAQDAAPKPCAQQLGRYTACVATAGGTGGCHAARLSREQTKSCIKNCDDNSGYTLCLKETPCHAKYDSCVSQCTSHQDQCLATVHAKFGPAEQR*	111	QDAAPKPCAQQLGRYTACVATAGGTGGCHAARLSREQTKSCIKNCDDNSGYTLCLKETPCHAKYDSCVSQCTSHQDQCLATVHAKFGPAEQR*	93	11.59	MQLSILVSLV	transcript:MGG_04259T0|transcript:MGG_04259T0:1-333(+)	UniRef90_G4NFF8	100	6.9e-56	10	10.75	Cys-rich
MGG_04263T0	-	Y (0.623)	Apoplastic effector	SP(Sec/SPI)	0.996833	0.003167	17-18	VQA-AP	0.6496	0	Not GPI-Anchored	-	0.986	Extracellular	Soluble	0.252	0.965	0.2899	0.8702	MRASFIAIAVAAVAVQAAPAVIEARDDVADAAPASTAATNPVVPGIPAALPAIPAACSPTPGIDTVALYDKVFAFQKAYLFDKNNNETFKYYTTDFQSIWRRGSFTRDEFWATDNVQNWMGVSSYPTDSSFKDNRLHVAYDLGVNRTGHAGDDFVWKDGCIISQQQTPS*	170	APAVIEARDDVADAAPASTAATNPVVPGIPAALPAIPAACSPTPGIDTVALYDKVFAFQKAYLFDKNNNETFKYYTTDFQSIWRRGSFTRDEFWATDNVQNWMGVSSYPTDSSFKDNRLHVAYDLGVNRTGHAGDDFVWKDGCIISQQQTPS*	153	18.33	MRASFIAIAV		UniRef90_G4NFF4	100	2.6e-62	2	1.31	Cys-poor
MGG_04301T0	Y (0.923)	-	Cytoplasmic effector	SP(Sec/SPI)	0.853765	0.146235	29-30	VTA-GG	0.6531	0	Not GPI-Anchored	-	0.994	Cytoplasm	Lipid anchor	0.4698	0.0506	0.2613	0.4182	FLKLKTFKMKCNNIILPFALVFFSTTVTAGGGWTNKQFYNDKGEREGSISIRKGSEGDFNYGPSYPGGPDRMVRVHENNGNIRGMPPGYSLGPDHQEDKSDRQYYNRHGYHVGDGPAEYGNHGGGQWGDGYYGPPGEFTHEHREQREEGCNIM*	154	GGGWTNKQFYNDKGEREGSISIRKGSEGDFNYGPSYPGGPDRMVRVHENNGNIRGMPPGYSLGPDHQEDKSDRQYYNRHGYHVGDGPAEYGNHGGGQWGDGYYGPPGEFTHEHREQREEGCNIM*	125	17.18	FLKLKTFKMK		UniRef90_G5EI71	100	7e-83	1	0.8	Cys-poor
MGG_04354T0	Y (0.953)	Y (0.775)	Cytoplasmic/apoplastic effector	SP(Sec/SPI)	0.999207	0.000793	20-21	ATA-SP	0.8303	0	Not GPI-Anchored	-	0.989	Extracellular	Soluble	0.3084	0.9631	0.1503	0.8444	MQFFTSLVVIALAFTGIATASPATNVKINKPTVSKPVINKPDVKNTSQEVTCGNNMTPFCCVTDFSTAAGDKNKKNGGSKGKETTTCSKSVASCGGTIVCCNSQAFGSGNADQSCSAGVTIVTETKDINLKDAIFMDLKQI*	142	SPATNVKINKPTVSKPVINKPDVKNTSQEVTCGNNMTPFCCVTDFSTAAGDKNKKNGGSKGKETTTCSKSVASCGGTIVCCNSQAFGSGNADQSCSAGVTIVTETKDINLKDAIFMDLKQI*	122	14.63	MQFFTSLVVI		UniRef90_G4MYZ6	100	4e-56	8	6.56	Cys-rich
MGG_04355T0	Y (0.533)	Y (0.915)	Apoplastic/cytoplasmic effector	SP(Sec/SPI)	0.995912	0.004088	24-25	AHA-VP	0.9402	0	Not GPI-Anchored	-	0.978	Extracellular	Soluble	0.3363	0.9661	0.1486	0.8394	MLSSSIFVYALALVASVTPQLAHAVPLTDGLAPRGPQSFSLPDLTKYLNPSAGNKAGSGAASSCPSTGGGDLTQKTLCSTGTSYCCVSEARGNTCIDATTKCDHTVVCCNNANGSQMCMGDVNFNMPMAINMPININIGVPSKNKDGKMRRSGIQVLHPEGSSKGSPINSVTGLPVSDLVLDLLKTTQ*	189	VPLTDGLAPRGPQSFSLPDLTKYLNPSAGNKAGSGAASSCPSTGGGDLTQKTLCSTGTSYCCVSEARGNTCIDATTKCDHTVVCCNNANGSQMCMGDVNFNMPMAINMPININIGVPSKNKDGKMRRSGIQVLHPEGSSKGSPINSVTGLPVSDLVLDLLKTTQ*	165	19.37	MLSSSIFVYA		UniRef90_G4MYZ7	100	1.7e-99	9	5.45	Cys-rich
MGG_04451T0	Y (0.785)	-	Cytoplasmic effector	SP(Sec/SPI)	0.995498	0.004502	19-20	TAA-AP	0.6574	0	Not GPI-Anchored	-	0.99	Cytoplasm	Soluble	0.5577	0.0744	0.1901	0.7536	MRYLTISLTLALCVLSTAAAPTPSSPRGATHVGKLEAYNKMQPRGDPTAGLSSRAPKAGDHIADFDQLPGGEYRGQDEAKAAKLEARGGPGLEYRVGDPVASALLRDTSLQTSRSGNMIRFWRPEGVTYQGPQAKMHTASFMAV*	145	APTPSSPRGATHVGKLEAYNKMQPRGDPTAGLSSRAPKAGDHIADFDQLPGGEYRGQDEAKAAKLEARGGPGLEYRVGDPVASALLRDTSLQTSRSGNMIRFWRPEGVTYQGPQAKMHTASFMAV*	126	15.35	MRYLTISLTL		UniRef90_G4MSC8	100	1.1e-74	0	0	Cys-poor
MGG_04552T0	Y (0.731)	-	Cytoplasmic effector	SP(Sec/SPI)	0.995175	0.004825	15-16	ATA-IP	0.5435	0	Not GPI-Anchored	-	0.987	Extracellular	Soluble	0.2281	0.9701	0.1036	0.8822	MRCWSLLLLVTTATAIPASPPGRTLLARDWPANCVPGHDFTVSNFTLSIPKSDAANKTTITFGFSSKQTRIETTCRRSVSTWPVYLVKSARERFACDNSSVEFIYDVAPGSGDKKGTLALMEAACTEGTKKWGWLPIETGGSVDMELQCEEDKTDGASNCKSKSDTVSGNYISYALRPHIEPDEPVPWTIGDEGGREDCRNAPADRCPDGGDDGGDDGGDDGGDDGSGSGK*	232	IPASPPGRTLLARDWPANCVPGHDFTVSNFTLSIPKSDAANKTTITFGFSSKQTRIETTCRRSVSTWPVYLVKSARERFACDNSSVEFIYDVAPGSGDKKGTLALMEAACTEGTKKWGWLPIETGGSVDMELQCEEDKTDGASNCKSKSDTVSGNYISYALRPHIEPDEPVPWTIGDEGGREDCRNAPADRCPDGGDDGGDDGGDDGGDDGSGSGK*	217	24.64	MRCWSLLLLV		UniRef90_A0AA97PFS5	100	4.1e-119	8	3.69	Cys-rich
MGG_04579T0	Y (0.598)	-	Cytoplasmic effector	SP(Sec/SPI)	0.992701	0.007299	19-20	AIA-AP	0.8158	0	Not GPI-Anchored	-	0.978	Cytoplasm	Soluble	0.4764	0.1052	0.1479	0.6684	MHSSLILQALALFSIGAIAAPTPGGRPAAPTLPAIPEVPSSGPGAATLKHAVFNPVSPHFGSWNFFTLDDPRVDYWKRNPDMEVRYFKYCPKCGEYPFHDKYVLAEHLIKEDLATTGQGALDKANELPVIVGIRNRPEPEAPSRPFFLRPFSSDKKGQRGSSGKTAGGQTTAAPPWNFDS*	181	APTPGGRPAAPTLPAIPEVPSSGPGAATLKHAVFNPVSPHFGSWNFFTLDDPRVDYWKRNPDMEVRYFKYCPKCGEYPFHDKYVLAEHLIKEDLATTGQGALDKANELPVIVGIRNRPEPEAPSRPFFLRPFSSDKKGQRGSSGKTAGGQTTAAPPWNFDS*	162	19.56	MHSSLILQAL		UniRef90_G4MRT2	100	6.1e-94	2	1.23	Cys-poor
MGG_04603T0	Y (0.725)	-	Cytoplasmic effector	SP(Sec/SPI)	0.978371	0.021629	20-21	VAA-RP	0.8361	0	Not GPI-Anchored	-	0.992	Extracellular	Soluble	0.2451	0.8265	0.0856	0.8803	MKNFGSISLLLLAATSYVAARPAVEISDLRMHVRSSEAAAPVVADAAAAAPAAEEKKKEGAAAAPAAEEKKKEGAAAAPAPVAAAPVAGANATAPAAGQGKDAKGKDAKGKDAKGKEAKAKDGKKAKAGAGAANATAPADKKRKKANAKKADLKKGAAKAGAGAANATAPAGKEGKKAKKAGGANLAAGNGTAVDAGKGKKDKDAKGKDAKGKDAKGKDAKGKDAEGKDAKKSLDSLLAQLGGGAAGAGKANAGEGAGATGGLQSLLTQLQGLTGGAGQGGGVGNLLAQLGGGAAKKTAKRSPVTLVQDLE*	312	RPAVEISDLRMHVRSSEAAAPVVADAAAAAPAAEEKKKEGAAAAPAAEEKKKEGAAAAPAPVAAAPVAGANATAPAAGQGKDAKGKDAKGKDAKGKEAKAKDGKKAKAGAGAANATAPADKKRKKANAKKADLKKGAAKAGAGAANATAPAGKEGKKAKKAGGANLAAGNGTAVDAGKGKKDKDAKGKDAKGKDAKGKDAKGKDAEGKDAKKSLDSLLAQLGGGAAGAGKANAGEGAGATGGLQSLLTQLQGLTGGAGQGGGVGNLLAQLGGGAAKKTAKRSPVTLVQDLE*	292	29.6	MKNFGSISLL		UniRef90_G4MSV7	100	2.2e-30	0	0	Cys-poor
MGG_04735T0	Y (0.955)	-	Cytoplasmic effector	SP(Sec/SPI)	0.990298	0.009702	22-23	VFG-ED	0.9037	0	Not GPI-Anchored	-	0.995	Cytoplasm	Soluble	0.6249	0.1924	0.2461	0.8666	MKLTAIYLIASAVALQIGGVFGEDVPKHGQVDSRHGQGSSNHGNNKPDKQFLWGWRCQVALIEHVDGKKVEVGKVVTEIGGEGSLHNVQLGEKGYVRFKTRQNCYPDIIEGTMDGDRFELGHKRRWTVVRTTKVPGEDKAPLVAETQ*	148	EDVPKHGQVDSRHGQGSSNHGNNKPDKQFLWGWRCQVALIEHVDGKKVEVGKVVTEIGGEGSLHNVQLGEKGYVRFKTRQNCYPDIIEGTMDGDRFELGHKRRWTVVRTTKVPGEDKAPLVAETQ*	126	16.25	MKLTAIYLIA		UniRef90_G4MQW2	100	2.3e-70	2	1.59	Cys-poor
MGG_04859T0	Y (0.897)	Y (0.599)	Cytoplasmic/apoplastic effector	SP(Sec/SPI)	0.999594	0.000406	19-20	VQG-QT	0.9811	0	Not GPI-Anchored	-	0.991	Extracellular	Soluble	0.3606	0.9361	0.1705	0.8464	MIGVKAALLLLATTLGVQGQTPGNGTTPTGPHCVRGATYCGYILLHDKDYTSDQIVKAYCQGRDKCDSEGVPKDKDAWKYTLFVCLPDGKIHKHKLNRRHGNFDCTDSVDTQVVPLAYCKPPKGASGLADDDICLNPKENRIGRCWEPGNLD*	153	QTPGNGTTPTGPHCVRGATYCGYILLHDKDYTSDQIVKAYCQGRDKCDSEGVPKDKDAWKYTLFVCLPDGKIHKHKLNRRHGNFDCTDSVDTQVVPLAYCKPPKGASGLADDDICLNPKENRIGRCWEPGNLD*	134	16.59	MIGVKAALLL		UniRef90_G4N2C0	100	2.2e-89	9	6.72	Cys-rich
MGG_04889T0	Y (0.634)	-	Cytoplasmic effector	SP(Sec/SPI)	0.994435	0.005565	17-18	VQA-TP	0.847	0	Not GPI-Anchored	-	0.995	Extracellular	Soluble	0.1678	0.9023	0.1189	0.7954	MRFSTVAVLAIFGAVQATPIAAPEPVLETAVDAPIEARAILSGGEDFAPAQLEKRLDPITTSIVVAAGSALATKAVDAAVKAVGNAIKGLQNWDKVREEFTKKTVSEMWAKIDKKAYSAAVCYNMDYDAPNIDGKTSVAVKSGLLKTTYDCFFMKAGAQTFKGKGDGGFQNMAAQHDSRCTYDSKAITLTCK*	193	TPIAAPEPVLETAVDAPIEARAILSGGEDFAPAQLEKRLDPITTSIVVAAGSALATKAVDAAVKAVGNAIKGLQNWDKVREEFTKKTVSEMWAKIDKKAYSAAVCYNMDYDAPNIDGKTSVAVKSGLLKTTYDCFFMKAGAQTFKGKGDGGFQNMAAQHDSRCTYDSKAITLTCK*	176	20.38	MRFSTVAVLA	transcript:MGG_04889T0|transcript:MGG_04889T0:1-579(+)	UniRef90_G4N2R2	100	3.4e-95	4	2.27	Cys-rich
MGG_04892T0	Y (0.707)	-	Cytoplasmic effector	SP(Sec/SPI)	0.988835	0.011165	17-18	SIA-NN	0.761	0	Not GPI-Anchored	-	0.993	Cytoplasm	Soluble	0.6338	0.0529	0.0643	0.848	MRFQYIFFILFAHGSIANNTGAPNKDAVPSNQAGVGAPINKNIAGPHKEVGGHGSNGDGGDCSHEDEVGGHWSDSDDDNSLSDMSDYDLSDLSDPRTRRFLFVTCWGAVYSELLFICQDGMPDSAIAILADRACEDILHGVPVDTASIHPESCPSSPRSPQSPRSPRRPRSLEA*	175	NNTGAPNKDAVPSNQAGVGAPINKNIAGPHKEVGGHGSNGDGGDCSHEDEVGGHWSDSDDDNSLSDMSDYDLSDLSDPRTRRFLFVTCWGAVYSELLFICQDGMPDSAIAILADRACEDILHGVPVDTASIHPESCPSSPRSPQSPRSPRRPRSLEA*	158	18.68	MRFQYIFFIL		UniRef90_G4N2R5	100	2.5e-76	5	3.16	Cys-rich
MGG_04925T0	Y (0.88)	-	Cytoplasmic effector	SP(Sec/SPI)	0.887764	0.112236	24-25	AMA-MP	0.6674	0	Not GPI-Anchored	-	0.994	Extracellular	Soluble	0.2359	0.9498	0.2316	0.7594	MGSITMIRLLVAYLVLVLASVAMAMPTSLLATATARTTLCPDDRVLEPLPANRTLAEQMNIQATDDGILPECYKKCMKSEDGKANVTLSSLTVEAWCYNSVDFVNSQAWLNNYVLPCVKYECADNLSGKARRARAWWRDTCGSWDRKSTPEIDAGCGKAQEEETEEEKGKKKQEKVKEKIEEDEEEESGYGLGYGYGI*	199	MPTSLLATATARTTLCPDDRVLEPLPANRTLAEQMNIQATDDGILPECYKKCMKSEDGKANVTLSSLTVEAWCYNSVDFVNSQAWLNNYVLPCVKYECADNLSGKARRARAWWRDTCGSWDRKSTPEIDAGCGKAQEEETEEEKGKKKQEKVKEKIEEDEEEESGYGLGYGYGI*	175	22.02	MGSITMIRLL	transcript:MGG_04925T0|transcript:MGG_04925T0:1-597(+)	UniRef90_G4N353	100	9.1e-83	8	4.57	Cys-rich
MGG_04928T0	-	Y (0.9)	Apoplastic effector	SP(Sec/SPI)	0.954375	0.045625	18-19	GST-QE	0.3479	0	Not GPI-Anchored	-	0.972	Extracellular	Soluble	0.4034	0.9458	0.2048	0.916	MISTPLLAIAIAAAVGSTQELVAAPEGYSKVYITSNVNTKFVVQPKAASVGSTLVVQQLNGNPEQQWYIKAGKTKIQLVDTTWCMDAGLKATWRNMANINLANCSDAVDGQKWNAMADGRIALELSPQPQHCLDLQYMRATPGNAVGLYSCAGLGNTGAADKGINFPLVNVTSS*	175	QELVAAPEGYSKVYITSNVNTKFVVQPKAASVGSTLVVQQLNGNPEQQWYIKAGKTKIQLVDTTWCMDAGLKATWRNMANINLANCSDAVDGQKWNAMADGRIALELSPQPQHCLDLQYMRATPGNAVGLYSCAGLGNTGAADKGINFPLVNVTSS*	157	18.4	MISTPLLAIA	transcript:MGG_04928T0|transcript:MGG_04928T0:89-613(+)	UniRef90_G4N356	100	6.5e-93	4	2.55	Cys-rich
MGG_04944T0	-	Y (0.607)	Apoplastic effector	SP(Sec/SPI)	0.994877	0.005123	18-19	VSA-SP	0.7593	0	Not GPI-Anchored	-	0.967	Cytoplasm|Extracellular	Soluble	0.6211	0.7374	0.1409	0.9251	MFSKTLLFAAALVASVSASPCKPRASGIPLPVLPSTGAVDLPAPNPSCALKAIAVGHGIQNYTCADGNATPVAAGALAVLYDVTSLYPGTPSTGLSKEAFNALTTSTLWGSNIPLNLKDPEAARPGTPASPNNGMPPSSYGAVVADPFIAPADLPQPDGAPLKFLGHHFFDAAGNPTFDLSTMNLRFSVGLKQSVDVPANADRGILDTGAVKWLMLNDNGKGLGNTGATSQVYRVITAGGVGEACSKEGAVPVASVPYTAFYWFYAE*	268	SPCKPRASGIPLPVLPSTGAVDLPAPNPSCALKAIAVGHGIQNYTCADGNATPVAAGALAVLYDVTSLYPGTPSTGLSKEAFNALTTSTLWGSNIPLNLKDPEAARPGTPASPNNGMPPSSYGAVVADPFIAPADLPQPDGAPLKFLGHHFFDAAGNPTFDLSTMNLRFSVGLKQSVDVPANADRGILDTGAVKWLMLNDNGKGLGNTGATSQVYRVITAGGVGEACSKEGAVPVASVPYTAFYWFYAE*	250	27.29	MFSKTLLFAA	transcript:MGG_04944T0|transcript:MGG_04944T0:389-1192(+)	UniRef90_G4N375	100	3.7e-148	4	1.6	Cys-rich
MGG_05091T0	Y (0.763)	Y (0.604)	Cytoplasmic/apoplastic effector	SP(Sec/SPI)	0.990321	0.009679	17-18	AAA-AP	0.6913	0	Not GPI-Anchored	-	0.982	Extracellular	Soluble	0.4675	0.9101	0.0933	0.9255	MRYFTSFIILAASLAAAAPVPAPLPLPEPQNDRANNGATAIEAAVDIAFATALGQAGVFGQSSGPEFEAAQNQAARAAAQVAADALAANQAQGIQTELELDPPVQAALDEILGNNNGNNNNNGGNNNNNGGNNGGNNNGGGNNNGGNNNNGNNNGQNNNNGGNDNNNNNNNNNNNGGNNGNGNGGGFGGFRGFGGFGGGFGGGFGGFRRGRGRS*	215	APVPAPLPLPEPQNDRANNGATAIEAAVDIAFATALGQAGVFGQSSGPEFEAAQNQAARAAAQVAADALAANQAQGIQTELELDPPVQAALDEILGNNNGNNNNNGGNNNNNGGNNGGNNNGGGNNNGGNNNNGNNNGQNNNNGGNDNNNNNNNNNNNGGNNGNGNGGGFGGFRGFGGFGGGFGGGFGGFRRGRGRS*	198	21.17	MRYFTSFIIL	transcript:MGG_05091T0|transcript:MGG_05091T0:991-1635(+)	UniRef90_UPI001154596C	100	1e-31	0	0	Cys-poor
MGG_05092T0	-	Y (0.596)	Apoplastic effector	SP(Sec/SPI)	0.997688	0.002312	18-19	AAA-EV	0.818	0	Not GPI-Anchored	-	0.934	Extracellular	Soluble	0.2752	0.9481	0.1749	0.8819	MKFFVTSALLALAGLAAAEVPQEHSHEFYLLAMDKLLQDNNPLEIKSSVFALLGNAAAAEASDKVNAADLDCLQQIVADQAFTNAKANNDVAGMVNSLIFRTLERNTLTVGEASKLCTTVKAVNPEIAALTQIQDPASPEASKNKQTILDLAVQIAAVGGDPTEALFAGTFAPGQIGDPTAAGNTCNDANDTDGCIFTQNLLVEEATVDEIEAAVAAGGAGNGNGGNDNNNAGNDNNNAGNDNQNNNNGNNNQNNNNGNQNQGGASGNIQSFTGALGGAAPAVEFSAGADRPFTVNGNTFTTANAALTRSCDIQNNACFNAVNGGQLTGGTQQCQQQQQDCIASVAQSAAAVSKAKRDLKVGGRLLLAWDSLSALAGGGSCDFFM*	386	EVPQEHSHEFYLLAMDKLLQDNNPLEIKSSVFALLGNAAAAEASDKVNAADLDCLQQIVADQAFTNAKANNDVAGMVNSLIFRTLERNTLTVGEASKLCTTVKAVNPEIAALTQIQDPASPEASKNKQTILDLAVQIAAVGGDPTEALFAGTFAPGQIGDPTAAGNTCNDANDTDGCIFTQNLLVEEATVDEIEAAVAAGGAGNGNGGNDNNNAGNDNNNAGNDNQNNNNGNNNQNNNNGNQNQGGASGNIQSFTGALGGAAPAVEFSAGADRPFTVNGNTFTTANAALTRSCDIQNNACFNAVNGGQLTGGTQQCQQQQQDCIASVAQSAAAVSKAKRDLKVGGRLLLAWDSLSALAGGGSCDFFM*	368	39.37	MKFFVTSALL	transcript:MGG_05092T0|transcript:MGG_05092T0:561-1718(+)	UniRef90_G4N4D9	100	5e-170	9	2.45	Cys-rich
MGG_05100T0	Y (0.574)	Y (0.71)	Apoplastic/cytoplasmic effector	SP(Sec/SPI)	0.983836	0.016164	19-20	VWA-QR	0.9217	0	Not GPI-Anchored	-	0.99	Cytoplasm	Soluble	0.6233	0.3758	0.1377	0.9369	MKLLNAVAVLTAAIAPVWAQRTASEIAADKVGALNMHNVARQTVTGSRGSRANLTYSSVLDSSAANYAVELARLDNGLVHASNRNGQGENLYYTSNSDLKTPFQAASKAWLDEKPFYDCRNINGADPNFGKFGHYTQAIWRTTTEFGIGVAKGNKTGRLYVVARYLQQGNIVGQSAC*	178	QRTASEIAADKVGALNMHNVARQTVTGSRGSRANLTYSSVLDSSAANYAVELARLDNGLVHASNRNGQGENLYYTSNSDLKTPFQAASKAWLDEKPFYDCRNINGADPNFGKFGHYTQAIWRTTTEFGIGVAKGNKTGRLYVVARYLQQGNIVGQSAC*	159	19.1	MKLLNAVAVL	transcript:MGG_05100T0|transcript:MGG_05100T0:83-616(+)	UniRef90_G4N4E9	100	7.8e-94	2	1.26	Cys-poor
MGG_05119T0	Y (0.858)	-	Cytoplasmic effector	SP(Sec/SPI)	0.901857	0.098143	16-17	VAA-VR	0.7484	0	Not GPI-Anchored	-	0.989	Cytoplasm	Soluble	0.6656	0.0847	0.2569	0.7856	MYPKYLLLTLAAGVAAVRVPDNAGSSGALQAYGHRESSSTPPPRPTFPDADDDDESSFRRPRGRIISGRVKPRSFRESPSTPPPRPTFPDTDDPKGHRGPRRCDSTRLMPKRGGDSDNDSGNDSDGACSDDDDDRRQLLRSKSQYQSLKPLLSGEFGSQTGSPKPSTPGSTRSSGHGKRSVNQNGKQSSGGQPHGFVSLEQLSGPKPPVFANNWPPLSRTLSGERRPAYASTEEVKKENKKDDFKAD*	248	VRVPDNAGSSGALQAYGHRESSSTPPPRPTFPDADDDDESSFRRPRGRIISGRVKPRSFRESPSTPPPRPTFPDTDDPKGHRGPRRCDSTRLMPKRGGDSDNDSGNDSDGACSDDDDDRRQLLRSKSQYQSLKPLLSGEFGSQTGSPKPSTPGSTRSSGHGKRSVNQNGKQSSGGQPHGFVSLEQLSGPKPPVFANNWPPLSRTLSGERRPAYASTEEVKKENKKDDFKAD*	232	26.76	MYPKYLLLTL		UniRef90_G4N4H2	100	1.1e-96	2	0.86	Cys-poor
MGG_05127T0	Y (0.883)	Y (0.72)	Cytoplasmic/apoplastic effector	SP(Sec/SPI)	0.997519	0.002481	21-22	TSA-AI	0.7747	0	Not GPI-Anchored	-	0.629	Extracellular	Soluble	0.2456	0.5559	0.3167	0.6304	MVCCSLLLTCILLSLIQYTSAAIPPKLYLSDSRDDTNVRTQNGFYCGHQPKGMHYHEHDVLAGTPYVSASGNKNVAIKYAKTTVVGFKLYYVYHVRTKGLAPGVIQSVAARYEAQNREYPYPDEDEYAVTGCVPWDNQSLQNLRAYFYSYPLPCRWVLTHGCIPEQARNFCKDEDEDDRSASVWAGPGICRFFCLRFL*	199	AIPPKLYLSDSRDDTNVRTQNGFYCGHQPKGMHYHEHDVLAGTPYVSASGNKNVAIKYAKTTVVGFKLYYVYHVRTKGLAPGVIQSVAARYEAQNREYPYPDEDEYAVTGCVPWDNQSLQNLRAYFYSYPLPCRWVLTHGCIPEQARNFCKDEDEDDRSASVWAGPGICRFFCLRFL*	178	22.49	MVCCSLLLTC	transcript:MGG_05127T0|transcript:MGG_05127T0:1-597(+)	UniRef90_A0A4V1C6D2	88.2	3.1e-99	7	3.93	Cys-rich
MGG_05344T0	-	Y (0.963)	Apoplastic effector	SP(Sec/SPI)	0.987494	0.012506	18-19	AQA-VS	0.7025	0	Not GPI-Anchored	-	0.99	Extracellular	Soluble	0.387	0.9037	0.1967	0.937	MQFSNILSIFTLAAAAQAVSVSYDTGYDDGSRSLTAVSCSDGANGLITKYGWQTQGQIRNFPYIGGVDAVGGWNSPSCGTCWQLTYNGKSINVLAIDHASGFNIGLAAMNDLTNGQAGSLGRIEAQSQQVGLNACGL*	138	VSVSYDTGYDDGSRSLTAVSCSDGANGLITKYGWQTQGQIRNFPYIGGVDAVGGWNSPSCGTCWQLTYNGKSINVLAIDHASGFNIGLAAMNDLTNGQAGSLGRIEAQSQQVGLNACGL*	120	14.2	MQFSNILSIF		UniRef90_G4MKI0	100	5e-72	4	3.33	Cys-rich
MGG_05387T1	Y (0.882)	-	Cytoplasmic effector	SP(Sec/SPI)	0.547448	0.452552	22-23	SWL-FE	0.2643	0	Not GPI-Anchored	-	0.987	Cytoplasm	Soluble	0.6557	0.1115	0.1261	0.8207	LALPLYCVAVCTIFLLFNSSWLFERSSLNPPKSLTHQSIYQMQAHLPIPLSQLSRSRLLGLSKSCNGLPITERGSAADLPRSPRKTRRDEKKIFQPAQNSQDGAIEAVIFPGELPRNRLLRHCYFSLKHQGAEVSA*	137	FERSSLNPPKSLTHQSIYQMQAHLPIPLSQLSRSRLLGLSKSCNGLPITERGSAADLPRSPRKTRRDEKKIFQPAQNSQDGAIEAVIFPGELPRNRLLRHCYFSLKHQGAEVSA*	115	15.24	LALPLYCVAV		UniRef90_G4MLA1	100	1e-45	2	1.74	Cys-poor
MGG_05402T0	Y (0.624)	-	Cytoplasmic effector	SP(Sec/SPI)	0.952074	0.047926	17-18	AYA-HP	0.7113	0	Not GPI-Anchored	-	0.995	Extracellular	Soluble	0.4514	0.8394	0.2123	0.8438	MLPITILAIGLPALAYAHPTAFDAEPAPTLERRLRLASDAFELKPEDLVKLSVCKDSQGQLKCEERKTGLLTTPTFSLISKPQSLQPKEERLRCTYTDKNSKKEEKKWVEGDDGKCTNDKDVITKDTCTKDKGKLVCQEKAPEPISMFNRFPMGISIPFWSPPIAPKSTHGLVCVVDKGQEAAKNATTFRLIIKEQETCIPEKKPLPEITKAECEAAKGKQTCIMDKKTAPPGSKEAPPPATHRWKCSVPGKDGAKAEDKMIKGDEGKCEMKDMLVNGVKPDITLKECKDRNGTAPCLPENQVFRWTLKYERNKCNIPPTKVNGTDGEVRNIKTSERKCTYEDAKKDIDSMEAEAKKKAANVPGVNPKNQTVAATAEMTKKECQDIKGAMTCTKKGDAL…	831	HPTAFDAEPAPTLERRLRLASDAFELKPEDLVKLSVCKDSQGQLKCEERKTGLLTTPTFSLISKPQSLQPKEERLRCTYTDKNSKKEEKKWVEGDDGKCTNDKDVITKDTCTKDKGKLVCQEKAPEPISMFNRFPMGISIPFWSPPIAPKSTHGLVCVVDKGQEAAKNATTFRLIIKEQETCIPEKKPLPEITKAECEAAKGKQTCIMDKKTAPPGSKEAPPPATHRWKCSVPGKDGAKAEDKMIKGDEGKCEMKDMLVNGVKPDITLKECKDRNGTAPCLPENQVFRWTLKYERNKCNIPPTKVNGTDGEVRNIKTSERKCTYEDAKKDIDSMEAEAKKKAANVPGVNPKNQTVAATAEMTKKECQDIKGAMTCTKKGDALTWRCRIAYFGGKPIEEK…	814	90.44	MLPITILAIG		UniRef90_G4MLC0	100	0	28	3.44	Cys-rich
MGG_05403T0	Y (0.923)	Y (0.755)	Cytoplasmic/apoplastic effector	SP(Sec/SPI)	0.987047	0.012953	18-19	VLS-RR	0.8142	0	Not GPI-Anchored	-	0.992	Extracellular	Soluble	0.2618	0.9146	0.0973	0.8516	KMRTSYFALLLAPTAVLSRRIVIQPTTGDLCCDRGTPDDSETCKKQGLNSYCCSQARNNNRGGCDPEKLEIFNFGRSVTSFVPGGTCERRDSAGNTFVGFIGCAK*	106	RRIVIQPTTGDLCCDRGTPDDSETCKKQGLNSYCCSQARNNNRGGCDPEKLEIFNFGRSVTSFVPGGTCERRDSAGNTFVGFIGCAK*	88	11.39	KMRTSYFALL		UniRef90_G4MLC1	100	7.3e-55	8	9.09	Cys-rich
MGG_05406T0	Y (0.606)	Y (0.516)	Cytoplasmic/apoplastic effector	SP(Sec/SPI)	0.604434	0.395566	40-41	ALA-NP	0.3299	0	Not GPI-Anchored	-	0.982	Extracellular	Soluble	0.2068	0.9545	0.3296	0.8305	MSFETSFRPSSKAVGASSMPNLPALLICFMLFLQTYLALANPAAAAAASALFPGYKTPSRSGNGKNTNDGSANDKHARLNSDNNYYDVILPRQQRQQSVGSTCDGSEGQWNCMTTSWQRCAAGRWSVVVDMADGTNCHPGGLTWDFAIEDRRGQGGGNGGGRATSSAFPGSGWGLRGGIGGGGGGGGKYSLALVERRTSSKEKPTGVWIQNLMFPRQVLL*	221	NPAAAAAASALFPGYKTPSRSGNGKNTNDGSANDKHARLNSDNNYYDVILPRQQRQQSVGSTCDGSEGQWNCMTTSWQRCAAGRWSVVVDMADGTNCHPGGLTWDFAIEDRRGQGGGNGGGRATSSAFPGSGWGLRGGIGGGGGGGGKYSLALVERRTSSKEKPTGVWIQNLMFPRQVLL*	181	23.19	MSFETSFRPS		UniRef90_G4MLC5	100	1.2e-96	4	2.21	Cys-rich
MGG_05418T0	-	Y (0.741)	Apoplastic effector	SP(Sec/SPI)	0.999728	0.000272	18-19	TLA-AA	0.5388	0	Not GPI-Anchored	-	0.989	Extracellular	Soluble	0.3578	0.9675	0.1059	0.9097	MRSIITLLVVAMAGQTLAAATGGLRVSKNAKCGSEHRRTCLGSEFGDCCSVNGWCGSDDSYCGTGCQPGFGDCSPAQASSTQPGPTDTVSVPGPSSSSSSLTVSQDATCGDGVTCEGSAFGNCCSINGWCGSDDSYCGMGCQAGFGTCGGSDNSSSSPSGTASPPAPSGGSASAVIGTATSTVASTLSTTTPEPTCAVDSACTVDLAELQTSKELNTPCGGAANKKGACICSVSEEVVHGNVTQVPGHCATCADDLAMCIWGSDCCSNRCISAAVGVVYGYCH*	284	AATGGLRVSKNAKCGSEHRRTCLGSEFGDCCSVNGWCGSDDSYCGTGCQPGFGDCSPAQASSTQPGPTDTVSVPGPSSSSSSLTVSQDATCGDGVTCEGSAFGNCCSINGWCGSDDSYCGMGCQAGFGTCGGSDNSSSSPSGTASPPAPSGGSASAVIGTATSTVASTLSTTTPEPTCAVDSACTVDLAELQTSKELNTPCGGAANKKGACICSVSEEVVHGNVTQVPGHCATCADDLAMCIWGSDCCSNRCISAAVGVVYGYCH*	266	27.84	MRSIITLLVV		UniRef90_G4MLD6	100	9.8e-123	28	10.53	Cys-rich
MGG_05424T0	Y (0.861)	-	Cytoplasmic effector	SP(Sec/SPI)	0.962337	0.037663	19-20	VSA-TE	0.8271	0	Not GPI-Anchored	-	0.992	Cytoplasm	Soluble	0.6387	0.0994	0.3745	0.7931	MKAGIILAAVSTMAGLVSATEQGSSDQKIRNLELEGSPEVRTSRSYEADNVGRAKTVTLPSHHRIPNVPNMFSGRARAAAGKPTSEEDGGKAIERRGADRKGKGILNSLMPPKVSNRPLPVDLPVEQPHYHQYSADSDYWDSAPERRPKSPRPRITQWCKVELVKGREPQGMVKQNWDKTFVIKGFEFKLSHDCTIVAGRHEAERAGYAVLSAAYK*	217	TEQGSSDQKIRNLELEGSPEVRTSRSYEADNVGRAKTVTLPSHHRIPNVPNMFSGRARAAAGKPTSEEDGGKAIERRGADRKGKGILNSLMPPKVSNRPLPVDLPVEQPHYHQYSADSDYWDSAPERRPKSPRPRITQWCKVELVKGREPQGMVKQNWDKTFVIKGFEFKLSHDCTIVAGRHEAERAGYAVLSAAYK*	198	23.83	MKAGIILAAV		UniRef90_G4MLE2	100	4.3e-118	2	1.01	Cys-poor
MGG_05429T1	Y (0.786)	Y (0.523)	Cytoplasmic/apoplastic effector	SP(Sec/SPI)	0.997896	0.002104	20-21	VAA-NN	0.765	0	Not GPI-Anchored	-	0.993	Extracellular	Soluble	0.3321	0.6836	0.241	0.8489	MKVLQLLFVTLLTNAFMVAANNGGDDDCAAAEEKCIRDCQAQGVKGIPVNSITIQIQDVVGRRGPLVGQSSQSRGLLFDSPAQCGELVFDSTVISMRYKSAGKQQIKRAVEESAHPKPPFVCNQRNREASRAVWVTLSNDGQLIARLAGTNASASVATTTDIAALWRDVKVQRGRDLGHGLGLNKGILIINQR*	194	NNGGDDDCAAAEEKCIRDCQAQGVKGIPVNSITIQIQDVVGRRGPLVGQSSQSRGLLFDSPAQCGELVFDSTVISMRYKSAGKQQIKRAVEESAHPKPPFVCNQRNREASRAVWVTLSNDGQLIARLAGTNASASVATTTDIAALWRDVKVQRGRDLGHGLGLNKGILIINQR*	174	20.77	MKVLQLLFVT		UniRef90_G4MLE7	100	4.4e-90	5	2.87	Cys-rich
MGG_05504T0	Y (0.952)	-	Cytoplasmic effector	SP(Sec/SPI)	0.980299	0.019701	19-20	TQA-AS	0.7182	0	Not GPI-Anchored	-	0.994	Extracellular	Soluble	0.1174	0.9482	0.044	0.9091	MQLSSVFLALATIVSVTQAASLSLDEGASAGGLVARQEASSEMQSRVTRRQAKRPRKKNTGKACTVGKEKGFCDSLGFCSTFTPPNINGPIAKIAFCEELA*	102	ASLSLDEGASAGGLVARQEASSEMQSRVTRRQAKRPRKKNTGKACTVGKEKGFCDSLGFCSTFTPPNINGPIAKIAFCEELA*	83	10.64	MQLSSVFLAL		UniRef90_G4MM77	100	2.3e-45	4	4.82	Cys-rich
MGG_05515T0	Y (0.751)	-	Cytoplasmic effector	SP(Sec/SPI)	0.952731	0.047269	24-25	AEG-AL	0.7292	0	Not GPI-Anchored	-	0.987	Extracellular	Soluble	0.1457	0.9297	0.1517	0.7901	MYPTSKSYTIFLACLTWLTLLAEGALIAKTPEISRLAGKELETRSVLLTKRHRFDKSCTNDQLTQLDEQIKRAKSLAWAGVKIIDKNPNSVREYFRMNSYQRTQQIRTFLFDSRVALNNERKEVLISCKPLRQSDCTDGHPTAVDEGRDTLVVCPKFWGPPPAGSTDGSDFQSVALLKGVLQLQFVRGSEHKHPRENVDTMASFSVMARSQLDADLAREKAEYDELCRKVKGGFTRCKNKLPFVSKSKEPKS*	253	ALIAKTPEISRLAGKELETRSVLLTKRHRFDKSCTNDQLTQLDEQIKRAKSLAWAGVKIIDKNPNSVREYFRMNSYQRTQQIRTFLFDSRVALNNERKEVLISCKPLRQSDCTDGHPTAVDEGRDTLVVCPKFWGPPPAGSTDGSDFQSVALLKGVLQLQFVRGSEHKHPRENVDTMASFSVMARSQLDADLAREKAEYDELCRKVKGGFTRCKNKLPFVSKSKEPKS*	229	28.52	MYPTSKSYTI		UniRef90_G4MM87	100	1.2e-140	6	2.62	Cys-rich
MGG_05564T0	-	Y (0.699)	Apoplastic effector	SP(Sec/SPI)	0.846796	0.153204	19-20	SAA-LE	0.5514	0	Not GPI-Anchored	-	0.994	Extracellular	Soluble	0.348	0.9785	0.0739	0.8951	MFLLGKLICALAATRLSAALELVEATTTSVSLPTASESPSEPPPASDSPYSPGSNSSIASISFSGNGCPQNGGGVGRFANYTGNLVDGQEIVYHNFTAVQQGAAFPPTGRTLNCQMHLSVTGGDMGWQVSPDVVSYGGFAVLDPESAVSFFVTTFWSQDASYTFTSQTTLSNPGDTRASRFVGTSVRSEVWSPCVTSDGGAVGIFNMNFRVSTVGGGGTGLAYFGPLELMGREVALVKEQITYKWRRCQR*	251	LELVEATTTSVSLPTASESPSEPPPASDSPYSPGSNSSIASISFSGNGCPQNGGGVGRFANYTGNLVDGQEIVYHNFTAVQQGAAFPPTGRTLNCQMHLSVTGGDMGWQVSPDVVSYGGFAVLDPESAVSFFVTTFWSQDASYTFTSQTTLSNPGDTRASRFVGTSVRSEVWSPCVTSDGGAVGIFNMNFRVSTVGGGGTGLAYFGPLELMGREVALVKEQITYKWRRCQR*	232	26.3	MFLLGKLICA		UniRef90_G4MMQ2	100	4.6e-124	4	1.72	Cys-rich
MGG_05587T0	Y (0.827)	-	Cytoplasmic effector	SP(Sec/SPI)	0.894317	0.105683	23-24	TLS-AE	0.2398	0	Not GPI-Anchored	-	0.992	Cytoplasm	Soluble	0.6503	0.1026	0.2855	0.8432	MHFHTVVANLVVVASLGAAHTLSAEQPINQLLSQDILQFRGMAKGRKSSKIDCDKQDNGGMRRPITACIRTEAEDRPWYLASQSNTMTKVLRRDEEPTSDTSGRRGAAKMSKKNSLPKSAELRDPAPTSSH*	132	AEQPINQLLSQDILQFRGMAKGRKSSKIDCDKQDNGGMRRPITACIRTEAEDRPWYLASQSNTMTKVLRRDEEPTSDTSGRRGAAKMSKKNSLPKSAELRDPAPTSSH*	109	14.4	MHFHTVVANL		UniRef90_A0A4P7NP64	96.9	3.1e-63	2	1.83	Cys-poor
MGG_05608T0	Y (0.78)	-	Cytoplasmic effector	SP(Sec/SPI)	0.96818	0.03182	17-18	ALA-SP	0.8435	0	Not GPI-Anchored	-	0.993	Cytoplasm	Soluble	0.5016	0.2546	0.2571	0.8073	MKFSIAAVVFGASSALASPLVERDLVERQAGAGACFVIGKTTLPKEVSDAAASIAPRVKCNAAVKTIDGVPDVIEGDVAFSKINFAESKQTPLAFALENFKTATPLASTDLKKFQAEADVYTATEAGIRSVGGNFAPIKIPKFFLAMQISRIQTAQGNPPKAPGQDIDHLRDKVLKNSPRESKALLDQVTQLATVRA*	198	SPLVERDLVERQAGAGACFVIGKTTLPKEVSDAAASIAPRVKCNAAVKTIDGVPDVIEGDVAFSKINFAESKQTPLAFALENFKTATPLASTDLKKFQAEADVYTATEAGIRSVGGNFAPIKIPKFFLAMQISRIQTAQGNPPKAPGQDIDHLRDKVLKNSPRESKALLDQVTQLATVRA*	181	20.84	MKFSIAAVVF		UniRef90_G4MN65	100	5.6e-101	2	1.1	Cys-poor
MGG_05716T0	Y (0.688)	-	Cytoplasmic effector	SP(Sec/SPI)	0.960237	0.039763	17-18	AVA-LP	0.5855	0	Not GPI-Anchored	-	0.984	Cytoplasm	Soluble	0.4958	0.1674	0.1557	0.8378	MFFSKTLILALATAAVALPTSQQLDKRAGILKKEPYSQFQVSDGVGGDALAEVKKKFPIDEAKIASIDPADLQIIKDARTTAEKAEVEGFNPAIAKATGEEKEELEVGKTKNKVLKLQLEVEELQAELAQVKTENAEDKKKRAAKLEEEKKKLDSNINLDKKNAGKKSKSVAFNG*	176	LPTSQQLDKRAGILKKEPYSQFQVSDGVGGDALAEVKKKFPIDEAKIASIDPADLQIIKDARTTAEKAEVEGFNPAIAKATGEEKEELEVGKTKNKVLKLQLEVEELQAELAQVKTENAEDKKKRAAKLEEEKKKLDSNINLDKKNAGKKSKSVAFNG*	159	19.08	MFFSKTLILA		UniRef90_G4MPG2	100	1.5e-57	0	0	Cys-poor
MGG_05744T0	Y (0.827)	-	Cytoplasmic effector	SP(Sec/SPI)	0.999308	0.000692	17-18	ANA-EG	0.8354	0	Not GPI-Anchored	-	0.985	Extracellular	Soluble	0.4445	0.8079	0.2415	0.6232	RILKMAALALLLPVANAEGGFTKTCFLGGASLDDKKYLGTTCTNEKYEIYGFDYSALNLDWCLTNDGGRLAFASDGKFSGSCHECKFDKNSDKGRFSCRCSDGSGELKDETHVELGTEPWAAMIMWPTSPGAELARSRASDVSMAARPCLSRLEVSD*	158	EGGFTKTCFLGGASLDDKKYLGTTCTNEKYEIYGFDYSALNLDWCLTNDGGRLAFASDGKFSGSCHECKFDKNSDKGRFSCRCSDGSGELKDETHVELGTEPWAAMIMWPTSPGAELARSRASDVSMAARPCLSRLEVSD*	141	17.01	RILKMAALAL		UniRef90_G4MPK4	100	2.9e-84	8	5.67	Cys-rich
MGG_05749T0	Y (0.522)	-	Cytoplasmic effector	SP(Sec/SPI)	0.98552	0.01448	20-21	VEA-AA	0.6365	0	Not GPI-Anchored	-	0.993	Extracellular	Soluble	0.1207	0.993	0.0546	0.8549	MTAVTKFLAFASLAMVAVEAAAIHPAATAGSTVRVHMNDSMTFPPPGFTLVDTQWMVEIRPGEKIQLNGTVESVYAKMLQLNPDFEKDMAEKTAARRAREQQHQTSTLSKRDHNECNGDYRPASAESISRGIEYLRKVNGEPIIDGGTCGRVSCGSGGGIGWCSYRNDRYTVNSFGWIGNAAEIVVQDCSFPDMYGKDWVAGRRYHDANVAVWVGSQQC*	220	AAIHPAATAGSTVRVHMNDSMTFPPPGFTLVDTQWMVEIRPGEKIQLNGTVESVYAKMLQLNPDFEKDMAEKTAARRAREQQHQTSTLSKRDHNECNGDYRPASAESISRGIEYLRKVNGEPIIDGGTCGRVSCGSGGGIGWCSYRNDRYTVNSFGWIGNAAEIVVQDCSFPDMYGKDWVAGRRYHDANVAVWVGSQQC*	200	24	MTAVTKFLAF		UniRef90_G4MPW6	100	1.7e-122	6	3	Cys-rich
MGG_05751T0	Y (0.851)	Y (0.763)	Cytoplasmic/apoplastic effector	SP(Sec/SPI)	0.992519	0.007481	21-22	ANA-RP	0.9093	0	Not GPI-Anchored	-	0.989	Extracellular	Soluble	0.1689	0.9942	0.0757	0.7892	MQFKTIFTSVLLAISGMGANARPMPHGHKNVGVPQEHFEVLKMRASNSVNPNAVTNVKCIDSNARIVFHDQNVAELGICGGIAGKITQCQGSPQQTTGESGSAKFELKAAQPGATINISKGRWEQCVRAARDVCPTGTMSGTCVGGASSGDVNFTLNIQ*	160	RPMPHGHKNVGVPQEHFEVLKMRASNSVNPNAVTNVKCIDSNARIVFHDQNVAELGICGGIAGKITQCQGSPQQTTGESGSAKFELKAAQPGATINISKGRWEQCVRAARDVCPTGTMSGTCVGGASSGDVNFTLNIQ*	139	16.67	MQFKTIFTSV		UniRef90_A0A6P8BDN4	91.8	4.1e-78	6	4.32	Cys-rich
MGG_05789T0	-	Y (0.577)	Apoplastic effector	SP(Sec/SPI)	0.862402	0.137598	32-33	VSS-LP	0.5799	0	Not GPI-Anchored	-	0.978	Extracellular	Soluble	0.4499	0.9845	0.1354	0.9002	QVARLVLLSSSPLFAKMLRAFILALAAVGVSSLPQGKSEDTVPVGFGLYAYGPEIGGFTVNCDDGGVFLNRTVAPGTELFTANTSTKTISRAKTGDKLAVPTTPGPVAFVPNHGPNNASFQTSDMTLFGNTLFVLSAGGQLKAAWTAVPIAEDSTAFRLGWNVTSDGAVPLALRTLAPGTRSGATKPETSAIAIAPAS*	199	LPQGKSEDTVPVGFGLYAYGPEIGGFTVNCDDGGVFLNRTVAPGTELFTANTSTKTISRAKTGDKLAVPTTPGPVAFVPNHGPNNASFQTSDMTLFGNTLFVLSAGGQLKAAWTAVPIAEDSTAFRLGWNVTSDGAVPLALRTLAPGTRSGATKPETSAIAIAPAS*	167	20.27	QVARLVLLSS		UniRef90_G4N0V3	100	3.6e-95	1	0.6	Cys-poor
MGG_05795T0	Y (0.791)	-	Cytoplasmic effector	SP(Sec/SPI)	0.99674	0.00326	21-22	ATA-AP	0.9413	0	Not GPI-Anchored	-	0.994	Cytoplasm	Soluble	0.5047	0.0893	0.0831	0.8003	MVKFSTLGLIIGLISLQGATAAPPPKPAVKIPKRIYYVGPWLEPGPNDVLSIPANANFYSSHHYAVDKAEEEKKVIYPIDTENIKDKLVPKTFGPSEPIDTMADWTTKPGDRIPDSAVGLPDRCDDY*	128	APPPKPAVKIPKRIYYVGPWLEPGPNDVLSIPANANFYSSHHYAVDKAEEEKKVIYPIDTENIKDKLVPKTFGPSEPIDTMADWTTKPGDRIPDSAVGLPDRCDDY*	107	13.94	MVKFSTLGLI		UniRef90_G4N0W0	100	3.1e-68	1	0.93	Cys-poor
MGG_05831T0	Y (0.848)	-	Cytoplasmic effector	SP(Sec/SPI)	0.99711	0.00289	22-23	TLA-AP	0.6545	0	Not GPI-Anchored	-	0.981	Extracellular	Soluble	0.2335	0.9744	0.0173	0.9579	MQTSFATISQLMVVLLAAGTLAAPLSTTAAEEPKLEARRDSRCADEGFGCTQLCYPGTNKCGWVAIPPPRPKAAKREEAVQIDETVEVAEAPRLEARRDSRCADEGFGCTQRCYPGTNKCGWVAIPPPRAKTAKRDEVNETIEVAEAEADSGDAAPIEARQTCDRDRGFGCSYRCYGNQCTMVPNPPPRSG*	192	APLSTTAAEEPKLEARRDSRCADEGFGCTQLCYPGTNKCGWVAIPPPRPKAAKREEAVQIDETVEVAEAPRLEARRDSRCADEGFGCTQRCYPGTNKCGWVAIPPPRAKTAKRDEVNETIEVAEAEADSGDAAPIEARQTCDRDRGFGCSYRCYGNQCTMVPNPPPRSG*	170	20.61	MQTSFATISQ	transcript:MGG_05831T0|transcript:MGG_05831T0:1-576(+)	UniRef90_G4N3M7	100	1.9e-106	12	7.06	Cys-rich
MGG_05832T0	Y (0.582)	-	Cytoplasmic effector	SP(Sec/SPI)	0.898143	0.101857	21-22	ALA-KP	0.8178	0	Not GPI-Anchored	-	0.994	Extracellular	Soluble	0.2486	0.9091	0.1513	0.8449	MQLSNVLRLVAIVAVGAPALAKPVSIPDETSLAARNVDPAHGDAAPVTEPVSRDPIEVAQEDEEEVKEEEKKPEVVARDVKTSSSSSSSTPAPAQPENHVRRGLFSFASKLAIPGPVGLALKGGALLQNGLKLARLGKGARVAKAATVPKTAAMRGGSFFRRPMLRRPMLRRPMMGGPPMRGGLPPGAPPPGAMMRGGVPPPGGMAPGAMMRGGVPPPGGGMAPGTMMRSGPLRRPMMREGPMNPQTAVTGAAAMAPGAAGQGVGQGAAGSAAAMGGQGAGGGMGGPIAAGMAGGGFLGGAAAGATLAGSMGIGIPMNAGNCHCLPPMGRSSMRLPQMGRRDLENLKRRQMEGQGEGGGQEGGGECPPCPEGHSRFSLFPHGQQGGGMLQQAQQGGGMP…	412	KPVSIPDETSLAARNVDPAHGDAAPVTEPVSRDPIEVAQEDEEEVKEEEKKPEVVARDVKTSSSSSSSTPAPAQPENHVRRGLFSFASKLAIPGPVGLALKGGALLQNGLKLARLGKGARVAKAATVPKTAAMRGGSFFRRPMLRRPMLRRPMMGGPPMRGGLPPGAPPPGAMMRGGVPPPGGMAPGAMMRGGVPPPGGGMAPGTMMRSGPLRRPMMREGPMNPQTAVTGAAAMAPGAAGQGVGQGAAGSAAAMGGQGAGGGMGGPIAAGMAGGGFLGGAAAGATLAGSMGIGIPMNAGNCHCLPPMGRSSMRLPQMGRRDLENLKRRQMEGQGEGGGQEGGGECPPCPEGHSRFSLFPHGQQGGGMLQQAQQGGGMPPMPFRPQQPGMM*	391	41.29	MQLSNVLRLV	transcript:MGG_05832T0|transcript:MGG_05832T0:194-1429(+)	UniRef90_G4N3M8	100	1e-96	4	1.02	Cys-rich
MGG_05883T0	Y (0.669)	-	Cytoplasmic effector	SP(Sec/SPI)	0.897579	0.102421	23-24	AWA-SR	0.6949	0	Not GPI-Anchored	-	0.994	Cytoplasm	Soluble	0.6129	0.0997	0.0291	0.7887	MHPENLFAILATATALFPASAWASRPYHGRIQDLRRPLLCDVYIEYPSGQVFDQALGHDIVPAGETAEISGFKCKTVRGTCVILPTCDTPPEYRVTSWKFEREMSDPERTRFIARFPNVRI*	122	SRPYHGRIQDLRRPLLCDVYIEYPSGQVFDQALGHDIVPAGETAEISGFKCKTVRGTCVILPTCDTPPEYRVTSWKFEREMSDPERTRFIARFPNVRI*	99	13.73	MHPENLFAIL		UniRef90_A0A4P7NBM2	96.7	9.3e-46	4	4.04	Cys-rich
MGG_05883T1	Y (0.669)	-	Cytoplasmic effector	SP(Sec/SPI)	0.897579	0.102421	23-24	AWA-SR	0.6949	0	Not GPI-Anchored	-	0.994	Cytoplasm	Soluble	0.6129	0.0997	0.0291	0.7887	MHPENLFAILATATALFPASAWASRPYHGRIQDLRRPLLCDVYIEYPSGQVFDQALGHDIVPAGETAEISGFKCKTVRGTCVILPTCDTPPEYRVTSWKFEREMSDPERTRFIARFPNVRI*	122	SRPYHGRIQDLRRPLLCDVYIEYPSGQVFDQALGHDIVPAGETAEISGFKCKTVRGTCVILPTCDTPPEYRVTSWKFEREMSDPERTRFIARFPNVRI*	99	13.73	MHPENLFAIL		UniRef90_A0A4P7NBM2	96.7	9.3e-46	4	4.04	Cys-rich
MGG_05943T0	Y (0.543)	Y (0.743)	Apoplastic/cytoplasmic effector	SP(Sec/SPI)	0.969981	0.030019	19-20	VYA-FV	0.819	0	Not GPI-Anchored	-	0.971	Extracellular	Soluble	0.3533	0.696	0.0459	0.871	MQLTKVFTLLTGLAATVYAFVIPADNLAIAPTPCVSSTDTNQCTLSIFTDRLMGRRLMGLWNNKCEHIGRVGTEEDWASFYGQWSIGGRGLKWTAELTIDGDKYGQPLGGIWYAGRYTNLDSGVRYNCNDDNKDSECTRVPFNCS*	146	FVIPADNLAIAPTPCVSSTDTNQCTLSIFTDRLMGRRLMGLWNNKCEHIGRVGTEEDWASFYGQWSIGGRGLKWTAELTIDGDKYGQPLGGIWYAGRYTNLDSGVRYNCNDDNKDSECTRVPFNCS*	127	16.09	MQLTKVFTLL		UniRef90_G4N4A2	100	2.1e-81	6	4.72	Cys-rich
MGG_05982T0	Y (0.887)	-	Cytoplasmic effector	SP(Sec/SPI)	0.997486	0.002514	20-21	VTA-AP	0.8651	0	Not GPI-Anchored	-	0.995	Extracellular	Soluble	0.1745	0.9915	0.0551	0.9459	MKLFTIIMATAAAFSSTVTAAPVESTTRSAAAFDAWFEGWSGKSFTGYKKRYEVQWDVCHDIRADFPPGTGDGLSTMNIGDQGVTECTIYNNPNCNIRPGEDRDWGDRLQCSGVYTDLDDPEIGWGNKAQSFKCYRVR*	139	APVESTTRSAAAFDAWFEGWSGKSFTGYKKRYEVQWDVCHDIRADFPPGTGDGLSTMNIGDQGVTECTIYNNPNCNIRPGEDRDWGDRLQCSGVYTDLDDPEIGWGNKAQSFKCYRVR*	119	15.33	MKLFTIIMAT	transcript:MGG_05982T0|transcript:MGG_05982T0:693-1109(+)	UniRef90_G4N4K5	100	4e-77	5	4.2	Cys-rich
MGG_06123T0	Y (0.769)	-	Cytoplasmic effector	SP(Sec/SPI)	0.976781	0.023219	18-19	AAA-GP	0.6085	0	Not GPI-Anchored	-	0.996	Cytoplasm	Soluble	0.6658	0.1064	0.3999	0.7622	MKTSTIFAVFATASVAAAGPVGLTTDQEGAIIAIRAPPSQPGTIQEESKDKHPNYPPWVHTSGGPSPLPGHSHPSTYSPYGGSPQPPLPAYAAYEINKPPRRETMPPMTPWDESERASWKKRVRQLLPGRKSSGDSALQRRGSAMSAMSSVYSHYYPPQGTSAAGYQQLAKLPPPPEEPEDKHPRVPRLIGLPEEIDEMDKDKVFKWCFEACMESIPKQLGADAHVCPDVVKEQGEKDCNKLCRLQVDIQHEQLRKQAERDARHAADIAARKAAYEKALKKAYGHT*	287	GPVGLTTDQEGAIIAIRAPPSQPGTIQEESKDKHPNYPPWVHTSGGPSPLPGHSHPSTYSPYGGSPQPPLPAYAAYEINKPPRRETMPPMTPWDESERASWKKRVRQLLPGRKSSGDSALQRRGSAMSAMSSVYSHYYPPQGTSAAGYQQLAKLPPPPEEPEDKHPRVPRLIGLPEEIDEMDKDKVFKWCFEACMESIPKQLGADAHVCPDVVKEQGEKDCNKLCRLQVDIQHEQLRKQAERDARHAADIAARKAAYEKALKKAYGHT*	269	31.46	MKTSTIFAVF		UniRef90_G4N5J0	100	4e-124	5	1.86	Cys-rich
MGG_06225T0	-	Y (0.907)	Apoplastic effector	SP(Sec/SPI)	0.985707	0.014293	17-18	ASA-AS	0.592	0	Not GPI-Anchored	-	0.985	Extracellular	Soluble	0.2479	0.9899	0.0865	0.8837	MQFSATTLLLLATAASAASISRRTDGGDDYTTTATLTPFLAPACEVSNLLLKPLCNFAPIGLAEGSCVDVTQPCPVHPPTSFKARLDQAATGCYVTVFPNFGCTGDQVATADLTTNNNMCTESPYLAKLLNGGFLSSASLLPFGFKSAKLVCN*	154	ASISRRTDGGDDYTTTATLTPFLAPACEVSNLLLKPLCNFAPIGLAEGSCVDVTQPCPVHPPTSFKARLDQAATGCYVTVFPNFGCTGDQVATADLTTNNNMCTESPYLAKLLNGGFLSSASLLPFGFKSAKLVCN*	137	15.92	MQFSATTLLL	transcript:MGG_06225T0|transcript:MGG_06225T0:1-462(+)	UniRef90_G4N8Q0	100	3.6e-63	8	5.84	Cys-rich
MGG_06234T0	Y (0.649)	Y (0.834)	Apoplastic/cytoplasmic effector	SP(Sec/SPI)	0.999263	0.000737	15-16	ALA-AP	0.5913	0	Not GPI-Anchored	-	0.993	Extracellular	Soluble	0.1402	0.9761	0.0486	0.9373	MKFLLISTLMALALAAPVEEANSTDLLVPIKVDQDGTQGPNSLAMAGCIIRAYSGDRCDGRNLYAYEYAVVNNQCRSCRNFEGAHSFRFEGRCLMYQSLYAHSGQCGTGLGLFAGGGGWDTCFNVNTGHAWNSGTVCFGPR*	142	APVEEANSTDLLVPIKVDQDGTQGPNSLAMAGCIIRAYSGDRCDGRNLYAYEYAVVNNQCRSCRNFEGAHSFRFEGRCLMYQSLYAHSGQCGTGLGLFAGGGGWDTCFNVNTGHAWNSGTVCFGPR*	127	15.19	MKFLLISTLM		UniRef90_G4N8P3	100	2.4e-77	8	6.3	Cys-rich
MGG_06359T0	Y (0.631)	-	Cytoplasmic effector	SP(Sec/SPI)	0.993789	0.006211	19-20	AAA-AP	0.5741	0	Not GPI-Anchored	-	0.995	Extracellular	Soluble	0.2752	0.9878	0.1095	0.9157	MRAPTAFLAIGLLVTAAAAAPSRNIYARDQAKDQANDQPTYERIAAVPALLEIAPDSGSCAPELTGCATAEQVAPLLAEALRDYNFHESPWEMAAVISLTVHESAQFKYRAPANAQHAEEFPLKGTSNMQSADFNYKFAKSLPAIAKEVNDIVKDAPSGASLTKDQMKSLLKVLQRDETNFASGAWFLRNQCSETIRNGIKTGTRKGWVDYIGNCVGVKENAQDPEWQKREAYWNKTVKAMKLTIKT*	248	APSRNIYARDQAKDQANDQPTYERIAAVPALLEIAPDSGSCAPELTGCATAEQVAPLLAEALRDYNFHESPWEMAAVISLTVHESAQFKYRAPANAQHAEEFPLKGTSNMQSADFNYKFAKSLPAIAKEVNDIVKDAPSGASLTKDQMKSLLKVLQRDETNFASGAWFLRNQCSETIRNGIKTGTRKGWVDYIGNCVGVKENAQDPEWQKREAYWNKTVKAMKLTIKT*	229	27.11	MRAPTAFLAI	transcript:MGG_06359T0|transcript:MGG_06359T0:156-899(+)	UniRef90_G4N7U6	100	5.9e-132	4	1.75	Cys-rich
MGG_06538T0	-	Y (0.575)	Apoplastic effector	SP(Sec/SPI)	0.963904	0.036096	19-20	ATA-QS	0.63	0	Not GPI-Anchored	-	0.985	Extracellular	Soluble	0.4746	0.9255	0.1377	0.9093	MHFSTTVVLAIAAAPFATAQSGGTAPPSARVVNRCSFPVTMWSVGSSLSGGFTLGANGGSYGEQFSRDPVTGGRTLKVTRDSDGLFTGKPQLNFAYNLDGSQVWYDLSSVFGNALAGSKVVVSSAEASCPAIVWSSGTPPSGSQVKVCTSSKDVTLTLCAP*	162	QSGGTAPPSARVVNRCSFPVTMWSVGSSLSGGFTLGANGGSYGEQFSRDPVTGGRTLKVTRDSDGLFTGKPQLNFAYNLDGSQVWYDLSSVFGNALAGSKVVVSSAEASCPAIVWSSGTPPSGSQVKVCTSSKDVTLTLCAP*	143	16.43	MHFSTTVVLA	transcript:MGG_06538T0|transcript:MGG_06538T0:154-639(+)	UniRef90_A0A6P8BHN1	93.2	1.3e-79	4	2.8	Cys-rich
MGG_06578T0	Y (0.759)	-	Cytoplasmic effector	SP(Sec/SPI)	0.976721	0.023279	26-27	AEG-EN	0.2984	0	Not GPI-Anchored	-	0.98	Extracellular	Soluble	0.3551	0.9095	0.2696	0.9315	MRSNTFFVAILPALVQAIALQERAEGENVQKFTGTLGGAPPPVIKGTGDRPFSVDGDTFVNAGAAIQRSCDRQKNACARQVNSKQIEGSVALCDKQQKDCEAANKGNGAGGAGGAGGAGGAQGNNKAADAGAADNKGAGAKAGDDKKAGAGAADNKGAGAADNKGAGAKAGDDKKAGDDKKAGAGAADNKGAGAKAGDDKKAGDDKKAGDDKKAGADAKGGAAGEKLVAANDKAAADATGGAAGAGAGAGAAGAGAGAGAGAGAGAGAGAGAADPAKDAKKKDDKKKAKMEKQAAKKAAKEAKMKEKKEKKAAEKKKKEEEKAAKDKAKAGAAAAGGAAAGGAAADANKSADAKAGAAGGDAKGSGAADVGKVTRRSGAGKSRGRLATRARIARAVAAN*	400	ENVQKFTGTLGGAPPPVIKGTGDRPFSVDGDTFVNAGAAIQRSCDRQKNACARQVNSKQIEGSVALCDKQQKDCEAANKGNGAGGAGGAGGAGGAQGNNKAADAGAADNKGAGAKAGDDKKAGAGAADNKGAGAADNKGAGAKAGDDKKAGDDKKAGAGAADNKGAGAKAGDDKKAGDDKKAGDDKKAGADAKGGAAGEKLVAANDKAAADATGGAAGAGAGAGAAGAGAGAGAGAGAGAGAGAGAADPAKDAKKKDDKKKAKMEKQAAKKAAKEAKMKEKKEKKAAEKKKKEEEKAAKDKAKAGAAAAGGAAAGGAAADANKSADAKAGAAGGDAKGSGAADVGKVTRRSGAGKSRGRLATRARIARAVAAN*	374	37.73	MRSNTFFVAI	transcript:MGG_06578T0|transcript:MGG_06578T0:1-1200(+)	UniRef90_G4N6B6	100	3.1e-50	4	1.07	Cys-rich
MGG_06662T0	Y (0.79)	-	Cytoplasmic effector	SP(Sec/SPI)	0.99394	0.00606	23-24	ATG-QQ	0.8713	0	Not GPI-Anchored	-	0.953	Cytoplasm	Transmembrane|Soluble	0.4144	0.2677	0.2003	0.5501	MARTSGIPAALVCFIAALSVATGQQIGTEIPEIHPELPTQFCTRKDGCVVRKTKIVADVMFRPMHVKDNVSMPCTAAFGTALCPDAATCTRNCVLEGVDYDSLGVATKGNALKLVSFVVMRPCSVPGEDMRKTDKSFFFHFFFMFCS*	148	QQIGTEIPEIHPELPTQFCTRKDGCVVRKTKIVADVMFRPMHVKDNVSMPCTAAFGTALCPDAATCTRNCVLEGVDYDSLGVATKGNALKLVSFVVMRPCSVPGEDMRKTDKSFFFHFFFMFCS*	125	15.98	MARTSGIPAA	transcript:MGG_06662T0|transcript:MGG_06662T0:4833-4390(-)	UniRef90_A0A4P7MVC8	96.6	1.5e-58	8	6.4	Cys-rich
MGG_06666T0	Y (0.955)	Y (0.51)	Cytoplasmic/apoplastic effector	SP(Sec/SPI)	0.867111	0.132889	33-34	AAA-AP	0.5232	0	Not GPI-Anchored	-	0.992	Extracellular	Soluble	0.4181	0.9161	0.2645	0.9528	IKSQKKKKKKYTQKKKMQFSTLLFSLLISLAAAAPQIVLGGRDEQPGGTIQFQIDEYTATSNTIINIPGKKTFDDPARQPNVIGCGVVAIRGIDDPDSIRCKAFDTNGDEVGQFGAGNPQMMADGKKVTIHEIECTMNDGSASDKKDGSRSSKGGNGRP*	160	APQIVLGGRDEQPGGTIQFQIDEYTATSNTIINIPGKKTFDDPARQPNVIGCGVVAIRGIDDPDSIRCKAFDTNGDEVGQFGAGNPQMMADGKKVTIHEIECTMNDGSASDKKDGSRSSKGGNGRP*	127	17.08	IKSQKKKKKK		UniRef90_A0A4V1C4T1	100	6.4e-63	3	2.36	Cys-poor
MGG_06771T0	Y (0.845)	Y (0.865)	Apoplastic/cytoplasmic effector	SP(Sec/SPI)	0.99985	0.00015	17-18	VLA-QN	0.9702	0	Not GPI-Anchored	-	0.979	Extracellular	Soluble	0.2085	0.9603	0.1116	0.9059	MRPVLISIFLAATAVLAQNCGPKYKNKVCAAGSCCSQYGWCDTTAAHCDPATCKPEFSGQGSSCKAKTNGATTLVTSSRTPVTATSSTTSASGSQATFMMQVPHIDVCGKDSDGITCPGAGTNGYFYRCCSSAGHCGPKNDIQDEAMYCGTGCQPGFGNCLLGMAKPPLPVSAPGIAQGGETCGPIVNKKCATGLCCSGSNFCGTGEDFCGADNWCQKNWGHCN*	225	QNCGPKYKNKVCAAGSCCSQYGWCDTTAAHCDPATCKPEFSGQGSSCKAKTNGATTLVTSSRTPVTATSSTTSASGSQATFMMQVPHIDVCGKDSDGITCPGAGTNGYFYRCCSSAGHCGPKNDIQDEAMYCGTGCQPGFGNCLLGMAKPPLPVSAPGIAQGGETCGPIVNKKCATGLCCSGSNFCGTGEDFCGADNWCQKNWGHCN*	208	22.91	MRPVLISIFL	transcript:MGG_06771T0|transcript:MGG_06771T0:423-1097(+)	UniRef90_G4MLP2	100	5.9e-123	24	11.54	Cys-rich
MGG_06861T0	Y (0.587)	-	Cytoplasmic effector	SP(Sec/SPI)	0.798402	0.201598	19-20	MWA-MP	0.6487	0	Not GPI-Anchored	-	0.994	Extracellular	Soluble	0.4201	0.6335	0.1198	0.7945	MHLITIVVAALTAGRLMWAMPTPESDPEMLRARATFCEKMNPPPSEEETATRFAEFADAFIFEKDIDAAFSYIAPEYINHNPAAQNGAQFVYDLLKPFWASQNITVLGTLYRHPQGWLNYRSAFGTIVDRYRWDGGCIVEHWDSGEQMPTDVTPGEILEIDDE*	164	MPTPESDPEMLRARATFCEKMNPPPSEEETATRFAEFADAFIFEKDIDAAFSYIAPEYINHNPAAQNGAQFVYDLLKPFWASQNITVLGTLYRHPQGWLNYRSAFGTIVDRYRWDGGCIVEHWDSGEQMPTDVTPGEILEIDDE*	145	18.49	MHLITIVVAA		UniRef90_G4MMJ3	100	3.3e-91	2	1.38	Cys-poor
MGG_06934T0	Y (0.646)	-	Cytoplasmic effector	SP(Sec/SPI)	0.97397	0.02603	21-22	IAA-CC	0.3755	0	Not GPI-Anchored	-	0.995	Cytoplasm	Soluble	0.4885	0.2679	0.1442	0.7904	MWFLSLFFLVFVLGLRSDIAACCKKRAEVPSQRLYMRNIRVVAIVAGSSRQKDEGWQLTQVLDAPYFPRPACPEFVGLDLLRGRQERDLRIGSNSSSMYGMRKLKNPACEWPSVKRWQP*	120	CCKKRAEVPSQRLYMRNIRVVAIVAGSSRQKDEGWQLTQVLDAPYFPRPACPEFVGLDLLRGRQERDLRIGSNSSSMYGMRKLKNPACEWPSVKRWQP*	99	13.74	MWFLSLFFLV					4	4.04	Cys-rich
MGG_06953T0	-	Y (0.93)	Apoplastic effector	SP(Sec/SPI)	0.989683	0.010317	15-16	AFG-SV	0.4636	0	Not GPI-Anchored	-	0.991	Extracellular	Soluble	0.1917	0.9828	0.1241	0.947	MKVIAILSLVSLAFGSVVEKRECAGNNCNRAITGVQDRPAPLSVRQADCSSFQTTVVTPPATTVTVTVEAEGTAVIKRDAILEIRQATSNVKPTYATACSSDAAYASACNCWGITSAVSTAPTPTVTVTSTIDYCDDL*	139	SVVEKRECAGNNCNRAITGVQDRPAPLSVRQADCSSFQTTVVTPPATTVTVTVEAEGTAVIKRDAILEIRQATSNVKPTYATACSSDAAYASACNCWGITSAVSTAPTPTVTVTSTIDYCDDL*	124	14.36	MKVIAILSLV		UniRef90_G4MNH1	100	1.9e-66	7	5.65	Cys-rich
MGG_07016T0	-	Y (0.506)	Apoplastic effector	SP(Sec/SPI)	0.991617	0.008383	18-19	CSA-SV	0.6057	0	Not GPI-Anchored	-	0.993	Extracellular	Soluble	0.2576	0.8489	0.1392	0.8368	MRFPSVLTLLATALTCSASVLPAGLTYTKTVEGRDVTVSETDLDNFRFYAQYSAATYCNDAAASGAAVACSNDGCPAVVANGAKIIRSLNQDTSTNTAGYLALDPKRKNIVLALRGSTSLRNWITNLTFLWTRCDFVQDCKLHTGFATAWSQVQADVLAAIADAKAQNPDYTVVVTGHSLGGAVATVAGVYLRQLGYPVEVYTYGSPRIGNQEFVQWVSTQAGNVEYRVTHIDDPVPRLPPIFLGYRHVTPEYWLNSGTSNTVNYTVADIKVCEGFANINCNGGSLGLDTNAHLYYLTDMIACGSNKFVFRRDDANAISDAELEQRLTMYAQMDREFVAALEANKTVA*	349	SVLPAGLTYTKTVEGRDVTVSETDLDNFRFYAQYSAATYCNDAAASGAAVACSNDGCPAVVANGAKIIRSLNQDTSTNTAGYLALDPKRKNIVLALRGSTSLRNWITNLTFLWTRCDFVQDCKLHTGFATAWSQVQADVLAAIADAKAQNPDYTVVVTGHSLGGAVATVAGVYLRQLGYPVEVYTYGSPRIGNQEFVQWVSTQAGNVEYRVTHIDDPVPRLPPIFLGYRHVTPEYWLNSGTSNTVNYTVADIKVCEGFANINCNGGSLGLDTNAHLYYLTDMIACGSNKFVFRRDDANAISDAELEQRLTMYAQMDREFVAALEANKTVA*	331	37.76	MRFPSVLTLL		UniRef90_G4MPA9	100	1.5e-197	8	2.42	Cys-rich
MGG_07246T0	Y (0.51)	-	Cytoplasmic effector	SP(Sec/SPI)	0.991692	0.008308	16-17	AMA-SP	0.7536	0	Not GPI-Anchored	-	0.986	Extracellular	Soluble	0.2289	0.994	0.0315	0.8521	MQYFTVLAALFAGAMASPMALDSPIAGYRIETLQWSIQMGPGHFEVLNGTIQEVMAQAQEINPNFEIPAVPEAEEKRSVSLAPSSSSRLNKRAHEICGIFPSASKFRIQEGISYLNRLPAGDRPLLPPGPGACGRVSCSYNSAIWWCNDNRSVWGPGGWEFIAQGAQKVIDTCARNADWVSGQAFDDRNWNTIVRGDSC*	200	SPMALDSPIAGYRIETLQWSIQMGPGHFEVLNGTIQEVMAQAQEINPNFEIPAVPEAEEKRSVSLAPSSSSRLNKRAHEICGIFPSASKFRIQEGISYLNRLPAGDRPLLPPGPGACGRVSCSYNSAIWWCNDNRSVWGPGGWEFIAQGAQKVIDTCARNADWVSGQAFDDRNWNTIVRGDSC*	184	21.75	MQYFTVLAAL		UniRef90_G4MUG8	100	2.2e-113	6	3.26	Cys-rich
MGG_07303T0	Y (0.908)	Y (0.882)	Cytoplasmic/apoplastic effector	SP(Sec/SPI)	0.966227	0.033773	21-22	IKA-VP	0.7853	0	Not GPI-Anchored	-	0.995	Extracellular	Soluble	0.2657	0.9794	0.037	0.8908	MHLLKQALSLLMMAAVAKIKAVPTTSSMVATNITSVSATNGSMVATNSSTEVAQLEQRQVFRHCEIIGRNSVHLIVYPFNDGIHNYGLVDWNPKCLPGLKDEIKKRCCDHINNWECRIDPGRPAMGYQIAFTFGIFCKRPDHCIEDAYFAVNHEDPREDFICV*	164	VPTTSSMVATNITSVSATNGSMVATNSSTEVAQLEQRQVFRHCEIIGRNSVHLIVYPFNDGIHNYGLVDWNPKCLPGLKDEIKKRCCDHINNWECRIDPGRPAMGYQIAFTFGIFCKRPDHCIEDAYFAVNHEDPREDFICV*	143	18.31	MHLLKQALSL	transcript:MGG_07303T0|transcript:MGG_07303T0:284-775(+)	UniRef90_G4MUZ2	100	8.3e-82	8	5.59	Cys-rich
MGG_07311T0	-	Y (0.861)	Apoplastic effector	SP(Sec/SPI)	0.8077	0.1923	20-21	AAA-AV	0.3438	0	Not GPI-Anchored	-	0.988	Extracellular	Soluble	0.2426	0.97	0.0991	0.9213	MRITRALAPLGLLPLPAAAAAVVGIPLQAIDTTATASSAMEPRQAGDGSGGSLKQCRDVSLVQSRPGLSLNDTVSATCHVGTAEYVNTLNLNECLGVDPATLELGWGRAGQLSSFCWGCELSELETGGPDGHLAVGRVVFSCVCYDYGQERATSVRLDDGGIESKDGVLACRNGKRATAIRMNPDAPVRTEPGRCNLGLGDMGYMDCIPKLYDGKIVPVGERNRYGSVFNDWRGD*	236	AVVGIPLQAIDTTATASSAMEPRQAGDGSGGSLKQCRDVSLVQSRPGLSLNDTVSATCHVGTAEYVNTLNLNECLGVDPATLELGWGRAGQLSSFCWGCELSELETGGPDGHLAVGRVVFSCVCYDYGQERATSVRLDDGGIESKDGVLACRNGKRATAIRMNPDAPVRTEPGRCNLGLGDMGYMDCIPKLYDGKIVPVGERNRYGSVFNDWRGD*	216	24.76	MRITRALAPL	transcript:MGG_07311T0|transcript:MGG_07311T0:594-1301(+)	UniRef90_G4MV03	100	1e-133	10	4.63	Cys-rich
MGG_07352T0	Y (0.808)	Y (0.767)	Cytoplasmic/apoplastic effector	SP(Sec/SPI)	0.995472	0.004528	17-18	VLC-NN	0.58	0	Not GPI-Anchored	-	0.993	Cytoplasm	Soluble	0.4447	0.312	0.1919	0.7348	MHAFSLLFFIAPLAVLCNNFTVGRGSTGGRCCDHGVADPSRTCSKMKLNSYSCIDFRSDAKAGDSVNDVGGGCDPVELRNWPIGRDVKAFVPGSVATHQTSDFDLEVGFIGCAE*	115	NNFTVGRGSTGGRCCDHGVADPSRTCSKMKLNSYSCIDFRSDAKAGDSVNDVGGGCDPVELRNWPIGRDVKAFVPGSVATHQTSDFDLEVGFIGCAE*	98	12.11	MHAFSLLFFI	transcript:MGG_07352T0|transcript:MGG_07352T0:1-345(+)	UniRef90_G4MVF8	100	6.7e-62	6	6.12	Cys-rich
MGG_07372T0	Y (0.74)	-	Cytoplasmic effector	SP(Sec/SPI)	0.988048	0.011952	17-18	ATA-NS	0.471	0	Not GPI-Anchored	-	0.993	Cytoplasm	Soluble	0.5461	0.1547	0.1744	0.8019	MRFDIIAVLSLATMATANSKKSDPYQPISLKGLKSCQAACISATIRSLGKGDIAIMSTPAMDFCSQPDLKLWLAKEVFPCGQVTCGRKVRLYAKRGMKWLRKTCPDVTFVEAELMQPAPQSPATVHGDEHANAVDVNDADDH*	143	NSKKSDPYQPISLKGLKSCQAACISATIRSLGKGDIAIMSTPAMDFCSQPDLKLWLAKEVFPCGQVTCGRKVRLYAKRGMKWLRKTCPDVTFVEAELMQPAPQSPATVHGDEHANAVDVNDADDH*	126	15.45	MRFDIIAVLS		UniRef90_G4N0A2	100	2.9e-75	6	4.76	Cys-rich
MGG_07390T0	-	Y (0.577)	Apoplastic effector	SP(Sec/SPI)	0.953549	0.046451	22-23	AVA-QN	0.6852	0	Not GPI-Anchored	-	0.991	Cytoplasm|Extracellular	Soluble	0.4964	0.6498	0.2144	0.7755	MLFTPIRSGLASLLALASCAVAQNVKAIYLFKDVMQSDTHALKTSGFDTVLLFRIGILPNADLVYYSTGSDGNPVDWPVVTNGSYVGGQALTDKITSLKTAPTLIERVEVSLVSHDTTFQVIRDRIAADGTGASTPLYRAFDVLKQTWELDAFNNDDESVYHVPSTVDFAQMLGLMGYKYSTAPYTNMNFWADVQNRINASVPGLLDRQYLQVYDGGAANNPGTWQTRLGMKIVPLLWVNNDYKPDHGNTPAQAQTRFANWNSQYNLAGGGYWNDYDIEKLNSSYEGYGGALTSVFGQ*	299	QNVKAIYLFKDVMQSDTHALKTSGFDTVLLFRIGILPNADLVYYSTGSDGNPVDWPVVTNGSYVGGQALTDKITSLKTAPTLIERVEVSLVSHDTTFQVIRDRIAADGTGASTPLYRAFDVLKQTWELDAFNNDDESVYHVPSTVDFAQMLGLMGYKYSTAPYTNMNFWADVQNRINASVPGLLDRQYLQVYDGGAANNPGTWQTRLGMKIVPLLWVNNDYKPDHGNTPAQAQTRFANWNSQYNLAGGGYWNDYDIEKLNSSYEGYGGALTSVFGQ*	277	32.79	MLFTPIRSGL		UniRef90_A0A6P8BKP6	91.3	1.4e-156	0	0	Cys-poor
MGG_07411T0	Y (0.795)	Y (0.696)	Cytoplasmic/apoplastic effector	SP(Sec/SPI)	0.998951	0.001049	20-21	ASA-AF	0.7407	0	Not GPI-Anchored	-	0.995	Extracellular	Soluble	0.4179	0.874	0.1903	0.8995	MLYKLAAVVLASSFVSTASAAFNFYCPGVNATGFYPSCCRGITGQVGVDCFSAHLIGGLPNFECNIGPPNNQRGCCQSINYTNPNTGYRLSLCTDTTAYPPV*	103	AFNFYCPGVNATGFYPSCCRGITGQVGVDCFSAHLIGGLPNFECNIGPPNNQRGCCQSINYTNPNTGYRLSLCTDTTAYPPV*	83	10.77	MLYKLAAVVL		UniRef90_G4N0Q6	100	1e-53	8	9.64	Cys-rich
MGG_07424T0	-	Y (0.608)	Apoplastic effector	SP(Sec/SPI)	0.999313	0.000687	17-18	GMC-AP	0.8703	0	Not GPI-Anchored	-	0.988	Extracellular	Soluble	0.2257	0.974	0.1154	0.892	MKFSLVALMGLVSWGMCAPIDPPGGNTTETNTLTKRAKFSCDKLVEGLSRDDCNHMAKIDMAGQGENSKTRTDKGIWVGKDGHTQFKFSNKSNGRVAIIVWNNPKGDYESSFMNVRKPQVSWSLAAGQSLTVSLNEGVSGGFAGLYDAKTPLSPIGQIHQTWGEFTTGEYATIDVSREVRMDGDKMWIKTPIGCVSDMDKCVFVCSNGQNTCGEKNTYQLKDCKPGSQPGANYGELFGQPEGGCQGFDKGGEVAVHLL*	259	APIDPPGGNTTETNTLTKRAKFSCDKLVEGLSRDDCNHMAKIDMAGQGENSKTRTDKGIWVGKDGHTQFKFSNKSNGRVAIIVWNNPKGDYESSFMNVRKPQVSWSLAAGQSLTVSLNEGVSGGFAGLYDAKTPLSPIGQIHQTWGEFTTGEYATIDVSREVRMDGDKMWIKTPIGCVSDMDKCVFVCSNGQNTCGEKNTYQLKDCKPGSQPGANYGELFGQPEGGCQGFDKGGEVAVHLL*	242	27.9	MKFSLVALMG	transcript:MGG_07424T0|transcript:MGG_07424T0:289-1065(+)	UniRef90_G4N0S1	100	1.1e-152	8	3.31	Cys-rich
MGG_07571T0	-	Y (0.779)	Apoplastic effector	SP(Sec/SPI)	0.984327	0.015673	18-19	AMA-QT	0.6002	0	Not GPI-Anchored	-	0.994	Extracellular	Soluble	0.2161	0.9194	0.1105	0.9687	MQLTRFLSAWLLPAMAMAQTTTFQTSTTTATATAPATPSPTMPGLAPNCDGFHKLESGDNCYEVAAKYGITMTQLYAWNTVVNDTCSNLLAGYYMCVHVPGAEAPTKPEPQMPGVVENCQKFYQIKAGDGCWSIYTEAGITY*	143	QTTTFQTSTTTATATAPATPSPTMPGLAPNCDGFHKLESGDNCYEVAAKYGITMTQLYAWNTVVNDTCSNLLAGYYMCVHVPGAEAPTKPEPQMPGVVENCQKFYQIKAGDGCWSIYTEAGITY*	125	15.35	MQLTRFLSAW	transcript:MGG_07571T0|transcript:MGG_07571T0:214-642(+)	UniRef90_A0A4P7N6D0	98.6	2e-60	6	4.8	Cys-rich
MGG_07591T0	-	Y (0.842)	Apoplastic effector	SP(Sec/SPI)	0.992158	0.007842	18-19	STA-LP	0.3958	0	Not GPI-Anchored	-	0.972	Extracellular	Transmembrane|Soluble	0.2528	0.7246	0.1557	0.5861	MKFSAAILITFLAAASTALPQRDGSPSTLDARAKKAAPKGFKCRINQGTGTCSGVDTCTVPIILSALFLSLMCCKVAGGMGDVVATAWEETAHIDEEGVLQ*	102	LPQRDGSPSTLDARAKKAAPKGFKCRINQGTGTCSGVDTCTVPIILSALFLSLMCCKVAGGMGDVVATAWEETAHIDEEGVLQ*	84	10.45	MKFSAAILIT		UniRef90_G4N2J0	100	2.2e-48	5	5.95	Cys-rich
MGG_07606T0	Y (0.676)	Y (0.537)	Cytoplasmic/apoplastic effector	SP(Sec/SPI)	0.999366	0.000634	15-16	ALA-HL	0.6351	0	Not GPI-Anchored	-	0.993	Extracellular	Soluble	0.3632	0.95	0.112	0.9393	MKLLLTALLLVPALAHLPQPAKTGAISADRPCGFKMAPCPVDSTCSAMDPACPATRGENCPGRCVVATTVTRPRPSSPTRPAVSKPTADDGPKPPIHTRTPRPTRSTPQQSQPPPTPAPTRTRSYDDCGGFRPTPKSCARGQVCIDDPYAGGCGMACDMPGICVEPTFCGGLANVQCADGKMCVDDNRDDCDPENGGRDCGGICV*	206	HLPQPAKTGAISADRPCGFKMAPCPVDSTCSAMDPACPATRGENCPGRCVVATTVTRPRPSSPTRPAVSKPTADDGPKPPIHTRTPRPTRSTPQQSQPPPTPAPTRTRSYDDCGGFRPTPKSCARGQVCIDDPYAGGCGMACDMPGICVEPTFCGGLANVQCADGKMCVDDNRDDCDPENGGRDCGGICV*	191	21.32	MKLLLTALLL		UniRef90_G4N2L2	100	2.3e-97	18	9.42	Cys-rich
MGG_07606T1	Y (0.676)	Y (0.537)	Cytoplasmic/apoplastic effector	SP(Sec/SPI)	0.999366	0.000634	15-16	ALA-HL	0.6351	0	Not GPI-Anchored	-	0.993	Extracellular	Soluble	0.3632	0.95	0.112	0.9393	MKLLLTALLLVPALAHLPQPAKTGAISADRPCGFKMAPCPVDSTCSAMDPACPATRGENCPGRCVVATTVTRPRPSSPTRPAVSKPTADDGPKPPIHTRTPRPTRSTPQQSQPPPTPAPTRTRSYDDCGGFRPTPKSCARGQVCIDDPYAGGCGMACDMPGICVEPTFCGGLANVQCADGKMCVDDNRDDCDPENGGRDCGGICV*	206	HLPQPAKTGAISADRPCGFKMAPCPVDSTCSAMDPACPATRGENCPGRCVVATTVTRPRPSSPTRPAVSKPTADDGPKPPIHTRTPRPTRSTPQQSQPPPTPAPTRTRSYDDCGGFRPTPKSCARGQVCIDDPYAGGCGMACDMPGICVEPTFCGGLANVQCADGKMCVDDNRDDCDPENGGRDCGGICV*	191	21.32	MKLLLTALLL		UniRef90_G4N2L2	100	2.3e-97	18	9.42	Cys-rich
MGG_07607T0	Y (0.676)	Y (0.537)	Cytoplasmic/apoplastic effector	SP(Sec/SPI)	0.999366	0.000634	15-16	ALA-HL	0.6351	0	Not GPI-Anchored	-	0.993	Extracellular	Soluble	0.3632	0.95	0.112	0.9393	MKLLLTALLLVPALAHLPQPAKTGAISADRPCGFKMAPCPVDSTCSAMDPACPATRGENCPGRCVVATTVTRPRPSSPTRPAVSKPTADDGPKPPIHTRTPRPTRSTPQQSQPPPTPAPTRTRSYDDCGGFRPTPKSCARGQVCIDDPYAGGCGMACDMPGICVEPTFCGGLANVQCADGKMCVDDNRDDCDPENGGRDCGGICV*	206	HLPQPAKTGAISADRPCGFKMAPCPVDSTCSAMDPACPATRGENCPGRCVVATTVTRPRPSSPTRPAVSKPTADDGPKPPIHTRTPRPTRSTPQQSQPPPTPAPTRTRSYDDCGGFRPTPKSCARGQVCIDDPYAGGCGMACDMPGICVEPTFCGGLANVQCADGKMCVDDNRDDCDPENGGRDCGGICV*	191	21.32	MKLLLTALLL		UniRef90_G4N2L2	100	2.3e-97	18	9.42	Cys-rich
MGG_07621T0	-	Y (0.66)	Apoplastic effector	SP(Sec/SPI)	0.9781	0.0219	22-23	VFA-AP	0.7658	0	Not GPI-Anchored	-	0.994	Extracellular	Soluble	0.3414	0.6878	0.2367	0.8929	MLGTAMIKTAALLLAASASVFAAPARPVITHLGSQGPILSGGVMTRDLVYTSGTTPSINGTIPEGISAQTANVINNIAAVLKEAGTSWEYALKTTVFLANMDDYAAMNAVYGELLPNPKPARTTIQAGKLPGNFLVEIEAVVARPHC*	148	APARPVITHLGSQGPILSGGVMTRDLVYTSGTTPSINGTIPEGISAQTANVINNIAAVLKEAGTSWEYALKTTVFLANMDDYAAMNAVYGELLPNPKPARTTIQAGKLPGNFLVEIEAVVARPHC*	126	15.22	MLGTAMIKTA	transcript:MGG_07621T0|transcript:MGG_07621T0:1-444(+)	UniRef90_G4N2M8	100	4.8e-73	1	0.79	Cys-poor
MGG_07623T0	Y (0.565)	Y (0.738)	Apoplastic/cytoplasmic effector	SP(Sec/SPI)	0.986258	0.013742	21-22	ALA-SP	0.6031	0	Not GPI-Anchored	-	0.901	Extracellular	Soluble	0.4105	0.9662	0.3578	0.9322	MKLISTLSKITLAALAGTALASPAALVPTPASEISTPVSTDPKVIPPVPATIVATEDGTCGIFKNGTTCEDTEHGACCSIAGFCGNGPSFCLEGCQPKFGSCGKAAMGDAAPAAQLAVLPI*	122	SPAALVPTPASEISTPVSTDPKVIPPVPATIVATEDGTCGIFKNGTTCEDTEHGACCSIAGFCGNGPSFCLEGCQPKFGSCGKAAMGDAAPAAQLAVLPI*	101	11.91	MKLISTLSKI	transcript:MGG_07623T0|transcript:MGG_07623T0:193-558(+)	UniRef90_Q5EMT2	100	1.2e-58	8	7.92	Cys-rich
MGG_07624T0	Y (0.538)	Y (0.883)	Apoplastic/cytoplasmic effector	SP(Sec/SPI)	0.922162	0.077838	17-18	VAA-LD	0.5247	0	Not GPI-Anchored	-	0.995	Cytoplasm|Extracellular	Soluble	0.5368	0.7783	0.3166	0.8859	MKFQILYTTIAAGAVAALDMSNYAPKPGVPAEFKPFYEALVGQADNMSATTSFTDFFTSTGRQTTLTLDCQGPAAILKCKQGFLPPDGSKTLSHFPNTTFVVSNNDTATVFEVQGRIEHNYVKGNCSQNYYKTQYTVLKTDQRVEAMANLTPKPEHQVTWYHDYFIDPPFVPNSVPCDSLKGKQ*	185	LDMSNYAPKPGVPAEFKPFYEALVGQADNMSATTSFTDFFTSTGRQTTLTLDCQGPAAILKCKQGFLPPDGSKTLSHFPNTTFVVSNNDTATVFEVQGRIEHNYVKGNCSQNYYKTQYTVLKTDQRVEAMANLTPKPEHQVTWYHDYFIDPPFVPNSVPCDSLKGKQ*	168	20.4	MKFQILYTTI		UniRef90_G4N2Y1	100	1.9e-103	4	2.38	Cys-rich
MGG_07625T0	-	Y (0.697)	Apoplastic effector	SP(Sec/SPI)	0.990001	0.009999	17-18	AAA-TP	0.8049	0	Not GPI-Anchored	-	0.994	Cytoplasm	Soluble	0.6652	0.4939	0.0695	0.91	MRFSTIILGLTATMAAATPVTMEPYKAGANVDPAFAKFVEEWYRISEDKAATTTFSDFFAPGGQLILAGQAFNTPESIVAVKQNLLPPNGNKAWWHLIQGSTLVADDTKTQTVSAKIIIQTTYTPGNCSQAHGNAAFTVAKDASGKPNWVPHTAGLQVYNLTVNTVNTPTDEPRQKA*	178	TPVTMEPYKAGANVDPAFAKFVEEWYRISEDKAATTTFSDFFAPGGQLILAGQAFNTPESIVAVKQNLLPPNGNKAWWHLIQGSTLVADDTKTQTVSAKIIIQTTYTPGNCSQAHGNAAFTVAKDASGKPNWVPHTAGLQVYNLTVNTVNTPTDEPRQKA*	161	19	MRFSTIILGL	transcript:MGG_07625T0|transcript:MGG_07625T0:176-709(+)	UniRef90_G4N2Y2	100	3.8e-96	1	0.62	Cys-poor
MGG_07644T0	-	Y (0.592)	Apoplastic effector	SP(Sec/SPI)	0.996126	0.003874	22-23	VFA-QE	0.8	0	Not GPI-Anchored	-	0.969	Extracellular	Soluble	0.3691	0.8315	0.3204	0.8752	MRNSGILSLLVSLLLLVSFVFAQEPSTTAAETTAQPPSSQAPPPTQTTTTDASATGTQTSAQPSGTGSNGGGGSTSPGPGKGSNSGPPDVHLKVPNLSVGRIELDVDNLQADVNLAAEIAGLVSINAGVQIGITKVNITIADVQAELELVIRLGHLVDIVNRTLHTLDLNPLLINVLNEVGDIVEGVIGAVDGLLGSILQGDTKLNFIIDNLGHIVQEVVGAGGDVVSSIVGSYQQNMTFTGQQKTLDNGLIQKTYEYDALGALVNVVTNSLNQVVSAVVIKGGATNPGNGGGSGGGTSTTSATTQQPTATGSARLF*	318	QEPSTTAAETTAQPPSSQAPPPTQTTTTDASATGTQTSAQPSGTGSNGGGGSTSPGPGKGSNSGPPDVHLKVPNLSVGRIELDVDNLQADVNLAAEIAGLVSINAGVQIGITKVNITIADVQAELELVIRLGHLVDIVNRTLHTLDLNPLLINVLNEVGDIVEGVIGAVDGLLGSILQGDTKLNFIIDNLGHIVQEVVGAGGDVVSSIVGSYQQNMTFTGQQKTLDNGLIQKTYEYDALGALVNVVTNSLNQVVSAVVIKGGATNPGNGGGSGGGTSTTSATTQQPTATGSARLF*	296	32.05	MRNSGILSLL	transcript:MGG_07644T0|transcript:MGG_07644T0:604-1557(+)	UniRef90_G4N304	100	5.1e-104	0	0	Cys-poor
MGG_07704T0	-	Y (0.518)	Apoplastic effector	SP(Sec/SPI)	0.948132	0.051868	19-20	VLP-EE	0.3212	0	Not GPI-Anchored	-	0.99	Extracellular	Soluble	0.3316	0.905	0.085	0.8984	MKLFTISALASLTWACVLPEERIAGPSSRLSRRQIMGNTGIPVGTGDRFNDGKELPLGVGTQNKAVTSVLSVKEIDSGFRALASHYKFQTFEAPQKTYEGRSVYGGKVGGNGTCDDAYRVYLNGAIHARERGSADGVLFFVADLLYANEKNTGITYGRKSYSNADVKKALSAGLVFVPLSNPDGVAYDQASNSCWRKNRNPRSARAGDDSTIGVDLNRNFDFLWDFPKEFAPSVASSVASTDPGSEVFHGTSAFSEPETQNIKWVLDTYKKVRWFVDLHSYTGDVLYSWGSDTNQEKYDYMNFHNSSYNAVRGLVNDVPGRGRGYGEYTPAGEDSVNQGAAKRMGNAMSAANGRTYTVSQAVGLYPTSGSSDDYSYSRHFTDPSKNLVHGYTVEFGFGN…	444	EERIAGPSSRLSRRQIMGNTGIPVGTGDRFNDGKELPLGVGTQNKAVTSVLSVKEIDSGFRALASHYKFQTFEAPQKTYEGRSVYGGKVGGNGTCDDAYRVYLNGAIHARERGSADGVLFFVADLLYANEKNTGITYGRKSYSNADVKKALSAGLVFVPLSNPDGVAYDQASNSCWRKNRNPRSARAGDDSTIGVDLNRNFDFLWDFPKEFAPSVASSVASTDPGSEVFHGTSAFSEPETQNIKWVLDTYKKVRWFVDLHSYTGDVLYSWGSDTNQEKYDYMNFHNSSYNAVRGLVNDVPGRGRGYGEYTPAGEDSVNQGAAKRMGNAMSAANGRTYTVSQAVGLYPTSGSSDDYSYSRHFTDPSKNLVHGYTVEFGFGNNAVPDCPFYPSESQHNDNL…	425	48.21	MKLFTISALA	transcript:MGG_07704T0|transcript:MGG_07704T0:349-1680(+)	UniRef90_A0A6P8ARA9	89.8	8.7e-235	4	0.94	Cys-rich
MGG_07733T0	Y (0.601)	-	Cytoplasmic effector	SP(Sec/SPI)	0.980387	0.019613	19-20	ANA-AA	0.5791	0	Not GPI-Anchored	-	0.987	Extracellular	Soluble	0.1583	0.9311	0.0219	0.917	MKTVSVITLILGAGAAANAAAIVNAETLEARSEDAATLEARQWCPRRGQPCWKVKRAVDAFASAMHSNEARDVATTTSPSDGHLTARDLSHLPGGAAYNAKRSVNALAALLASTQYDPEAFYNDLYLDRYFDPDTSVDAKAVDEKPDAEAKTEKRDEEGGHLEARQWCPRRGQPCWKRDVEHDKRHCNSAGEACDVAKRAVGALLSAVEDSGADLAKRQWCPRRGQPCWKRDNVFEPVALGRRDVSDAEADVLTKRQWCPRRGQPCWKRSEISGLEARCYGPAGECTKAQRDLNAIHLAARDVLASLDFGRHLSSRLLDHS*	322	AAIVNAETLEARSEDAATLEARQWCPRRGQPCWKVKRAVDAFASAMHSNEARDVATTTSPSDGHLTARDLSHLPGGAAYNAKRSVNALAALLASTQYDPEAFYNDLYLDRYFDPDTSVDAKAVDEKPDAEAKTEKRDEEGGHLEARQWCPRRGQPCWKRDVEHDKRHCNSAGEACDVAKRAVGALLSAVEDSGADLAKRQWCPRRGQPCWKRDNVFEPVALGRRDVSDAEADVLTKRQWCPRRGQPCWKRSEISGLEARCYGPAGECTKAQRDLNAIHLAARDVLASLDFGRHLSSRLLDHS*	303	35.29	MKTVSVITLI	transcript:MGG_07733T0|transcript:MGG_07733T0:1-966(+)	UniRef90_A0A6P8ATV9	87.9	6.3e-134	12	3.96	Cys-rich
MGG_07748T0	Y (0.605)	Y (0.553)	Cytoplasmic/apoplastic effector	SP(Sec/SPI)	0.955585	0.044415	17-18	ALA-AP	0.8209	0	Not GPI-Anchored	-	0.987	Extracellular	Soluble	0.3077	0.7749	0.1932	0.7158	MQFSKFAVLLASSSALAAPLDLEAGTGNAVVPRQIGAGLNAIINLTSPIAGLTSTISNLINGLGLPATINQLLAILGQVGNGLTAAQIETLALAQSRLLALGDRITAAQSDLLNRINGVLALAATVPGTIQGTTASTLQTVIGRLSTTAQQALTTATGLISGPVSLNAVGNLVVGGVN*	179	APLDLEAGTGNAVVPRQIGAGLNAIINLTSPIAGLTSTISNLINGLGLPATINQLLAILGQVGNGLTAAQIETLALAQSRLLALGDRITAAQSDLLNRINGVLALAATVPGTIQGTTASTLQTVIGRLSTTAQQALTTATGLISGPVSLNAVGNLVVGGVN*	162	17.6	MQFSKFAVLL		UniRef90_G4N0M2	100	1.2e-81	0	0	Cys-poor
MGG_07749T0	Y (0.622)	Y (0.729)	Apoplastic/cytoplasmic effector	SP(Sec/SPI)	0.996429	0.003571	20-21	ATP-QP	0.4043	0	Not GPI-Anchored	-	0.988	Cytoplasm|Extracellular	Soluble	0.5117	0.928	0.2093	0.8873	MVRLSTPALLAFVALAVATPQPITPDPSGAKNVGNGAGKQFITGACRSTADCAQPACCAGIAGDSSIGICSGLAVGNAAGKTGCGFGDGGARAAPAPAAAAPPPPPVAAPVAAPAAGNMSTGGAAAVVSGTCPVDSAKSGSQNVGKGNKSQFITGQCLSKADCASNCCVGQASGAGECRAELVATQAGLSCDFSCTA*	198	QPITPDPSGAKNVGNGAGKQFITGACRSTADCAQPACCAGIAGDSSIGICSGLAVGNAAGKTGCGFGDGGARAAPAPAAAAPPPPPVAAPVAAPAAGNMSTGGAAAVVSGTCPVDSAKSGSQNVGKGNKSQFITGQCLSKADCASNCCVGQASGAGECRAELVATQAGLSCDFSCTA*	178	18.47	MVRLSTPALL	transcript:MGG_07749T0|transcript:MGG_07749T0:1-594(+)	UniRef90_G4N0M3	100	1.3e-76	14	7.87	Cys-rich
MGG_07766T0	Y (0.895)	Y (0.662)	Cytoplasmic/apoplastic effector	SP(Sec/SPI)	0.992975	0.007025	21-22	AIA-AE	0.7958	0	Not GPI-Anchored	-	0.988	Cytoplasm	Soluble	0.6731	0.3736	0.162	0.6919	MVRPSIVALAIALSSLQVAIAAEPPEFLYYVTKPLGCTIIGRVFIPSQAKLYSNQKYADKKAERKKLSLYPIETKYFKDVLVKNKFAGLNPMFGADWTTTSGTLTKEGVGIPDHYGNVRVIDG*	124	AEPPEFLYYVTKPLGCTIIGRVFIPSQAKLYSNQKYADKKAERKKLSLYPIETKYFKDVLVKNKFAGLNPMFGADWTTTSGTLTKEGVGIPDHYGNVRVIDG*	103	13.55	MVRPSIVALA		UniRef90_G4N0Z6	100	4.2e-62	1	0.97	Cys-poor
MGG_07791T0	-	Y (0.656)	Apoplastic effector	SP(Sec/SPI)	0.992073	0.007927	18-19	AAA-AP	0.4352	0	Not GPI-Anchored	-	0.99	Extracellular	Soluble	0.3034	0.9705	0.0807	0.9144	MQFSTTTLITLLASVAAAAPVSTIAATWTVTGFKRTCNAADTVCKVEFGLNGTGCSYEVKAASLASQASVNGVTCGPYQVTSGWSGQFGPGNGFTTWSVADWSKRLIAFPSYADRDIPNGKVVSPDRSFAVQAL*	135	APVSTIAATWTVTGFKRTCNAADTVCKVEFGLNGTGCSYEVKAASLASQASVNGVTCGPYQVTSGWSGQFGPGNGFTTWSVADWSKRLIAFPSYADRDIPNGKVVSPDRSFAVQAL*	117	13.95	MQFSTTTLIT	transcript:MGG_07791T0|transcript:MGG_07791T0:213-617(+)	UniRef90_G4N126	100	2.5e-68	4	3.42	Cys-rich
MGG_07810T0	Y (0.86)	Y (0.64)	Cytoplasmic/apoplastic effector	SP(Sec/SPI)	0.998897	0.001103	24-25	ASA-AP	0.4497	0	Not GPI-Anchored	-	0.986	Extracellular	Soluble	0.2485	0.931	0.1304	0.9295	KMQFSTLTLLAASAFIPAIYAASAAPQDTCHCTGDDKAASGVKSTTEQCCANAVFGGGVKAAGKFTGDVCDYTGVAAFKNFDIVTAIEGFDSCCRTTKPGGVQSAQGGQCQKSTKS*	117	APQDTCHCTGDDKAASGVKSTTEQCCANAVFGGGVKAAGKFTGDVCDYTGVAAFKNFDIVTAIEGFDSCCRTTKPGGVQSAQGGQCQKSTKS*	93	11.76	KMQFSTLTLL		UniRef90_G4N1H9	99.1	3.9e-57	8	8.6	Cys-rich
MGG_07811T0	Y (0.927)	-	Cytoplasmic effector	SP(Sec/SPI)	0.88554	0.11446	22-23	TIA-IP	0.4407	0	Not GPI-Anchored	-	0.993	Cytoplasm	Soluble	0.4607	0.0993	0.1181	0.8059	MRLFTLFNSLTLVTLSVRGTIAIPIGPSNGDITHNAANKGSDIAAQIARRAEIKVGRPGRVEARSKTTAKKPPRAQNWSKMNANSNVRGTHLGCSECTSTADCARCTETLQEKSTDYRELYKQQSELRAQADALKAQHDAALKERFSVLSRRDWPKPARGPAQVLETL*	169	IPIGPSNGDITHNAANKGSDIAAQIARRAEIKVGRPGRVEARSKTTAKKPPRAQNWSKMNANSNVRGTHLGCSECTSTADCARCTETLQEKSTDYRELYKQQSELRAQADALKAQHDAALKERFSVLSRRDWPKPARGPAQVLETL*	147	18.46	MRLFTLFNSL	transcript:MGG_07811T0|transcript:MGG_07811T0:1-507(+)	UniRef90_G4N1I1	100	1.6e-72	4	2.72	Cys-rich
MGG_07847T0	Y (0.545)	-	Cytoplasmic effector	SP(Sec/SPI)	0.995634	0.004366	15-16	ALA-VP	0.8119	0	Not GPI-Anchored	-	0.992	Extracellular	Soluble	0.3044	0.9665	0.2218	0.7833	MQLTLLLALASTALAVPPIFLSPPSPKAPNHTISDWNQRHCNDDSEQYISNPSFEDGLKDWTPGEGDDVRVREYDEWNTSSLRFRLEDGERYLFMTSSHSESSISQSIRGFNEPSVTLTYDWSYEVIGGSEGVSDLDCTLTTSFGGVPVWSWRRGGAGGRGSVTTTFSYVSGADLTITFSCDNDDYTGSVGIDSVNLYGCYLGQD*	206	VPPIFLSPPSPKAPNHTISDWNQRHCNDDSEQYISNPSFEDGLKDWTPGEGDDVRVREYDEWNTSSLRFRLEDGERYLFMTSSHSESSISQSIRGFNEPSVTLTYDWSYEVIGGSEGVSDLDCTLTTSFGGVPVWSWRRGGAGGRGSVTTTFSYVSGADLTITFSCDNDDYTGSVGIDSVNLYGCYLGQD*	191	22.52	MQLTLLLALA		UniRef90_G4N1K7	100	1.2e-114	4	2.09	Cys-rich
MGG_07869T0	Y (0.894)	-	Cytoplasmic effector	SP(Sec/SPI)	0.987368	0.012632	21-22	VLS-AP	0.8455	0	Not GPI-Anchored	-	0.995	Cytoplasm	Soluble	0.4111	0.2388	0.1049	0.8533	MHSSNILQIIAIFALSASVLSAPTPGRTGGLTKPTRPYEPGEEKADKFDRFASPEFQEPRKLKKCYYYAKLYCLDPVRKHLSKSKEPKSPKHSQSYRDWIDYNGKRHRDAHKEYYEEKDQQARAAKEAI*	130	APTPGRTGGLTKPTRPYEPGEEKADKFDRFASPEFQEPRKLKKCYYYAKLYCLDPVRKHLSKSKEPKSPKHSQSYRDWIDYNGKRHRDAHKEYYEEKDQQARAAKEAI*	109	14.96	MHSSNILQII	transcript:MGG_07869T0|transcript:MGG_07869T0:1-390(+)	UniRef90_G4N1Y9	100	2.7e-43	2	1.83	Cys-poor
MGG_07871T0	-	Y (0.5)	Apoplastic effector	SP(Sec/SPI)	0.935693	0.064307	17-18	ALG-LV	0.5749	0	Not GPI-Anchored	-	0.994	Cytoplasm|Extracellular	Soluble	0.574	0.9367	0.1215	0.7829	MLVRTFVAVLLPVQALGLVVPRDDHQWQAPGPNDRRSPCPFLNTASNHGFLPRDGFNVSHQQIFDGFKEALNFDSSALLAAVTLGQTTSTTGHPSTMHMDDLNVHNVFEHDASLSRNDTYFGPAIKFEKSIWAQTLTHFPDPYISLSQAKAALEARIAESKATNPQHVFGVLAQSIVDIETATYTFGTGGGVNGGANREWLKVIFQEERFPYELGFHKFEQVATGEMVDQFIANLKAAPPV*	242	LVVPRDDHQWQAPGPNDRRSPCPFLNTASNHGFLPRDGFNVSHQQIFDGFKEALNFDSSALLAAVTLGQTTSTTGHPSTMHMDDLNVHNVFEHDASLSRNDTYFGPAIKFEKSIWAQTLTHFPDPYISLSQAKAALEARIAESKATNPQHVFGVLAQSIVDIETATYTFGTGGGVNGGANREWLKVIFQEERFPYELGFHKFEQVATGEMVDQFIANLKAAPPV*	225	26.53	MLVRTFVAVL	transcript:MGG_07871T0|transcript:MGG_07871T0:1-726(+)	UniRef90_G4N1Z1	100	3.9e-136	1	0.44	Cys-poor
MGG_07880T0	Y (0.739)	-	Cytoplasmic effector	SP(Sec/SPI)	0.975262	0.024738	18-19	VVP-AP	0.6923	0	Not GPI-Anchored	-	0.993	Cell membrane	Transmembrane	0.4007	0.1513	0.5742	0.3444	MRPISFALMASLLHTVVPAPTPEPMPEPMWVGPVELTPSICISLVALGVTCTNMIHNLGKTQVDNVKEAHRISMLNVEQNIGCIKNLDPGNHVATELQRKVRDIRDSTAQAGRYSSGPPLLPYKGKLVAAYEQHCDELMRLNEQAKSELNRLQGHSSPRGSHDAELGRPSSSDYLTPQTSLSSNPGSGRNGGSKEGGWINAVKNGGSFTWPGTGSRKHSDGLLPQRK*	228	APTPEPMPEPMWVGPVELTPSICISLVALGVTCTNMIHNLGKTQVDNVKEAHRISMLNVEQNIGCIKNLDPGNHVATELQRKVRDIRDSTAQAGRYSSGPPLLPYKGKLVAAYEQHCDELMRLNEQAKSELNRLQGHSSPRGSHDAELGRPSSSDYLTPQTSLSSNPGSGRNGGSKEGGWINAVKNGGSFTWPGTGSRKHSDGLLPQRK*	210	24.54	MRPISFALMA		UniRef90_G4N203	100	4.6e-115	4	1.9	Cys-rich
MGG_07900T0	Y (0.739)	Y (0.848)	Apoplastic/cytoplasmic effector	SP(Sec/SPI)	0.992893	0.007107	18-19	GSA-SP	0.5907	0	Not GPI-Anchored	-	0.994	Extracellular	Soluble	0.1963	0.954	0.048	0.8871	MYAFNFFALLAAATIGSASPVAIEEPLQARQTTWTCPDFGKVYSSGADVIASQDPQNGLCCLWGLPYLQDKSRQSCCRNDPALLNDDTYKWSLECSSPYWKNITSVLDVRHCNLDPNYICKDECKNVPYLYPTPRDCPPKA*	142	SPVAIEEPLQARQTTWTCPDFGKVYSSGADVIASQDPQNGLCCLWGLPYLQDKSRQSCCRNDPALLNDDTYKWSLECSSPYWKNITSVLDVRHCNLDPNYICKDECKNVPYLYPTPRDCPPKA*	124	15.8	MYAFNFFALL	transcript:MGG_07900T0|transcript:MGG_07900T0:1-426(+)	UniRef90_G4N2D0	100	9.3e-82	10	8.06	Cys-rich
MGG_07901T0	-	Y (0.556)	Apoplastic effector	SP(Sec/SPI)	0.989585	0.010415	18-19	ATS-NP	0.5441	0	Not GPI-Anchored	-	0.993	Extracellular	Soluble	0.2302	0.9813	0.1845	0.8731	MPSTLTLLLTILPLLATSNPLPGRPTGRDPQPRILNDSTSVGCLASSWTPPKWTISDFVYRGSWTYSTPAHQNAWGSVDFNLATEALAPSVSKCSATSSRLTDFFYGDQTYRCDLPTGAIAGGGTGGEATFEFNRAANWLRVNQTWTCHEAEDGWPVTFSVFGFINLTLDCTQDFYQNPNWTMGSGLPYSDRKVECKSANIVHSPDEMTAIA*	213	NPLPGRPTGRDPQPRILNDSTSVGCLASSWTPPKWTISDFVYRGSWTYSTPAHQNAWGSVDFNLATEALAPSVSKCSATSSRLTDFFYGDQTYRCDLPTGAIAGGGTGGEATFEFNRAANWLRVNQTWTCHEAEDGWPVTFSVFGFINLTLDCTQDFYQNPNWTMGSGLPYSDRKVECKSANIVHSPDEMTAIA*	195	23.17	MPSTLTLLLT	transcript:MGG_07901T0|transcript:MGG_07901T0:1-639(+)	UniRef90_G4N2D1	100	1.9e-123	6	3.08	Cys-rich
MGG_07924T0	Y (0.829)	-	Cytoplasmic effector	SP(Sec/SPI)	0.978478	0.021522	21-22	VAA-LP	0.7434	0	Not GPI-Anchored	-	0.993	Extracellular	Soluble	0.182	0.9691	0.0495	0.9348	MRTQTFAAFLLTAALPAIVAALPTNIPNTQLTSAPAFEARSTHDIEDISLAKRSEVVARQEGGQPEYDIYESDMDGLEGPEQASHQFGGEEPEDFEDLMNGQVDFSKFQEQMLQRQDEELRDEERRQKDSNWEGPLEDGEPFGMKSVPEEPFDFDFNILEARSDEAPSPDMGLVVDEQVPTRFRRRHEGHGDGHETNDEGAEPEQAHSGNVDGHETDVEGAEPEEAHAGHGDEPHDDEDTVEEEDEMVERRQLGHIAEDEGDDDEDDAFAGLDMSAHAGDDEDGDDDEEEALVDEDYEDAEYEEDGFGLDRRDLPGVNNGAADSSIIIEKREVGTEQTTTPPPPIAIERRVARSFRA*	358	LPTNIPNTQLTSAPAFEARSTHDIEDISLAKRSEVVARQEGGQPEYDIYESDMDGLEGPEQASHQFGGEEPEDFEDLMNGQVDFSKFQEQMLQRQDEELRDEERRQKDSNWEGPLEDGEPFGMKSVPEEPFDFDFNILEARSDEAPSPDMGLVVDEQVPTRFRRRHEGHGDGHETNDEGAEPEQAHSGNVDGHETDVEGAEPEEAHAGHGDEPHDDEDTVEEEDEMVERRQLGHIAEDEGDDDEDDAFAGLDMSAHAGDDEDGDDDEEEALVDEDYEDAEYEEDGFGLDRRDLPGVNNGAADSSIIIEKREVGTEQTTTPPPPIAIERRVARSFRA*	337	39.71	MRTQTFAAFL		UniRef90_G4N2F6	100	1e-124	0	0	Cys-poor
MGG_07965T0	-	Y (0.573)	Apoplastic effector	SP(Sec/SPI)	0.989513	0.010487	20-21	AAG-AP	0.9134	0	Not GPI-Anchored	-	0.981	Extracellular	Soluble	0.3632	0.9257	0.1083	0.9024	MLHLKNLAVFLAALAPFAAGAPIDKEPQVKVAGKYIVTLKPGIAARDIESHMGWVNSVHRRNVADGKEVAGVENKFDILDFHAYAGEFDEATLEEIRNSPDSSAPWGLASVSSRSSGATTYRYDSSAGSGVYAYIVDSGINTAHVDFEGRAVKGFNAAGGANEDTLGHGSHVAGTIGGKTYGVAKSVNLVDVKVFTGRSASTSTIISGFNWAVSDIQSKNRVGKAVINMSLGGPASTAFNSAVNNAFSAGILSIVASGNDGVRVTNESPASATNAFVVGAIDNTWREASFSNFGAEVDILAPGVNILSSWYNSSTATNTISGTSMATPHVVGVAAYLLGLESISTPAALRSRIIALGTTGKALGLKSQTPNRILFNGISA*	381	APIDKEPQVKVAGKYIVTLKPGIAARDIESHMGWVNSVHRRNVADGKEVAGVENKFDILDFHAYAGEFDEATLEEIRNSPDSSAPWGLASVSSRSSGATTYRYDSSAGSGVYAYIVDSGINTAHVDFEGRAVKGFNAAGGANEDTLGHGSHVAGTIGGKTYGVAKSVNLVDVKVFTGRSASTSTIISGFNWAVSDIQSKNRVGKAVINMSLGGPASTAFNSAVNNAFSAGILSIVASGNDGVRVTNESPASATNAFVVGAIDNTWREASFSNFGAEVDILAPGVNILSSWYNSSTATNTISGTSMATPHVVGVAAYLLGLESISTPAALRSRIIALGTTGKALGLKSQTPNRILFNGISA*	361	39.25	MLHLKNLAVF	transcript:MGG_07965T0|transcript:MGG_07965T0:1-1143(+)	UniRef90_G4N2V5	100	5.6e-206	0	0	Cys-poor
MGG_07969T0	Y (0.915)	Y (0.605)	Cytoplasmic/apoplastic effector	SP(Sec/SPI)	0.998582	0.001418	20-21	GQA-IP	0.5195	0	Not GPI-Anchored	-	0.994	Extracellular	Soluble	0.2713	0.9497	0.1208	0.9328	MVRITIAAALAFAALVMGQAIPNNAGARSVGNGQGEQFTTGGCVANADCQEGCCANNGQGVGICSGIGAEFQNGKQGCGFTDPNAQATIAKAKAQVQRQGF*	102	IPNNAGARSVGNGQGEQFTTGGCVANADCQEGCCANNGQGVGICSGIGAEFQNGKQGCGFTDPNAQATIAKAKAQVQRQGF*	82	10.05	MVRITIAAAL		UniRef90_G4N2W0	100	3.7e-48	6	7.32	Cys-rich
MGG_07986T0	Y (0.829)	Y (0.883)	Apoplastic/cytoplasmic effector	SP(Sec/SPI)	0.981474	0.018526	19-20	TAA-FR	0.8767	0	Not GPI-Anchored	-	0.995	Cytoplasm	Transmembrane|Soluble	0.6548	0.3412	0.2846	0.6178	MHPNTILLIAAGLLNGTAAFRCAIGSAGSCTFRKMPTEELTRCAITCNVRGLFAECSCPLNFPNRAEWIDTMRNECITQTQFSFRSQCQNADPNRVIRIKRPAELDSVSGLEE*	114	FRCAIGSAGSCTFRKMPTEELTRCAITCNVRGLFAECSCPLNFPNRAEWIDTMRNECITQTQFSFRSQCQNADPNRVIRIKRPAELDSVSGLEE*	95	12.51	MHPNTILLIA	transcript:MGG_07986T0|transcript:MGG_07986T0:1-342(+)	UniRef90_G4MX34	100	1.8e-59	8	8.42	Cys-rich
MGG_07995T0	Y (0.736)	-	Cytoplasmic effector	SP(Sec/SPI)	0.924467	0.075533	19-20	AIA-LP	0.5297	0	Not GPI-Anchored	-	0.993	Cytoplasm	Soluble	0.5175	0.3448	0.1178	0.8587	MVLAQPFHVWILFLTSAIALPTQIHHSAIQARDTDGLDTNSGQHQNAANPNSIKTLRAGTEPHKYPLKDAKVVELLRDPTLQFTKHYYCPHCKDGPMPTTDKVYQHIETHDPPLNTQTYVKGEDTKISFEKIKAKNEADTRIRDMKKNPCRLSGTRPSAQATSRKLRGRVQVAQHGGPRTTGGRLVPVRLSELAVTSRVMCCTSSPRGLPIAARARPSLPSLGGRHGRWVLGAEFAALPDYAGEAWIYHIREAGGE*	257	LPTQIHHSAIQARDTDGLDTNSGQHQNAANPNSIKTLRAGTEPHKYPLKDAKVVELLRDPTLQFTKHYYCPHCKDGPMPTTDKVYQHIETHDPPLNTQTYVKGEDTKISFEKIKAKNEADTRIRDMKKNPCRLSGTRPSAQATSRKLRGRVQVAQHGGPRTTGGRLVPVRLSELAVTSRVMCCTSSPRGLPIAARARPSLPSLGGRHGRWVLGAEFAALPDYAGEAWIYHIREAGGE*	238	28.29	MVLAQPFHVW		UniRef90_G4MX41	100	1.8e-144	5	2.1	Cys-rich
MGG_08041T0	-	Y (0.627)	Apoplastic effector	SP(Sec/SPI)	0.954547	0.045453	22-23	ALA-VD	0.5857	0	Not GPI-Anchored	-	0.993	Extracellular	Soluble	0.3289	0.9301	0.0487	0.884	MQINVVKTFLFALAASSVSALAVDTEFRCGAPEPSEELIEASAIMAVAEAEAAANGTLAARQSALTIDTYVHVVATSTSASAGYLSDATIQQQLRVMNEDYAPSGIQFVLKGTDRTVNANWARDSGETAMKTALRKGTYKDLNLYFLSSIPGGILGYCYFPASATTSTVRLDGCTIASGTVPGGSISRFNLGKTAVHEVGHWFGLYHTFQGGCNGQGDLVDDTPAQASASSGCPIGRDSCPNQPGLDPIHNYMDYSDDSCYEEFTPGQNARMSSMFAQFRAGK*	284	VDTEFRCGAPEPSEELIEASAIMAVAEAEAAANGTLAARQSALTIDTYVHVVATSTSASAGYLSDATIQQQLRVMNEDYAPSGIQFVLKGTDRTVNANWARDSGETAMKTALRKGTYKDLNLYFLSSIPGGILGYCYFPASATTSTVRLDGCTIASGTVPGGSISRFNLGKTAVHEVGHWFGLYHTFQGGCNGQGDLVDDTPAQASASSGCPIGRDSCPNQPGLDPIHNYMDYSDDSCYEEFTPGQNARMSSMFAQFRAGK*	262	29.95	MQINVVKTFL	transcript:MGG_08041T0|transcript:MGG_08041T0:57-908(+)	UniRef90_A4RGT4	100	8.8e-156	7	2.67	Cys-rich
MGG_08086T0	Y (0.791)	-	Cytoplasmic effector	SP(Sec/SPI)	0.996994	0.003006	20-21	ALS-DP	0.6019	0	Not GPI-Anchored	-	0.992	Cytoplasm|Extracellular	Soluble	0.5387	0.8784	0.2158	0.7934	MKFTAPLFLGLLVSMGAALSDPNSPHDAAAPATAPEVAPEAAPAPEAKPAAPPAKKEKLCSDGKNKCSLEKKGKCRVPGSPINLLIFSWIDFKLEDDKAC*	101	DPNSPHDAAAPATAPEVAPEAAPAPEAKPAAPPAKKEKLCSDGKNKCSLEKKGKCRVPGSPINLLIFSWIDFKLEDDKAC*	81	10.44	MKFTAPLFLG		UniRef90_G4MY99	100	4.1e-31	4	4.94	Cys-rich
MGG_08158T0	Y (0.666)	-	Cytoplasmic effector	SP(Sec/SPI)	0.753746	0.246254	18-19	AVA-VP	0.5561	0	Not GPI-Anchored	-	0.993	Extracellular	Soluble	0.2134	0.963	0.0696	0.809	MVNYRFATLIGLAGMAVAVPLNINLGAYSPALVVGDGEISFKGGEEGGKKAGAAAIASAPGAAAAAAAPVSNAASQQQPAQIVSAPATADAASAPNPALEQQAQQIAALQGMGKAIAPRQEGEAAEEDTEPEEKTSAVTKRDTESAEVEAESEEDDEAPAVAKRDLASFQAALAFAEKALTKGPIISLGTGEGSQKAGVGIVVNNNPAGGAAKGKERKKRDLGVSQKVKVTTIA*	235	VPLNINLGAYSPALVVGDGEISFKGGEEGGKKAGAAAIASAPGAAAAAAAPVSNAASQQQPAQIVSAPATADAASAPNPALEQQAQQIAALQGMGKAIAPRQEGEAAEEDTEPEEKTSAVTKRDTESAEVEAESEEDDEAPAVAKRDLASFQAALAFAEKALTKGPIISLGTGEGSQKAGVGIVVNNNPAGGAAKGKERKKRDLGVSQKVKVTTIA*	217	23.34	MVNYRFATLI	transcript:MGG_08158T0|transcript:MGG_08158T0:290-994(+)	UniRef90_G4MYU1	100	8.8e-53	0	0	Cys-poor
MGG_08214T0	Y (0.598)	-	Cytoplasmic effector	SP(Sec/SPI)	0.772275	0.227725	19-20	SES-SP	0.686	0	Not GPI-Anchored	-	0.986	Extracellular	Soluble	0.3493	0.8019	0.1013	0.7239	MRWTTFSLAFSYLFYPSESSPTKKTPPRPEFLRKRTTFGTSFGIPGDNATFDYVIVGGGNAGLAVAARLAQQQKGTVAVIEAGSFYEIENSNMSEVPAFASIFTSKGVHDWQLKKRCAFRWNWSANATGSASALFQGGCD*	141	SPTKKTPPRPEFLRKRTTFGTSFGIPGDNATFDYVIVGGGNAGLAVAARLAQQQKGTVAVIEAGSFYEIENSNMSEVPAFASIFTSKGVHDWQLKKRCAFRWNWSANATGSASALFQGGCD*	122	15.28	MRWTTFSLAF	transcript:MGG_08214T0|transcript:MGG_08214T0:1-423(+)	UniRef90_G4MXX5	100	2.4e-74	2	1.64	Cys-poor
MGG_08275T0	Y (0.554)	Y (0.783)	Apoplastic/cytoplasmic effector	SP(Sec/SPI)	0.969415	0.030585	18-19	AAA-AG	0.3303	0	Not GPI-Anchored	-	0.973	Extracellular	Soluble	0.3597	0.7874	0.1419	0.8561	MVAIKPLILLGLAANAAAAGHGQQHANALHARQDYGKGKGGGSKCGKLNFVFTGLPWNHPAVQAAGFNPAMVEAAIKFDVQQIVQAGYNIKAILVGPEDPISDIAEEMDNVPGVKEWTGTGVGYGLRGPNSTVLTVRFTDVIQLFRDKEPNAPILFNHSPTTSLWAIQQKFPLPAGTNCSAEGKPGKNYGIAVHCSACPPSN*	203	AGHGQQHANALHARQDYGKGKGGGSKCGKLNFVFTGLPWNHPAVQAAGFNPAMVEAAIKFDVQQIVQAGYNIKAILVGPEDPISDIAEEMDNVPGVKEWTGTGVGYGLRGPNSTVLTVRFTDVIQLFRDKEPNAPILFNHSPTTSLWAIQQKFPLPAGTNCSAEGKPGKNYGIAVHCSACPPSN*	185	21.25	MVAIKPLILL		UniRef90_G4MXA6	100	7.8e-114	4	2.16	Cys-rich
MGG_08291T0	Y (0.909)	-	Cytoplasmic effector	SP(Sec/SPI)	0.997474	0.002526	18-19	VHA-AE	0.9355	0	Not GPI-Anchored	-	0.984	Extracellular	Soluble	0.3755	0.8771	0.4138	0.7992	MQFKAVLLAVASVACVHAAETHKVNVGESGLSFSPEEVKAAKGDTIEFHFFSSSHDAVMGLADRPCEAMGMMDGSFASGVPEGDQVKQVFRVEVNSTEPALVFCSVGMHCANGMVMAINPNGEKTATKFKDAARGKASKAPEGVYGGTWGNAA*	154	AETHKVNVGESGLSFSPEEVKAAKGDTIEFHFFSSSHDAVMGLADRPCEAMGMMDGSFASGVPEGDQVKQVFRVEVNSTEPALVFCSVGMHCANGMVMAINPNGEKTATKFKDAARGKASKAPEGVYGGTWGNAA*	136	15.96	MQFKAVLLAV	transcript:MGG_08291T0|transcript:MGG_08291T0:1-462(+)	UniRef90_A0A6P8B2F1	93.5	1.1e-75	3	2.21	Cys-poor
MGG_08296T0	Y (0.892)	-	Cytoplasmic effector	SP(Sec/SPI)	0.936394	0.063606	21-22	ILA-QE	0.5942	0	Not GPI-Anchored	-	0.989	Extracellular	Soluble	0.4637	0.738	0.1585	0.9364	MHISRITQFLAVLATATPILAQEAVAAADFDVVERRYVGGGVAMAGLAARNENNFFAKQLVAKDEDSGDVIIRDTSDEGESGIEARDPRKKKNKKNKKKKGKKGKKKNKKAKAKNAKAAQAGKANAAAAAAAPAADANKAVAAGAKAGAGAGAAGAGAGAAGAGAGAADAKKAGAGAADAKKAGAGAADAKAAGTGAAATKRDVDEVDAQTEEDHALETREPKRRKGGKRKGGKKANGKKNKRDLDEVTESAEEPVIETREPKKRKGGKRKGGKKANGKKNKRDLDEVTESAEEPVIETREPKKRKGGKRKGGKKANGKKNKRDLDEVTEPEAELETRDAEDSESAEEPVIETREPKKRKGGKRKGGKKANGKKNKRDLDEVTEPEAELETRDAEDSES…	567	QEAVAAADFDVVERRYVGGGVAMAGLAARNENNFFAKQLVAKDEDSGDVIIRDTSDEGESGIEARDPRKKKNKKNKKKKGKKGKKKNKKAKAKNAKAAQAGKANAAAAAAAPAADANKAVAAGAKAGAGAGAAGAGAGAAGAGAGAADAKKAGAGAADAKKAGAGAADAKAAGTGAAATKRDVDEVDAQTEEDHALETREPKRRKGGKRKGGKKANGKKNKRDLDEVTESAEEPVIETREPKKRKGGKRKGGKKANGKKNKRDLDEVTESAEEPVIETREPKKRKGGKRKGGKKANGKKNKRDLDEVTEPEAELETRDAEDSESAEEPVIETREPKKRKGGKRKGGKKANGKKNKRDLDEVTEPEAELETRDAEDSESAEEPVIETREPKKRKGGKRKG…	546	60.36	MHISRITQFL		UniRef90_G4MX80	100	2.6e-34	0	0	Cys-poor
MGG_08296T1	Y (0.892)	-	Cytoplasmic effector	SP(Sec/SPI)	0.936394	0.063606	21-22	ILA-QE	0.5942	0	Not GPI-Anchored	-	0.989	Extracellular	Soluble	0.4387	0.7747	0.1531	0.9423	MHISRITQFLAVLATATPILAQEAVAAADFDVVERRYVGGGVAMAGLAARNENNFFAKQLVAKDEDSGDVIIRDTSDEGESGIEARDPRKKKNKKNKKKKGKKGKKKNKKAKAKNAKAAQAGKANAAAAAAAPAADANKAVAAGAKAGAGAGAAGAGAGAAGAGAGAADAKKAGAGAADAKKAGAGAADAKAAGTGAAATKRDVDEVDAQTEEDHALETREPKRRKGGKRKGGKKANGKKNKRDLDEVTESAEEPVIETREPKKRKGGKRKGGKKANGKKNKRDLDEVTEPEAELETRDAEDSESAEEPVIETREPKKRKGGKRKGGKKANGKKNKRDLDEVTESAEEPVIETREPKKRKGGKRKGGKKANGKKNKRDLDEVTESAEEPVIETREPKKR…	473	QEAVAAADFDVVERRYVGGGVAMAGLAARNENNFFAKQLVAKDEDSGDVIIRDTSDEGESGIEARDPRKKKNKKNKKKKGKKGKKKNKKAKAKNAKAAQAGKANAAAAAAAPAADANKAVAAGAKAGAGAGAAGAGAGAAGAGAGAADAKKAGAGAADAKKAGAGAADAKAAGTGAAATKRDVDEVDAQTEEDHALETREPKRRKGGKRKGGKKANGKKNKRDLDEVTESAEEPVIETREPKKRKGGKRKGGKKANGKKNKRDLDEVTEPEAELETRDAEDSESAEEPVIETREPKKRKGGKRKGGKKANGKKNKRDLDEVTESAEEPVIETREPKKRKGGKRKGGKKANGKKNKRDLDEVTESAEEPVIETREPKKRKGGKRKGGKKANGKKNKRDLD…	452	49.84	MHISRITQFL		UniRef90_G4MX80	88.8	4.1e-33	0	0	Cys-poor
MGG_08300T0	Y (0.736)	-	Cytoplasmic effector	SP(Sec/SPI)	0.909745	0.090255	17-18	ASA-AP	0.6615	0	Not GPI-Anchored	-	0.989	Cytoplasm	Soluble	0.4766	0.4244	0.1784	0.8659	MQFSIYATTALLAIASAAPIAPRAVFTNKTYDQLSISGGKAGNAKAEALAALAGLPADKTKVERADLTFLDRVNKIANQAETQAFNPAISAASGTAKAALEAGKTKNKVLKLTATILKLEAQQAQGENVAAKLAEEQKKLDNNIAADTKRAGQASTALKFTASTA*	166	APIAPRAVFTNKTYDQLSISGGKAGNAKAEALAALAGLPADKTKVERADLTFLDRVNKIANQAETQAFNPAISAASGTAKAALEAGKTKNKVLKLTATILKLEAQQAQGENVAAKLAEEQKKLDNNIAADTKRAGQASTALKFTASTA*	149	17.03	MQFSIYATTA	transcript:MGG_08300T0|transcript:MGG_08300T0:272-769(+)	UniRef90_A0A6P8B1K3	91	9e-68	0	0	Cys-poor
MGG_08328T0	Y (0.574)	-	Cytoplasmic effector	SP(Sec/SPI)	0.980062	0.019938	16-17	VAA-LP	0.2676	0	Not GPI-Anchored	-	0.99	Cytoplasm	Soluble	0.5135	0.5624	0.2142	0.809	MHATLAVALLPLLVAALPTGQGPYGAGAGPGNGVALNRPSAIPPPPQVLPDVEFGPGDEDFDDDMADGDLDGYVPAQAPAPFSQYDYDELEDYDEAELADYWQESADAFRRLARRQLGGVPGDMMEDEYLDDGFDQGLDDEMLGPAAGAPGAGMAPGMGAGAGAGMASSTAPDMGAGAGAGMAPGMGPGMGAGAGAGMLDEDPDMLGGDPDMLGGDPDMMDQYDDPLGPDPLAPGPGAPPTTPPVTQTPPPTQTPPPTQPPPPQTGAPVTGEKQSIGDKIIGFGGKLVQKVGGLLGF*	298	LPTGQGPYGAGAGPGNGVALNRPSAIPPPPQVLPDVEFGPGDEDFDDDMADGDLDGYVPAQAPAPFSQYDYDELEDYDEAELADYWQESADAFRRLARRQLGGVPGDMMEDEYLDDGFDQGLDDEMLGPAAGAPGAGMAPGMGAGAGAGMASSTAPDMGAGAGAGMAPGMGPGMGAGAGAGMLDEDPDMLGGDPDMLGGDPDMMDQYDDPLGPDPLAPGPGAPPTTPPVTQTPPPTQTPPPTQPPPPQTGAPVTGEKQSIGDKIIGFGGKLVQKVGGLLGF*	282	29.74	MHATLAVALL		UniRef90_G4MWS6	100	1e-74	0	0	Cys-poor
MGG_08350T0	Y (0.58)	-	Cytoplasmic effector	SP(Sec/SPI)	0.764033	0.235967	21-22	ASA-LA	0.2334	0	Not GPI-Anchored	-	0.98	Extracellular	Soluble	0.1775	0.8866	0.208	0.8202	MQFSVATIFTTVLAAASAASALAIQPAHLETRGPIVTIVEEPAVDRRGAAASVASAAGTEAAKQAAKMAVQAVADLISNIMKWNSARQTFTKETVKQMMDNNKDPTIVAAACYNKGYRLQNEQNIDGKTSVNFKLGALHTNYDCMYLRAPNAFWTDSDGGYQNLAYRYTKACSFDSETGDLTCN*	185	LAIQPAHLETRGPIVTIVEEPAVDRRGAAASVASAAGTEAAKQAAKMAVQAVADLISNIMKWNSARQTFTKETVKQMMDNNKDPTIVAAACYNKGYRLQNEQNIDGKTSVNFKLGALHTNYDCMYLRAPNAFWTDSDGGYQNLAYRYTKACSFDSETGDLTCN*	164	19.82	MQFSVATIFT	transcript:MGG_08350T0|transcript:MGG_08350T0:1-555(+)	UniRef90_G4MWE5	100	1.1e-82	4	2.44	Cys-rich
MGG_08373T0	Y (0.51)	Y (0.917)	Apoplastic/cytoplasmic effector	SP(Sec/SPI)	0.997617	0.002383	17-18	VSA-ID	0.7928	0	Not GPI-Anchored	-	0.985	Extracellular	Soluble	0.3104	0.9562	0.0653	0.9402	MQFSALLVTFAAATVSAIDVRGYVGDNCGGAWVGCANLNPNVCCTPFGGSRASVGFAAIPTNWRIRGQAFTGGGCNSYGGQGDSNGRDFFCLPYTTRGDRTGGSYSFVNRKRAIDETCPAEQPLGRCEATVKPDTIGLADGTEYNITSLSEDQVNELSAIAASGAGVEAVPANFQVLRRSISA*	184	IDVRGYVGDNCGGAWVGCANLNPNVCCTPFGGSRASVGFAAIPTNWRIRGQAFTGGGCNSYGGQGDSNGRDFFCLPYTTRGDRTGGSYSFVNRKRAIDETCPAEQPLGRCEATVKPDTIGLADGTEYNITSLSEDQVNELSAIAASGAGVEAVPANFQVLRRSISA*	167	19.04	MQFSALLVTF		UniRef90_G4MWC0	100	2.6e-100	8	4.79	Cys-rich
MGG_08376T0	Y (0.535)	Y (0.665)	Apoplastic/cytoplasmic effector	SP(Sec/SPI)	0.981018	0.018982	20-21	LSA-AP	0.5048	0	Not GPI-Anchored	-	0.991	Cytoplasm	Soluble	0.6577	0.3907	0.1484	0.8499	MRVSTAFTALVGVCAQLLSAAPTQSFNVNHTMIPPCRQERFPCRIIGPGPRFSIVLWYAEAADLERGNIESTCGVAAESWEVESFHVPPGGEDIGCVQAIATFKMANGSRDGPVACVGSGLTRPFAKIMCVD*	133	APTQSFNVNHTMIPPCRQERFPCRIIGPGPRFSIVLWYAEAADLERGNIESTCGVAAESWEVESFHVPPGGEDIGCVQAIATFKMANGSRDGPVACVGSGLTRPFAKIMCVD*	113	14.06	MRVSTAFTAL		UniRef90_G4MWB7	100	8.2e-72	6	5.31	Cys-rich
MGG_08399T0	Y (0.782)	Y (0.962)	Apoplastic/cytoplasmic effector	SP(Sec/SPI)	0.982662	0.017338	30-31	TNA-AN	0.9062	0	Not GPI-Anchored	-	0.994	Cytoplasm|Extracellular	Soluble	0.5858	0.698	0.0572	0.9459	MFISPCTRLQSTMQFSTLATLLLAATGTNAANGIIGSCGEFAISGTTFSANCGSASHLFTKTTSVDLKDCFFVLGDGVARCGRGGVGGCTFGKDILDGVPGSLGPKVKITCPDSKGNQVTTTVDLNECIGNRDTQVNCDP*	141	ANGIIGSCGEFAISGTTFSANCGSASHLFTKTTSVDLKDCFFVLGDGVARCGRGGVGGCTFGKDILDGVPGSLGPKVKITCPDSKGNQVTTTVDLNECIGNRDTQVNCDP*	111	14.34	MFISPCTRLQ	transcript:MGG_08399T0|transcript:MGG_08399T0:81-503(+)	UniRef90_G4MVY3	100	4.2e-66	8	7.21	Cys-rich
MGG_08407T0	Y (0.58)	-	Cytoplasmic effector	SP(Sec/SPI)	0.999163	0.000837	18-19	VAA-SP	0.4604	0	Not GPI-Anchored	-	0.995	Extracellular	Soluble	0.1457	0.9768	0.0488	0.9296	MVSLRFISLLAVAGLVAASPVAEISPRQDSTPLPCPAWNPAMGAAPDGQYCCWYAFDVKACCNRWKGKPVFDGILDCDSKWWATGAGWQAYSSCPGLDPTKCESKP*	107	SPVAEISPRQDSTPLPCPAWNPAMGAAPDGQYCCWYAFDVKACCNRWKGKPVFDGILDCDSKWWATGAGWQAYSSCPGLDPTKCESKP*	89	11.4	MVSLRFISLL		UniRef90_G4MVX6	100	6.4e-59	8	8.99	Cys-rich
MGG_08411T0	Y (0.898)	-	Cytoplasmic effector	SP(Sec/SPI)	0.816198	0.183802	20-21	ACA-MP	0.3465	0	Not GPI-Anchored	-	0.992	Cytoplasm|Extracellular	Soluble	0.4994	0.7349	0.1203	0.8714	MRITSRLASVVFGMAIAACAMPTGLLDLTASATDVAKRDAAGTDRESALVARGTGRDSTVGARSYDDASQSLEKRDKLTIEDNTGRGGKRGGRMTESQSEIWLPIIEQFAHQANVKKVDIVHRPHSGADTSSADEEEHVTVKIPTKSGLVHIYPDGRSTLSIQAERKQEKLEQKQAKKDQKKGGSSHGKGKETQKKD*	198	MPTGLLDLTASATDVAKRDAAGTDRESALVARGTGRDSTVGARSYDDASQSLEKRDKLTIEDNTGRGGKRGGRMTESQSEIWLPIIEQFAHQANVKKVDIVHRPHSGADTSSADEEEHVTVKIPTKSGLVHIYPDGRSTLSIQAERKQEKLEQKQAKKDQKKGGSSHGKGKETQKKD*	178	21.3	MRITSRLASV		UniRef90_G4MVX2	100	7.9e-87	0	0	Cys-poor
MGG_08433T0	Y (0.924)	-	Cytoplasmic effector	SP(Sec/SPI)	0.979634	0.020366	17-18	VTA-MP	0.6656	0	Not GPI-Anchored	-	0.986	Cytoplasm	Soluble	0.6055	0.0495	0.0101	0.9451	MHLISLLLPYLLACVTAMPTPGSRGDNKLTLGPVQSSPSAGPRGSALPTEAQMAYEQHKSEWEREPRLPGPNTDNKLTLGPVRSSPLAGSHGSPPPTKAELVYEQHRSEWGREQARPGNRPN*	123	MPTPGSRGDNKLTLGPVQSSPSAGPRGSALPTEAQMAYEQHKSEWEREPRLPGPNTDNKLTLGPVRSSPLAGSHGSPPPTKAELVYEQHRSEWGREQARPGNRPN*	106	13.21	MHLISLLLPY	transcript:MGG_08433T0|transcript:MGG_08433T0:1-369(+)	UniRef90_G4NA65	100	1e-28	0	0	Cys-poor
MGG_08441T0	Y (0.734)	-	Cytoplasmic effector	SP(Sec/SPI)	0.966303	0.033697	17-18	VTA-RP	0.798	0	Not GPI-Anchored	-	0.988	Cytoplasm|Extracellular	Soluble	0.5387	0.9322	0.1645	0.9056	MRFQAVVIALFAAGVTARPMSGVMGMMSSLLSSSGSSSSSSQSPSSTGCSDICAKVTQALGPSNGQMAMPVCNGLCQAYKARKGAKNPNYGGQMSPSGSNYNTQMPTQASGLNSQMGGGQSSDFNSPMGGGQEADYGGSMGQGQSSGYGGSMGQGQSSGYGGSMGQGQSSGYGGSMGQGQSSGYGGSMGQGQESAYGRQSSSPGGYGSGGQY*	213	RPMSGVMGMMSSLLSSSGSSSSSSQSPSSTGCSDICAKVTQALGPSNGQMAMPVCNGLCQAYKARKGAKNPNYGGQMSPSGSNYNTQMPTQASGLNSQMGGGQSSDFNSPMGGGQEADYGGSMGQGQSSGYGGSMGQGQSSGYGGSMGQGQSSGYGGSMGQGQSSGYGGSMGQGQESAYGRQSSSPGGYGSGGQY*	196	20.78	MRFQAVVIAL		UniRef90_G4NA72	100	2.1e-24	4	2.04	Cys-rich
MGG_08451T0	Y (0.518)	Y (0.826)	Apoplastic/cytoplasmic effector	SP(Sec/SPI)	0.996853	0.003147	20-21	VAA-QG	0.914	0	Not GPI-Anchored	-	0.982	Cytoplasm	Soluble	0.4715	0.3331	0.0751	0.8912	MVKIFALAAASIALVGQVAAQGPPVGPTCTPGQIYCGFRLLDGVSGPFWRPRIQAIRPPVTNPDDSTFLCVTPTTVEFIQLCTALPGNQRCQPTSNNACTDPFDDCCGPS*	111	QGPPVGPTCTPGQIYCGFRLLDGVSGPFWRPRIQAIRPPVTNPDDSTFLCVTPTTVEFIQLCTALPGNQRCQPTSNNACTDPFDDCCGPS*	91	11.58	MVKIFALAAA		UniRef90_G4NA82	100	5.1e-59	8	8.79	Cys-rich
MGG_08454T0	-	Y (0.534)	Apoplastic effector	SP(Sec/SPI)	0.964264	0.035736	18-19	VAA-GP	0.359	0	Not GPI-Anchored	-	0.992	Extracellular	Soluble	0.3037	0.9497	0.1361	0.9054	MLPKFFTLLATAVSAVAAGPLAARDVINHDAVVGFPQSVPNSNAGRNMLRFKPWLKVFSGCVPFPAVDQWGNTGGGLKTSGSHSSGCSKNVGQVYARAGTQAGRGAIMYSWYMPKDSPSPGMGHRHDWENVIIWLDDVNSANARIIGASASGHGGYDTRDSIARDGDRALIRYFSNWPLNHQMGFTGERGGEQPLVSWDTMTQAARNALEWTDFGAAGVPFKDGSFQNNLAKVFQ*	236	GPLAARDVINHDAVVGFPQSVPNSNAGRNMLRFKPWLKVFSGCVPFPAVDQWGNTGGGLKTSGSHSSGCSKNVGQVYARAGTQAGRGAIMYSWYMPKDSPSPGMGHRHDWENVIIWLDDVNSANARIIGASASGHGGYDTRDSIARDGDRALIRYFSNWPLNHQMGFTGERGGEQPLVSWDTMTQAARNALEWTDFGAAGVPFKDGSFQNNLAKVFQ*	218	25.31	MLPKFFTLLA	transcript:MGG_08454T0|transcript:MGG_08454T0:911-1618(+)	UniRef90_G4NA85	100	5.8e-137	2	0.92	Cys-poor
MGG_08467T0	-	Y (0.594)	Apoplastic effector	SP(Sec/SPI)	0.937242	0.062758	21-22	VSA-WP	0.4866	0	Not GPI-Anchored	-	0.992	Extracellular	Soluble	0.367	0.833	0.1436	0.8824	MHFTSNMGVGAILLSAVAVSAWPIDGASPNRLTARGVGVDAGNIPVEVNGVIATREVPGAKNPKPAAGPALPASAAGKKTTASPPGAAAVVPPPKPPVADKGKGAKPPTGGLTTPQGLPVPQGADKGGKAPGAPAQSTTNTNKPAVGSTGTTSPAPNLACAPGANKKKGKLGRRADNNPWCTNTNQWGSSNAASGSGGYNAGGSGANIWGSSTAGGSSANIWGSSTGGGGGGGGNPNWGGGGAAAAGSSDGGFSAIGGQEIAMQQFGGPFPGQTYKTKGLVNCFGVAVLTNAAQFATRAPALAHVTADMAGMQTLAAFVQQVAQSGYPTTRIVIRQASTSSGTVPNWTPTDTSNILSLRSHVVSVLSTLGVQPQAVSSSMGGELYRNRQPPAGTMWVNA…	412	WPIDGASPNRLTARGVGVDAGNIPVEVNGVIATREVPGAKNPKPAAGPALPASAAGKKTTASPPGAAAVVPPPKPPVADKGKGAKPPTGGLTTPQGLPVPQGADKGGKAPGAPAQSTTNTNKPAVGSTGTTSPAPNLACAPGANKKKGKLGRRADNNPWCTNTNQWGSSNAASGSGGYNAGGSGANIWGSSTAGGSSANIWGSSTGGGGGGGGNPNWGGGGAAAAGSSDGGFSAIGGQEIAMQQFGGPFPGQTYKTKGLVNCFGVAVLTNAAQFATRAPALAHVTADMAGMQTLAAFVQQVAQSGYPTTRIVIRQASTSSGTVPNWTPTDTSNILSLRSHVVSVLSTLGVQPQAVSSSMGGELYRNRQPPAGTMWVNAQGQIYVDGNLIQ*	391	40.35	MHFTSNMGVG		UniRef90_G4NAL0	100	4e-165	3	0.77	Cys-poor
MGG_08491T0	Y (0.826)	-	Cytoplasmic effector	SP(Sec/SPI)	0.976488	0.023512	16-17	AMA-AP	0.7693	0	Not GPI-Anchored	-	0.987	Cytoplasm	Soluble	0.4942	0.0988	0.3161	0.7677	MQIKFVISCLLVGAMAAPSPSPAGTDALVQLQARTPGGSPSRAPSGSPARDSDAGSAEDKSERSRISSWLHRSPKNSASSSDDEQERPSRPPHPAPKSGHNKAGHRVHTAIASANMAGGRM*	122	APSPSPAGTDALVQLQARTPGGSPSRAPSGSPARDSDAGSAEDKSERSRISSWLHRSPKNSASSSDDEQERPSRPPHPAPKSGHNKAGHRVHTAIASANMAGGRM*	106	12.52	MQIKFVISCL	transcript:MGG_08491T0|transcript:MGG_08491T0:1-366(+)	UniRef90_G4NAN6	100	5.1e-44	0	0	Cys-poor
MGG_08497T0	-	Y (0.506)	Apoplastic effector	SP(Sec/SPI)	0.990681	0.009319	21-22	TLA-QN	0.8662	0	Not GPI-Anchored	-	0.99	Extracellular	Soluble	0.3127	0.9198	0.2122	0.9026	MHSPSLATALFLALVLPLTLAQNIRAIYLFKDVLKSNTTALTQSGFNSAIMFGVGVVANGDIMYYSNTPGSSDVLVASGGQYVGGAALQNKVRSLKGSGSKITRLEICMNSQNIRELMSSPGPGSNTNIYRNFAALKTAWNLDAVNNNDEALYHVPSTVAFGRMVGAIGYKYSASPYTRISFYQDLKSQLGAALMDRFYLQCYDGGAGNDPLQWQAQLGAKVVPLLWVVNDSKPSYGQNPAQARSKFAAWKARGELGGAGYWNEFDIEKMNLSYTDYANVLNDLFPGTAAAKVEGDDSWRQSSWEGRVRSASKMAA*	317	QNIRAIYLFKDVLKSNTTALTQSGFNSAIMFGVGVVANGDIMYYSNTPGSSDVLVASGGQYVGGAALQNKVRSLKGSGSKITRLEICMNSQNIRELMSSPGPGSNTNIYRNFAALKTAWNLDAVNNNDEALYHVPSTVAFGRMVGAIGYKYSASPYTRISFYQDLKSQLGAALMDRFYLQCYDGGAGNDPLQWQAQLGAKVVPLLWVVNDSKPSYGQNPAQARSKFAAWKARGELGGAGYWNEFDIEKMNLSYTDYANVLNDLFPGTAAAKVEGDDSWRQSSWEGRVRSASKMAA*	296	34.23	MHSPSLATAL		UniRef90_G4NAP2	100	5.3e-178	2	0.68	Cys-poor
MGG_08515T0	Y (0.829)	-	Cytoplasmic effector	SP(Sec/SPI)	0.993242	0.006758	19-20	AQA-LP	0.6179	0	Not GPI-Anchored	-	0.994	Extracellular	Soluble	0.1272	0.9437	0.0749	0.9158	MQFRQTILSLFLVFNLAQALPTSASTSVVDISKRANNKGGGGGKGGKGGVSAEVKGINKNIGIQKQEKQDAKAVSAAETGGKAQFGKAKGQLLDTIEKGEKVRANNQKLADKNNKPLVDGLKKVQGAQATEEKLAKSLQGGNSKTDKATLKTLQSDFSQGIKVNKENAALAKNGGKTGGKGGDKGGKGGKGGK*	194	LPTSASTSVVDISKRANNKGGGGGKGGKGGVSAEVKGINKNIGIQKQEKQDAKAVSAAETGGKAQFGKAKGQLLDTIEKGEKVRANNQKLADKNNKPLVDGLKKVQGAQATEEKLAKSLQGGNSKTDKATLKTLQSDFSQGIKVNKENAALAKNGGKTGGKGGDKGGKGGKGGK*	175	19.76	MQFRQTILSL		UniRef90_G4NAQ6	100	3.4e-74	0	0	Cys-poor
MGG_08531T0	Y (0.759)	-	Cytoplasmic effector	SP(Sec/SPI)	0.949066	0.050934	15-16	ARA-AI	0.4255	0	Not GPI-Anchored	-	0.994	Cytoplasm|Cell membrane	Soluble	0.544	0.0365	0.5789	0.536	MHFIFPLVVAALARAAITAPAQPDRQDQHSLSNSQLDEGLGQIAKAASTHDAHSNPINTGAPRREQEASPADQLVWGRFTAGNIARKSRGRALVGGLAIQARHRAQKRFSIPPKEPEEATGERVYRPNPTAGQNPRRTQGRVPMHRTMDQQRESLRRGPYAGHQRDAQTSREQDAGQSRPQKRGSTTAPQPFGYGDLQMSRSQFERGAAVVADINKQWEKETRPMEIARLAQVAAQEKADCEKEARRRAKKDRFGRAFRACIGKKDRHAREQSHPNV*	278	AITAPAQPDRQDQHSLSNSQLDEGLGQIAKAASTHDAHSNPINTGAPRREQEASPADQLVWGRFTAGNIARKSRGRALVGGLAIQARHRAQKRFSIPPKEPEEATGERVYRPNPTAGQNPRRTQGRVPMHRTMDQQRESLRRGPYAGHQRDAQTSREQDAGQSRPQKRGSTTAPQPFGYGDLQMSRSQFERGAAVVADINKQWEKETRPMEIARLAQVAAQEKADCEKEARRRAKKDRFGRAFRACIGKKDRHAREQSHPNV*	263	30.9	MHFIFPLVVA	transcript:MGG_08531T0|transcript:MGG_08531T0:1-834(+)	UniRef90_G4N5U1	100	4.6e-149	2	0.76	Cys-poor
MGG_08543T0	Y (0.829)	Y (0.959)	Apoplastic/cytoplasmic effector	SP(Sec/SPI)	0.991672	0.008328	22-23	AAA-NP	0.5006	0	Not GPI-Anchored	-	0.994	Extracellular	Soluble	0.1811	0.9117	0.0617	0.821	MKTTATIILAIQALGSLTTAAANPTDLPLGVEVIEEAPGNLVVREVSASSNPLQKRCRECVHLAGKCTIGHGSCYAREKASCTWCGDKCGSICVMSGTKCSDWCGK*	107	NPTDLPLGVEVIEEAPGNLVVREVSASSNPLQKRCRECVHLAGKCTIGHGSCYAREKASCTWCGDKCGSICVMSGTKCSDWCGK*	85	11.07	MKTTATIILA		UniRef90_G4N5V8	100	1.1e-53	10	11.76	Cys-rich
MGG_08546T0	-	Y (0.827)	Apoplastic effector	SP(Sec/SPI)	0.988971	0.011029	18-19	AAA-GP	0.4778	0	Not GPI-Anchored	-	0.974	Extracellular	Soluble	0.1386	0.9794	0.0503	0.8497	MVSFTHVLALAAASFAAAGPISQESQSLERRAQDWTCPSFTHVNADYNPLGCCVYGNNAVECCNLPGKLFNGQPYNAQSLSCDSEWFSSLGKWTLLWDCAQGFKSGAACVGVPKMPKVTITWPVEPQSGN*	131	GPISQESQSLERRAQDWTCPSFTHVNADYNPLGCCVYGNNAVECCNLPGKLFNGQPYNAQSLSCDSEWFSSLGKWTLLWDCAQGFKSGAACVGVPKMPKVTITWPVEPQSGN*	113	13.98	MVSFTHVLAL	transcript:MGG_08546T0|transcript:MGG_08546T0:155-547(+)	UniRef90_G4N5W3	100	7.3e-73	8	7.08	Cys-rich
MGG_08610T0	Y (0.835)	-	Cytoplasmic effector	SP(Sec/SPI)	0.994014	0.005986	18-19	VLA-LA	0.6488	0	Not GPI-Anchored	-	0.995	Cytoplasm	Soluble	0.316	0.326	0.2356	0.7969	MLCVPFLVLVLLFGNVLALAPVSSTQGLTAGQQIHRRGVPDPEEKESYVVDLQPPTVLSKCNSFNCHDPDRKPEVGETVVDGKVQKIPFDQLKLWKTVADAYDYIVKNFPKQFAYIYHIDGNAIEPKADPRTALAKISWSNVVGSRLIANKKFNPVEEPNRKFKAIKKKGASLLKSCFGLGGGKKPGKKCKSTGAAARAGAKVRRAAGDDQDAEGDCECE*	221	LAPVSSTQGLTAGQQIHRRGVPDPEEKESYVVDLQPPTVLSKCNSFNCHDPDRKPEVGETVVDGKVQKIPFDQLKLWKTVADAYDYIVKNFPKQFAYIYHIDGNAIEPKADPRTALAKISWSNVVGSRLIANKKFNPVEEPNRKFKAIKKKGASLLKSCFGLGGGKKPGKKCKSTGAAARAGAKVRRAAGDDQDAEGDCECE*	203	23.96	MLCVPFLVLV		UniRef90_G4MKZ8	100	1.2e-120	6	2.96	Cys-rich
MGG_08657T0	-	Y (0.731)	Apoplastic effector	SP(Sec/SPI)	0.917461	0.082539	17-18	VIA-DG	0.4686	0	Not GPI-Anchored	-	0.994	Extracellular	Soluble	0.2235	0.8469	0.4711	0.8761	MKVSVSSVLVFASGVIADGRFCSWPLVRNIQSVTPVWTAPQLVSGVFVGPSSTTGSISAGYSYTQSWTITGGLSGSAGIAGIANLGVTTSYGQTTAKGTSLTVGITCPANVRCGLTASTYVLQVQGTETMYRCGSSQMYDQRWPCQDSAPSHCPTMFWNTTDAVTKPFTAYLPLAKSKSNVNELLSVEYNACSAGMDYAGMSRCPGY*	208	DGRFCSWPLVRNIQSVTPVWTAPQLVSGVFVGPSSTTGSISAGYSYTQSWTITGGLSGSAGIAGIANLGVTTSYGQTTAKGTSLTVGITCPANVRCGLTASTYVLQVQGTETMYRCGSSQMYDQRWPCQDSAPSHCPTMFWNTTDAVTKPFTAYLPLAKSKSNVNELLSVEYNACSAGMDYAGMSRCPGY*	191	21.74	MKVSVSSVLV		UniRef90_G4MLF7	100	3.2e-78	8	4.19	Cys-rich
MGG_08747T0	Y (0.683)	-	Cytoplasmic effector	SP(Sec/SPI)	0.989399	0.010601	29-30	AAA-VV	0.4157	0	Not GPI-Anchored	-	0.977	Extracellular	Soluble	0.2235	0.8775	0.252	0.7891	MARLVTQLLSKLFLLTTLLSIASSHPAAAVVSRLLLPRDPKDCTAPDANCTCQEWTFVSKDWTVANFAYRISVPVFDPEEAAREEPVPFASLVTFVVQNQALDYNAVCNATSTGGDQEDADASFDGRKWYDCVQDKPGEDGVTSFSYERAKDRLEVKQTWECLHEGYFYRYKATGGAEAKVVCAEAEWENPDWKEGQTYQLNITECQAKHRPIQVPWTEITGN*	224	VVSRLLLPRDPKDCTAPDANCTCQEWTFVSKDWTVANFAYRISVPVFDPEEAAREEPVPFASLVTFVVQNQALDYNAVCNATSTGGDQEDADASFDGRKWYDCVQDKPGEDGVTSFSYERAKDRLEVKQTWECLHEGYFYRYKATGGAEAKVVCAEAEWENPDWKEGQTYQLNITECQAKHRPIQVPWTEITGN*	195	25.03	MARLVTQLLS	transcript:MGG_08747T0|transcript:MGG_08747T0:1-672(+)	UniRef90_G4NFR1	100	1.8e-127	8	4.1	Cys-rich
MGG_08787T0	Y (0.857)	-	Cytoplasmic effector	SP(Sec/SPI)	0.974095	0.025905	19-20	AIA-AP	0.6516	0	Not GPI-Anchored	-	0.995	Extracellular	Soluble	0.172	0.9448	0.0271	0.9381	MQLKNITLLFAAFACAAIAAPGGDAPIKARQLPELDTSANVASAAEDTLIRSKRQNIQNPCPERCKPELFGGCTCEPRKHEPPASEPRQNVKAKRQQNSCPLKCFSIGLLGCHCPDPKDIPPKAEQNVKAKRQQAPTCPV*	141	APGGDAPIKARQLPELDTSANVASAAEDTLIRSKRQNIQNPCPERCKPELFGGCTCEPRKHEPPASEPRQNVKAKRQQNSCPLKCFSIGLLGCHCPDPKDIPPKAEQNVKAKRQQAPTCPV*	122	15.14	MQLKNITLLF	transcript:MGG_08787T0|transcript:MGG_08787T0:1-423(+)	UniRef90_G4NFL2	100	9.1e-45	9	7.38	Cys-rich
MGG_08789T0	Y (0.699)	-	Cytoplasmic effector	SP(Sec/SPI)	0.742435	0.257565	30-31	AQA-SP	0.5623	0	Not GPI-Anchored	-	0.995	Extracellular	Soluble	0.1535	0.8735	0.1568	0.7797	MGHAKIHGTKSVKMRFTSAIVIALVGAAQASPIAAPEPVLNTVGLDVPIEARAILSGGEEAAVLDKRIEPITTSILVAAGSAAATAAVDAAVKAIGNAIKGLQNWDKAREEFTKKVTAEMWAKADKKAFSAAVCYNMGYDAPNIDGKTSVQIKSGLLKTSYDCFFMKAGANTFQAKGDGGFQNLAAQHDSRCTYDKKAVKLTCK*	205	SPIAAPEPVLNTVGLDVPIEARAILSGGEEAAVLDKRIEPITTSILVAAGSAAATAAVDAAVKAIGNAIKGLQNWDKAREEFTKKVTAEMWAKADKKAFSAAVCYNMGYDAPNIDGKTSVQIKSGLLKTSYDCFFMKAGANTFQAKGDGGFQNLAAQHDSRCTYDKKAVKLTCK*	175	21.39	MGHAKIHGTK	transcript:MGG_08789T0|transcript:MGG_08789T0:1-615(+)	UniRef90_G4NFK9	100	4.8e-95	4	2.29	Cys-rich
MGG_08796T0	Y (0.858)	Y (0.791)	Cytoplasmic/apoplastic effector	SP(Sec/SPI)	0.998515	0.001485	20-21	AAA-GP	0.6964	0	Not GPI-Anchored	-	0.995	Extracellular	Soluble	0.1815	0.9132	0.0432	0.9349	MKTTFTLLLIAMQAVSLAAAGPTDLPLGVEVREEQGSLVVREVSSEGTGLEKRCRECVHVGDRCTIGHGSCYAREQASCTWCGNHCKSICIPNGESCQKWCL*	103	GPTDLPLGVEVREEQGSLVVREVSSEGTGLEKRCRECVHVGDRCTIGHGSCYAREQASCTWCGNHCKSICIPNGESCQKWCL*	83	11.02	MKTTFTLLLI	transcript:MGG_08796T0|transcript:MGG_08796T0:1-309(+)	UniRef90_G4NFK2	100	6.6e-53	10	12.05	Cys-rich
MGG_08799T0	Y (0.854)	-	Cytoplasmic effector	SP(Sec/SPI)	0.969854	0.030146	19-20	ALS-VP	0.6545	0	Not GPI-Anchored	-	0.992	Extracellular	Soluble	0.2408	0.895	0.068	0.8578	MKLSVFFTALLASSTVALSVPLFQRSTPPPTVQPATSRPEVDPNFGRPTDPFGKPTHEKRDTNDDDDDDEPVARKRSSAMFPGSRRARKRDAGLISGLPFGPIGSDKVDDAPAASK*	117	VPLFQRSTPPPTVQPATSRPEVDPNFGRPTDPFGKPTHEKRDTNDDDDDDEPVARKRSSAMFPGSRRARKRDAGLISGLPFGPIGSDKVDDAPAASK*	98	12.48	MKLSVFFTAL		UniRef90_G4NFJ8	100	3.7e-44	0	0	Cys-poor
MGG_08817T0	Y (0.86)	Y (0.518)	Cytoplasmic/apoplastic effector	SP(Sec/SPI)	0.987106	0.012894	18-19	VSA-GE	0.7596	0	Not GPI-Anchored	-	0.988	Extracellular|Cell membrane	Lipid anchor|Soluble	0.2248	0.8357	0.6115	0.6029	MQFSSVFLIAFATVAVSAGELRMVRREKPAKVLAGNPTIEITGTGVDDVKAKPDACGTVTPTGQNPQTVCIKKVTATGFDATVKDKVTNKVEKCTVEGKEGACGTAGAGAKLSNLADA*	119	GELRMVRREKPAKVLAGNPTIEITGTGVDDVKAKPDACGTVTPTGQNPQTVCIKKVTATGFDATVKDKVTNKVEKCTVEGKEGACGTAGAGAKLSNLADA*	101	12.07	MQFSSVFLIA		UniRef90_G4NFI0	100	1.9e-56	4	3.96	Cys-rich
MGG_08818T0	Y (0.919)	Y (0.557)	Cytoplasmic/apoplastic effector	SP(Sec/SPI)	0.991698	0.008302	21-22	AAA-NS	0.4436	0	Not GPI-Anchored	-	0.995	Cytoplasm	Soluble	0.4447	0.583	0.0997	0.7904	MRGSAFTLALLSSLFSATAAANSAPKWLYFATESNLDTIKSQQGIQQGAIFSADWGTLDTKFQGRQNGFIYYVRTEGIETRFAIKSSSKKQWKSIEPIPYGNLISYDAYWSRGHQHGHYQIQ*	123	NSAPKWLYFATESNLDTIKSQQGIQQGAIFSADWGTLDTKFQGRQNGFIYYVRTEGIETRFAIKSSSKKQWKSIEPIPYGNLISYDAYWSRGHQHGHYQIQ*	102	13.75	MRGSAFTLAL		UniRef90_G4NFH9	100	6.4e-63	0	0	Cys-poor
MGG_08957T0	Y (0.926)	-	Cytoplasmic effector	SP(Sec/SPI)	0.952112	0.047888	19-20	TAA-VP	0.7159	0	Not GPI-Anchored	-	0.988	Cytoplasm	Peripheral|Soluble	0.5651	0.147	0.2467	0.6464	MLAKHLIFATLPLLSLTAAVPIVETSLLGPLTNSAPLDSLAAQPPAQDPAATSEVQRRGAGDDARPPTQILKKIKNLGRKMTGQSRFPGTGRRVGSLADNEAQGKPAGQSSGGSARGQGESEQRQS*	127	VPIVETSLLGPLTNSAPLDSLAAQPPAQDPAATSEVQRRGAGDDARPPTQILKKIKNLGRKMTGQSRFPGTGRRVGSLADNEAQGKPAGQSSGGSARGQGESEQRQS*	108	13.02	MLAKHLIFAT		UniRef90_G4MW36	100	7.1e-57	0	0	Cys-poor
MGG_08992T0	Y (0.715)	-	Cytoplasmic effector	SP(Sec/SPI)	0.968816	0.031184	23-24	AAA-FP	0.8034	0	Not GPI-Anchored	-	0.994	Cytoplasm	Soluble	0.5658	0.2427	0.3597	0.7808	MKFNNLLAPAVIASASLAGQAAAFPWDERVCQVTVFYPGKETGTLMPHLMEPEEPIVIPKINGKRYYAVSDANCKYKRYDVDPEGNPWPSGLRVKGVAVKLWKEKLD*	108	FPWDERVCQVTVFYPGKETGTLMPHLMEPEEPIVIPKINGKRYYAVSDANCKYKRYDVDPEGNPWPSGLRVKGVAVKLWKEKLD*	85	11.94	MKFNNLLAPA		UniRef90_G4MWH6	100	2.1e-57	2	2.35	Cys-poor
MGG_09019T0	Y (0.895)	-	Cytoplasmic effector	SP(Sec/SPI)	0.981143	0.018857	14-15	VAA-TP	0.4984	0	Not GPI-Anchored	-	0.976	Extracellular	Soluble	0.264	0.8864	0.0901	0.8306	MNFLILLLATLVAATPMPKKLAKAEPKGAGLKASAADPKLIPVTDELVFKVPLETFIARRNKLDPAALDFSSDNCTKAPNNPLGFPFTPGCNRHDFGYQNFQAQGRFTAENKKKIDDNFQQDLKHQCSSVKTAAKPACNGLADVYHAAVRKFGGRKELQAKRDDSLEAEFQEKLAIYKVLEAEYMRMKARSAS*	194	TPMPKKLAKAEPKGAGLKASAADPKLIPVTDELVFKVPLETFIARRNKLDPAALDFSSDNCTKAPNNPLGFPFTPGCNRHDFGYQNFQAQGRFTAENKKKIDDNFQQDLKHQCSSVKTAAKPACNGLADVYHAAVRKFGGRKELQAKRDDSLEAEFQEKLAIYKVLEAEYMRMKARSAS*	180	21.33	MNFLILLLAT	transcript:MGG_09019T0|transcript:MGG_09019T0:178-759(+)	UniRef90_G4NKE2	100	2.2e-102	4	2.22	Cys-rich
MGG_09055T0	-	Y (0.655)	Apoplastic effector	SP(Sec/SPI)	0.950893	0.049107	23-24	AQA-AM	0.8266	0	Not GPI-Anchored	-	0.988	Extracellular	Soluble	0.328	0.6717	0.2111	0.6801	MQFTNSFLTTLTTALVLASGAQAAMSIDQIVGGLNMFRDMAKQLQPAASALSPNPLAILTNSNTANMQQCADGFAQAAQLGGGFVNGITGTAAVDGEYADQQRDDIAAAYGDCAQSHLLLLKTVANAQSGVGYGTAQGKSLINSMGGIQSVISGLTANLVEIVGANSDAASQLNANKNKLISGATRVKACYSADLITCNMLRLQGY*	207	AMSIDQIVGGLNMFRDMAKQLQPAASALSPNPLAILTNSNTANMQQCADGFAQAAQLGGGFVNGITGTAAVDGEYADQQRDDIAAAYGDCAQSHLLLLKTVANAQSGVGYGTAQGKSLINSMGGIQSVISGLTANLVEIVGANSDAASQLNANKNKLISGATRVKACYSADLITCNMLRLQGY*	184	21.1	MQFTNSFLTT		UniRef90_G5EHD6	100	6.7e-105	4	2.17	Cys-rich
MGG_09094T0	-	Y (0.542)	Apoplastic effector	SP(Sec/SPI)	0.507693	0.492307	15-16	ANA-CP	0.2293	0	Not GPI-Anchored	-	0.988	Cytoplasm	Soluble	0.4768	0.4777	0.243	0.7623	MRTVGTFAYIVLANACPRTIVRDVVVIGGGAPRRIRTGCVLRVDLNKDGGFGGEGRNLGGEDICRDPPTPMPSLPATAISITTEYADSTSSQGVLFVPPSSNASSNATRKYKGSGREDTPDDLLMPFRGFGDKYQIQDVVPTIWRITGSAFCVPMTGAMLMEQEQMVVAWDRNPDLLELDEQKRDSISKLNCNANWAGIESSHLLGNGTLYSIRASAAAANYLELPK*	228	CPRTIVRDVVVIGGGAPRRIRTGCVLRVDLNKDGGFGGEGRNLGGEDICRDPPTPMPSLPATAISITTEYADSTSSQGVLFVPPSSNASSNATRKYKGSGREDTPDDLLMPFRGFGDKYQIQDVVPTIWRITGSAFCVPMTGAMLMEQEQMVVAWDRNPDLLELDEQKRDSISKLNCNANWAGIESSHLLGNGTLYSIRASAAAANYLELPK*	213	24.5	MRTVGTFAYI		UniRef90_G4MZU9	100	7.6e-126	5	2.35	Cys-rich
MGG_09128T0	Y (0.554)	Y (0.69)	Apoplastic/cytoplasmic effector	SP(Sec/SPI)	0.674818	0.325182	30-31	SLA-AP	0.5158	0	Not GPI-Anchored	-	0.992	Extracellular	Soluble	0.1564	0.9624	0.0581	0.8555	QLASPHRHSPNMQLTQAAYLLLSLSATSLAAPGAVTTYVVPRSLYDELQSVGYLDRRSTINVVPETRSFADDEPHLAKRWGISIGASSDKSKGVGITPWLCAKLGDGASMTCGMMKPYCQVVDADSPGNRRLIPADPDVSDCGIKNGVCAKWDLFCKDKPDYKPSDDVPNAPVMG*	176	APGAVTTYVVPRSLYDELQSVGYLDRRSTINVVPETRSFADDEPHLAKRWGISIGASSDKSKGVGITPWLCAKLGDGASMTCGMMKPYCQVVDADSPGNRRLIPADPDVSDCGIKNGVCAKWDLFCKDKPDYKPSDDVPNAPVMG*	146	18.8	QLASPHRHSP		UniRef90_Q2KEV6	100	1e-90	6	4.11	Cys-rich
MGG_09134T0	Y (0.552)	Y (0.721)	Apoplastic/cytoplasmic effector	SP(Sec/SPI)	0.999358	0.000642	17-18	AMA-MP	0.8602	0	Not GPI-Anchored	-	0.937	Extracellular	Soluble	0.4138	0.9345	0.2369	0.8443	MQIKALIVALFAGIAMAMPTDPPKHGGGGGTTPPPTGGDGGSGGGKYDPCQGSGAYNNAQCCATDILGLANLDCAPPPSLPTSSSSFTSICAAKGQRARCCLLPVLGQALLCQAPIGH*	119	MPTDPPKHGGGGGTTPPPTGGDGGSGGGKYDPCQGSGAYNNAQCCATDILGLANLDCAPPPSLPTSSSSFTSICAAKGQRARCCLLPVLGQALLCQAPIGH*	102	11.58	MQIKALIVAL	transcript:MGG_09134T0|transcript:MGG_09134T0:143-499(+)	UniRef90_Q2KEU7	100	1.4e-43	8	7.84	Cys-rich
MGG_09182T0	-	Y (0.888)	Apoplastic effector	SP(Sec/SPI)	0.897625	0.102375	18-19	AHA-LP	0.7836	0	Not GPI-Anchored	-	0.986	Extracellular	Soluble	0.32	0.9444	0.2017	0.8324	MFENYLVFITSLVGVAHALPQASNDSVGRLIGTEDIVDHGQHGVAIDGALDRASKYYAYASTATSAPEPTPGPSMDKVAAALTIRITNAWHSPISTRHARNDNAPPAVGGDVGPGTVGVFSIGQFAVPTQWAGMVAVVEASGSNAIVGDESLIEASFVDQFGSGALVDVDVSYVDGFSLPVTCSCGGKVVTGCNRQLRDLNTCPDDNGRGSCRNPNRNGGTRPSKFFAPCRGAAYTFPSDHGANSNGECTGGVIDCCVGEMCPGNPSQPS*	271	LPQASNDSVGRLIGTEDIVDHGQHGVAIDGALDRASKYYAYASTATSAPEPTPGPSMDKVAAALTIRITNAWHSPISTRHARNDNAPPAVGGDVGPGTVGVFSIGQFAVPTQWAGMVAVVEASGSNAIVGDESLIEASFVDQFGSGALVDVDVSYVDGFSLPVTCSCGGKVVTGCNRQLRDLNTCPDDNGRGSCRNPNRNGGTRPSKFFAPCRGAAYTFPSDHGANSNGECTGGVIDCCVGEMCPGNPSQPS*	253	27.81	MFENYLVFIT		UniRef90_A0A4P7MWI4	99.6	8.7e-145	10	3.95	Cys-rich
MGG_09351T0	-	Y (0.508)	Apoplastic effector	SP(Sec/SPI)	0.995334	0.004666	19-20	VSA-AP	0.8544	0	Not GPI-Anchored	-	0.993	Extracellular	Soluble	0.3867	0.8855	0.0764	0.8885	MRSIINLLYLALLATVVSAAPANNQKRSIQKRSFKVDRVRNLNFKGHNGPRELMKAYAKYSMPVPQGLLDAIAAQGKPEFKSQSVGESKISAQDPATNSSKAAGVGLVTATPEAGDVEYLSPVTIGGQTLNLDFDTGSSDLWIFSTMLPQNVQAGHTNFDPAKSTTFKQAQGLSFKIRYGDGSGASGVIGTETVDIGGVTVTGQAVEMATQVSGSFVKDTANNGLVGLAYSKLNTVSPVPQQTFFDNVMPSLAEPLFTADLRKGAVGAYEFGRIDNSKFTGEMKFIPVNTTRGFWQFSSEKFQVGNGQVKQGTKGGQAIADTGTTLILANPTTVQGYYSQVPGAVNDQQVGGITIPCDAKLPDLMLDVGGVMAKVKGSDIVFAQVQGNTCFGGMQPTTS…	431	APANNQKRSIQKRSFKVDRVRNLNFKGHNGPRELMKAYAKYSMPVPQGLLDAIAAQGKPEFKSQSVGESKISAQDPATNSSKAAGVGLVTATPEAGDVEYLSPVTIGGQTLNLDFDTGSSDLWIFSTMLPQNVQAGHTNFDPAKSTTFKQAQGLSFKIRYGDGSGASGVIGTETVDIGGVTVTGQAVEMATQVSGSFVKDTANNGLVGLAYSKLNTVSPVPQQTFFDNVMPSLAEPLFTADLRKGAVGAYEFGRIDNSKFTGEMKFIPVNTTRGFWQFSSEKFQVGNGQVKQGTKGGQAIADTGTTLILANPTTVQGYYSQVPGAVNDQQVGGITIPCDAKLPDLMLDVGGVMAKVKGSDIVFAQVQGNTCFGGMQPTTSSLQIYGDIFFKSQFVVFNG…	412	45.45	MRSIINLLYL	transcript:MGG_09351T0|transcript:MGG_09351T0:603-1895(+)	UniRef90_G4NI47	100	9.3e-242	2	0.49	Cys-poor
MGG_09377T0	-	Y (0.537)	Apoplastic effector	SP(Sec/SPI)	0.950425	0.049575	18-19	VAA-LP	0.4308	0	Not GPI-Anchored	-	0.987	Extracellular	Soluble	0.4187	0.6059	0.3373	0.7994	MYFSKLLLLVAEITAVAALPSPLALEPRQDVVVVKNGSFNEVMGLGRDLRINLIYPSGANGAVMVEYQHGKDRSLLTSQNRAPAPAPAGFFPLEPVSYRMTMEGTNGGSNFDFLKIDYILNADKVGKLNIRNGIFAKFNNGQGAFSVATDGPLEYVSNSERTMLSMDLGRKGSFDGEWGFFIPTADAIAGGLTTA*	196	LPSPLALEPRQDVVVVKNGSFNEVMGLGRDLRINLIYPSGANGAVMVEYQHGKDRSLLTSQNRAPAPAPAGFFPLEPVSYRMTMEGTNGGSNFDFLKIDYILNADKVGKLNIRNGIFAKFNNGQGAFSVATDGPLEYVSNSERTMLSMDLGRKGSFDGEWGFFIPTADAIAGGLTTA*	178	20.97	MYFSKLLLLV		UniRef90_G4NI09	100	2.9e-105	0	0	Cys-poor
MGG_09387T0	Y (0.837)	-	Cytoplasmic effector	SP(Sec/SPI)	0.989829	0.010171	15-16	ALA-TP	0.8404	0	Not GPI-Anchored	-	0.98	Extracellular	Soluble	0.3284	0.6857	0.1752	0.8716	MRFSAVFALLPLALATPIPDNKSSTASNRIKDIGNKQADVANSEVADIQRAKSALKNGGSAKPAEAQLQKDLNKGIALRKTNQALLKKISGGKGRRDVLEEEGEQAGGEDQVVEVRPTQPDANQDEEQPPRAIDRTVIETRANKPKGPQGAAKGANPFQKAIDTQNAIEQKQKGATKTVKSLKGTTADTAKLDALQASFQNGNAKLSAFTGQLTSTAS*	219	TPIPDNKSSTASNRIKDIGNKQADVANSEVADIQRAKSALKNGGSAKPAEAQLQKDLNKGIALRKTNQALLKKISGGKGRRDVLEEEGEQAGGEDQVVEVRPTQPDANQDEEQPPRAIDRTVIETRANKPKGPQGAAKGANPFQKAIDTQNAIEQKQKGATKTVKSLKGTTADTAKLDALQASFQNGNAKLSAFTGQLTSTAS*	204	23.03	MRFSAVFALL	transcript:MGG_09387T0|transcript:MGG_09387T0:1-657(+)	UniRef90_G4NHZ8	100	5.3e-108	0	0	Cys-poor
MGG_09402T0	Y (0.535)	Y (0.662)	Apoplastic/cytoplasmic effector	SP(Sec/SPI)	0.781301	0.218699	22-23	VLS-QV	0.5536	0	Not GPI-Anchored	-	0.993	Extracellular	Soluble	0.2217	0.9484	0.0945	0.8842	MQFSMLKVAVATMAVCSDVVLSQVLVATAGQVISNLQTLTTKTQQLQGPAQTLNMLNAPLVVVGQGPMPQIIAGLNDIVSTATTFQAQWNGISPPTTDEISRVATAFRDFSNGQQKFLNILIGKAGVFEQVPFIGQPLTGVLRQLESITETISATLMALPGAPATDLQSQVNNLKSTLDIAVNKFEGLRLTKRSISRRDAFRAALRA*	208	QVLVATAGQVISNLQTLTTKTQQLQGPAQTLNMLNAPLVVVGQGPMPQIIAGLNDIVSTATTFQAQWNGISPPTTDEISRVATAFRDFSNGQQKFLNILIGKAGVFEQVPFIGQPLTGVLRQLESITETISATLMALPGAPATDLQSQVNNLKSTLDIAVNKFEGLRLTKRSISRRDAFRAALRA*	186	22.12	MQFSMLKVAV	transcript:MGG_09402T0|transcript:MGG_09402T0:1-624(+)	UniRef90_G4NHX9	100	1.3e-103	0	0	Cys-poor
MGG_09421T0	Y (0.873)	-	Cytoplasmic effector	SP(Sec/SPI)	0.822267	0.177733	23-24	VQA-LA	0.5939	0	Not GPI-Anchored	-	0.995	Cytoplasm	Soluble	0.4342	0.202	0.2075	0.5803	TDLKMRPLNLFTVLAVAASGVQALAVAREVNLKLAVRAVDELHAQEPTRAKEQRHLESPQAPRIPEGGHLAERPDEAAAAAPATDHEPVLAARYLPETPTRPPGTFRKKCASTATRLGKMAHTCGNALDKLANRVGGNSGTYFSGQPSQYADPAHLQGQAYSHAMAGQQHPAPQQINVQQGYQQPAYQQPGYQNSLYPQLPPDQPVYPKPGYQ*	214	LAVAREVNLKLAVRAVDELHAQEPTRAKEQRHLESPQAPRIPEGGHLAERPDEAAAAAPATDHEPVLAARYLPETPTRPPGTFRKKCASTATRLGKMAHTCGNALDKLANRVGGNSGTYFSGQPSQYADPAHLQGQAYSHAMAGQQHPAPQQINVQQGYQQPAYQQPGYQNSLYPQLPPDQPVYPKPGYQ*	191	23.03	TDLKMRPLNL		UniRef90_G4NHV4	100	5.7e-91	2	1.05	Cys-poor
MGG_09452T0	Y (0.817)	Y (0.699)	Cytoplasmic/apoplastic effector	SP(Sec/SPI)	0.995556	0.004444	20-21	VLG-GI	0.8035	0	Not GPI-Anchored	-	0.968	Extracellular	Soluble	0.471	0.8483	0.1361	0.8412	MQWSTITLLALSAQIPAVLGGISCKCTGSAANQKTVGLITQQCCSQATFNGAGELGGDFLSSKSACDYTNIDAFKNVQLSDAKAGFEACCKNTNSDGFSAATGGDCTSS*	110	GISCKCTGSAANQKTVGLITQQCCSQATFNGAGELGGDFLSSKSACDYTNIDAFKNVQLSDAKAGFEACCKNTNSDGFSAATGGDCTSS*	90	11.05	MQWSTITLLA	transcript:MGG_09452T0|transcript:MGG_09452T0:111-440(+)	UniRef90_G4NHS3	100	1.4e-53	8	8.89	Cys-rich
MGG_09465T0	Y (0.931)	Y (0.68)	Cytoplasmic/apoplastic effector	SP(Sec/SPI)	0.998346	0.001654	20-21	VSA-QF	0.9471	0	Not GPI-Anchored	-	0.99	Extracellular	Peripheral|Soluble	0.3013	0.7375	0.1242	0.7225	MQSPVLLQLLLLALMGTVSAQFGGFFDQMFGGGGGGGGGQQQRQEQNVPSDSAWYRSNVDAAVCSNYLCPDTLACVHFPHHCPCPFPDHEDKFELAEGQRICVSRGGFKAGEAARKVELARKGLL*	126	QFGGFFDQMFGGGGGGGGGQQQRQEQNVPSDSAWYRSNVDAAVCSNYLCPDTLACVHFPHHCPCPFPDHEDKFELAEGQRICVSRGGFKAGEAARKVELARKGLL*	106	13.43	MQSPVLLQLL	transcript:MGG_09465T0|transcript:MGG_09465T0:169-546(+)	UniRef90_A4QUA4	100	7.1e-49	6	5.66	Cys-rich
MGG_09474T0	Y (0.894)	Y (0.696)	Cytoplasmic/apoplastic effector	SP(Sec/SPI)	0.996525	0.003475	19-20	VQG-CV	0.4714	0	Not GPI-Anchored	-	0.994	Extracellular	Soluble	0.1289	0.9237	0.0678	0.8681	MKPSTPVLLLLPFAGLVQGCVRVHAYLSNTPIGNDIMSIELWDDDNFYQKCGTCSWAFASDQSRCRKECGKFTVEVWNNGRSAWVRNNGNNGLVYTMRRTNSDLEDYCCLFTDNGCRGRCSNWESCHKSQHDNCNRYACNLCDGLRYCGVRDRLLVASEDNSTAIEE*	168	CVRVHAYLSNTPIGNDIMSIELWDDDNFYQKCGTCSWAFASDQSRCRKECGKFTVEVWNNGRSAWVRNNGNNGLVYTMRRTNSDLEDYCCLFTDNGCRGRCSNWESCHKSQHDNCNRYACNLCDGLRYCGVRDRLLVASEDNSTAIEE*	149	18.95	MKPSTPVLLL		UniRef90_G4N1V3	100	1.7e-98	14	9.4	Cys-rich
MGG_09569T0	Y (0.922)	Y (0.722)	Cytoplasmic/apoplastic effector	SP(Sec/SPI)	0.988895	0.011105	20-21	VSS-LP	0.5567	0	Not GPI-Anchored	-	0.994	Extracellular	Soluble	0.1402	0.9744	0.0419	0.9016	MRSSFSPLALLFAGAALVSSLPDAGVAVSSPAVTAENISPPEPNVLEVAHLERRRACSGHRLQNDVCQGRLIYQGSSRHNCYRKDGKCCAKNKNRDYGIAVTNRAQKGEDCAYCFSGTCKMENP*	125	LPDAGVAVSSPAVTAENISPPEPNVLEVAHLERRRACSGHRLQNDVCQGRLIYQGSSRHNCYRKDGKCCAKNKNRDYGIAVTNRAQKGEDCAYCFSGTCKMENP*	105	13.41	MRSSFSPLAL		UniRef90_G4N0Y4	100	2.7e-64	8	7.62	Cys-rich
MGG_09605T0	Y (0.661)	-	Cytoplasmic effector	SP(Sec/SPI)	0.738994	0.261006	20-21	VAA-AP	0.3917	0	Not GPI-Anchored	-	0.984	Extracellular	Soluble	0.3682	0.5927	0.2815	0.6834	MPSFSKTVFLTIAAATAVAAAPLSPRSPGLAMEGDVTHVAPRAAPSGMGHDGHGNHKRFLFLGSLGAAATSANDKAEHAEDKAKEGIKSAGQAVAGSAAAVGGAVVGGAAAVGGEIGAEAKNAGAALKAGGTAFVNGSPAIQAGEKLGKDGKDAALHGVASAAGAVSGAAGDLAAKANGAAH*	183	APLSPRSPGLAMEGDVTHVAPRAAPSGMGHDGHGNHKRFLFLGSLGAAATSANDKAEHAEDKAKEGIKSAGQAVAGSAAAVGGAVVGGAAAVGGEIGAEAKNAGAALKAGGTAFVNGSPAIQAGEKLGKDGKDAALHGVASAAGAVSGAAGDLAAKANGAAH*	163	17.02	MPSFSKTVFL		UniRef90_G4NL96	100	2.5e-31	0	0	Cys-poor
MGG_09629T0	Y (0.862)	-	Cytoplasmic effector	SP(Sec/SPI)	0.921286	0.078714	17-18	VMA-MP	0.3436	0	Not GPI-Anchored	-	0.992	Cytoplasm	Soluble	0.5981	0.0809	0.2038	0.7633	MHPSSFLIPYLVAAVMAMPPIGEEPGNTPQPQYGVNHHASHRPHEQNQNGRHGLAQYGEVKHKMKNLRTPISEGGMVGDMGDITLPTNPRQPSERPGSPTSRLAARAHDVMGPKFGGGGTSGDGGDVDTDDQPNPRYGAHRNAHSRLPVGARGGTSGDGGDDYTGDQPNRKGHGGDSRRHGDRTRTFTA*	190	MPPIGEEPGNTPQPQYGVNHHASHRPHEQNQNGRHGLAQYGEVKHKMKNLRTPISEGGMVGDMGDITLPTNPRQPSERPGSPTSRLAARAHDVMGPKFGGGGTSGDGGDVDTDDQPNPRYGAHRNAHSRLPVGARGGTSGDGGDDYTGDQPNRKGHGGDSRRHGDRTRTFTA*	173	20.09	MHPSSFLIPY		UniRef90_G5EHY0	100	1.9e-90	0	0	Cys-poor
MGG_09641T0	-	Y (0.723)	Apoplastic effector	SP(Sec/SPI)	0.943695	0.056305	19-20	ASA-IQ	0.7705	0	Not GPI-Anchored	-	0.986	Extracellular	Soluble	0.3226	0.8835	0.2202	0.9074	MHASTIALAVFGIAGTASAIQFTSPVANATVARGEAKHEVSWSSVDTDPERFSIYLVNFVNWPPYYKQLAADVETAAGAAEIRIPCDLDASGGYQINAINGTNVYVIYAQTPKFSIGGASCQDPVAAEPSTCAPAVTVTATVTVSPTPLHSNGTLVQHPPSVTPPAAVTTTTVSTVNAGTCPETIGWGTSGYGSPITLTAVPRPSDEPTIPAPANAALTTSAPTSVSEKTVGNVVYQTVYMDLADYIAKGGSCGCDA*	258	IQFTSPVANATVARGEAKHEVSWSSVDTDPERFSIYLVNFVNWPPYYKQLAADVETAAGAAEIRIPCDLDASGGYQINAINGTNVYVIYAQTPKFSIGGASCQDPVAAEPSTCAPAVTVTATVTVSPTPLHSNGTLVQHPPSVTPPAAVTTTTVSTVNAGTCPETIGWGTSGYGSPITLTAVPRPSDEPTIPAPANAALTTSAPTSVSEKTVGNVVYQTVYMDLADYIAKGGSCGCDA*	239	26.27	MHASTIALAV	transcript:MGG_09641T0|transcript:MGG_09641T0:208-981(+)	UniRef90_G4NL54	100	4.6e-127	6	2.51	Cys-rich
MGG_09650T0	Y (0.865)	-	Cytoplasmic effector	SP(Sec/SPI)	0.648223	0.351777	22-23	AHG-LE	0.3331	0	Not GPI-Anchored	-	0.992	Extracellular	Soluble	0.132	0.9812	0.026	0.9218	MRTPSFAQLLTSALGASTLAHGLELSSTRILTGAIALLAGQVQAAPQFLPCSIDDNQIGCRKKRDVAQPEVVARSPEPEPQFLPCSIDDNQIGCRKKRDVEEAELVARSPEPEPEVVERSPAPEPIPQFLPCSIDDNQIGC*	142	LELSSTRILTGAIALLAGQVQAAPQFLPCSIDDNQIGCRKKRDVAQPEVVARSPEPEPQFLPCSIDDNQIGCRKKRDVEEAELVARSPEPEPEVVERSPAPEPIPQFLPCSIDDNQIGC*	120	15.2	MRTPSFAQLL	transcript:MGG_09650T0|transcript:MGG_09650T0:222-647(+)	UniRef90_A0AA97PM48	100	8.3e-30	6	5	Cys-rich
MGG_09665T0	Y (0.746)	-	Cytoplasmic effector	SP(Sec/SPI)	0.995831	0.004169	20-21	VSA-SP	0.8205	0	Not GPI-Anchored	-	0.993	Cytoplasm	Soluble	0.3718	0.3028	0.1595	0.8229	MQPSTLLAILAVSAASLVSASPATDQGDSNPHAVCRRGGLLRCVGWGYKTNQLPLARQPIEPPREFRPTPPPSPCPVWQEGSKFGTPRATINGHCCLGSPKNALSCCRRMMIKPLPHTHELRCDAPSWQTAEKYTEFHECNTNQRDPKVCRANLVPLLPEIMWQYPMNPAFESPKPSNQLWRKLGPGSASRVPQVDYKPPGPSPLGLYGDGNPEPSHDHEVQKRGNAVAGFLLADSLAGSGPPRLETVADRAMEKKPKGKPNLHYKPPGKSRFVEHPYGNPDPGHLTELHKRSDSESDSGSDGGSRHRSANPLLDAMSGSSSRSPRRHRSRKKVPKAAAKALEESKTASRKPDYNWSPPGKSPLSKSPDGY*	372	SPATDQGDSNPHAVCRRGGLLRCVGWGYKTNQLPLARQPIEPPREFRPTPPPSPCPVWQEGSKFGTPRATINGHCCLGSPKNALSCCRRMMIKPLPHTHELRCDAPSWQTAEKYTEFHECNTNQRDPKVCRANLVPLLPEIMWQYPMNPAFESPKPSNQLWRKLGPGSASRVPQVDYKPPGPSPLGLYGDGNPEPSHDHEVQKRGNAVAGFLLADSLAGSGPPRLETVADRAMEKKPKGKPNLHYKPPGKSRFVEHPYGNPDPGHLTELHKRSDSESDSGSDGGSRHRSANPLLDAMSGSSSRSPRRHRSRKKVPKAAAKALEESKTASRKPDYNWSPPGKSPLSKSPDGY*	352	40.49	MQPSTLLAIL		UniRef90_G5EH39	100	6.7e-188	10	2.84	Cys-rich
MGG_09666T0	Y (0.772)	-	Cytoplasmic effector	SP(Sec/SPI)	0.983825	0.016175	22-23	VVA-FT	0.6158	0	Not GPI-Anchored	-	0.994	Cytoplasm	Soluble	0.4646	0.2401	0.1449	0.7267	MPLPFPAFGLLLLSLLFCSVVAFTGPPKSIPVATKADPGLIEYYNGFNPKAALRMRKETIGINLDAGALAARWEKQNPQAIFYMYHFDSTDETAYAEMVSYVNHIDRWTEIDHDFQQFTLHVHIPWTSIKAHTKFVPGQQPETTVNPAWVPKGGE*	156	FTGPPKSIPVATKADPGLIEYYNGFNPKAALRMRKETIGINLDAGALAARWEKQNPQAIFYMYHFDSTDETAYAEMVSYVNHIDRWTEIDHDFQQFTLHVHIPWTSIKAHTKFVPGQQPETTVNPAWVPKGGE*	134	17.45	MPLPFPAFGL		UniRef90_A0A4P7NX22	98.1	5.8e-85	0	0	Cys-poor
MGG_09693T0	Y (0.95)	Y (0.669)	Cytoplasmic/apoplastic effector	SP(Sec/SPI)	0.998804	0.001196	19-20	VTA-NV	0.7233	0	Not GPI-Anchored	-	0.995	Extracellular	Soluble	0.3754	0.8371	0.124	0.9021	MVRVSTFAAILAMALSVTANVTPNDAGAKNVGTGNGQQFITGGCVNGTDCQSRCCAGNGENKGVCSNEVAANQNGKTGCGFEDPNKAQTVKEAKEQVKKQGF*	103	NVTPNDAGAKNVGTGNGQQFITGGCVNGTDCQSRCCAGNGENKGVCSNEVAANQNGKTGCGFEDPNKAQTVKEAKEQVKKQGF*	84	10.42	MVRVSTFAAI	transcript:MGG_09693T0|transcript:MGG_09693T0:1-309(+)	UniRef90_G5EI08	100	7.6e-49	6	7.14	Cys-rich
MGG_09724T0	Y (0.756)	-	Cytoplasmic effector	SP(Sec/SPI)	0.97859	0.02141	19-20	AAA-SD	0.4453	0	Not GPI-Anchored	-	0.989	Extracellular	Soluble	0.3711	0.9085	0.0983	0.9356	MKFSIFFMLAASITLGAAASDKRAAGDETDKEKKAKDKKAKDKKAKGKPAKGKPAKGRPAKGKPAKGKPAKPKPAPKPAPKPAPKPAPKPAPKPAPKPAPKTPATCQFGGLTGVCRNSFCIVGGTDTGINSACVIANL*	139	SDKRAAGDETDKEKKAKDKKAKDKKAKGKPAKGKPAKGRPAKGKPAKGKPAKPKPAPKPAPKPAPKPAPKPAPKPAPKPAPKTPATCQFGGLTGVCRNSFCIVGGTDTGINSACVIANL*	120	14.05	MKFSIFFMLA	transcript:MGG_09724T0|transcript:MGG_09724T0:1-417(+)	UniRef90_G4NAH0	100	6.9e-21	4	3.33	Cys-rich
MGG_09753T0	Y (0.767)	-	Cytoplasmic effector	SP(Sec/SPI)	0.989963	0.010037	21-22	VMA-LP	0.9507	0	Not GPI-Anchored	-	0.631	Extracellular	Soluble	0.4096	0.9383	0.2021	0.7853	MPDVKSLALFILLLPFYGVMALPIDPASGSLDAVDHGVPAVARDVQAAAATADTAQIETANEAEKRKKKGGGGGGGGGGGGGGGGGAGGFLEIGKDGLKLGGSGFGFGGGGGGGGRNGGGGGGGLGGSGGGGGGGGLPGLPAGLPGLGALFGSAGAGAGAGAGAGF*	167	LPIDPASGSLDAVDHGVPAVARDVQAAAATADTAQIETANEAEKRKKKGGGGGGGGGGGGGGGGGAGGFLEIGKDGLKLGGSGFGFGGGGGGGGRNGGGGGGGLGGSGGGGGGGGLPGLPAGLPGLGALFGSAGAGAGAGAGAGF*	146	14.53	MPDVKSLALF		UniRef90_G4NA34	100	2.5e-25	0	0	Cys-poor
MGG_09810T0	-	Y (0.541)	Apoplastic effector	SP(Sec/SPI)	0.890159	0.109841	22-23	AGA-AS	0.4973	0	Not GPI-Anchored	-	0.99	Extracellular	Soluble	0.3486	0.6103	0.0531	0.8895	MYGSTIALGFGLVSAIIGAAGAASVPNIVYRGDHRSPAIIHKQGGFFARGYAVGVEPDPKFPYHKHVEHNPFDPENLKSPFLSVSSRRDIAQFHIRHYMPENNKNYVYVYHINTTGVVKQYYHDVNALYAEDEVEHTFSYENEFLSDHPILWRAITGWDVVNPQGVIKETVTVENLMHMIASTRGGTPVTPEKVQRILDWAYVAYNGLDELKKATEEKLAKEKAGGQRGAARHVQPQLL*	240	ASVPNIVYRGDHRSPAIIHKQGGFFARGYAVGVEPDPKFPYHKHVEHNPFDPENLKSPFLSVSSRRDIAQFHIRHYMPENNKNYVYVYHINTTGVVKQYYHDVNALYAEDEVEHTFSYENEFLSDHPILWRAITGWDVVNPQGVIKETVTVENLMHMIASTRGGTPVTPEKVQRILDWAYVAYNGLDELKKATEEKLAKEKAGGQRGAARHVQPQLL*	218	26.84	MYGSTIALGF	transcript:MGG_09810T0|transcript:MGG_09810T0:172-891(+)	UniRef90_G4NIK3	100	1.9e-135	0	0	Cys-poor
MGG_09839T0	-	Y (0.5)	Apoplastic effector	SP(Sec/SPI)	0.994981	0.005019	18-19	AAA-AP	0.613	0	Not GPI-Anchored	-	0.991	Extracellular	Soluble	0.2971	0.8491	0.0769	0.8218	MKVSFVSSLLALPLLAAAAPKPEAAELSSRDVTVTQQELNGFMYMRQLASAAYCNSKDSLVGQKVTCSNNACPDIGAANVVNFAHLDTDIGIKADGAVFIDHTRGGIVMSFMGSKSWQSFMTDLDFTGSDSSEICSGCTVHYGIKLTYDIIEGALINALNSARAQWPSYQVVATGHSIGAGVATVAAARLRNRLNVDIQLYTFGSPRVGNDAFATFVTNQNRGRNYRITHYDDVVAALPPSWAGFAHVSPEYWLRRKDASDFNYPLSEVVVCEGINPKGCRNSMGTTLSGKAHGEYFGAISACY*	305	APKPEAAELSSRDVTVTQQELNGFMYMRQLASAAYCNSKDSLVGQKVTCSNNACPDIGAANVVNFAHLDTDIGIKADGAVFIDHTRGGIVMSFMGSKSWQSFMTDLDFTGSDSSEICSGCTVHYGIKLTYDIIEGALINALNSARAQWPSYQVVATGHSIGAGVATVAAARLRNRLNVDIQLYTFGSPRVGNDAFATFVTNQNRGRNYRITHYDDVVAALPPSWAGFAHVSPEYWLRRKDASDFNYPLSEVVVCEGINPKGCRNSMGTTLSGKAHGEYFGAISACY*	287	32.68	MKVSFVSSLL	transcript:MGG_09839T0|transcript:MGG_09839T0:233-1147(+)	UniRef90_G4NIH6	100	2.9e-173	8	2.79	Cys-rich
MGG_09844T0	Y (0.51)	Y (0.813)	Apoplastic/cytoplasmic effector	SP(Sec/SPI)	0.999094	0.000906	17-18	VTA-VD	0.9004	0	Not GPI-Anchored	-	0.992	Extracellular	Soluble	0.3491	0.8666	0.0517	0.9279	MKTFAIITAVLATAVTAVDIHLQNWGNCDDGGGGYICFGWNPDTCCSVNAGLFFASVSFRAIPGEWNLQCRGHAGPNCGAVREQQDSGGRGYVCLGNGPFGGGGYGFNNRKMVRGVTPRLAARDGESAGCVAPNVLYLADGTQYNYTAILEAKLPTEELVALNQAGASVAEIPESFAAFKLAEKLKL*	188	VDIHLQNWGNCDDGGGGYICFGWNPDTCCSVNAGLFFASVSFRAIPGEWNLQCRGHAGPNCGAVREQQDSGGRGYVCLGNGPFGGGGYGFNNRKMVRGVTPRLAARDGESAGCVAPNVLYLADGTQYNYTAILEAKLPTEELVALNQAGASVAEIPESFAAFKLAEKLKL*	171	19.63	MKTFAIITAV		UniRef90_G4NIG8	100	4e-104	8	4.68	Cys-rich
MGG_09848T0	Y (0.669)	-	Cytoplasmic effector	SP(Sec/SPI)	0.996801	0.003199	17-18	VLA-AP	0.7362	0	Not GPI-Anchored	-	0.995	Extracellular	Soluble	0.2416	0.9297	0.144	0.8433	MQFKAILVLASVATVLAAPAPIPSDVVEVYNAAPVAEVAQLDARQTAKEEITAAITEAVKDAVTALAVKGAKMGAQFVKDLKNWTKAREEFTKATVKEMWAAQTDKKAFPAAVCYNMGYKAEGAAGKIKVDLKSGLLKTDYDCFYMPGNSVFKGEGDGGYINLAIQSDSARCKFDSKAKSLTCK*	185	APAPIPSDVVEVYNAAPVAEVAQLDARQTAKEEITAAITEAVKDAVTALAVKGAKMGAQFVKDLKNWTKAREEFTKATVKEMWAAQTDKKAFPAAVCYNMGYKAEGAAGKIKVDLKSGLLKTDYDCFYMPGNSVFKGEGDGGYINLAIQSDSARCKFDSKAKSLTCK*	168	19.64	MQFKAILVLA	transcript:MGG_09848T0|transcript:MGG_09848T0:272-826(+)	UniRef90_G4NIG2	100	3.5e-89	4	2.38	Cys-rich
MGG_09988T0	Y (0.835)	-	Cytoplasmic effector	SP(Sec/SPI)	0.778595	0.221405	22-23	VMA-AF	0.6526	0	Not GPI-Anchored	-	0.996	Cytoplasm	Soluble	0.3479	0.2492	0.1226	0.7933	MQLNNTFAIVVACAAYLPAVMAAFDCTIERRLGTQTKARARTSAKAMPEMIPAESGKHTVIAGTRVWVYGDCRTYPTHLPDGSTISGRPFQASDVEEDCIELDVHGKPKQ*	111	AFDCTIERRLGTQTKARARTSAKAMPEMIPAESGKHTVIAGTRVWVYGDCRTYPTHLPDGSTISGRPFQASDVEEDCIELDVHGKPKQ*	89	11.98	MQLNNTFAIV					3	3.37	Cys-poor
MGG_10001T0	Y (0.69)	-	Cytoplasmic effector	SP(Sec/SPI)	0.990659	0.009341	18-19	AVS-AP	0.6353	0	Not GPI-Anchored	-	0.991	Cytoplasm	Soluble	0.3175	0.2395	0.2419	0.5755	MRFSSVFALSALIQAAVSAPIPSGTGTGNAVNAITDAATDSTPLKVATGVTATGGALYGLTGQGLASGVANGQAAVEAGEKTQAIGEEIGSRETQLAGLKDKQAGRKVATKGQTATNLNPVKGFQVWKEGGDVRRKAEGNLENAENDKAGIPRPGASGCKRSLGSACNNPALASGSSGNPSAAAAAAAKNGQNAAPAQKPAAAAALAQKPAAAAALAQKPAAAAALAQKPAAAAALAQKPAAAAANKIPPVRSGPVKPAGKGRV*	265	APIPSGTGTGNAVNAITDAATDSTPLKVATGVTATGGALYGLTGQGLASGVANGQAAVEAGEKTQAIGEEIGSRETQLAGLKDKQAGRKVATKGQTATNLNPVKGFQVWKEGGDVRRKAEGNLENAENDKAGIPRPGASGCKRSLGSACNNPALASGSSGNPSAAAAAAAKNGQNAAPAQKPAAAAALAQKPAAAAALAQKPAAAAALAQKPAAAAALAQKPAAAAANKIPPVRSGPVKPAGKGRV*	247	25.46	MRFSSVFALS	transcript:MGG_10001T0|transcript:MGG_10001T0:286-1080(+)	UniRef90_G4N9E5	100	3.4e-85	2	0.81	Cys-poor
MGG_10021T0	Y (0.892)	Y (0.549)	Cytoplasmic/apoplastic effector	SP(Sec/SPI)	0.993803	0.006197	21-22	ALS-AD	0.7175	0	Not GPI-Anchored	-	0.987	Extracellular	Soluble	0.3872	0.5715	0.1628	0.7819	MQRTILYTIFTILAAAGPALSADDNKTTCFTGGSGTFRKDDAVDLVAAMRVTPNEDNVIFSEDANFDLDASAQACFANLEFFAFSRETTNAVLADACDKIIKDCCPNPGLCSGGQWDLRKLEYYQKQASIEDD*	134	ADDNKTTCFTGGSGTFRKDDAVDLVAAMRVTPNEDNVIFSEDANFDLDASAQACFANLEFFAFSRETTNAVLADACDKIIKDCCPNPGLCSGGQWDLRKLEYYQKQASIEDD*	113	14.5	MQRTILYTIF		UniRef90_G4N9C4	100	2.7e-70	6	5.31	Cys-rich
MGG_10080T0	Y (0.763)	-	Cytoplasmic effector	SP(Sec/SPI)	0.531919	0.468081	22-23	VSS-WF	0.2795	0	Not GPI-Anchored	-	0.994	Extracellular	Soluble	0.1831	0.9033	0.0921	0.8904	SAFSYVSCFFVLLLNFKMRVSSWFKFTVLAALGPQALAEVLADHGADKAGLVSRELPYDLGEPAPCPDDKGRLGSYPPRIPPSILKKLIDGSKSSSSSSSSSSSSSASSSSSSSSSSSSSSSSSKVRSKRSQDCREKLPASAENDHDEKGRSPQWRKGKGLPQNRWSNHMMPGIGEHEGFPRQSNSAPQGQITARGDYPRSGKLGVDAEGNAIYKARHGRSTRLVARGDDDPDSGRGGVDLDGNPIYKTAKGHRFHRNRKLQVA*	265	WFKFTVLAALGPQALAEVLADHGADKAGLVSRELPYDLGEPAPCPDDKGRLGSYPPRIPPSILKKLIDGSKSSSSSSSSSSSSSASSSSSSSSSSSSSSSSSKVRSKRSQDCREKLPASAENDHDEKGRSPQWRKGKGLPQNRWSNHMMPGIGEHEGFPRQSNSAPQGQITARGDYPRSGKLGVDAEGNAIYKARHGRSTRLVARGDDDPDSGRGGVDLDGNPIYKTAKGHRFHRNRKLQVA*	243	28.34	SAFSYVSCFF	transcript:MGG_10080T0|transcript:MGG_10080T0:2-796(+)	UniRef90_A0A4P7NI63	96.4	1.4e-86	2	0.82	Cys-poor
MGG_10217T0	Y (0.951)	-	Cytoplasmic effector	SP(Sec/SPI)	0.998199	0.001801	22-23	ANA-AG	0.9435	0	Not GPI-Anchored	-	0.995	Cytoplasm	Soluble	0.4823	0.3473	0.0594	0.9049	MRFTGIVAFVTATCLTVTPANAAGCIGCAPSAPKEYDCAVEIRHKELEEPFLEIHAKFNDVIPIGVGLETRRIWLWQCSVLCDDVPAYWILKTWALRELPSITPEYHKECIDKAHEAKGSKSKGSKSKGSKSKGSKSKGSKSKGSKSKGH*	151	AGCIGCAPSAPKEYDCAVEIRHKELEEPFLEIHAKFNDVIPIGVGLETRRIWLWQCSVLCDDVPAYWILKTWALRELPSITPEYHKECIDKAHEAKGSKSKGSKSKGSKSKGSKSKGSKSKGSKSKGH*	129	16.39	MRFTGIVAFV		UniRef90_A0A151V4Q0	100	9.3e-64	6	4.65	Cys-rich
MGG_10237T0	Y (0.748)	-	Cytoplasmic effector	SP(Sec/SPI)	0.848214	0.151786	18-19	AAA-LP	0.4624	0	Not GPI-Anchored	-	0.993	Cytoplasm|Extracellular	Soluble	0.5209	0.6973	0.1134	0.9427	MKLTQAAVYAILAYTAAALPTAPMGKADMGKADVARRDGGKADVAGKADVFARDLGKADVAGKADVITRRDGGKADVAGKADVARRDGGKADVAGKADVARRDGGKADVAGKADVARRDGGKADVAGKADVARRDGGKADVAGKADVARRDGGKADVAGKADVARRDGGKADVAGKADVARRDGGKADVAGKADVARRDGGKADVAGKADVARRDGGKADVAGKADVARRDGGKADVAGKADVARRDGGKADMEDSY*	258	LPTAPMGKADMGKADVARRDGGKADVAGKADVFARDLGKADVAGKADVITRRDGGKADVAGKADVARRDGGKADVAGKADVARRDGGKADVAGKADVARRDGGKADVAGKADVARRDGGKADVAGKADVARRDGGKADVAGKADVARRDGGKADVAGKADVARRDGGKADVAGKADVARRDGGKADVAGKADVARRDGGKADVAGKADVARRDGGKADVAGKADVARRDGGKADMEDSY*	240	25.58	MKLTQAAVYA					0	0	Cys-poor
MGG_10282T0	Y (0.702)	Y (0.765)	Apoplastic/cytoplasmic effector	SP(Sec/SPI)	0.968076	0.031924	21-22	VLA-VA	0.4641	0	Not GPI-Anchored	-	0.992	Cytoplasm|Extracellular	Soluble	0.544	0.6382	0.0739	0.8459	MHSASFLATAVIAGMASPVLAVALPADPAPAPAPVRPVFGCFVRMSIVTTDKDSTSINSGDLIPTTNPGQVDFKDGSDTITVKLDKNCQPVGNIKHRKEVQFNALQKLTKNGGPFTDPDQPFITF*	126	VALPADPAPAPAPVRPVFGCFVRMSIVTTDKDSTSINSGDLIPTTNPGQVDFKDGSDTITVKLDKNCQPVGNIKHRKEVQFNALQKLTKNGGPFTDPDQPFITF*	105	13.22	MHSASFLATA	transcript:MGG_10282T0|transcript:MGG_10282T0:1-378(+)	UniRef90_G5EHK3	100	5.1e-63	2	1.9	Cys-poor
MGG_10315T0	Y (0.958)	Y (0.897)	Cytoplasmic/apoplastic effector	SP(Sec/SPI)	0.998752	0.001248	19-20	VQA-IP	0.7493	0	Not GPI-Anchored	-	0.987	Extracellular	Soluble	0.4377	0.9311	0.1918	0.8168	MFSLKTVVLALAAAAFVQAIPAPGEGPSVSMAQQKCGAEKVVSCCNSKELKNSKSGAEIPIDVLSGECKNIPINILTINQLIPINNFCSDTVSCCSGEQIGLVNIQCTPILS*	113	IPAPGEGPSVSMAQQKCGAEKVVSCCNSKELKNSKSGAEIPIDVLSGECKNIPINILTINQLIPINNFCSDTVSCCSGEQIGLVNIQCTPILS*	94	11.64	MFSLKTVVLA	transcript:MGG_10315T0|transcript:MGG_10315T0:184-522(+)	UniRef90_P52751	100	3.8e-54	8	8.51	Cys-rich
MGG_10335T0	Y (0.825)	Y (0.532)	Cytoplasmic/apoplastic effector	SP(Sec/SPI)	0.988101	0.011899	21-22	VIA-AT	0.6963	0	Not GPI-Anchored	-	0.996	Extracellular	Soluble	0.2771	0.8542	0.2911	0.9075	MQVGQLVFVAIGLSLLHVVIAATDLTETDTIAGADTRLVPGCLVKLYRPPKYIGCFDRSILVGAKCIPVQTTWKIKGHDISVWNGCSTVKGINLPKGWFVKGESAQCKVWHRKQ*	115	ATDLTETDTIAGADTRLVPGCLVKLYRPPKYIGCFDRSILVGAKCIPVQTTWKIKGHDISVWNGCSTVKGINLPKGWFVKGESAQCKVWHRKQ*	94	12.49	MQVGQLVFVA		UniRef90_G5EI30	100	5.6e-61	5	5.32	Cys-rich
MGG_10394T0	Y (0.515)	-	Cytoplasmic effector	SP(Sec/SPI)	0.960153	0.039847	17-18	VLA-AP	0.6772	0	Not GPI-Anchored	-	0.995	Extracellular	Soluble	0.2155	0.7702	0.1541	0.806	MQFKNMLLLASATSVLAAPTTLEAPVANVDAAVPAIEFGTAGHIETQAAAEEPEHSLVERQAISGAIIGALTPILQDLATKAVNEAIKQAGIFIKDLRNWTAAREAFTQATVREMWYSNPDPAKYPAVVCYNKGYHLERPEGIAGWTKVELKTGFLHTDYDCMYMEGNNNFYTWSDGGFINYAFGIDRNRCEFDRSTGDILCR*	204	APTTLEAPVANVDAAVPAIEFGTAGHIETQAAAEEPEHSLVERQAISGAIIGALTPILQDLATKAVNEAIKQAGIFIKDLRNWTAAREAFTQATVREMWYSNPDPAKYPAVVCYNKGYHLERPEGIAGWTKVELKTGFLHTDYDCMYMEGNNNFYTWSDGGFINYAFGIDRNRCEFDRSTGDILCR*	187	22.39	MQFKNMLLLA	transcript:MGG_10394T0|transcript:MGG_10394T0:796-1407(+)	UniRef90_G4NG91	100	3.3e-112	4	2.14	Cys-rich
MGG_10424T0	Y (0.64)	Y (0.535)	Cytoplasmic/apoplastic effector	SP(Sec/SPI)	0.683086	0.316914	24-25	GSA-LP	0.3436	0	Not GPI-Anchored	-	0.991	Extracellular	Soluble	0.3829	0.9852	0.0615	0.9191	MFERDKRLSVMTLAALATTALGSALPPRHTPPLSTRSTALHTGDITYFHPALGACGRTNGDDDLIGSLPQSFFDRYTPGGNPNLNSLCGTRVRVRRGDRHVDVEVVDRCVGCADGDIDISIGAFKHIADVGEGRVGGSWEQI*	143	LPPRHTPPLSTRSTALHTGDITYFHPALGACGRTNGDDDLIGSLPQSFFDRYTPGGNPNLNSLCGTRVRVRRGDRHVDVEVVDRCVGCADGDIDISIGAFKHIADVGEGRVGGSWEQI*	119	15.2	MFERDKRLSV	transcript:MGG_10424T0|transcript:MGG_10424T0:1-429(+)	UniRef90_G4NGB7	100	7e-77	4	3.36	Cys-rich
MGG_10449T0	-	Y (0.599)	Apoplastic effector	SP(Sec/SPI)	0.942396	0.057604	16-17	ALG-AR	0.5055	0	Not GPI-Anchored	-	0.984	Extracellular	Soluble	0.4576	0.9614	0.2105	0.8915	MRVTATLVCILPLALGARLLKARGGTPLNSYIVVLKETYNGGEVTISDVEDGLGDVNKSQTYTSAVGFRGFAAKLNATQLDALKSSPKVDYIEEDAMVHISGSVTSQTGADWGLARLSSRAPNDTTYRYDATAGTGTCAYVIDTGIMIDHSEFEGRATWAGNFVDKNDTDGNGHGTHVAGTIGGVTYGVAKQTRLFAVKVLDSSGSGTNSQIIAGMNFVVQDAPKRNCSKGVVVNMSLGGEQSTAVNSAARAVVQAGYFLAVAAGNESNDTKLYSPSSEESVCAVGATTRNDSMASYSNFGAGVALFAPGSDIKSAWNDGKTKSISGTSMATPHVAGLGAYLMGIRGPMSGSAVCDLVKKSALRGKVSGLPSGTANRLAYNGGA*	385	ARLLKARGGTPLNSYIVVLKETYNGGEVTISDVEDGLGDVNKSQTYTSAVGFRGFAAKLNATQLDALKSSPKVDYIEEDAMVHISGSVTSQTGADWGLARLSSRAPNDTTYRYDATAGTGTCAYVIDTGIMIDHSEFEGRATWAGNFVDKNDTDGNGHGTHVAGTIGGVTYGVAKQTRLFAVKVLDSSGSGTNSQIIAGMNFVVQDAPKRNCSKGVVVNMSLGGEQSTAVNSAARAVVQAGYFLAVAAGNESNDTKLYSPSSEESVCAVGATTRNDSMASYSNFGAGVALFAPGSDIKSAWNDGKTKSISGTSMATPHVAGLGAYLMGIRGPMSGSAVCDLVKKSALRGKVSGLPSGTANRLAYNGGA*	369	39.52	MRVTATLVCI		UniRef90_G4MY16	100	6.9e-212	4	1.08	Cys-rich
MGG_10455T0	Y (0.574)	Y (0.806)	Apoplastic/cytoplasmic effector	SP(Sec/SPI)	0.932767	0.067233	18-19	SAA-VD	0.3007	0	Not GPI-Anchored	-	0.994	Extracellular	Soluble	0.3281	0.966	0.1502	0.9142	MQIFATALMAAAGVLSAAVDPAAVARQSIQTRASGDQMAFSNVILNSAAYNVFLTADIRYPAGTEPPRPKDSVPNVQNKVATNTNFDEDPNIVYVLQCTGNGFRGDCTVFGAPKGRCVSYFDFNSQGKKDISDRFNNKITSLSTNTGGVCQFYKYTGCDESGWDRGLATSYNDNLAVPLKQDPRTMLYQNKITSWRC*	198	VDPAAVARQSIQTRASGDQMAFSNVILNSAAYNVFLTADIRYPAGTEPPRPKDSVPNVQNKVATNTNFDEDPNIVYVLQCTGNGFRGDCTVFGAPKGRCVSYFDFNSQGKKDISDRFNNKITSLSTNTGGVCQFYKYTGCDESGWDRGLATSYNDNLAVPLKQDPRTMLYQNKITSWRC*	180	21.48	MQIFATALMA		UniRef90_G4MY24	100	7.3e-109	6	3.33	Cys-rich
MGG_10456T0	Y (0.73)	Y (0.859)	Apoplastic/cytoplasmic effector	SP(Sec/SPI)	0.979585	0.020415	16-17	ASA-AT	0.7125	0	Not GPI-Anchored	-	0.995	Extracellular	Soluble	0.2761	0.9957	0.0925	0.9175	MQFISTFLALAATASAATLVPRQQAFFVKSFQAACIPHSVRCTYSFNITSDPAVFPEGSHCEITLNGPDKLPAVTQAPCDNSPFKFDVKPQDGGLYLAASQPINSRTNQDYCHKIPADQLVTDNNGAVQTQRYTGPADFQVSIFECDRK*	150	ATLVPRQQAFFVKSFQAACIPHSVRCTYSFNITSDPAVFPEGSHCEITLNGPDKLPAVTQAPCDNSPFKFDVKPQDGGLYLAASQPINSRTNQDYCHKIPADQLVTDNNGAVQTQRYTGPADFQVSIFECDRK*	134	16.25	MQFISTFLAL		UniRef90_G4MY25	100	8.4e-81	6	4.48	Cys-rich
MGG_10458T0	Y (0.525)	-	Cytoplasmic effector	SP(Sec/SPI)	0.979544	0.020456	18-19	SFA-LP	0.5412	0	Not GPI-Anchored	-	0.995	Extracellular	Soluble	0.3418	0.8401	0.0791	0.8848	MRCSVLSSMWLLATASFALPSGDYSSHASNPGVKRASEPAHQSFENWYTETATAPQLDERASEPFENWYTEKAAAPPLDKRAPAGPPAGKGVYTKAEWPWLEKKAAADATVDGLKNTTATLVDMFGKAKMPWIVSGGWALILYGQPNSKTTDMDIVIQTAMPNLKKLLAADPRFYVGAPGTWPDTEYLQVFFKNQDKFFDIDMIIAGNKESAKELGPVTKAISTTFSNAKLSVPVIATGPLFMSKAQGLANVKRSKDEQDVADISYLVETFPKDLTDMSTKLALETRKAVVNSFTKLKSKSLDKVIDKVKALLKV*	316	LPSGDYSSHASNPGVKRASEPAHQSFENWYTETATAPQLDERASEPFENWYTEKAAAPPLDKRAPAGPPAGKGVYTKAEWPWLEKKAAADATVDGLKNTTATLVDMFGKAKMPWIVSGGWALILYGQPNSKTTDMDIVIQTAMPNLKKLLAADPRFYVGAPGTWPDTEYLQVFFKNQDKFFDIDMIIAGNKESAKELGPVTKAISTTFSNAKLSVPVIATGPLFMSKAQGLANVKRSKDEQDVADISYLVETFPKDLTDMSTKLALETRKAVVNSFTKLKSKSLDKVIDKVKALLKV*	298	34.45	MRCSVLSSMW	transcript:MGG_10458T0|transcript:MGG_10458T0:1-948(+)	UniRef90_G4MY27	100	2.2e-155	0	0	Cys-poor
MGG_10467T0	-	Y (0.64)	Apoplastic effector	SP(Sec/SPI)	0.970248	0.029752	19-20	ATA-QN	0.6408	0	Not GPI-Anchored	-	0.967	Extracellular	Lipid anchor|Soluble	0.1546	0.7905	0.455	0.7122	MLISTHLVVFASTAALATAQNTRGDGGSSNVQLTTVTPPTASVTVTPPIQTGCPTATTTGVRCSTCIVPACLHISTITQSCGCPTPVPTQTLDWPCEGGCGGLSCATSYVVAQLALGCPSSGSTSFVQPPTQPPPSGGLPTTTSDGQVATSSGLAPGPTAAAGRIMPFKFWM*	173	QNTRGDGGSSNVQLTTVTPPTASVTVTPPIQTGCPTATTTGVRCSTCIVPACLHISTITQSCGCPTPVPTQTLDWPCEGGCGGLSCATSYVVAQLALGCPSSGSTSFVQPPTQPPPSGGLPTTTSDGQVATSSGLAPGPTAAAGRIMPFKFWM*	154	17.11	MLISTHLVVF		UniRef90_G4MYE3	100	1.1e-89	10	6.49	Cys-rich
MGG_10484T0	Y (0.855)	Y (0.55)	Cytoplasmic/apoplastic effector	SP(Sec/SPI)	0.995162	0.004838	18-19	VAA-TP	0.5089	0	Not GPI-Anchored	-	0.979	Extracellular	Soluble	0.3628	0.9359	0.2432	0.8635	MRAGIVALLLTAATAVAATPVPQNAQHQMTVRQNNNNNNNQNNQNQNNQNQNNQNQNNQNQNNQNNQNQNQNQNQNQNQNQNQNQNQNQNQNQNQNQNQNQNQNQNQNQNQNQNQNQNQNQNQNQNQNQNQNNNQNNQNNNQNQNDNNQNNNNGNQNNNNGDANADNGNAGNGNADAGGAADFGTCVPTISFEFGRGNRGANEGTFLPLDPAILRGQSDALNPNIITNRVCDQLGAQTCGANQAAVDLCLDAKAQVAAAGTKDATTADLFNGLLGF*	277	TPVPQNAQHQMTVRQNNNNNNNQNNQNQNNQNQNNQNQNNQNQNNQNNQNQNQNQNQNQNQNQNQNQNQNQNQNQNQNQNQNQNQNQNQNQNQNQNQNQNQNQNQNQNQNQNQNNNQNNQNNNQNQNDNNQNNNNGNQNNNNGDANADNGNAGNGNADAGGAADFGTCVPTISFEFGRGNRGANEGTFLPLDPAILRGQSDALNPNIITNRVCDQLGAQTCGANQAAVDLCLDAKAQVAAAGTKDATTADLFNGLLGF*	259	30.08	MRAGIVALLL		UniRef90_G4MYG1	100	3.8e-47	4	1.54	Cys-rich
MGG_10514T0	-	Y (0.695)	Apoplastic effector	SP(Sec/SPI)	0.954922	0.045078	18-19	AKA-FW	0.8718	0	Not GPI-Anchored	-	0.969	Extracellular	Soluble	0.2875	0.8758	0.1062	0.9215	MKLMPQIAALALASSAKAFWILNCGNPVVVDRVDPLATPGQIPGRHVHTVMGGNAFSANLTTYEQTQKSTCTSCSVTKDLSNYWFPQLFFRFDNGSFAAVKNSGGSLIYYLHRHDKKEPEYAKGLQPFPEGFRMIAGEPLARQARNDTDQGKRQTKAVSFACLRGEPTPATPYLPKMRCKNGMRAQIHFPACWNGKDNDSPDHKSHVAYPSGVDNGICPPGFPKRLITLFSEVIYQVDKFDAFWDPNDASKPQPFVFSHGDPTGYGYHGDFQNGWDTAVLKAGIKDCNEGVRSVEQCSAFNGLVQKGDAMKKCVNKPQVDEKVFGVLGSLPGCNPVPEQSKIVHPAIMATCAATSESGQQDITKDTGVLKVSRAARRKVKRSNN*	385	FWILNCGNPVVVDRVDPLATPGQIPGRHVHTVMGGNAFSANLTTYEQTQKSTCTSCSVTKDLSNYWFPQLFFRFDNGSFAAVKNSGGSLIYYLHRHDKKEPEYAKGLQPFPEGFRMIAGEPLARQARNDTDQGKRQTKAVSFACLRGEPTPATPYLPKMRCKNGMRAQIHFPACWNGKDNDSPDHKSHVAYPSGVDNGICPPGFPKRLITLFSEVIYQVDKFDAFWDPNDASKPQPFVFSHGDPTGYGYHGDFQNGWDTAVLKAGIKDCNEGVRSVEQCSAFNGLVQKGDAMKKCVNKPQVDEKVFGVLGSLPGCNPVPEQSKIVHPAIMATCAATSESGQQDITKDTGVLKVSRAARRKVKRSNN*	367	42.08	MKLMPQIAAL		UniRef90_A0A6P8B5E0	92.7	5.1e-215	12	3.27	Cys-rich
MGG_10531T0	Y (0.763)	Y (0.57)	Cytoplasmic/apoplastic effector	SP(Sec/SPI)	0.99978	0.00022	17-18	AQA-AD	0.9613	0	Not GPI-Anchored	-	0.993	Extracellular	Soluble	0.2195	0.9446	0.0432	0.9013	MQLIIFLTAALAAVAQAADVCGASGSSCGGTLRCCNGIAAGSCCRFGASTSVRFTLPANSRGQAYTNGDCTGNSLTFSTANAGTFCLAWTGRGSGRWLEGRSLVKVRSDGTEASAQEECEEPNAFYNEQGMEITARDAALLDQE*	145	ADVCGASGSSCGGTLRCCNGIAAGSCCRFGASTSVRFTLPANSRGQAYTNGDCTGNSLTFSTANAGTFCLAWTGRGSGRWLEGRSLVKVRSDGTEASAQEECEEPNAFYNEQGMEITARDAALLDQE*	128	14.9	MQLIIFLTAA		UniRef90_G4MKE6	100	1.1e-72	9	7.03	Cys-rich
MGG_10542T0	-	Y (0.563)	Apoplastic effector	SP(Sec/SPI)	0.990414	0.009586	20-21	AAA-LP	0.3937	0	Not GPI-Anchored	-	0.993	Cytoplasm	Soluble	0.5877	0.4364	0.1115	0.814	MQFSLAILTTLFLGTATAAALPAAPEGQAAAAKTLVKVNLPAPDNWLTGSRLFPANIIASYNAELKDYATADAWNAFVLDKCQSFTACTSTASYQAINSGSTGGRYWFGEVYRGGATTPADYERVPDAAFGVTNSQMYTIQA*	143	LPAAPEGQAAAAKTLVKVNLPAPDNWLTGSRLFPANIIASYNAELKDYATADAWNAFVLDKCQSFTACTSTASYQAINSGSTGGRYWFGEVYRGGATTPADYERVPDAAFGVTNSQMYTIQA*	123	15	MQFSLAILTT		UniRef90_G4MKF5	100	1.4e-72	2	1.63	Cys-poor
MGG_10557T0	Y (0.853)	-	Cytoplasmic effector	SP(Sec/SPI)	0.937355	0.062645	30-31	AVA-AP	0.5144	0	Not GPI-Anchored	-	0.994	Extracellular	Soluble	0.1362	0.9633	0.0226	0.9443	KKPPKTAKMQTSYATISQLALAFLAAQAVAAPVAAVAGSGTELDARSPVPVKMCGRFQDQGFGCVRQCYGSNCADVPRSKPAKRDVEGRDGEVEKRTPVPVQMCGNMPDQGFGCVTQCYGSTNCRTTARSKPAKRDAEGEDGEVEKRTPVPAKMCGGFPDLGFGCVTQCYGSRCGESPRSKPAKREEDDGAQAAQTSEDEAGADEE*	207	APVAAVAGSGTELDARSPVPVKMCGRFQDQGFGCVRQCYGSNCADVPRSKPAKRDVEGRDGEVEKRTPVPVQMCGNMPDQGFGCVTQCYGSTNCRTTARSKPAKRDAEGEDGEVEKRTPVPAKMCGGFPDLGFGCVTQCYGSRCGESPRSKPAKREEDDGAQAAQTSEDEAGADEE*	177	21.75	KKPPKTAKMQ	transcript:MGG_10557T0|transcript:MGG_10557T0:3-623(+)	UniRef90_G5EHT7	100	2.8e-79	12	6.78	Cys-rich
MGG_10559T0	Y (0.732)	-	Cytoplasmic effector	SP(Sec/SPI)	0.998046	0.001954	18-19	ALA-AP	0.9124	0	Not GPI-Anchored	-	0.976	Cell membrane	Peripheral	0.4273	0.0743	0.6811	0.379	MRFIFPLVIAGLAHVALAAPVRSSESAHSIVSRGTEVYGVSTGEVLSKRAAVIAAGAYGDDDDSDDGWGESTAQRNRRKQHEKEARLLKAEEKKRLKEEQAKKRAAQKAEREAQREAKAAMKKQAGEAGQKSGCCGLLPGGN*	143	APVRSSESAHSIVSRGTEVYGVSTGEVLSKRAAVIAAGAYGDDDDSDDGWGESTAQRNRRKQHEKEARLLKAEEKKRLKEEQAKKRAAQKAEREAQREAKAAMKKQAGEAGQKSGCCGLLPGGN*	125	15.23	MRFIFPLVIA	transcript:MGG_10559T0|transcript:MGG_10559T0:1-429(+)	UniRef90_G4NKR3	100	5.6e-18	2	1.6	Cys-poor
MGG_10630T0	Y (0.65)	Y (0.746)	Apoplastic/cytoplasmic effector	SP(Sec/SPI)	0.991265	0.008735	18-19	AAS-QQ	0.5942	0	Not GPI-Anchored	-	0.991	Extracellular	Soluble	0.4261	0.8692	0.1484	0.9185	MLLQTITTLTLLAGFAASQQTCALSTGQQGLCLSTSNCRSSGGTSTPNLCPGTPADVQCCTYGTCTVPAQANLTGLCVPSASCTDGTVTRGLCPGDAGITCCTWRSCSAGGVPGSCVPAEGCAGGTSTSGLCPGPKGVRCCDYGRCKADGRDGFCQRRGTCGGTVVAGGGCATALGVDCCLSAGGGGGGEECGPPKLNQASLDLVKEFEGWFPDICKTLTSMSCM*	226	QQTCALSTGQQGLCLSTSNCRSSGGTSTPNLCPGTPADVQCCTYGTCTVPAQANLTGLCVPSASCTDGTVTRGLCPGDAGITCCTWRSCSAGGVPGSCVPAEGCAGGTSTSGLCPGPKGVRCCDYGRCKADGRDGFCQRRGTCGGTVVAGGGCATALGVDCCLSAGGGGGGEECGPPKLNQASLDLVKEFEGWFPDICKTLTSMSCM*	208	22.21	MLLQTITTLT		UniRef90_A0A6P8BAL6	73.3	1.1e-57	27	12.98	Cys-rich
MGG_10661T0	Y (0.865)	-	Cytoplasmic effector	SP(Sec/SPI)	0.994756	0.005244	18-19	AAA-AP	0.8402	0	Not GPI-Anchored	-	0.996	Cytoplasm|Extracellular	Soluble	0.5084	0.9169	0.1716	0.8893	MKCTTAAALVCLVASAAAAPTPKPFIPPSDLFKGFNQFNGESVYNGLFNKDGPSKDKSKEFDQKKATVKPYKYEDALKWDGSGSEPYDWGFNWSRRPFRNGFPGESTEDQKKKEEERKKKDEEERKKDEERKKKEEEERKKKEEDEKNKDNKDNKGDWKIKNFNRKCTNGGNGNDESKDKDCTIRFEIEQPGKSTSKCEYKIDSLRASISNHKCNDNGNEYNIGAQWSDFFGPDKGFTTLSVVDQKNKRIVWPAYSDTELKNGQNFSPDKTYKSQEVPK*	280	APTPKPFIPPSDLFKGFNQFNGESVYNGLFNKDGPSKDKSKEFDQKKATVKPYKYEDALKWDGSGSEPYDWGFNWSRRPFRNGFPGESTEDQKKKEEERKKKDEEERKKDEERKKKEEEERKKKEEDEKNKDNKDNKGDWKIKNFNRKCTNGGNGNDESKDKDCTIRFEIEQPGKSTSKCEYKIDSLRASISNHKCNDNGNEYNIGAQWSDFFGPDKGFTTLSVVDQKNKRIVWPAYSDTELKNGQNFSPDKTYKSQEVPK*	262	32.09	MKCTTAAALV		UniRef90_G4MS17	100	5.8e-128	4	1.53	Cys-rich
MGG_10725T0	Y (0.825)	-	Cytoplasmic effector	SP(Sec/SPI)	0.912711	0.087289	21-22	VLA-SN	0.7213	0	Not GPI-Anchored	-	0.994	Cytoplasm	Soluble	0.6818	0.2316	0.2079	0.8011	MHVSKFAQLAALLAVAAPVLASNQATDSPRGVAKFPNSAGASPAGAYAGSPRRAEKAAARCEARRRIQARTEPTSLDPPTPLEPETVTLPGHIRPVKVKSFKKKILPEGNPSPKAPPDSAGLDKRTTHNWAVGVELIDGYRRNTLGIPASSLTKNPTLVLTGKPKEGDEAKKPEESTKPKEPQEKPKA*	189	SNQATDSPRGVAKFPNSAGASPAGAYAGSPRRAEKAAARCEARRRIQARTEPTSLDPPTPLEPETVTLPGHIRPVKVKSFKKKILPEGNPSPKAPPDSAGLDKRTTHNWAVGVELIDGYRRNTLGIPASSLTKNPTLVLTGKPKEGDEAKKPEESTKPKEPQEKPKA*	168	19.94	MHVSKFAQLA		UniRef90_G4MXG8	100	3.8e-70	1	0.6	Cys-poor
MGG_10774T0	Y (0.852)	-	Cytoplasmic effector	SP(Sec/SPI)	0.804901	0.195099	18-19	TVA-RW	0.5688	0	Not GPI-Anchored	-	0.987	Cytoplasm	Soluble	0.5534	0.4876	0.2965	0.7799	MLLLLLLLLPVPDIRTVARWLSVEMAPRLNFLMPTSLGEPQRHRDPFRGKSLCEVDDAVGSRCTWAEPEAQQPKTHFSVAVTVVVADVHMHFVFNFGCDFRNHAKAEVLSSIEKMADGAHLDGNIS*	127	RWLSVEMAPRLNFLMPTSLGEPQRHRDPFRGKSLCEVDDAVGSRCTWAEPEAQQPKTHFSVAVTVVVADVHMHFVFNFGCDFRNHAKAEVLSSIEKMADGAHLDGNIS*	109	14.07	MLLLLLLLLP	transcript:MGG_10774T0|transcript:MGG_10774T0:1-381(+)	UniRef90_G4NBM2	100	4.2e-65	3	2.75	Cys-poor
MGG_10780T0	Y (0.881)	Y (0.538)	Cytoplasmic/apoplastic effector	SP(Sec/SPI)	0.990627	0.009373	18-19	VHA-NT	0.8457	0	Not GPI-Anchored	-	0.994	Extracellular	Soluble	0.4692	0.7586	0.1516	0.9186	MRPCNLFATLTLALSVHANTGNIQNPDALAARSTVGGAGNEFNTNGFANHGTGQPAANQKSGPAGRGPSNRAAHRACHRRGGKLVPHGAGRRQGGKLMARAAVDDDDDAKSCVTDDGNSGYYQDFGDLPGGGFDDPGTDTEPTVVDK*	148	NTGNIQNPDALAARSTVGGAGNEFNTNGFANHGTGQPAANQKSGPAGRGPSNRAAHRACHRRGGKLVPHGAGRRQGGKLMARAAVDDDDDAKSCVTDDGNSGYYQDFGDLPGGGFDDPGTDTEPTVVDK*	130	15.09	MRPCNLFATL		UniRef90_G4NBN3	100	2.9e-62	2	1.54	Cys-poor
MGG_10781T0	-	Y (0.773)	Apoplastic effector	SP(Sec/SPI)	0.982568	0.017432	20-21	ATG-LV	0.5237	0	Not GPI-Anchored	-	0.986	Extracellular	Soluble	0.2319	0.9919	0.0502	0.8982	MRFFTTLPFMATAVLGLATGLVDRADLPDGGYVFNHYDNGTVTALPLDTPGAEEILIKPIVPKAEPEAEHGIQKRWVTCSPGNTLDPAGVDEGVRQLQSFHATNSKNWAGPGGRYLSSGDRNAVIRFISRGMMVYYCIDTKWWTGNLDIADIDYALRNMDSVCRRYTASHFQWDSPEIVGKADVNLAVCCGGGNC*	196	LVDRADLPDGGYVFNHYDNGTVTALPLDTPGAEEILIKPIVPKAEPEAEHGIQKRWVTCSPGNTLDPAGVDEGVRQLQSFHATNSKNWAGPGGRYLSSGDRNAVIRFISRGMMVYYCIDTKWWTGNLDIADIDYALRNMDSVCRRYTASHFQWDSPEIVGKADVNLAVCCGGGNC*	176	21.33	MRFFTTLPFM		UniRef90_G4NBN4	100	5.7e-114	6	3.41	Cys-rich
MGG_10827T0	Y (0.826)	-	Cytoplasmic effector	SP(Sec/SPI)	0.69472	0.30528	20-21	PSA-SD	0.1679	0	Not GPI-Anchored	-	0.992	Cytoplasm	Soluble	0.715	0.2855	0.1495	0.7555	MKHLAAYLLLGLAGNESPSASDIKTVLESVGIEADDERLEKLISELKGKDIKELIAEGSAKLASVPSGGGGGGGAAAAAGGAAPEAAKEEEKEEEKEESDEDMGFGLFD*	110	SDIKTVLESVGIEADDERLEKLISELKGKDIKELIAEGSAKLASVPSGGGGGGGAAAAAGGAAPEAAKEEEKEEEKEESDEDMGFGLFD*	90	11.08	MKHLAAYLLL	transcript:MGG_10827T0|transcript:MGG_10827T0:147-476(+)	UniRef90_A0A6P8BET9	100	4.3e-26	0	0	Cys-poor
MGG_10897T0	Y (0.801)	-	Cytoplasmic effector	SP(Sec/SPI)	0.988296	0.011704	19-20	VQA-LA	0.8146	0	Not GPI-Anchored	-	0.994	Cytoplasm	Soluble	0.6496	0.0725	0.3824	0.5269	MRLFKLATVLVVAASGVQALAITRDGIDNQAVQVNARRDANAKLVARANEGQGANEVVPPFHDGATSPVQSVEGSDGNAPRAGRRQRLRQKMTAQWNNAVTGWGPKAVDSCKCAAKSAYSKCKCVAEKFADSRRKKSSAATATSSDQPNLESQGGETAAAAPKTSFLETCKHGIKYAGEKGQVLGCKLKDMAQERFPKLRKSTASNGIEIAGSPIPRTRSEGSQEHRVEKRGRDEHEQEQEIEKLWGNDDFGAPRGRAYLEKPKPRVSTSDGEATGPVSDKRKWQQSIGDKCKCFGQKVGEQMSKAGKACKCVNKRAIPTMTDACESGKAACKPVYDRIAPAINNACESGKAACKPVYDRIAPAINNACESGKAACKPVYDRVAPAISSACESGKAACK…	658	LAITRDGIDNQAVQVNARRDANAKLVARANEGQGANEVVPPFHDGATSPVQSVEGSDGNAPRAGRRQRLRQKMTAQWNNAVTGWGPKAVDSCKCAAKSAYSKCKCVAEKFADSRRKKSSAATATSSDQPNLESQGGETAAAAPKTSFLETCKHGIKYAGEKGQVLGCKLKDMAQERFPKLRKSTASNGIEIAGSPIPRTRSEGSQEHRVEKRGRDEHEQEQEIEKLWGNDDFGAPRGRAYLEKPKPRVSTSDGEATGPVSDKRKWQQSIGDKCKCFGQKVGEQMSKAGKACKCVNKRAIPTMTDACESGKAACKPVYDRIAPAINNACESGKAACKPVYDRIAPAINNACESGKAACKPVYDRVAPAISSACESGKAACKPVYDRVAPAISNACEAGKA…	639	69.79	MRLFKLATVL		UniRef90_G4MLX5	100	3.5e-272	24	3.76	Cys-rich
MGG_10927T0	-	Y (0.626)	Apoplastic effector	SP(Sec/SPI)	0.975133	0.024867	17-18	AQG-AA	0.3618	0	Not GPI-Anchored	-	0.991	Extracellular	Soluble	0.2309	0.974	0.0285	0.9241	MKYSVGITALLATLAQGAAVMSKRDIPLDVKIQVVNNSEVKASITNSGSSSIKVVKTGSILDSADVEKSVIMAGENKVAFDGIRYQVATAGLPAEAFQIIEAGETIEVSFNVASTHDFAQGGDFDIAALGTFSVAESDSGDIFSAMAFESNHIKAHIDGTEAAKVRRSYLAKRTMVQSDCTGTRLTQTTNAINSCRSLAQRAASAAQSNSAKMNEYFKSTSSSAVNTVVTTFNRIASECNPSGGASRQYCTDQIGACSPGVIAYTVPSQSIMVNCPTFFTMPTTSNACRAQTQDNTILHEVTHLSQVKGTQDYNCYGYTCMRQLTSAQNLNHADTYTLFAQAIKVGC*	348	AAVMSKRDIPLDVKIQVVNNSEVKASITNSGSSSIKVVKTGSILDSADVEKSVIMAGENKVAFDGIRYQVATAGLPAEAFQIIEAGETIEVSFNVASTHDFAQGGDFDIAALGTFSVAESDSGDIFSAMAFESNHIKAHIDGTEAAKVRRSYLAKRTMVQSDCTGTRLTQTTNAINSCRSLAQRAASAAQSNSAKMNEYFKSTSSSAVNTVVTTFNRIASECNPSGGASRQYCTDQIGACSPGVIAYTVPSQSIMVNCPTFFTMPTTSNACRAQTQDNTILHEVTHLSQVKGTQDYNCYGYTCMRQLTSAQNLNHADTYTLFAQAIKVGC*	331	36.86	MKYSVGITAL	transcript:MGG_10927T0|transcript:MGG_10927T0:168-1211(+)	UniRef90_Q2KH28	100	2.2e-185	10	3.02	Cys-rich
MGG_11072T0	Y (0.858)	Y (0.608)	Cytoplasmic/apoplastic effector	SP(Sec/SPI)	0.964812	0.035188	23-24	AST-EG	0.2538	0	Not GPI-Anchored	-	0.995	Extracellular	Soluble	0.2323	0.9422	0.0858	0.8907	MQIKTFAATLFIAFAAALPGASTEGTERSEAVGAATDSTERSDAVGATPDVAETSTFRDGVAVSQKTWQADGHCEFKYWSLENCITRCIYEAKFGPQRCPKSNDINGNRTGGCLPFRDTCECTCTY*	127	EGTERSEAVGAATDSTERSDAVGATPDVAETSTFRDGVAVSQKTWQADGHCEFKYWSLENCITRCIYEAKFGPQRCPKSNDINGNRTGGCLPFRDTCECTCTY*	104	13.59	MQIKTFAATL		UniRef90_G4NFX3	100	1.4e-52	8	7.69	Cys-rich
MGG_11292T0	Y (0.84)	-	Cytoplasmic effector	SP(Sec/SPI)	0.99532	0.00468	19-20	TAA-AP	0.8624	0	Not GPI-Anchored	-	0.959	Cytoplasm	Soluble	0.41	0.1095	0.421	0.4608	MVAKGLLLALLPLVPLTAAAPTCGPNTLERRAGRGIMGIGDIRQDECGPGRSCRRPSAGPAPGRYQSGPCERIGAYLDSVGGLVPPSPSVSGQGRRLDETVVYDDQGNPRWANHNKPDPRGAAAQAAMARAKPQKASGAGSSKSKKKSFFGLF*	154	APTCGPNTLERRAGRGIMGIGDIRQDECGPGRSCRRPSAGPAPGRYQSGPCERIGAYLDSVGGLVPPSPSVSGQGRRLDETVVYDDQGNPRWANHNKPDPRGAAAQAAMARAKPQKASGAGSSKSKKKSFFGLF*	135	15.89	MVAKGLLLAL	transcript:MGG_11292T0|transcript:MGG_11292T0:1-462(+)	UniRef90_G4MW38	100	8.6e-65	4	2.96	Cys-rich
MGG_11335T0	-	Y (0.599)	Apoplastic effector	SP(Sec/SPI)	0.996412	0.003588	21-22	VRA-TT	0.9384	0	Not GPI-Anchored	-	0.991	Extracellular	Soluble	0.228	0.8826	0.1673	0.8638	MVSLYTLMAVGALSLIGPVRATTVSLPSCPSPFTPYVYSGCYTSVSNPDTLPFRAEVPRANMTVEKCQAACKGNGYRFAGLEYYGECRCGSFIGGSKVDESDCKLACTGDKSQVCGGNSRISIYEDPTFPVAASVTTDDYKNIGCHVASLNPGKALVYRVEDVTGQPWSRDTGSNPKCIAGCMSRGFPYAGTEYGGECWCGVVMGSGAVAAPPSECDMKCRGAPDQNCGGPSRINIFVAKGLESTEPCEQQPPTLPETSMTLSSTTLSSTTLSSTTESTTVPTETSTRVVPTTDPATSPTQPSTTQPPTTLPPQTTTSTTSSAVCVSTIVTPPKCEYKCGNWCSGELPDWDDQEGCKHGYSYCKLQIAACFKNAGFPGALKCFEFALWCGACGDYCNKA…	610	TTVSLPSCPSPFTPYVYSGCYTSVSNPDTLPFRAEVPRANMTVEKCQAACKGNGYRFAGLEYYGECRCGSFIGGSKVDESDCKLACTGDKSQVCGGNSRISIYEDPTFPVAASVTTDDYKNIGCHVASLNPGKALVYRVEDVTGQPWSRDTGSNPKCIAGCMSRGFPYAGTEYGGECWCGVVMGSGAVAAPPSECDMKCRGAPDQNCGGPSRINIFVAKGLESTEPCEQQPPTLPETSMTLSSTTLSSTTLSSTTESTTVPTETSTRVVPTTDPATSPTQPSTTQPPTTLPPQTTTSTTSSAVCVSTIVTPPKCEYKCGNWCSGELPDWDDQEGCKHGYSYCKLQIAACFKNAGFPGALKCFEFALWCGACGDYCNKAPKNKCSKQDWFKQKPPAWGPG…	589	65.34	MVSLYTLMAV	transcript:MGG_11335T0|transcript:MGG_11335T0:586-2415(+)	UniRef90_G4MUP1	100	0	42	7.13	Cys-rich
MGG_11487T0	Y (0.731)	-	Cytoplasmic effector	SP(Sec/SPI)	0.783726	0.216274	25-26	VTA-LP	0.6045	0	Not GPI-Anchored	-	0.992	Cytoplasm	Soluble	0.6114	0.1469	0.0367	0.855	MIIISRQTALAAFILALVTRDAVTALPTGIPKALATTEPHASGGHNPQIERREVALPAEKPQDPDAAAPSPAALDKRAGNEGLIRQMALDAGRYHAANDRAAANRAAAKERTAKKQQVRVAQAAQGVKAAPPQQLPLGAAGNLPQPARAGAAGLPPPSAPQLPQSYGAGASSRGQTAPVAPPVQQPPPLEKLAPLRNPMRPRPLAPVEPPFQLGLSKPPQTGGGSGNDLRAYKIVD*	237	LPTGIPKALATTEPHASGGHNPQIERREVALPAEKPQDPDAAAPSPAALDKRAGNEGLIRQMALDAGRYHAANDRAAANRAAAKERTAKKQQVRVAQAAQGVKAAPPQQLPLGAAGNLPQPARAGAAGLPPPSAPQLPQSYGAGASSRGQTAPVAPPVQQPPPLEKLAPLRNPMRPRPLAPVEPPFQLGLSKPPQTGGGSGNDLRAYKIVD*	212	24.3	MIIISRQTAL	transcript:MGG_11487T0|transcript:MGG_11487T0:415-1125(+)	UniRef90_G4NE37	100	7e-106	0	0	Cys-poor
MGG_11719T0	Y (0.562)	Y (0.859)	Apoplastic/cytoplasmic effector	SP(Sec/SPI)	0.984452	0.015548	26-27	ALA-SG	0.9106	0	Not GPI-Anchored	-	0.995	Extracellular	Soluble	0.2036	0.8241	0.2138	0.9182	MASEIGAYRGFALIVLVLLQCQRALASGCTQVYCQLAVCAPNADEAYNVASLGLVGIMGPDCAGWESNSPTDGGRGNCTEGLSTFSGGFYVWRAWSALGDDYSATFAQWGNFLGATCTGRKTVKCKGKSGEYPSPVTGRCQPKKGK*	147	SGCTQVYCQLAVCAPNADEAYNVASLGLVGIMGPDCAGWESNSPTDGGRGNCTEGLSTFSGGFYVWRAWSALGDDYSATFAQWGNFLGATCTGRKTVKCKGKSGEYPSPVTGRCQPKKGK*	121	15.33	MASEIGAYRG		UniRef90_G4MRK0	100	9.1e-80	8	6.61	Cys-rich
MGG_11750T0	-	Y (0.749)	Apoplastic effector	SP(Sec/SPI)	0.989256	0.010744	16-17	ASA-HP	0.6698	0	Not GPI-Anchored	-	0.985	Extracellular	Soluble	0.3218	0.9032	0.172	0.89	MHFAPLLVLAAVGASAHPSGHAHLHRRAHERRNPEPKPDPAVGDMVTATIMGKVVSWTNTYDGSPFIKHDQPADVKGAAVEPAPVPTATPSASPPPPPASPASPPAQNSPPPSSSGSGSGTGVTSYTPFCNGQPTVSKRATVANIAYVGNTGTASNWGCNILLVAYAQTADQYKYTMKITNQSKDKQICTCFNKIGPTGLIDGFFHQGPTWTMEGQGTQYVAFDDNSQGGCVCNAGDTLRKTPMGQFAGTWIESDFGSSINKGWSGADISAIVPDNYKMQVDGAKVCFAGTCSTVWPGGKHDNAYVGGLEDADGIGLNIPPGKCQLDVQVAFSG*	335	HPSGHAHLHRRAHERRNPEPKPDPAVGDMVTATIMGKVVSWTNTYDGSPFIKHDQPADVKGAAVEPAPVPTATPSASPPPPPASPASPPAQNSPPPSSSGSGSGTGVTSYTPFCNGQPTVSKRATVANIAYVGNTGTASNWGCNILLVAYAQTADQYKYTMKITNQSKDKQICTCFNKIGPTGLIDGFFHQGPTWTMEGQGTQYVAFDDNSQGGCVCNAGDTLRKTPMGQFAGTWIESDFGSSINKGWSGADISAIVPDNYKMQVDGAKVCFAGTCSTVWPGGKHDNAYVGGLEDADGIGLNIPPGKCQLDVQVAFSG*	319	34.77	MHFAPLLVLA		UniRef90_G4MQ74	100	4.5e-135	9	2.82	Cys-rich
MGG_11820T0	Y (0.556)	-	Cytoplasmic effector	SP(Sec/SPI)	0.992158	0.007842	16-17	AIA-AP	0.5789	0	Not GPI-Anchored	-	0.859	Extracellular	Soluble	0.2176	0.6794	0.2287	0.6412	MRFAALVTVFVASAIAAPVNFAAPIDDANGQGMMIRRRSSVPDAADVLNQPAAAVVQSRSPEPKPGFFSKLGRKFKGVARFAKGAVGFTKKNGGSVLNVVKDAGGVASVIAGGSTGAITKAASSGFFGKMGGGVGGGGGGAKPGGIGAVASLLGGGGPASLLRQAAAGILRV*	173	APVNFAAPIDDANGQGMMIRRRSSVPDAADVLNQPAAAVVQSRSPEPKPGFFSKLGRKFKGVARFAKGAVGFTKKNGGSVLNVVKDAGGVASVIAGGSTGAITKAASSGFFGKMGGGVGGGGGGAKPGGIGAVASLLGGGGPASLLRQAAAGILRV*	157	16.64	MRFAALVTVF		UniRef90_A0AA97PQU6	100	3.1e-47	0	0	Cys-poor
MGG_11913T0	Y (0.665)	-	Cytoplasmic effector	SP(Sec/SPI)	0.980935	0.019065	19-20	TAA-LP	0.4908	0	Not GPI-Anchored	-	0.996	Cytoplasm	Soluble	0.5004	0.3307	0.1181	0.8078	MKLSKSLAILLPLLQVTAALPQPDQPHLGKVLRAEEAAPVAPGGQAPASAPKAQTEENKEVKEQKKEKPKEKKKDNKYFHEPGGDEVLGHYDIRYFKELVPYEEHRPALRHLIRSYLTVFRELGIETWIAHGTLLGWWWNGRIMPWDYDLDVQVSSATLYYLGKHYNRTTHEYSYVDPVDGQTHNKTYLLDINPHHIERDRNDGMNVIDARWIDMSNGMFVDITGLAEREPGKSPGIWSCKNYHRYRTRDLYPMRESEFEGVPATIPYSFDRILTEEYGMKSLVTTEFMGHHWEPDLKEWIRVQKPDGPKV*	312	LPQPDQPHLGKVLRAEEAAPVAPGGQAPASAPKAQTEENKEVKEQKKEKPKEKKKDNKYFHEPGGDEVLGHYDIRYFKELVPYEEHRPALRHLIRSYLTVFRELGIETWIAHGTLLGWWWNGRIMPWDYDLDVQVSSATLYYLGKHYNRTTHEYSYVDPVDGQTHNKTYLLDINPHHIERDRNDGMNVIDARWIDMSNGMFVDITGLAEREPGKSPGIWSCKNYHRYRTRDLYPMRESEFEGVPATIPYSFDRILTEEYGMKSLVTTEFMGHHWEPDLKEWIRVQKPDGPKV*	293	36.12	MKLSKSLAIL	transcript:MGG_11913T0|transcript:MGG_11913T0:1074-2009(+)	UniRef90_G4MRH3	100	1e-165	1	0.34	Cys-poor
MGG_11991T0	Y (0.852)	Y (0.857)	Apoplastic/cytoplasmic effector	SP(Sec/SPI)	0.814599	0.185401	53-54	AQA-QC	0.5404	0	Not GPI-Anchored	-	0.993	Extracellular	Soluble	0.374	0.8743	0.2617	0.9009	LRPLTATASISTYKKKTPATTKKPKPTIPRPSTMQLLNIVLPLLLAGLVSAQAQCFDDLDCLFSGIENAKCAKATNTDLLGYETPPPCLLFTPKILGISADLFHNQSASRTCKGPA*	117	QCFDDLDCLFSGIENAKCAKATNTDLLGYETPPPCLLFTPKILGISADLFHNQSASRTCKGPA*	64	12.39	LRPLTATASI		UniRef90_G4MPQ6	100	3.3e-40	5	7.81	Cys-rich
MGG_12022T0	Y (0.73)	-	Cytoplasmic effector	SP(Sec/SPI)	0.836975	0.163025	20-21	VNT-LD	0.2979	0	Not GPI-Anchored	-	0.982	Extracellular	Soluble	0.3207	0.9353	0.2222	0.8659	MFRRAAVATLLLSSAVSVNTLDARSQVATQGQDDVRAFDVALLHEGHAGTLNRRADAAKADGAKGADAAKGADAAKAGADAKAGDAKAGDAKAGGDAKAGAKAGDAKAGDAAKAGDAAKAGDAAKAGAKAGDAAKAGDAAKAGDAKAGDAKAGGAAKAGDAAKAGDAAKAGDAAKAGDAAKAGDAAKAGDAAKAGDAAKVDDKAKAGGAASGGGGAANNADSGNNAGGGSGGSADAGGGGGAGGSADAGGGGGGAGGAAGGGAAAPPPPADGGAPPPPPADGAAPPPPPPDAKGKDAKGKDAKGKDAKAKDAKAKDAKGKDDAKKGCAAAGAAAAAEDAAAAPPPPPPPAADGAAPPPPAAAGGAGAGKGSGKKAAGAAGAAAGAAGAGAGSGGGAMGD…	489	LDARSQVATQGQDDVRAFDVALLHEGHAGTLNRRADAAKADGAKGADAAKGADAAKAGADAKAGDAKAGDAKAGGDAKAGAKAGDAKAGDAAKAGDAAKAGDAAKAGAKAGDAAKAGDAAKAGDAKAGDAKAGGAAKAGDAAKAGDAAKAGDAAKAGDAAKAGDAAKAGDAAKAGDAAKVDDKAKAGGAASGGGGAANNADSGNNAGGGSGGSADAGGGGGAGGSADAGGGGGGAGGAAGGGAAAPPPPADGGAPPPPPADGAAPPPPPPDAKGKDAKGKDAKGKDAKAKDAKAKDAKGKDDAKKGCAAAGAAAAAEDAAAAPPPPPPPAADGAAPPPPAAAGGAGAGKGSGKKAAGAAGAAAGAAGAGAGSGGGAMGDMSGSGGSASSGGDAVSGGSA…	469	42.64	MFRRAAVATL		UniRef90_G4NHY1	100	2e-22	1	0.21	Cys-poor
MGG_12043T0	Y (0.797)	-	Cytoplasmic effector	SP(Sec/SPI)	0.981488	0.018512	18-19	INA-MP	0.4802	0	Not GPI-Anchored	-	0.987	Cytoplasm	Transmembrane	0.2901	0.1566	0.2254	0.3573	MRFSITTIIATLALSINAMPAQSEPAAVVNRDVSSSELAQMMRDTQTSNLPPHPSRRRPVTWTGGTPAGTRAPSQDPARDARSAASSGAVEALAAAKDMLDAVA*	105	MPAQSEPAAVVNRDVSSSELAQMMRDTQTSNLPPHPSRRRPVTWTGGTPAGTRAPSQDPARDARSAASSGAVEALAAAKDMLDAVA*	87	10.82	MRFSITTIIA		UniRef90_G4NHR1	100	4.5e-41	0	0	Cys-poor
MGG_12049T0	-	Y (0.783)	Apoplastic effector	SP(Sec/SPI)	0.979872	0.020128	20-21	AIG-AV	0.515	0	Not GPI-Anchored	-	0.992	Extracellular	Soluble	0.4341	0.8829	0.3034	0.9264	MMRFAAISTILLGSLHGAIGAVLPAAVPAATSLGGAGNSGPWCGITGNQNEVTLTCATLPGSTAKACCSFANHCGTGPDYCGDGCQTAFGDCAPSTKTSINNFANLGTSVFSAHYPNVNAAPRIIAPVKPLGSSPGGLKPSP*	143	AVLPAAVPAATSLGGAGNSGPWCGITGNQNEVTLTCATLPGSTAKACCSFANHCGTGPDYCGDGCQTAFGDCAPSTKTSINNFANLGTSVFSAHYPNVNAAPRIIAPVKPLGSSPGGLKPSP*	123	13.98	MMRFAAISTI	transcript:MGG_12049T0|transcript:MGG_12049T0:174-602(+)	UniRef90_G4NHN6	100	1.1e-74	8	6.5	Cys-rich
MGG_12337T0	Y (0.569)	-	Cytoplasmic effector	SP(Sec/SPI)	0.885284	0.114716	21-22	GHG-AI	0.4166	0	Not GPI-Anchored	-	0.994	Extracellular	Soluble	0.362	0.9634	0.1222	0.8539	MSLKSLIAATILAAPLVAGHGAIIKAVGDAGGEGMGLGVVTSTPRDGTRRDPFQQDSTRFKGQQADTFGETVGGGQNDVESMTKAIMAETGSQLPQISPGGSLQMTLHQVNGDGAGPYTCELNDDASGAQWQQIRVTTTPPGRNSRNRDGAMTDFPLVAEIPQRQACTGTVAGQTNVCLVRCMNAARAGPFGGVVAAQLAGSQTPQAARRALAESVKRSELIVSGLKKRGYNIADLSQEEIDELRRDGEIA*	252	AIIKAVGDAGGEGMGLGVVTSTPRDGTRRDPFQQDSTRFKGQQADTFGETVGGGQNDVESMTKAIMAETGSQLPQISPGGSLQMTLHQVNGDGAGPYTCELNDDASGAQWQQIRVTTTPPGRNSRNRDGAMTDFPLVAEIPQRQACTGTVAGQTNVCLVRCMNAARAGPFGGVVAAQLAGSQTPQAARRALAESVKRSELIVSGLKKRGYNIADLSQEEIDELRRDGEIA*	231	26.15	MSLKSLIAAT	transcript:MGG_12337T0|transcript:MGG_12337T0:476-1231(+)	UniRef90_G4MSQ1	100	8.4e-134	4	1.73	Cys-rich
MGG_12415T0	Y (0.613)	Y (0.858)	Apoplastic/cytoplasmic effector	SP(Sec/SPI)	0.999139	0.000861	17-18	ALA-QS	0.701	0	Not GPI-Anchored	-	0.993	Extracellular	Soluble	0.3162	0.9709	0.1467	0.9202	MRSALFFFAAIAARALAQSNSTLAISQDATCGSNVMLTCQGSAFGNCCSRNGYCGSAYDYCGTGCQAGFGSCGLNSTGTNSNPNFNSAQQVSLDGTCGDGITCQGSSFGSCCSASGYCGSSDAYCGADCQPDSGICGGPIVGTATATTAIPLPAPTSTSAANSTVIGNATTTANTCPAGVCTVSRASILSGDIYLACGGSASVQGSCLCVLPKGSAASEGASGTCATCVSAGNFCLTSDQCCGGKRCVPVIPRATSGTCK*	261	QSNSTLAISQDATCGSNVMLTCQGSAFGNCCSRNGYCGSAYDYCGTGCQAGFGSCGLNSTGTNSNPNFNSAQQVSLDGTCGDGITCQGSSFGSCCSASGYCGSSDAYCGADCQPDSGICGGPIVGTATATTAIPLPAPTSTSAANSTVIGNATTTANTCPAGVCTVSRASILSGDIYLACGGSASVQGSCLCVLPKGSAASEGASGTCATCVSAGNFCLTSDQCCGGKRCVPVIPRATSGTCK*	244	25.26	MRSALFFFAA	transcript:MGG_12415T0|transcript:MGG_12415T0:1-783(+)	UniRef90_G4MVG0	100	4.5e-114	28	11.48	Cys-rich
MGG_12426T0	-	Y (0.543)	Apoplastic effector	SP(Sec/SPI)	0.738633	0.261367	25-26	SSA-SP	0.4607	0	Not GPI-Anchored	-	0.994	Extracellular	Soluble	0.2003	0.8748	0.1276	0.8419	MFRIARPSILGVISLAVIHSSLSSASPSEMRFANAWLAFVPVATQALGVAAELCTIDILFRGRRVTFRNIPSGSFQQTEVQGKRCIISVDDSCQPTQVGLDQNYWSVKLREEALGL*	117	SPSEMRFANAWLAFVPVATQALGVAAELCTIDILFRGRRVTFRNIPSGSFQQTEVQGKRCIISVDDSCQPTQVGLDQNYWSVKLREEALGL*	92	12.71	MFRIARPSIL	transcript:MGG_12426T0|transcript:MGG_12426T0:1-351(+)	UniRef90_G4MVU7	100	5e-57	3	3.26	Cys-poor
MGG_12445T0	Y (0.624)	Y (0.709)	Apoplastic/cytoplasmic effector	SP(Sec/SPI)	0.998682	0.001318	17-18	AQA-VD	0.9515	0	Not GPI-Anchored	-	0.995	Cytoplasm	Transmembrane|Soluble	0.5349	0.1649	0.1934	0.6216	MQFFFIFTTIVAFTAQAVDLCGYAISRTCSRPGLFMGCCNNLKKNQCCNFAMAGLGTFSLAAKSLPTNSTLKGIKTHFQREATFALAFQELYPARWFTYTPRLAETGHESALGGKITQADEEPGVDGQDCVDAKLVDPGIDEEFDYLVKGP*	152	VDLCGYAISRTCSRPGLFMGCCNNLKKNQCCNFAMAGLGTFSLAAKSLPTNSTLKGIKTHFQREATFALAFQELYPARWFTYTPRLAETGHESALGGKITQADEEPGVDGQDCVDAKLVDPGIDEEFDYLVKGP*	135	16.53	MQFFFIFTTI		UniRef90_G4MVY7	100	1.7e-81	7	5.19	Cys-rich
MGG_12551T0	Y (0.889)	Y (0.59)	Cytoplasmic/apoplastic effector	SP(Sec/SPI)	0.98907	0.01093	19-20	AAA-VP	0.4549	0	Not GPI-Anchored	-	0.99	Extracellular	Soluble	0.2	0.9545	0.1834	0.8518	MQIKTVFIVFMATLVSAAAVPGGTMALEARNMGGDKNKGGNVKAAADDKNKGGDANGQGGDDKNKGGDANGQGGNGNGNGNGGVLGKNGANFGKCKPTMDFQTGRPGRKATEGTFLPTDPLVSKGQGDALNPGIITNAICNQLTNVCNANPEAKKQCAAAKAMTDALGTKDASTAAAFNKALGF*	185	VPGGTMALEARNMGGDKNKGGNVKAAADDKNKGGDANGQGGDDKNKGGDANGQGGNGNGNGNGGVLGKNGANFGKCKPTMDFQTGRPGRKATEGTFLPTDPLVSKGQGDALNPGIITNAICNQLTNVCNANPEAKKQCAAAKAMTDALGTKDASTAAAFNKALGF*	166	18.35	MQIKTVFIVF	transcript:MGG_12551T0|transcript:MGG_12551T0:178-732(+)	UniRef90_G4NLB6	100	3.1e-69	4	2.41	Cys-rich
MGG_12654T0	Y (0.95)	Y (0.56)	Cytoplasmic/apoplastic effector	SP(Sec/SPI)	0.999015	0.000985	18-19	VNA-LP	0.9039	0	Not GPI-Anchored	-	0.996	Extracellular	Soluble	0.393	0.5564	0.064	0.9212	MQFSQVLAILALGVSVNALPTGGLPGSSELAAQDGTLAARTIVDECPKCHGSDWGCTSDHCIKHGQAKHDALAPRSQPHGPEPQYPCMKCQGAGYGCTKE*	101	LPTGGLPGSSELAAQDGTLAARTIVDECPKCHGSDWGCTSDHCIKHGQAKHDALAPRSQPHGPEPQYPCMKCQGAGYGCTKE*	83	10.4	MQFSQVLAIL	transcript:MGG_12654T0|transcript:MGG_12654T0:1-303(+)	UniRef90_G4NJP6	100	1.4e-42	7	8.43	Cys-rich
MGG_12690T0	Y (0.826)	-	Cytoplasmic effector	SP(Sec/SPI)	0.99188	0.00812	18-19	AAA-TP	0.7495	0	Not GPI-Anchored	-	0.987	Cytoplasm	Soluble	0.5973	0.1675	0.3213	0.7275	MLAKVALLLLPLLASAAATPVPPKAGIVARGGRKWEFLDTRKGKNPLYTIGEERTKSPPKAELIRTHGVRSGGSSRDPAALHENDWNDPDAYDAANDRILMLTITATGIRDSTHKFGLSYLPRHSALGLIQAP*	134	TPVPPKAGIVARGGRKWEFLDTRKGKNPLYTIGEERTKSPPKAELIRTHGVRSGGSSRDPAALHENDWNDPDAYDAANDRILMLTITATGIRDSTHKFGLSYLPRHSALGLIQAP*	116	14.35	MLAKVALLLL	transcript:MGG_12690T0|transcript:MGG_12690T0:1-402(+)	UniRef90_G4NKC4	100	7.3e-68	0	0	Cys-poor
MGG_12930T0	Y (0.774)	Y (0.699)	Cytoplasmic/apoplastic effector	SP(Sec/SPI)	0.999068	0.000932	18-19	VLA-GP	0.9168	0	Not GPI-Anchored	-	0.976	Extracellular	Soluble	0.2961	0.9529	0.0283	0.9122	MLPLISCLLALCPLAVLAGPAPELQKRSITCLKIGDNATATWKNAAGQTCTFTGVVGSNFGTNPAGTGDYSCNGRCGAGCSGSSLGNAYTQDCFSHDMCSFFNNASGGESDPNCGAAFKDAVDDTAFGTLRGCGESNPNPPNPVDKPTTQPICS*	155	GPAPELQKRSITCLKIGDNATATWKNAAGQTCTFTGVVGSNFGTNPAGTGDYSCNGRCGAGCSGSSLGNAYTQDCFSHDMCSFFNNASGGESDPNCGAAFKDAVDDTAFGTLRGCGESNPNPPNPVDKPTTQPICS*	137	15.64	MLPLISCLLA	transcript:MGG_12930T0|transcript:MGG_12930T0:1-465(+)	UniRef90_G4N4R5	100	1.1e-83	10	7.3	Cys-rich
MGG_12937T0	Y (0.953)	-	Cytoplasmic effector	SP(Sec/SPI)	0.999107	0.000893	19-20	GIC-EL	0.4288	0	Not GPI-Anchored	-	0.984	Extracellular	Soluble	0.2878	0.861	0.0903	0.9394	MKFLAFSALLLGLMDAGICELSDGRCYFPDHTSSPCHEDAPCLKYHYICTLLGPMVQCSERGFKFGDGLGSPRGAQRSGQKKGGGSARGLQGRRRNGRS*	100	ELSDGRCYFPDHTSSPCHEDAPCLKYHYICTLLGPMVQCSERGFKFGDGLGSPRGAQRSGQKKGGGSARGLQGRRRNGRS*	81	10.68	MKFLAFSALL		UniRef90_G4N4H9	100	1.1e-49	5	6.17	Cys-rich
MGG_13019T0	Y (0.867)	-	Cytoplasmic effector	SP(Sec/SPI)	0.841421	0.158579	19-20	VNA-LA	0.4768	0	Not GPI-Anchored	-	0.996	Extracellular	Soluble	0.1633	0.986	0.1095	0.939	MQFKSIIVALATASNAVNALAIPEGTALEPRDDRVDGLPVATVRGNAKSPRPHFKRYKGVALSAALSARSPAPEPQNNGGDGGKGGDGKGKGGGGGNDCKAARDLAKGIQKNIKDQEGELKTANEIREIVGRNTVNEQEFKTAKEKLLGFVKAGITQREENQKKAPKGNAAIPGLEEVAKAQKQELEQAEGLKGNSQDLATLIKMKKEFEDGIKLNEQNKKDAVKGCKK*	230	LAIPEGTALEPRDDRVDGLPVATVRGNAKSPRPHFKRYKGVALSAALSARSPAPEPQNNGGDGGKGGDGKGKGGGGGNDCKAARDLAKGIQKNIKDQEGELKTANEIREIVGRNTVNEQEFKTAKEKLLGFVKAGITQREENQKKAPKGNAAIPGLEEVAKAQKQELEQAEGLKGNSQDLATLIKMKKEFEDGIKLNEQNKKDAVKGCKK*	211	24.28	MQFKSIIVAL		UniRef90_G4MKU2	100	8.8e-98	2	0.95	Cys-poor
MGG_13049T0	Y (0.857)	-	Cytoplasmic effector	SP(Sec/SPI)	0.9618	0.0382	21-22	ALA-KI	0.9083	0	Not GPI-Anchored	-	0.992	Cytoplasm	Soluble	0.7759	0.1276	0.1734	0.8198	MHISSWLKFTLLAALGPQALAKIIADQGADKGTLGASGRPHILRDPLPGDDDSHGAGSPPPGVVVPRPHDTTTAPHPGTIHNKRTSEELRRFPELRENNLDEHGRELKWGEGKRLPPNLWPNSFLPQMGYRPEENKGGEKKEQAPSPSPRRGGQQSSFPKSPRSVEGRIAARANDPDAGKQGVDADGNPISKLGRVHRIQRGRRVSPRDEEPAVLEARARPVLTTEPKPKSPKAKKPKEPKEPKDENTTEEQQGDPRPRENNVYNCDGSFNKYAARGLEARTEPKYYDANADPSSRDKGVHMDDGSIAPHGRRVRSGKSCRA*	323	KIIADQGADKGTLGASGRPHILRDPLPGDDDSHGAGSPPPGVVVPRPHDTTTAPHPGTIHNKRTSEELRRFPELRENNLDEHGRELKWGEGKRLPPNLWPNSFLPQMGYRPEENKGGEKKEQAPSPSPRRGGQQSSFPKSPRSVEGRIAARANDPDAGKQGVDADGNPISKLGRVHRIQRGRRVSPRDEEPAVLEARARPVLTTEPKPKSPKAKKPKEPKEPKDENTTEEQQGDPRPRENNVYNCDGSFNKYAARGLEARTEPKYYDANADPSSRDKGVHMDDGSIAPHGRRVRSGKSCRA*	302	35.36	MHISSWLKFT		UniRef90_G4MLC7	100	6.4e-171	2	0.66	Cys-poor
MGG_13063T0	Y (0.655)	-	Cytoplasmic effector	SP(Sec/SPI)	0.975209	0.024791	19-20	AQA-AP	0.832	0	Not GPI-Anchored	-	0.993	Extracellular	Soluble	0.2255	0.7801	0.2147	0.8283	MRVSTIAYTLGLMVVAAQAAPEKDFDATLAKHEAALELAARAIYDHLEANQEHLSKRAIGGERASWQFGNGCISRNYDAPGLGAIYKRQAFDEYGGGGSEAGYGGDGMSQQGMGGGSYGGGAGMGQQGMGGAAYGAAYGAAPGKKSMWGRVRNAFGLGGSQGQQMPKPKSNVMFCLPGKGTNRHNQLAQGGGQGLVPNHMRTGMNGGMGGGMGGGMGGGMGGGMDGGMGGYGGQSQGVYKRSLHGSNAPAGDSAVPAGGDESPRRHRHHHKHHHKDGKDSQRQKIQEQSEGHQAANPHHGAPRPAPASSNPAGHGFTTYGWGQ*	324	APEKDFDATLAKHEAALELAARAIYDHLEANQEHLSKRAIGGERASWQFGNGCISRNYDAPGLGAIYKRQAFDEYGGGGSEAGYGGDGMSQQGMGGGSYGGGAGMGQQGMGGAAYGAAYGAAPGKKSMWGRVRNAFGLGGSQGQQMPKPKSNVMFCLPGKGTNRHNQLAQGGGQGLVPNHMRTGMNGGMGGGMGGGMGGGMGGGMDGGMGGYGGQSQGVYKRSLHGSNAPAGDSAVPAGGDESPRRHRHHHKHHHKDGKDSQRQKIQEQSEGHQAANPHHGAPRPAPASSNPAGHGFTTYGWGQ*	305	33.04	MRVSTIAYTL		UniRef90_G4MLR2	100	1.3e-126	2	0.66	Cys-poor
MGG_13132T0	-	Y (0.714)	Apoplastic effector	SP(Sec/SPI)	0.992961	0.007039	18-19	ATA-QQ	0.8687	0	Not GPI-Anchored	-	0.99	Extracellular	Soluble	0.2161	0.8433	0.1125	0.8995	MLSLHVLFLGALATFATAQQITLTPTTIRGGACPITLTSTIKQTQTQTQTQTQTVTSVSTTTRTSVSTVTSTSTVRQTITSVATVTRACVSCPTLTATATACRTCLVPGCTTTVAVSKPCGCDNLATTSIDLGCDAPNVCNRIGCKTVYDIKTAAC*	157	QQITLTPTTIRGGACPITLTSTIKQTQTQTQTQTQTVTSVSTTTRTSVSTVTSTSTVRQTITSVATVTRACVSCPTLTATATACRTCLVPGCTTTVAVSKPCGCDNLATTSIDLGCDAPNVCNRIGCKTVYDIKTAAC*	139	16.06	MLSLHVLFLG		UniRef90_A4QPR8	100	8.9e-33	12	8.63	Cys-rich
MGG_13133T0	Y (0.873)	Y (0.607)	Cytoplasmic/apoplastic effector	SP(Sec/SPI)	0.997174	0.002826	22-23	VYA-GP	0.9809	0	Not GPI-Anchored	-	0.993	Cytoplasm	Soluble	0.5112	0.4493	0.0901	0.8628	MHYHSLFTVIAATVALSPTVYAGPPKKPPPEVPMKLIEVRPITDFRLNAFNKRVPGCEFGIFYKLLFDGDTLIGTQVERVGRSKYSWKFVPYEFAGCKWDKECNPIDKNRCQFHADSKDDDGTIIKYYKVVA*	133	GPPKKPPPEVPMKLIEVRPITDFRLNAFNKRVPGCEFGIFYKLLFDGDTLIGTQVERVGRSKYSWKFVPYEFAGCKWDKECNPIDKNRCQFHADSKDDDGTIIKYYKVVA*	111	15.09	MHYHSLFTVI		UniRef90_G4MN61	100	1.1e-73	4	3.6	Cys-rich
MGG_13240T0	-	Y (0.681)	Apoplastic effector	SP(Sec/SPI)	0.998426	0.001574	17-18	ATA-SP	0.8746	0	Not GPI-Anchored	-	0.992	Extracellular	Soluble	0.2957	0.9898	0.0398	0.9441	MKCFSALVFALASTATASPLEKRQVQPVQRFDVGGFTANCRAGGGCSWTFKVVEFPNAAAITCTGTVPSGTTFPATTPPFPCSDPAVLFQFQSIPALGSYRLVMTDVHVVACSRGGSRLMPAADFPVVTDGTGTHQTYFGATSFSIEGTGACNRM*	156	SPLEKRQVQPVQRFDVGGFTANCRAGGGCSWTFKVVEFPNAAAITCTGTVPSGTTFPATTPPFPCSDPAVLFQFQSIPALGSYRLVMTDVHVVACSRGGSRLMPAADFPVVTDGTGTHQTYFGATSFSIEGTGACNRM*	139	16.2	MKCFSALVFA		UniRef90_A0A6P8BH71	78.1	1.3e-65	6	4.32	Cys-rich
MGG_13275T0	-	Y (0.559)	Apoplastic effector	SP(Sec/SPI)	0.995168	0.004832	17-18	ALA-QL	0.4408	0	Not GPI-Anchored	-	0.992	Extracellular	Soluble	0.4607	0.9149	0.1901	0.901	MRSTIYLQFLAPALALAQLGDNSTMTVTAGAVTVDGTCGRQNGGTVCGDFVDGNCCSMYGYCGKTTAYCGFGCQSGDCTNKPQVAPTGFTYTMDGSCGATVLCGDWEDGDCCSAAGWCGKTADYCGVGCIHGKCLGTNAPDGASATSAAPLSTGVADAAPAGPLSTGVQDQAPAPSVIPPFANTTAPADEAAAASAAAAVTETTISTVVEATPTAPVESASALPPFANTTAPDAAAPVVEPPTTATAPAPTLIVEPVNDATNATTPANTAAAAVVPTRENTPAPAGKIWAIDGFCNATALCGPWESGSCCSSYGWCGKSELHCGPGCQSGDCLTAPASASAQDAASTFATTVVAASQDAAAATQEASIMTAAPTVEATTEAAAEPTTITME*	392	QLGDNSTMTVTAGAVTVDGTCGRQNGGTVCGDFVDGNCCSMYGYCGKTTAYCGFGCQSGDCTNKPQVAPTGFTYTMDGSCGATVLCGDWEDGDCCSAAGWCGKTADYCGVGCIHGKCLGTNAPDGASATSAAPLSTGVADAAPAGPLSTGVQDQAPAPSVIPPFANTTAPADEAAAASAAAAVTETTISTVVEATPTAPVESASALPPFANTTAPDAAAPVVEPPTTATAPAPTLIVEPVNDATNATTPANTAAAAVVPTRENTPAPAGKIWAIDGFCNATALCGPWESGSCCSSYGWCGKSELHCGPGCQSGDCLTAPASASAQDAASTFATTVVAASQDAAAATQEASIMTAAPTVEATTEAAAEPTTITME*	375	38.33	MRSTIYLQFL	transcript:MGG_13275T0|transcript:MGG_13275T0:231-1406(+)	UniRef90_A0A4P7N805	96.8	6.1e-123	24	6.4	Cys-rich
MGG_13283T0	Y (0.538)	-	Cytoplasmic effector	SP(Sec/SPI)	0.999574	0.000426	22-23	VGA-TD	0.5942	0	Not GPI-Anchored	-	0.995	Extracellular	Soluble	0.3747	0.5542	0.3151	0.7972	MRITTLTALAIALLGNSATVGATDGGPVIQRRMYNGGYGGGYGNCPGGSCPPRGGYGGGYGGGYAGYGGGYGGGYGNCPGGSCPPRGGYGGYSASGYGGGGGYDDGGYGHSPSYGGGGGGYDDGSYEHSPSYAGGGGGYDDGSHGHSTSYGGGGGGGGHRTPEVESTSERRTESSSSRWPPGTRSEDYPDPPISPYLNQRVRECVWFWFEYAQPTTKSSGGWFRSGKKKPTGPKQWIMREAGEMYSGHTIRMNVGLKGEIPVTSDEGCDMSGDFPTGWTVVGRRRKGY*	289	TDGGPVIQRRMYNGGYGGGYGNCPGGSCPPRGGYGGGYGGGYAGYGGGYGGGYGNCPGGSCPPRGGYGGYSASGYGGGGGYDDGGYGHSPSYGGGGGGYDDGSYEHSPSYAGGGGGYDDGSHGHSTSYGGGGGGGGHRTPEVESTSERRTESSSSRWPPGTRSEDYPDPPISPYLNQRVRECVWFWFEYAQPTTKSSGGWFRSGKKKPTGPKQWIMREAGEMYSGHTIRMNVGLKGEIPVTSDEGCDMSGDFPTGWTVVGRRRKGY*	267	29.56	MRITTLTALA	transcript:MGG_13283T0|transcript:MGG_13283T0:1-867(+)	UniRef90_G4N3Y3	100	1e-82	6	2.25	Cys-rich
MGG_13325T0	Y (0.875)	-	Cytoplasmic effector	SP(Sec/SPI)	0.995793	0.004207	20-21	VSC-QI	0.8526	0	Not GPI-Anchored	-	0.994	Extracellular	Soluble	0.3982	0.9354	0.2301	0.9025	MKALLLVSVFILCRCHRVSCQIITTVTELPSGPITLPFPIPTGTPTIIFIPTGNITFVFPGGKPTSLPPGASSSTTGGDGDVPDPTPEPNSAAYNPARGEKVEFIGGDIRSIEDAEDDLVNDLFGVDASDDDGNDGEERRSRDTNDGFTEE*	152	QIITTVTELPSGPITLPFPIPTGTPTIIFIPTGNITFVFPGGKPTSLPPGASSSTTGGDGDVPDPTPEPNSAAYNPARGEKVEFIGGDIRSIEDAEDDLVNDLFGVDASDDDGNDGEERRSRDTNDGFTEE*	132	15.95	MKALLLVSVF		UniRef90_G4MZS8	100	1.1e-75	0	0	Cys-poor
MGG_13374T0	Y (0.759)	-	Cytoplasmic effector	SP(Sec/SPI)	0.85597	0.14403	19-20	AIS-RS	0.3427	0	Not GPI-Anchored	-	0.991	Extracellular	Soluble	0.3882	0.7068	0.2553	0.8749	MRPPTFAAFLLATALPAISRSLRGASSYGLAAREADLYDEILAIIKREDAGGAAAPVASDGGGGGGGEGGQQQAPPAPAKDGADGAAPPPPAKDGAAPPPPPAKDGGDAAPPPPPPPPEGKAKGKDDGKGKKGKGGDEAEGKGKKAKGGDDAQGKGKKGKGGDEAKSKGGDDAEGKGKKAKGGDDGEGKGKKAKGGDDGGGKGKKAKGGDDGGGKGKKAKGGDDAQGKGKKGKGGEAGGEAGGEGGSKGDGAAKGEAPAAAHRRRRLTPRMTKFPGEKKRCARKVNRD*	289	RSLRGASSYGLAAREADLYDEILAIIKREDAGGAAAPVASDGGGGGGGEGGQQQAPPAPAKDGADGAAPPPPAKDGAAPPPPPAKDGGDAAPPPPPPPPEGKAKGKDDGKGKKGKGGDEAEGKGKKAKGGDDAQGKGKKGKGGDEAKSKGGDDAEGKGKKAKGGDDGEGKGKKAKGGDDGGGKGKKAKGGDDGGGKGKKAKGGDDAQGKGKKGKGGEAGGEAGGEGGSKGDGAAKGEAPAAAHRRRRLTPRMTKFPGEKKRCARKVNRD*	270	27.78	MRPPTFAAFL		UniRef90_G4N0Q2	100	1.1e-12	1	0.37	Cys-poor
MGG_13549T0	-	Y (0.7)	Apoplastic effector	SP(Sec/SPI)	0.971712	0.028288	16-17	AGA-SP	0.5295	0	Not GPI-Anchored	-	0.992	Extracellular	Soluble	0.2842	0.971	0.0941	0.8758	MRLTSVILGLAAFAGASPSKILEARQSVGDGPFGPAGFQTHASLPRHTIYRPNNAAAAGAMPVFIWGNGACSGDGTSARNFLAQIASYGFLVVSQGVPGGGGSTTIDQMREAVTWAANGAGGAFNVDRTKIMTAGYSCGGTEAYAFIDDARVSSIGIYNSGMLGNYDQAKTIRKPVIIALGGPSDIAYPNGERDYNNIPASTPTWKGNLNRVGHGGTYGEANGGLYAKATYKWLQWQFKGDQSAGAYFVGNAALSDGWNNIASKSINVGGTTPGNPPPTTTNPPTTPPPSTNCAGLYGQCGGSGWSGPTCCSQGTCRASNQWYSQCL*	328	SPSKILEARQSVGDGPFGPAGFQTHASLPRHTIYRPNNAAAAGAMPVFIWGNGACSGDGTSARNFLAQIASYGFLVVSQGVPGGGGSTTIDQMREAVTWAANGAGGAFNVDRTKIMTAGYSCGGTEAYAFIDDARVSSIGIYNSGMLGNYDQAKTIRKPVIIALGGPSDIAYPNGERDYNNIPASTPTWKGNLNRVGHGGTYGEANGGLYAKATYKWLQWQFKGDQSAGAYFVGNAALSDGWNNIASKSINVGGTTPGNPPPTTTNPPTTPPPSTNCAGLYGQCGGSGWSGPTCCSQGTCRASNQWYSQCL*	312	33.73	MRLTSVILGL	transcript:MGG_13549T0|transcript:MGG_13549T0:1-984(+)	UniRef90_G4N8A3	100	1.5e-175	8	2.56	Cys-rich
MGG_13654T0	Y (0.508)	Y (0.922)	Apoplastic/cytoplasmic effector	SP(Sec/SPI)	0.998985	0.001015	17-18	AMA-AP	0.7114	0	Not GPI-Anchored	-	0.992	Extracellular	Soluble	0.2121	0.9694	0.0696	0.9553	MKFLGLTTLLALPLAMAAPAAELVAGNVFICTQSGWGGECRNLFVGAATGDWRTQCQRLPENYVRNIGSAGPDAGALCRLFDNDHSDCTGSGLAILSRPGSDNLGAAGKQAVYISCVTCTNCT*	124	APAAELVAGNVFICTQSGWGGECRNLFVGAATGDWRTQCQRLPENYVRNIGSAGPDAGALCRLFDNDHSDCTGSGLAILSRPGSDNLGAAGKQAVYISCVTCTNCT*	107	12.74	MKFLGLTTLL	transcript:MGG_13654T0|transcript:MGG_13654T0:149-520(+)	UniRef90_G4NAI7	100	4.1e-65	8	7.48	Cys-rich
MGG_13670T0	Y (0.856)	-	Cytoplasmic effector	SP(Sec/SPI)	0.99141	0.00859	20-21	IFT-DP	0.8416	0	Not GPI-Anchored	-	0.994	Cytoplasm	Soluble	0.3919	0.11	0.1455	0.8123	MQFSTATLLVVSAVIPTIFTDPTCKCTGPKEDELEVLKISSACCQNTTYSTGNRLPGNFVGGLDGDFSGDCDFSSVDAFKALDEMSTQREGHALQVTRHKNKYLASMLREVRETPVVKLDI*	122	DPTCKCTGPKEDELEVLKISSACCQNTTYSTGNRLPGNFVGGLDGDFSGDCDFSSVDAFKALDEMSTQREGHALQVTRHKNKYLASMLREVRETPVVKLDI*	102	13.21	MQFSTATLLV		UniRef90_G4MMD1	100	2.7e-61	5	4.9	Cys-rich
MGG_13742T0	Y (0.856)	-	Cytoplasmic effector	SP(Sec/SPI)	0.993026	0.006974	20-21	TIG-AP	0.8764	0	Not GPI-Anchored	-	0.979	Cytoplasm	Peripheral|Soluble	0.5536	0.1084	0.3098	0.6527	MTRLSSLLVLLLGTCQNTIGAPLPFNSIAPTDGSEFLSNPQPWQGARPTSDPNAQLLPRRSERGKHTVDTLGGPSASEQHHIWTSVSIPSASRLTRRDGSSSSESSSESESESDSDSEEDGYYSDASQTQTGPSKTPKHVQFADGTKTVDSKSKNSKKPRVGKPSSFMQWAAGTAGPSRPKKSSSGSSERKKTRHSRKESDHVNALEYAQKKAAANAEEVAKQNANAAEQAVTSSRAQAKAPTAPSGAAGRPKSEKKKSSKDTDKSLKTLTWLAGGRPKGN*	282	APLPFNSIAPTDGSEFLSNPQPWQGARPTSDPNAQLLPRRSERGKHTVDTLGGPSASEQHHIWTSVSIPSASRLTRRDGSSSSESSSESESESDSDSEEDGYYSDASQTQTGPSKTPKHVQFADGTKTVDSKSKNSKKPRVGKPSSFMQWAAGTAGPSRPKKSSSGSSERKKTRHSRKESDHVNALEYAQKKAAANAEEVAKQNANAAEQAVTSSRAQAKAPTAPSGAAGRPKSEKKKSSKDTDKSLKTLTWLAGGRPKGN*	262	29.83	MTRLSSLLVL		UniRef90_G4MPK7	100	1e-111	0	0	Cys-poor
MGG_13863T0	Y (0.923)	-	Cytoplasmic effector	SP(Sec/SPI)	0.983575	0.016425	21-22	VTA-GG	0.7256	0	Not GPI-Anchored	-	0.994	Cytoplasm	Lipid anchor	0.4698	0.0506	0.2613	0.4182	MKCNNIILPFALVFFSTTVTAGGGWTNKQFYNDKGEREGSISIRKGSEGDFNYGPSYPGGPDRMVRVHENNGNIRGMPPGYSLGPDHQEDKSDRQYYNRHGYHVGDGPAEYGNHGGGQWGDGYYGPPGEFTHEHREQREEGCNIM*	146	GGGWTNKQFYNDKGEREGSISIRKGSEGDFNYGPSYPGGPDRMVRVHENNGNIRGMPPGYSLGPDHQEDKSDRQYYNRHGYHVGDGPAEYGNHGGGQWGDGYYGPPGEFTHEHREQREEGCNIM*	125	16.18	MKCNNIILPF		UniRef90_G5EI71	100	3.9e-83	1	0.8	Cys-poor
MGG_13868T0	Y (0.86)	Y (0.64)	Cytoplasmic/apoplastic effector	SP(Sec/SPI)	0.998825	0.001175	23-24	ASA-AP	0.5009	0	Not GPI-Anchored	-	0.986	Extracellular	Soluble	0.2471	0.9289	0.135	0.9298	MQFSTLTLLAASAFIPAIYAASAAPQDTCHCTGDDKAASGVKSTTEQCCANAVFGGGVKAAGKFTGDICDYTGVAAFKNFDIVTAIEGFDSCCRTTKPGGVQSAQGGQCQKSTKS*	116	APQDTCHCTGDDKAASGVKSTTEQCCANAVFGGGVKAAGKFTGDICDYTGVAAFKNFDIVTAIEGFDSCCRTTKPGGVQSAQGGQCQKSTKS*	93	11.65	MQFSTLTLLA		UniRef90_G4N1H9	100	2.9e-57	8	8.6	Cys-rich
MGG_13957T0	-	Y (0.643)	Apoplastic effector	SP(Sec/SPI)	0.996999	0.003001	21-22	VLA-QS	0.8383	0	Not GPI-Anchored	-	0.985	Extracellular	Soluble	0.2672	0.8579	0.1678	0.7216	MRGLNLVSLLLVAVSGTNVLAQSSSVADTLDDAGLDIHKRSLLQPRKDDGIDFGNLDSGGSSSPSGGGGGCCDDNTQSTDTGTGGTTVVNQYSYYDFSDNRRYGREQCDYRYGYSSYGGYGGSGYTTSRYGGMRDRPSRYRPGYDHEDHDDYYRGPARNNQQQFSAPPPQYHPGQQQQAGAPPHGSNALVPAEPQQPFDKATGEKPLTEQERAELDKQLGSACGQFMQVAGQYCATQVGGAAKTCSKWVSEQTQACSVYVSEKGKACANKVKGGLEAVSQTCSQVNLAIVGFCKPPVDWTIEKAKACSEKVGFGLTACHNAKVIAYEWAQYRQRGRWRNFKNGCKAKCRAVNNGCKAAGKAIGNSWQKAVGTLKTGNVFLQAQADYYKQLFNQKLRTVT…	465	QSSSVADTLDDAGLDIHKRSLLQPRKDDGIDFGNLDSGGSSSPSGGGGGCCDDNTQSTDTGTGGTTVVNQYSYYDFSDNRRYGREQCDYRYGYSSYGGYGGSGYTTSRYGGMRDRPSRYRPGYDHEDHDDYYRGPARNNQQQFSAPPPQYHPGQQQQAGAPPHGSNALVPAEPQQPFDKATGEKPLTEQERAELDKQLGSACGQFMQVAGQYCATQVGGAAKTCSKWVSEQTQACSVYVSEKGKACANKVKGGLEAVSQTCSQVNLAIVGFCKPPVDWTIEKAKACSEKVGFGLTACHNAKVIAYEWAQYRQRGRWRNFKNGCKAKCRAVNNGCKAAGKAIGNSWQKAVGTLKTGNVFLQAQADYYKQLFNQKLRTVTDSMKAKMLAATQTGAPVEPLD…	444	49.73	MRGLNLVSLL	transcript:MGG_13957T0|transcript:MGG_13957T0:1-1395(+)	UniRef90_G4NAL5	99.8	8.1e-175	15	3.38	Cys-rich
MGG_13974T0	Y (0.78)	-	Cytoplasmic effector	SP(Sec/SPI)	0.987402	0.012598	21-22	ALG-AP	0.8848	0	Not GPI-Anchored	-	0.991	Cytoplasm	Peripheral|Soluble	0.7267	0.121	0.1982	0.753	MQLSQICQLLALAAFAAPALGAPLVGTDVAGVEKRSSYDDKPAYTLPDPPAGSRPSSTTYKLSDRQKNQYSQPLPKPPSSSRNIRKPTGPPAPIGGQGSQQRPQSLPRPDYYVQFPDED*	120	APLVGTDVAGVEKRSSYDDKPAYTLPDPPAGSRPSSTTYKLSDRQKNQYSQPLPKPPSSSRNIRKPTGPPAPIGGQGSQQRPQSLPRPDYYVQFPDED*	99	12.79	MQLSQICQLL		UniRef90_G4NAQ1	100	3.6e-58	0	0	Cys-poor
MGG_14052T0	Y (0.737)	-	Cytoplasmic effector	SP(Sec/SPI)	0.892476	0.107524	21-22	VAS-AP	0.2804	0	Not GPI-Anchored	-	0.993	Cytoplasm|Extracellular	Soluble	0.5195	0.686	0.0987	0.812	MRNVKQTIILAPLAAAALVASAPLSSRSANFNFEGCDSVPPSAREATFSIDGGDSAPLSARDATFSINREVAPAVPRSPSFPSPGLLPSETQQPRLAARDEPAAAAAAASAPDTTEQNVAGGGYKPDKGDGYGYGGYKEDKKEKKKEALKKAVEGVAQTAVEVGLKAYQGLKAAKDSKKEKGGGYGYGYGGGKGGGGNGYGEKTAEEEAATVQHVEVAPSKVDAYSVVVC*	231	APLSSRSANFNFEGCDSVPPSAREATFSIDGGDSAPLSARDATFSINREVAPAVPRSPSFPSPGLLPSETQQPRLAARDEPAAAAAAASAPDTTEQNVAGGGYKPDKGDGYGYGGYKEDKKEKKKEALKKAVEGVAQTAVEVGLKAYQGLKAAKDSKKEKGGGYGYGYGGGKGGGGNGYGEKTAEEEAATVQHVEVAPSKVDAYSVVVC*	210	23.48	MRNVKQTIIL	transcript:MGG_14052T0|transcript:MGG_14052T0:1-693(+)	UniRef90_G4NL88	100	9.3e-55	2	0.95	Cys-poor
MGG_14155T0	Y (0.594)	-	Cytoplasmic effector	SP(Sec/SPI)	0.997104	0.002896	20-21	SLA-VP	0.8978	0	Not GPI-Anchored	-	0.818	Cytoplasm|Extracellular	Soluble	0.5009	0.719	0.2352	0.8105	MRVPVTTLLLLALISDPSLAVPALVERAAADTVAPFQGPSALDAANVAGPPSNVAPFQDNKGSSPGPFQGAPQGNAKAGAPAQAAPFQGPPAVAAGAAAAPAPAPAPAPAAAVPAAEPAADAPPKAGGGAGAGAAAPPAAAPAPARGGAGGAGGGANNGAGAGKGQRPGAAAPGAGGNPGGAPGAGAGAGAGAGTPPATGGTPPTTGGGAARPRPKPAQPGQNGLPPATGTFRGDPNAKGKGKKKNRAAGLLGALLAGAAANGAGAGGRRLGAGAGAGAGGGLAALLGGA*	291	VPALVERAAADTVAPFQGPSALDAANVAGPPSNVAPFQDNKGSSPGPFQGAPQGNAKAGAPAQAAPFQGPPAVAAGAAAAPAPAPAPAPAAAVPAAEPAADAPPKAGGGAGAGAAAPPAAAPAPARGGAGGAGGGANNGAGAGKGQRPGAAAPGAGGNPGGAPGAGAGAGAGAGTPPATGGTPPTTGGGAARPRPKPAQPGQNGLPPATGTFRGDPNAKGKGKKKNRAAGLLGALLAGAAANGAGAGGRRLGAGAGAGAGGGLAALLGGA*	271	25.49	MRVPVTTLLL		UniRef90_G4NIM0	99.7	5.7e-25	0	0	Cys-poor
MGG_14156T0	Y (0.681)	-	Cytoplasmic effector	SP(Sec/SPI)	0.982188	0.017812	18-19	ILA-AP	0.6826	0	Not GPI-Anchored	-	0.992	Cytoplasm	Soluble	0.5674	0.2349	0.2987	0.7945	MKSSLFYLTFGLVPAILAAPGKPGSSYDASGSRHRCGVVPFHGTSEVWMVPSKESGWILPKGGLDVQDGGDWETCVRREAREEGGFTLGPVEYLGTFGDIVWYKGTVTHKSDPTDPEVKARGPAKHFTISDARGYLTGYGKKKDAMLEALNAATRG*	157	APGKPGSSYDASGSRHRCGVVPFHGTSEVWMVPSKESGWILPKGGLDVQDGGDWETCVRREAREEGGFTLGPVEYLGTFGDIVWYKGTVTHKSDPTDPEVKARGPAKHFTISDARGYLTGYGKKKDAMLEALNAATRG*	139	16.81	MKSSLFYLTF	transcript:MGG_14156T0|transcript:MGG_14156T0:1-471(+)	UniRef90_G5EH10	100	2.5e-88	2	1.44	Cys-poor
MGG_14179T0	-	Y (0.802)	Apoplastic effector	SP(Sec/SPI)	0.805618	0.194382	29-30	ALA-AP	0.6582	0	Not GPI-Anchored	-	0.93	Cytoplasm|Extracellular	Soluble	0.579	0.9769	0.2242	0.9123	MAISSCSIEYKTTKMQLVTLLAFALPALAAPGVEQFRRPGASATQLNCPTNAVQEDGLLGDNYVKPALLLPFAASQPDRTFKPTTWATVTPNDRCTIFNLELPAEQTIGKNCSLVFDFPACDTSRYRFQGPGNFLFQPYAIGSGAVAGNTTYNNQPQKLGNLPDRQLLPGNSYVINTGSCEIPAGTPGQVTFAGSLCSPDSSLTFRQDDQQCPLGFFVLLSDA*	224	APGVEQFRRPGASATQLNCPTNAVQEDGLLGDNYVKPALLLPFAASQPDRTFKPTTWATVTPNDRCTIFNLELPAEQTIGKNCSLVFDFPACDTSRYRFQGPGNFLFQPYAIGSGAVAGNTTYNNQPQKLGNLPDRQLLPGNSYVINTGSCEIPAGTPGQVTFAGSLCSPDSSLTFRQDDQQCPLGFFVLLSDA*	195	23.93	MAISSCSIEY	transcript:MGG_14179T0|transcript:MGG_14179T0:1-672(+)	UniRef90_A0A151V4L5	100	5.2e-127	7	3.59	Cys-rich
MGG_14344T0	Y (0.681)	-	Cytoplasmic effector	SP(Sec/SPI)	0.982188	0.017812	18-19	ILA-AP	0.6826	0	Not GPI-Anchored	-	0.992	Cytoplasm	Soluble	0.5674	0.2349	0.2987	0.7945	MKSSLFYLTFGLVPAILAAPGKPGSSYDASGSRHRCGVVPFHGTSEVWMVPSKESGWILPKGGLDVQDGGDWETCVRREAREEGGFTLGPVEYLGTFGDIVWYKGTVTHKSDPTDPEVKARGPAKHFTISDARGYLTGYGKKKDAMLEALNAATRG*	157	APGKPGSSYDASGSRHRCGVVPFHGTSEVWMVPSKESGWILPKGGLDVQDGGDWETCVRREAREEGGFTLGPVEYLGTFGDIVWYKGTVTHKSDPTDPEVKARGPAKHFTISDARGYLTGYGKKKDAMLEALNAATRG*	139	16.81	MKSSLFYLTF		UniRef90_G5EH10	100	2.5e-88	2	1.44	Cys-poor
MGG_14388T0	Y (0.616)	-	Cytoplasmic effector	SP(Sec/SPI)	0.990262	0.009738	19-20	SAA-VP	0.4026	0	Not GPI-Anchored	-	0.242	Extracellular	Soluble	0.241	0.9753	0.1362	0.7817	MKFSFVATLAMAVSVMSAAVPAMPQPIGTVMVMEKRQFESNGAILDTLKQAVVEQTTQINATLDGAPESPSTDEANSLADEINPRFAAIADALREATSSFQLRSLVARQEEDGEADSCDAQCITEKVLDIVYEIASTIRAAIERLGLRPLILQINPLLLALSALVISLNVLISGLLLTVSAVVTTLLGGLGLSLLLLGFIV*	202	VPAMPQPIGTVMVMEKRQFESNGAILDTLKQAVVEQTTQINATLDGAPESPSTDEANSLADEINPRFAAIADALREATSSFQLRSLVARQEEDGEADSCDAQCITEKVLDIVYEIASTIRAAIERLGLRPLILQINPLLLALSALVISLNVLISGLLLTVSAVVTTLLGGLGLSLLLLGFIV*	183	21.25	MKFSFVATLA	transcript:MGG_14388T0|transcript:MGG_14388T0:1-606(+)	UniRef90_A0AA97NX00	99.3	3.1e-70	2	1.09	Cys-poor
MGG_14465T0	Y (0.682)	-	Cytoplasmic effector	SP(Sec/SPI)	0.875864	0.124136	18-19	VAA-SL	0.4057	0	Not GPI-Anchored	-	0.988	Cytoplasm	Soluble	0.6742	0.3633	0.4635	0.8803	MHLSTTSLSLVLVSGVAASLPGFQPSVGGYSGGLASRASITVTEGGKDGGKVVQEEKFSRADISVGGSRVAEAEDNKAVKEGEEKFKGNLGITIDPKTGASNSGGSLGITKGSDGSLSVGGKSGINVGAPAEKQSKKNAEGAAAEGGAATPGREAAAPAEAEKIAAEPAQEGGKEAAAPAAGAGAEAGAGAAAPAAGAGKEGAKKSGKEAAAPAAGAGAEAGGGKEGAKKGGKEAAAPASGAGAEAGGAKEGAKKSGKEAAAPAAGAGAGAEAGAGAADPAKGDGKGKGGGGLQSLKDLITLLTGGGKKNNAAGEGAAADGKKKAGEGAAAGGGAAAEGKKAGEGAAAGDKKKGGEGAAAGGAAAGDKKAGEGAAAGDKKAGEGAAAGDKKKGGEGAAA…	637	SLPGFQPSVGGYSGGLASRASITVTEGGKDGGKVVQEEKFSRADISVGGSRVAEAEDNKAVKEGEEKFKGNLGITIDPKTGASNSGGSLGITKGSDGSLSVGGKSGINVGAPAEKQSKKNAEGAAAEGGAATPGREAAAPAEAEKIAAEPAQEGGKEAAAPAAGAGAEAGAGAAAPAAGAGKEGAKKSGKEAAAPAAGAGAEAGGGKEGAKKGGKEAAAPASGAGAEAGGAKEGAKKSGKEAAAPAAGAGAGAEAGAGAADPAKGDGKGKGGGGLQSLKDLITLLTGGGKKNNAAGEGAAADGKKKAGEGAAAGGGAAAEGKKAGEGAAAGDKKKGGEGAAAGGAAAGDKKAGEGAAAGDKKAGEGAAAGDKKKGGEGAAAGDKKAGEGAKAGAGAAAG…	619	55.59	MHLSTTSLSL		UniRef90_G4N8L2	100	3.3e-62	0	0	Cys-poor
MGG_14572T0	-	Y (0.643)	Apoplastic effector	SP(Sec/SPI)	0.971163	0.028837	17-18	AFA-LI	0.6974	0	Not GPI-Anchored	-	0.995	Extracellular	Soluble	0.3852	0.9669	0.1891	0.7979	MHSLFITSTLLFSGAFALITPPSLESGNGTRDGGNSTGNKGSSITINISSNSTNNGTQNSTDNGASISMSISVSTSGPSTATIDSPSTATIDSPSTATIDSLSTSTSDPSTATIDSPKSGPSNLFRPPNPELFAPAGPDETCRTPTGGALGPGVFCYCHGHLAFNSMIDAAIDEACDSWHNLTLYRSEQVAYVKRITTVKPVYLWMINNCVRERREAVVDRERCKAAMQVIRRRCQWPYWQQRGGHVTMNLDYEIGQEPDKCLMARLDVEDQ*	273	LITPPSLESGNGTRDGGNSTGNKGSSITINISSNSTNNGTQNSTDNGASISMSISVSTSGPSTATIDSPSTATIDSPSTATIDSLSTSTSDPSTATIDSPKSGPSNLFRPPNPELFAPAGPDETCRTPTGGALGPGVFCYCHGHLAFNSMIDAAIDEACDSWHNLTLYRSEQVAYVKRITTVKPVYLWMINNCVRERREAVVDRERCKAAMQVIRRRCQWPYWQQRGGHVTMNLDYEIGQEPDKCLMARLDVEDQ*	256	29.28	MHSLFITSTL		UniRef90_A4R330	100	1.9e-86	8	3.12	Cys-rich
MGG_14600T0	Y (0.834)	Y (0.872)	Apoplastic/cytoplasmic effector	SP(Sec/SPI)	0.998269	0.001731	20-21	ALA-SF	0.8623	0	Not GPI-Anchored	-	0.989	Extracellular	Soluble	0.4113	0.6195	0.0553	0.7964	MQHIKLLALALALAPSSALASFFDGEDGCLVEITEKTKFLGFTTGGGKSLGNDCLPFGSQRPISVTGTDGKTINLNVSGSKKCKTKVELGPPLPDNAVISAFSAVC*	107	SFFDGEDGCLVEITEKTKFLGFTTGGGKSLGNDCLPFGSQRPISVTGTDGKTINLNVSGSKKCKTKVELGPPLPDNAVISAFSAVC*	87	10.91	MQHIKLLALA		UniRef90_G4MNT5	100	1.5e-52	4	4.6	Cys-rich
MGG_14652T0	Y (0.854)	Y (0.917)	Apoplastic/cytoplasmic effector	SP(Sec/SPI)	0.971016	0.028984	20-21	TLA-IQ	0.3461	0	Not GPI-Anchored	-	0.995	Extracellular	Soluble	0.2047	0.6519	0.1945	0.784	MLPQTFLLVVAAARVASTLAIQSSQLSDLQPTPCTPSTCGHNGSVVCYNDEQYCHAEADKPNYVGESLGLPCRNDTVSPKYPITKACEESKLAPYDKDKIPSECLNTLCAAMDGKAKGLWCLYFPKGWTGLQYKKLGMECDPSEGR*	147	IQSSQLSDLQPTPCTPSTCGHNGSVVCYNDEQYCHAEADKPNYVGESLGLPCRNDTVSPKYPITKACEESKLAPYDKDKIPSECLNTLCAAMDGKAKGLWCLYFPKGWTGLQYKKLGMECDPSEGR*	127	15.89	MLPQTFLLVV		UniRef90_G4NDS3	100	5.7e-82	10	7.87	Cys-rich
MGG_14836T0	Y (0.653)	Y (0.505)	Cytoplasmic/apoplastic effector	SP(Sec/SPI)	0.838042	0.161958	19-20	AAA-RS	0.4715	0	Not GPI-Anchored	-	0.993	Extracellular	Soluble	0.3426	0.8735	0.045	0.941	MHLPTITSLLLAAALPAAARSLTSASSYGLAARAELAEQQLVRRQDPAAPGAAPVPPVEGGRGKGKGAEGKGKGGEGKGKRGQGKGQGKGKGAQEDFPRPGGAPRPEGAPRPEGVPRPEGAPIPRPEGAPRPEGAPRPEGARPEGAPRPEGAPIPRPEGIPRPEGGRPEGARPEGARPEGIPQPAPLGDKEIVQRAGQPGAPRGGQQGGQGKGKGARGKGKAGQQGGQRAGQQGNDEDEEPAAPRAAQPGAQPGAQRGGQQGGQRGGQGKGKGAQGKGKGNRGAGAGAKAPAAPAPAPNGGDEE*	305	RSLTSASSYGLAARAELAEQQLVRRQDPAAPGAAPVPPVEGGRGKGKGAEGKGKGGEGKGKRGQGKGQGKGKGAQEDFPRPGGAPRPEGAPRPEGVPRPEGAPIPRPEGAPRPEGAPRPEGARPEGAPRPEGAPIPRPEGIPRPEGGRPEGARPEGARPEGIPQPAPLGDKEIVQRAGQPGAPRGGQQGGQGKGKGARGKGKAGQQGGQRAGQQGNDEDEEPAAPRAAQPGAQPGAQRGGQQGGQRGGQGKGKGAQGKGKGNRGAGAGAKAPAAPAPAPNGGDEE*	286	29.84	MHLPTITSLL		UniRef90_G4N8S3	100	5.4e-26	0	0	Cys-poor
MGG_14879T0	Y (0.715)	Y (0.81)	Apoplastic/cytoplasmic effector	SP(Sec/SPI)	0.953088	0.046912	20-21	ASP-QS	0.3305	0	Not GPI-Anchored	-	0.995	Extracellular	Soluble	0.4184	0.9643	0.1706	0.8661	MHNLHLLLFLTAAIGPAASPQSGVVSAISSTGISALTSSTNLESIPLPPPQLRRETQPSPECLEVNGGEQQCCRALQSGDQELVRWLAKIYGYNMTPDVVNGLKCDGDVENCSGVKMCCRVTKLSPLLSMWCESPNDRKP*	141	QSGVVSAISSTGISALTSSTNLESIPLPPPQLRRETQPSPECLEVNGGEQQCCRALQSGDQELVRWLAKIYGYNMTPDVVNGLKCDGDVENCSGVKMCCRVTKLSPLLSMWCESPNDRKP*	121	15.07	MHNLHLLLFL	transcript:MGG_14879T0|transcript:MGG_14879T0:154-576(+)	UniRef90_G4N946	100	8.4e-75	8	6.61	Cys-rich
MGG_14926T0	-	Y (0.817)	Apoplastic effector	SP(Sec/SPI)	0.881554	0.118446	18-19	AVA-SP	0.6427	0	Not GPI-Anchored	-	0.993	Extracellular	Soluble	0.1483	0.9303	0.1737	0.8816	MGIFQLFALGVWPATAVASPFFAYSPEQLAKENPPQAKLQSNSPAATTDSHHVVPDKRATDAAPQLMARGCTTTIRNNNIPCYWDGTETLYSATRTMTAPVDCHGCSDIYIRQDVYFCPVEKIYTTLWAPNPSTTWITVCAASTQKAVNLNKQDILTNDAALPGRTRAPHPVPTGI*	177	SPFFAYSPEQLAKENPPQAKLQSNSPAATTDSHHVVPDKRATDAAPQLMARGCTTTIRNNNIPCYWDGTETLYSATRTMTAPVDCHGCSDIYIRQDVYFCPVEKIYTTLWAPNPSTTWITVCAASTQKAVNLNKQDILTNDAALPGRTRAPHPVPTGI*	159	19.17	MGIFQLFALG		UniRef90_G4NIC3	100	6.2e-99	6	3.77	Cys-rich
MGG_14981T0	Y (0.825)	Y (0.53)	Cytoplasmic/apoplastic effector	SP(Sec/SPI)	0.867767	0.132233	17-18	TSA-FV	0.5049	0	Not GPI-Anchored	-	0.994	Extracellular	Soluble	0.178	0.9581	0.0475	0.893	MLFLFILGYLYTPATSAFVNTGTFLQPINNYKEFPNDIHGVLNKRAYIQQGSQCSSSEASDIRGALESCAVLAQHAFHAVKSDEELFELIFKTDSTDIQDLVKQNFRKLYDECSRKEDEVYITCEDETGKCKENQGYKNVLGYARIAKEQIVICPNFFNRPKSSSEITAANQDTTIMHELAHVVLDLPKDFGYEWKGVHELDSTKSIKNPDSYVIFAQCARYGSCY*	227	FVNTGTFLQPINNYKEFPNDIHGVLNKRAYIQQGSQCSSSEASDIRGALESCAVLAQHAFHAVKSDEELFELIFKTDSTDIQDLVKQNFRKLYDECSRKEDEVYITCEDETGKCKENQGYKNVLGYARIAKEQIVICPNFFNRPKSSSEITAANQDTTIMHELAHVVLDLPKDFGYEWKGVHELDSTKSIKNPDSYVIFAQCARYGSCY*	210	25.66	MLFLFILGYL	transcript:MGG_14981T0|transcript:MGG_14981T0:1-681(+)	UniRef90_A7J0V0	92.5	2.8e-120	8	3.81	Cys-rich
MGG_14996T0	-	Y (0.798)	Apoplastic effector	SP(Sec/SPI)	0.998897	0.001103	18-19	ALA-QS	0.6204	0	Not GPI-Anchored	-	0.994	Extracellular	Soluble	0.1999	0.6393	0.1218	0.9252	MHLQINLALVLAAASALAQSVCPTVTRTELASTCTTRRCNSDCSLVTTVQNPCGCPWSVPTATLVAPCQADCPYNGCAVEFRTLNQPCQPTSSTSTRRTTTTTTRWWRPTTTTTTTTSRSTSTSSSRPIVTISITQLPTQPPVMTPCPTITLRTQPADCPIIRCPVPNCVTQTQLRLPCGCSQPRTLLSVDGCQSDCPGGCMTRTQTVSQACEAP*	216	QSVCPTVTRTELASTCTTRRCNSDCSLVTTVQNPCGCPWSVPTATLVAPCQADCPYNGCAVEFRTLNQPCQPTSSTSTRRTTTTTTRWWRPTTTTTTTTSRSTSTSSSRPIVTISITQLPTQPPVMTPCPTITLRTQPADCPIIRCPVPNCVTQTQLRLPCGCSQPRTLLSVDGCQSDCPGGCMTRTQTVSQACEAP*	198	22.93	MHLQINLALV	transcript:MGG_14996T0|transcript:MGG_14996T0:1-648(+)	UniRef90_A0A6P8AZM8	91.7	2.3e-84	20	10.1	Cys-rich
MGG_15022T0	-	Y (0.863)	Apoplastic effector	SP(Sec/SPI)	0.996023	0.003977	16-17	ALA-AP	0.5048	0	Not GPI-Anchored	-	0.981	Extracellular	Soluble	0.2862	0.9837	0.1407	0.8532	MRFATITALFAAGALAAPAPQAQATSGEVIAVSDFSVRKTVDNTPTNVNFKINGGAASNQTCTLDNPAVPNSAVTKCGDSAYSFALVKGTAADYAVRLYKELGPGVGLYGQGDVFTYCHTGGLGDLLCSQVAPAAIAIDGSA*	143	APAPQAQATSGEVIAVSDFSVRKTVDNTPTNVNFKINGGAASNQTCTLDNPAVPNSAVTKCGDSAYSFALVKGTAADYAVRLYKELGPGVGLYGQGDVFTYCHTGGLGDLLCSQVAPAAIAIDGSA*	127	14.32	MRFATITALF	transcript:MGG_15022T0|transcript:MGG_15022T0:183-611(+)	UniRef90_G5EI76	100	2.6e-71	4	3.15	Cys-rich
MGG_15046T0	Y (0.605)	-	Cytoplasmic effector	SP(Sec/SPI)	0.745401	0.254599	19-20	VAA-VT	0.3115	0	Not GPI-Anchored	-	0.996	Cytoplasm	Soluble	0.4586	0.2446	0.0759	0.7685	MVTFTQLFTTFLSVTAVAAVTTHYPAKDRVMIFLSRSDEQPVHARMRLHDLETYVMTDPDFGWKATGYDVLENQGNWAWLISSKHNGNIELAKKLLKLRNYWDETYGWGQNPDGSSMYVATAFKPTTKLPANTQLLRQQAVTNAVLSGWQQAAVARIEDYGKEIGVE*	168	VTTHYPAKDRVMIFLSRSDEQPVHARMRLHDLETYVMTDPDFGWKATGYDVLENQGNWAWLISSKHNGNIELAKKLLKLRNYWDETYGWGQNPDGSSMYVATAFKPTTKLPANTQLLRQQAVTNAVLSGWQQAAVARIEDYGKEIGVE*	149	18.9	MVTFTQLFTT	transcript:MGG_15046T0|transcript:MGG_15046T0:80-583(+)	UniRef90_A0A151V4F8	100	4.5e-91	0	0	Cys-poor
MGG_15106T0	Y (0.629)	-	Cytoplasmic effector	SP(Sec/SPI)	0.982803	0.017197	23-24	VFA-LP	0.8787	0	Not GPI-Anchored	-	0.994	Cytoplasm	Soluble	0.5478	0.1592	0.1893	0.814	MQLARFYTAALAVLSFAPSNVFALPATTQPNNILAGLPTQPANPPPKIQYDLCKVLLWKDKKEKFGNEGISSGFGSPGNTVRVWMHPGLAAVFQLSEEGCEGKFIGGELDQGKTRTPLSKGDPRLMEALKDYKGAVFPEPHGDATMIKW*	150	LPATTQPNNILAGLPTQPANPPPKIQYDLCKVLLWKDKKEKFGNEGISSGFGSPGNTVRVWMHPGLAAVFQLSEEGCEGKFIGGELDQGKTRTPLSKGDPRLMEALKDYKGAVFPEPHGDATMIKW*	127	16.17	MQLARFYTAA		UniRef90_G4MXT8	100	4.4e-82	2	1.57	Cys-poor
MGG_15120T0	Y (0.708)	-	Cytoplasmic effector	SP(Sec/SPI)	0.947098	0.052902	19-20	MAA-VH	0.2787	0	Not GPI-Anchored	-	0.973	Cytoplasm	Soluble	0.5397	0.2962	0.0791	0.801	FFFFFFFVSLLTCAHWMAAVHPAHGPNAIVFFSLPATSARVYGNRPSSFSGQIIDRCPHLLNSNGSKPPRAFKIGTTKDWLPPIQHKIQYTSRDLPRLPLPNRDGVAYRVRGVCQNISAGQERRRCDEPGDGQASHIFQRDASPVDGS*	149	VHPAHGPNAIVFFSLPATSARVYGNRPSSFSGQIIDRCPHLLNSNGSKPPRAFKIGTTKDWLPPIQHKIQYTSRDLPRLPLPNRDGVAYRVRGVCQNISAGQERRRCDEPGDGQASHIFQRDASPVDGS*	130	16.51	FFFFFFFVSL		UniRef90_G4N3U1	100	4.1e-72	3	2.31	Cys-poor
MGG_15185T0	-	Y (0.671)	Apoplastic effector	SP(Sec/SPI)	0.999702	0.000298	22-23	VST-DG	0.3634	0	Not GPI-Anchored	-	0.993	Extracellular	Soluble	0.3404	0.9509	0.1029	0.9341	MVRIVHAAILFLAGLAAAGVSTDGVCGQNGNTCQGSNYGNCCSQYGYCGRTDAFCGTGCQSPFGNCGSNGDDNQPVPVTNVSHDGTCGGASGLTCAGSTFGTCCSEYGYCGTASGYCGAGCQAAFGSCTGASSSASAVSPPPPASTSATPSPSSSPVSNTISDDGTCGGAGGKTCAGSAFGNCCSTNGWCGSTDGYCGTGCNPAFGTCTSSAPVSSSVPQSTATTSAATPSSTAKISPDGSCGGANGYTCPGTQCCGKRGYCGSPSFAYCGMGCQPAFGTCAPCPVGGCTNAINGGNPTCPQDGGSCFIRDGKRFKVDCNGGTSQGNAVLLSNGTVATSSANSLAACIDDCANTPGCETASFFTSMGKQTCGLYSNIAAYSDSSFRTGYFANLIPQTC*	399	DGVCGQNGNTCQGSNYGNCCSQYGYCGRTDAFCGTGCQSPFGNCGSNGDDNQPVPVTNVSHDGTCGGASGLTCAGSTFGTCCSEYGYCGTASGYCGAGCQAAFGSCTGASSSASAVSPPPPASTSATPSPSSSPVSNTISDDGTCGGAGGKTCAGSAFGNCCSTNGWCGSTDGYCGTGCNPAFGTCTSSAPVSSSVPQSTATTSAATPSSTAKISPDGSCGGANGYTCPGTQCCGKRGYCGSPSFAYCGMGCQPAFGTCAPCPVGGCTNAINGGNPTCPQDGGSCFIRDGKRFKVDCNGGTSQGNAVLLSNGTVATSSANSLAACIDDCANTPGCETASFFTSMGKQTCGLYSNIAAYSDSSFRTGYFANLIPQTC*	377	38.69	MVRIVHAAIL	transcript:MGG_15185T0|transcript:MGG_15185T0:1-1197(+)	UniRef90_G4MZU5	100	6.8e-162	42	11.14	Cys-rich
MGG_15212T0	Y (0.898)	-	Cytoplasmic effector	SP(Sec/SPI)	0.806626	0.193374	17-18	AIA-ST	0.2392	0	Not GPI-Anchored	-	0.995	Extracellular	Soluble	0.0563	0.6589	0.1153	0.8396	MYFAFAFIYLNAAGAIASTAATGLADPRHYRSQVDSNLGGHLNRRAHLDGLSECPDTQAVQNAIHGCYDLADEGSHAARNNDKLFKVIFKTEDPDTKRHVESNFEKLKEACSSDSHKVSVTCRDPSEMCRFHGPLCQEPRYYR*	144	STAATGLADPRHYRSQVDSNLGGHLNRRAHLDGLSECPDTQAVQNAIHGCYDLADEGSHAARNNDKLFKVIFKTEDPDTKRHVESNFEKLKEACSSDSHKVSVTCRDPSEMCRFHGPLCQEPRYYR*	127	15.99	MYFAFAFIYL	transcript:MGG_15212T0|transcript:MGG_15212T0:1-432(+)	UniRef90_G4N2I8	100	1.4e-77	6	4.72	Cys-rich
MGG_15310T0	Y (0.758)	Y (0.527)	Cytoplasmic/apoplastic effector	SP(Sec/SPI)	0.946777	0.053223	20-21	TLA-LP	0.5171	0	Not GPI-Anchored	-	0.993	Extracellular	Soluble	0.2668	0.8692	0.0869	0.8539	MRASQVLRLLATSLVAGTLALPLVGQNSGDGTSSLAQVDVDVPDTPGSQVKAEASHYKPYKPYKPYKPYKPYKPYKPYKPYKPKKYKPYKPYKPYKPYKSYDVNSTRGHAQEAEHVLQVRDDKGYKPSPYEEEAPKPQPKPQPKPQPKPIPPAGPPPTGPPKTPPYIPAGAPPPAYEDLYGYKFPKHGGYGESESPKYGGYGGNEKQCKMFNFPMPFGDGEGHFLGTGMVLSPNRHPTRPDADLKSKSSELAMASNRNWDVYHGIGSGARVLVINDNGRSAQHPTSLEMFYASTENGLWGVDKVSLSH*	309	LPLVGQNSGDGTSSLAQVDVDVPDTPGSQVKAEASHYKPYKPYKPYKPYKPYKPYKPYKPYKPKKYKPYKPYKPYKPYKSYDVNSTRGHAQEAEHVLQVRDDKGYKPSPYEEEAPKPQPKPQPKPQPKPIPPAGPPPTGPPKTPPYIPAGAPPPAYEDLYGYKFPKHGGYGESESPKYGGYGGNEKQCKMFNFPMPFGDGEGHFLGTGMVLSPNRHPTRPDADLKSKSSELAMASNRNWDVYHGIGSGARVLVINDNGRSAQHPTSLEMFYASTENGLWGVDKVSLSH*	289	33.95	MRASQVLRLL		UniRef90_G4MQV6	100	6.5e-104	1	0.35	Cys-poor
MGG_15370T0	Y (0.865)	Y (0.721)	Cytoplasmic/apoplastic effector	SP(Sec/SPI)	0.952465	0.047535	17-18	ISA-FT	0.5348	0	Not GPI-Anchored	-	0.995	Extracellular	Soluble	0.2554	0.9575	0.063	0.8892	MLFYSLLFFFHTVAISAFTNIGTFSHPVYDYNPIPNHIHGDLKRRAYIERYSQCSDSQASEIRAALKSCAELASWGYHAVKSNNRLFKLIFKTDSTDIQNWVQNNFNEIYKECNRDADEISLTCHDKNVYTCVREGVHNLAYALINEKEIVICPPFFNNPVNSREITAGNQDTIILHEMVHIILKEWKDYGCEWDGIHKLDSTESIKNPDSYAIFAQCARYKYC*	225	FTNIGTFSHPVYDYNPIPNHIHGDLKRRAYIERYSQCSDSQASEIRAALKSCAELASWGYHAVKSNNRLFKLIFKTDSTDIQNWVQNNFNEIYKECNRDADEISLTCHDKNVYTCVREGVHNLAYALINEKEIVICPPFFNNPVNSREITAGNQDTIILHEMVHIILKEWKDYGCEWDGIHKLDSTESIKNPDSYAIFAQCARYKYC*	208	25.98	MLFYSLLFFF	transcript:MGG_15370T0|transcript:MGG_15370T0:1-675(+)	UniRef90_C1KJG7	99.1	3.3e-129	9	4.33	Cys-rich
MGG_15376T0	Y (0.918)	Y (0.736)	Cytoplasmic/apoplastic effector	SP(Sec/SPI)	0.9931	0.0069	19-20	SLG-GT	0.5376	0	Not GPI-Anchored	-	0.994	Cytoplasm	Soluble	0.4967	0.4121	0.3645	0.8153	MRFHFITVCTLISGVVSLGGTRLWKGKEKKVDRYAQCLDQCWKTPQGKGDTNDHYNYCCEFCEPYAHNNDYVPPPQGAGALASHHNNYNTYDTGPYQGGNYVSSTEQNIVIAPEMTAKGFFCAKNTVNVHNHYTYHVHYSPANDPR*	147	GTRLWKGKEKKVDRYAQCLDQCWKTPQGKGDTNDHYNYCCEFCEPYAHNNDYVPPPQGAGALASHHNNYNTYDTGPYQGGNYVSSTEQNIVIAPEMTAKGFFCAKNTVNVHNHYTYHVHYSPANDPR*	128	16.5	MRFHFITVCT		UniRef90_G4NFU1	100	8.5e-86	6	4.69	Cys-rich
MGG_15391T0	Y (0.749)	-	Cytoplasmic effector	SP(Sec/SPI)	0.883427	0.116573	23-24	ALA-TP	0.6964	0	Not GPI-Anchored	-	0.995	Cytoplasm	Peripheral|Soluble	0.4291	0.2629	0.2076	0.5631	MRFTTVLPTGAAILSLLSNGALATPAAAGSSEDMPIETLQQLSGRKPTKNRKLLDQYAQDMQRDPPPRGMIPLPSHVDAFQVPEATQMYAPGYDLNKAPCRIVIYRPTNPIGGTGEEYFMGNVAPGGVGRFDEYICKASKDCLRPTCFDMPFGFRYFGRHMRYEHVLDFQYGRIGIKEAEDRYQKLQAEEQARREQDRREAELNPPQSKPKSWWAPLTPWQQ*	223	TPAAAGSSEDMPIETLQQLSGRKPTKNRKLLDQYAQDMQRDPPPRGMIPLPSHVDAFQVPEATQMYAPGYDLNKAPCRIVIYRPTNPIGGTGEEYFMGNVAPGGVGRFDEYICKASKDCLRPTCFDMPFGFRYFGRHMRYEHVLDFQYGRIGIKEAEDRYQKLQAEEQARREQDRREAELNPPQSKPKSWWAPLTPWQQ*	200	25.17	MRFTTVLPTG		UniRef90_G5EHA9	100	8.2e-125	4	2	Cys-rich
MGG_15401T0	Y (0.821)	-	Cytoplasmic effector	SP(Sec/SPI)	0.993771	0.006229	19-20	VTA-QG	0.469	0	Not GPI-Anchored	-	0.988	Extracellular	Soluble	0.415	0.5834	0.1685	0.8363	MKAYGIFIFALSLAVGVTAQGATNEVAAEVTARDVQMPYLDKRTVKLLRRKSSSSKGSSSSRKKNDSGSTSKVGNFCTSGLSIGTCRFDGSCDATDSHDLNASCF*	106	QGATNEVAAEVTARDVQMPYLDKRTVKLLRRKSSSSKGSSSSRKKNDSGSTSKVGNFCTSGLSIGTCRFDGSCDATDSHDLNASCF*	87	11.07	MKAYGIFIFA		UniRef90_G4MY32	100	2.2e-35	4	4.6	Cys-rich
MGG_15458T0	Y (0.92)	Y (0.932)	Apoplastic/cytoplasmic effector	SP(Sec/SPI)	0.99883	0.00117	15-16	ASA-SE	0.7355	0	Not GPI-Anchored	-	0.99	Extracellular	Soluble	0.2571	0.9706	0.1186	0.8708	MRPYIFVLLATFASASETSLNNCKCKGGNEAAFTNACCTKGTTFNGRSLTGISNQEGGCNFAPNAAFIVIPHAQIQQEFAACCLATSSGQGATGGTCTHIQL*	103	SETSLNNCKCKGGNEAAFTNACCTKGTTFNGRSLTGISNQEGGCNFAPNAAFIVIPHAQIQQEFAACCLATSSGQGATGGTCTHIQL*	88	10.53	MRPYIFVLLA		UniRef90_A0A4P7MYH5	91.2	9.3e-47	8	9.09	Cys-rich
MGG_15553T0	Y (0.732)	-	Cytoplasmic effector	SP(Sec/SPI)	0.98125	0.01875	18-19	VSA-QI	0.9175	0	Not GPI-Anchored	-	0.995	Cytoplasm	Soluble	0.5376	0.2692	0.1093	0.8531	MHLQHLLSAFALAAGVSAQIEDLETSKDFHLYITESSNSTLVGWSIFACHVGPLSRVLCITDDGILEHASAFTHQHKPEDDEDEDEDDEDEGKGAIGPLLSKAYYKQGAETKFVESMMVVGTQLWSDLAIPSLQVNDDDYSPVGFDDDDNMYLAAYGDGSHEAPADKVTPWDPSHAMYNWYACRDTHVNSYTYHAINWALVPPPNEPGCDSVTIHRVFE*	220	QIEDLETSKDFHLYITESSNSTLVGWSIFACHVGPLSRVLCITDDGILEHASAFTHQHKPEDDEDEDEDDEDEGKGAIGPLLSKAYYKQGAETKFVESMMVVGTQLWSDLAIPSLQVNDDDYSPVGFDDDDNMYLAAYGDGSHEAPADKVTPWDPSHAMYNWYACRDTHVNSYTYHAINWALVPPPNEPGCDSVTIHRVFE*	202	24.3	MHLQHLLSAF	transcript:MGG_15553T0|transcript:MGG_15553T0:1828-2487(+)	UniRef90_G4MTB2	100	3e-111	4	1.98	Cys-rich
MGG_15703T0	-	Y (0.51)	Apoplastic effector	SP(Sec/SPI)	0.859992	0.140008	22-23	ALS-IV	0.7757	0	Not GPI-Anchored	-	0.985	Extracellular	Soluble	0.463	0.8457	0.1493	0.8301	MWINRAALVLGLASFWIQQALSIVIPVERAATELLPKYDYIIVGGGLSGLVVGNRLSEDPNVTVLILEAGELDNRTEYTTYPAYIGREITNVNGWTLATTPQDHLDHRSRPYPQGRGVGGGTLIHGMVWTRGSKRDFDAWRDLGNPGWS*	150	IVIPVERAATELLPKYDYIIVGGGLSGLVVGNRLSEDPNVTVLILEAGELDNRTEYTTYPAYIGREITNVNGWTLATTPQDHLDHRSRPYPQGRGVGGGTLIHGMVWTRGSKRDFDAWRDLGNPGWS*	128	16.46	MWINRAALVL	transcript:MGG_15703T0|transcript:MGG_15703T0:1-450(+)	UniRef90_G4MSJ4	100	3.4e-82	0	0	Cys-poor
MGG_15793T0	Y (0.834)	Y (0.77)	Cytoplasmic/apoplastic effector	SP(Sec/SPI)	0.988038	0.011962	19-20	TEA-YV	0.9143	0	Not GPI-Anchored	-	0.987	Extracellular	Soluble	0.2213	0.8547	0.2764	0.9085	MKASNTLVALCVATAATEAYVITIYSVENCQGTGKRINVYDNSCSVPNFPGGAQSVRVEKYGAGAQKARFYRNNACVGNPHRGPWDAGKSDNLWEAGKCIEMGKGYTVQSFTSYNA*	117	YVITIYSVENCQGTGKRINVYDNSCSVPNFPGGAQSVRVEKYGAGAQKARFYRNNACVGNPHRGPWDAGKSDNLWEAGKCIEMGKGYTVQSFTSYNA*	98	12.47	MKASNTLVAL		UniRef90_G5EH78	100	3.4e-61	4	4.08	Cys-rich
MGG_15805T0	-	Y (0.739)	Apoplastic effector	SP(Sec/SPI)	0.526365	0.473635	22-23	VEA-RS	0.3802	0	Not GPI-Anchored	-	0.991	Cytoplasm	Transmembrane|Soluble	0.6652	0.5065	0.1325	0.601	MKLAAAGNSPLYIPLPLLMVEARSPVVPTTPYEGRAGPIRTNVNAKDSYAKSYIPVGMVTYTIIGDGLVSYASYAFTVKSSSHPWFICLWTSTHQRHPTMTG*	103	RSPVVPTTPYEGRAGPIRTNVNAKDSYAKSYIPVGMVTYTIIGDGLVSYASYAFTVKSSSHPWFICLWTSTHQRHPTMTG*	81	11.12	MKLAAAGNSP		UniRef90_G4MXN7	100	9.6e-52	1	1.23	Cys-poor
MGG_15911T0	Y (0.8)	Y (0.96)	Apoplastic/cytoplasmic effector	SP(Sec/SPI)	0.996315	0.003685	21-22	ADA-GA	0.9439	0	Not GPI-Anchored	-	0.993	Extracellular	Soluble	0.3573	0.5828	0.2106	0.8476	MKFTTALSAVAIFILPRLADAGAISNFFFPKDCVVRLGTPSSGIADSVTKCIKRGSSGELRTDDGDVVNFVTDDKCNPSVAPGSTLPPTKVLDVARMCNAK*	102	GAISNFFFPKDCVVRLGTPSSGIADSVTKCIKRGSSGELRTDDGDVVNFVTDDKCNPSVAPGSTLPPTKVLDVARMCNAK*	81	10.61	MKFTTALSAV		UniRef90_G4MVG8	100	2.6e-49	4	4.94	Cys-rich
MGG_15924T0	Y (0.885)	Y (0.87)	Cytoplasmic/apoplastic effector	SP(Sec/SPI)	0.999714	0.000286	17-18	AAA-SD	0.465	0	Not GPI-Anchored	-	0.993	Extracellular	Soluble	0.4538	0.6906	0.1104	0.8222	MRTFAILSLLAGLVAAASDPLDEQFFPVTGYRCCADATEDIGGHCKAAGFSAYCCTRFDSRKGSGCDDTLGFKIGRVVQQVRLDSMSACASENRKGFIGCV*	102	SDPLDEQFFPVTGYRCCADATEDIGGHCKAAGFSAYCCTRFDSRKGSGCDDTLGFKIGRVVQQVRLDSMSACASENRKGFIGCV*	85	10.73	MRTFAILSLL	transcript:MGG_15924T0|transcript:MGG_15924T0:1-306(+)	UniRef90_G4MVY9	100	4.2e-52	8	9.41	Cys-rich
MGG_15972T0	Y (0.902)	-	Cytoplasmic effector	SP(Sec/SPI)	0.97658	0.02342	21-22	VNA-ET	0.9153	0	Not GPI-Anchored	-	0.995	Cytoplasm	Soluble	0.4923	0.3439	0.1071	0.8382	MRVTTFNTFLLTLGTVAVVNAETGNKYIEKRAIDLSRERDPNFFDNPGIPVPECFWFMFKNNVRQDDGTCYSSWKMDMKVGPNWVHIKSDDNCNLSGDFPPGWIVLGKKRPGF*	114	ETGNKYIEKRAIDLSRERDPNFFDNPGIPVPECFWFMFKNNVRQDDGTCYSSWKMDMKVGPNWVHIKSDDNCNLSGDFPPGWIVLGKKRPGF*	93	12.95	MRVTTFNTFL	transcript:MGG_15972T0|transcript:MGG_15972T0:1-342(+)	UniRef90_C4B8B8	98.2	3.9e-62	3	3.23	Cys-poor
MGG_16026T0	Y (0.775)	Y (0.563)	Cytoplasmic/apoplastic effector	SP(Sec/SPI)	0.934392	0.065608	17-18	AIA-GG	0.616	0	Not GPI-Anchored	-	0.996	Extracellular	Soluble	0.1812	0.6811	0.1459	0.871	MRTQAFFAMLFTPGAIAGGTFIPTDPKLAHRAPEPFPWPQLLNNPHMTTPVVWYQIGQIKIWTDTRGVDFVRDGTKFDTFDQCINHCKTFSVVHNSPVDKPTDAKCNYYCTTYWDQVKKSRY*	123	GGTFIPTDPKLAHRAPEPFPWPQLLNNPHMTTPVVWYQIGQIKIWTDTRGVDFVRDGTKFDTFDQCINHCKTFSVVHNSPVDKPTDAKCNYYCTTYWDQVKKSRY*	106	14.08	MRTQAFFAML		UniRef90_G4MN94	100	4.2e-70	4	3.77	Cys-rich
MGG_16041T0	Y (0.838)	Y (0.97)	Apoplastic/cytoplasmic effector	SP(Sec/SPI)	0.999799	0.000201	20-21	VSA-QD	0.9673	0	Not GPI-Anchored	-	0.993	Extracellular	Soluble	0.3511	0.7709	0.1083	0.8323	MRTSTTIFASLSLLAGLVSAQDVEIQPDFQGVMTGGICCGPTPCPDPSGQCAKAKLTPYCCGPFFNNRKKTKNTKGGCDPFTTTFPVGRLVKTFPSTLQDCRSNGVPGFVGCV*	114	QDVEIQPDFQGVMTGGICCGPTPCPDPSGQCAKAKLTPYCCGPFFNNRKKTKNTKGGCDPFTTTFPVGRLVKTFPSTLQDCRSNGVPGFVGCV*	94	11.89	MRTSTTIFAS		UniRef90_A0A4P7MTF7	92.9	3.2e-56	9	9.57	Cys-rich
MGG_16044T0	Y (0.876)	-	Cytoplasmic effector	SP(Sec/SPI)	0.998364	0.001636	20-21	IAA-NP	0.6007	0	Not GPI-Anchored	-	0.995	Extracellular	Soluble	0.3928	0.8898	0.0604	0.9338	MRNNICLLAILGVAPALIAANPIPQSPSVPVGIYDYSIGTRKGESMCGLVNPCEYLDADGNFDAPHIPGGPDGPGEGEGEDEGEGDRRGQSEIEGQGESAAEEAQRAKRQEPKGPFVCVNCDSIVNRGLLSCAKARGWQVNCDLPKFAKLVICGGDCQKGPPPPPQPPKVAEPEPTPEPEKTPEPTPEPTKTPEPTKTPEPTKTPEPEHQYTPEPTPEPTHVHPEGGYQASKPTPEPTPEPTPEPAHVHPEGGYHATKPSEEPAPAPAPTQEAYHTVPHGNQPEAHHEEPKHEEHKPEPAPEQAPAPAPAHGYPTAPAPAAEQPQHYEEPKHHEEPKHEEQPKHHEEPKHEEQPQHYEAPKHEEQPKHEERTEELAPAVQPSAEMPQPEPKRFRKPKMT…	413	NPIPQSPSVPVGIYDYSIGTRKGESMCGLVNPCEYLDADGNFDAPHIPGGPDGPGEGEGEDEGEGDRRGQSEIEGQGESAAEEAQRAKRQEPKGPFVCVNCDSIVNRGLLSCAKARGWQVNCDLPKFAKLVICGGDCQKGPPPPPQPPKVAEPEPTPEPEKTPEPTPEPTKTPEPTKTPEPTKTPEPEHQYTPEPTPEPTHVHPEGGYQASKPTPEPTPEPTPEPAHVHPEGGYHATKPSEEPAPAPAPTQEAYHTVPHGNQPEAHHEEPKHEEHKPEPAPEQAPAPAPAHGYPTAPAPAAEQPQHYEEPKHHEEPKHEEQPKHHEEPKHEEQPQHYEAPKHEEQPKHEERTEELAPAVQPSAEMPQPEPKRFRKPKMTPAVGGDYGHHQRQ*	393	44.84	MRNNICLLAI		UniRef90_G4MP52	100	3.4e-76	8	2.04	Cys-rich
MGG_16059T0	Y (0.829)	Y (0.534)	Cytoplasmic/apoplastic effector	SP(Sec/SPI)	0.982241	0.017759	21-22	TSA-TF	0.865	0	Not GPI-Anchored	-	0.993	Cytoplasm	Soluble	0.4341	0.4961	0.0923	0.8996	MLRSWLVHSSILLSFLGQTSATFEECKKGLVYRGDWRSPQQVFKSGFSDGKNPYTPSNDQIDLTYVSVAKSVPHAKEYAKSHKPSLQLCSYVYRINVEGLDCVPFGIVKSMYKRRRIPNNFPDEQGHAIIDSLPWSNVEGWIQVCPFAKYHERRWVANPDKEKGSKFDALRLPAAQSTAAQPA*	184	TFEECKKGLVYRGDWRSPQQVFKSGFSDGKNPYTPSNDQIDLTYVSVAKSVPHAKEYAKSHKPSLQLCSYVYRINVEGLDCVPFGIVKSMYKRRRIPNNFPDEQGHAIIDSLPWSNVEGWIQVCPFAKYHERRWVANPDKEKGSKFDALRLPAAQSTAAQPA*	163	20.75	MLRSWLVHSS		UniRef90_G4MPL2	100	2.3e-104	4	2.45	Cys-rich
MGG_16090T0	Y (0.501)	Y (0.738)	Apoplastic/cytoplasmic effector	SP(Sec/SPI)	0.774323	0.225677	19-20	VFA-PY	0.4773	0	Not GPI-Anchored	-	0.992	Extracellular	Soluble	0.4299	0.6104	0.1644	0.813	MTTLLVILLFRIQVLRVFAPYNPCKPAFLGYSYVYNRVRAIPTAPGCSFARFGPLIKRGGTACSTWWCRDPECMQCMQGCYPSLVDKKEFPGVLQPSPNVECLRASTCLTVTTVDKFFVTAICTNYSQNLIIDQLQQVCMAI*	143	PYNPCKPAFLGYSYVYNRVRAIPTAPGCSFARFGPLIKRGGTACSTWWCRDPECMQCMQGCYPSLVDKKEFPGVLQPSPNVECLRASTCLTVTTVDKFFVTAICTNYSQNLIIDQLQQVCMAI*	124	15.93	MTTLLVILLF	transcript:MGG_16090T0|transcript:MGG_16090T0:1-429(+)	UniRef90_A0A4P7MTU8	98.3	6.8e-64	11	8.87	Cys-rich
MGG_16125T0	-	Y (0.78)	Apoplastic effector	SP(Sec/SPI)	0.987187	0.012813	26-27	VNA-QG	0.8582	0	Not GPI-Anchored	-	0.987	Extracellular	Soluble	0.4734	0.7253	0.297	0.9	MLPQVSSRTLLLIPILLHQAVTVVNAQGTSNMPPLNVTAISASGGDSTFECWQFGPFTSVTAPGVNDASALLLTTAATQVNYAMFPAGSTGGLHRSPRLQFVVFMTGRARITLPNGNGTYEINGGGRGCMIVSADTSDVSRVGHTTDYPGDTPTGVMQVPITNGRQGLGRYRVLHQGTCTEEELGGTITTPNDGGGYIDG*	201	QGTSNMPPLNVTAISASGGDSTFECWQFGPFTSVTAPGVNDASALLLTTAATQVNYAMFPAGSTGGLHRSPRLQFVVFMTGRARITLPNGNGTYEINGGGRGCMIVSADTSDVSRVGHTTDYPGDTPTGVMQVPITNGRQGLGRYRVLHQGTCTEEELGGTITTPNDGGGYIDG*	175	20.83	MLPQVSSRTL		UniRef90_G4MRH0	100	4.4e-109	3	1.71	Cys-poor
MGG_16159T0	Y (0.519)	-	Cytoplasmic effector	SP(Sec/SPI)	0.637396	0.362604	18-19	AYS-HH	0.2566	0	Not GPI-Anchored	-	0.989	Extracellular	Soluble	0.3295	0.9071	0.2183	0.9298	MKSVTVMGVFAAVAAAYSHHQPRHPHLDFRNFKRQNATAPTSIAAGEGRKGASPTKDPASSAAASSAAASGNAGVQLTTLTVKETAVRTIISCAPTVTNCPANANQTAAISALPPGAVSTVIVTDSVISTTVVCPVTEASQVSKSVASKMKESVTSAAAAATSAAAAQPNGKGKGKTSAAPAATPA	186	HHQPRHPHLDFRNFKRQNATAPTSIAAGEGRKGASPTKDPASSAAASSAAASGNAGVQLTTLTVKETAVRTIISCAPTVTNCPANANQTAAISALPPGAVSTVIVTDSVISTTVVCPVTEASQVSKSVASKMKESVTSAAAAATSAAAAQPNGKGKGKTSAAPAATPA	168	18.27	MKSVTVMGVF	transcript:MGG_16159T0|transcript:MGG_16159T0:558-1(-)	UniRef90_G4ML73	100	5.2e-64	3	1.79	Cys-poor
MGG_16171T0	Y (0.95)	Y (0.746)	Cytoplasmic/apoplastic effector	SP(Sec/SPI)	0.978525	0.021475	19-20	AAA-HT	0.5468	0	Not GPI-Anchored	-	0.995	Cytoplasm	Soluble	0.543	0.3557	0.2804	0.7537	MSPLFLLISVFFNSFLAAAHTENFNIVQNLARNANVQLDLTGKQSYAIYETLPDKGLDRFIPRYSIKKLINGRVQCDANKICDFVGNSFELHLEGDLVGYIIGSKTKSSSSEHLWKANHYYDAETQMYKKYPEPNKYTWAGPTKPYTNQQIFGFGALWCNRFFHQRYDLLLNNGHDFVYNLYKRIKQ*	188	HTENFNIVQNLARNANVQLDLTGKQSYAIYETLPDKGLDRFIPRYSIKKLINGRVQCDANKICDFVGNSFELHLEGDLVGYIIGSKTKSSSSEHLWKANHYYDAETQMYKKYPEPNKYTWAGPTKPYTNQQIFGFGALWCNRFFHQRYDLLLNNGHDFVYNLYKRIKQ*	169	21.76	MSPLFLLISV		UniRef90_G4MM24	100	4.2e-106	3	1.78	Cys-poor
MGG_16187T0	Y (0.591)	Y (0.929)	Apoplastic/cytoplasmic effector	SP(Sec/SPI)	0.994195	0.005805	18-19	ASA-QQ	0.7901	0	Not GPI-Anchored	-	0.99	Cytoplasm|Extracellular	Soluble	0.5035	0.8192	0.1087	0.8851	MKFTSTVAAIALVVGASAQQAIVHNNCQDTVYVQSFPYDGSATGPLTTLQAGQTFSEDFRKSGSTVKVSKTKTLTSPLFIGYSFSSNPDYGYYELSSEWGNPFADKRVTLSPGAGCQDFNCAPNDAGCYSRPDMKKVYGCPLPINVEATLCA*	153	QQAIVHNNCQDTVYVQSFPYDGSATGPLTTLQAGQTFSEDFRKSGSTVKVSKTKTLTSPLFIGYSFSSNPDYGYYELSSEWGNPFADKRVTLSPGAGCQDFNCAPNDAGCYSRPDMKKVYGCPLPINVEATLCA*	135	16.25	MKFTSTVAAI	transcript:MGG_16187T0|transcript:MGG_16187T0:178-636(+)	UniRef90_G4MMG9	100	1.2e-82	6	4.44	Cys-rich
MGG_16188T0	Y (0.827)	Y (0.796)	Cytoplasmic/apoplastic effector	SP(Sec/SPI)	0.999372	0.000628	19-20	GAA-ST	0.5946	0	Not GPI-Anchored	-	0.992	Extracellular	Soluble	0.286	0.5672	0.2745	0.6818	MRFTCLLLLCTATVHLGAASTLPKDFDASHCPKVKDFDASHCPKKVDPSLCPRRPGGTSCPANFDRSQCSAVLSNAGNHKRDLLVRREEPDLGRDLLCCCLDICLIFVNAWLDCLLEQQRMRGQPEAVRQAYRQGRHDAYFGAWWG*	147	STLPKDFDASHCPKVKDFDASHCPKKVDPSLCPRRPGGTSCPANFDRSQCSAVLSNAGNHKRDLLVRREEPDLGRDLLCCCLDICLIFVNAWLDCLLEQQRMRGQPEAVRQAYRQGRHDAYFGAWWG*	128	16.36	MRFTCLLLLC		UniRef90_G4MMH0	100	6.7e-59	10	7.81	Cys-rich
MGG_16260T0	Y (0.758)	-	Cytoplasmic effector	SP(Sec/SPI)	0.982187	0.017813	17-18	VAA-SP	0.7765	0	Not GPI-Anchored	-	0.989	Extracellular	Soluble	0.2824	0.9445	0.1219	0.9412	MKTTAFLALAAVGLVAASPQHKVVKPVITARQNNAQATPVTATAIATISTTATAANQIIVASTTVFATATPETTTVTVTSTETVSETPIPTVTVTAHWGHHHHGGHHHHDDYDDDDYDDDDYGKQN*	127	SPQHKVVKPVITARQNNAQATPVTATAIATISTTATAANQIIVASTTVFATATPETTTVTVTSTETVSETPIPTVTVTAHWGHHHHGGHHHHDDYDDDDYDDDDYGKQN*	110	13.28	MKTTAFLALA		UniRef90_G4MQ83	100	3.5e-11	0	0	Cys-poor
MGG_16321T0	Y (0.599)	-	Cytoplasmic effector	SP(Sec/SPI)	0.826897	0.173103	21-22	ALA-RW	0.6006	0	Not GPI-Anchored	-	0.995	Cytoplasm	Soluble	0.3835	0.4369	0.0696	0.8122	MLFSYIVTFLSTSLLFASALARWEPFRPVAVGTTASPYLLQINNGFDPTVVSQMTGHKRVKVNDYPQIMYEDLKKDPPSETFYIYEVDTRNAKFSYKIAAFFTQQVVDHDRSRPWPAEYPAEELAQRAPFPWTIVAGYSVLRPGSTNWEYVVNKDYKNPLRPLPWQRQKHENQWIPKWAAGGPSAPEGLHKIQVWPKI*	199	RWEPFRPVAVGTTASPYLLQINNGFDPTVVSQMTGHKRVKVNDYPQIMYEDLKKDPPSETFYIYEVDTRNAKFSYKIAAFFTQQVVDHDRSRPWPAEYPAEELAQRAPFPWTIVAGYSVLRPGSTNWEYVVNKDYKNPLRPLPWQRQKHENQWIPKWAAGGPSAPEGLHKIQVWPKI*	178	22.89	MLFSYIVTFL		UniRef90_G4MKF2	100	7.6e-114	0	0	Cys-poor
MGG_16496T0	Y (0.897)	Y (0.525)	Cytoplasmic/apoplastic effector	SP(Sec/SPI)	0.999342	0.000658	20-21	SAA-KD	0.8838	0	Not GPI-Anchored	-	0.986	Cytoplasm	Soluble	0.3702	0.1335	0.3599	0.7886	MRFQLISVIALGLCAWQSAAKDPDPYWCSVLIDCPTFTLKNLVEVDSGFSKRISGKEYFFRFHEGCDVSVDDGIWPTECTVSATKAKQDWAKLYVQVYKSRRRSSCFGRS*	111	KDPDPYWCSVLIDCPTFTLKNLVEVDSGFSKRISGKEYFFRFHEGCDVSVDDGIWPTECTVSATKAKQDWAKLYVQVYKSRRRSSCFGRS*	91	12.54	MRFQLISVIA		UniRef90_G4MQU6	100	6e-60	5	5.49	Cys-rich
MGG_16551T0	Y (0.5)	-	Cytoplasmic effector	SP(Sec/SPI)	0.98064	0.01936	16-17	VLA-MP	0.5001	0	Not GPI-Anchored	-	0.994	Extracellular	Soluble	0.2366	0.8324	0.0689	0.8799	MHAKFLLPFLVAGVLAMPRPSPEGPAVAQGHEASHLEARSGRPPPPPPGFRSSGPPSDYGGPGPGGFPPGPPSSYGRPGPGSFAPGPASSFGGFGPGPGSRYIGEPIQRASDGHFYPGQWVPPLDPDLQEDWGVKYTGSNPPPGKRYVPRPRPTRQWPGSEEPSLWNKAASMGKKLLNGRDLGSNSNAPSRKACAPPSHPQQRHSKRDVGDGPEALNHLEARGNKDWQRYGRPPPRSEDFSGSFPPSPYGGPPPSYGGRPPSYGGPSGPPPGPPRFTYPSGLEWHKTSDTATWEYASTGDGNSPQTAYTIYTRPDRSGYHKRDLNQEPAETPQKFKRSNRQPANAPKPPPTMEELNSRFFVGRPEIM	367	MPRPSPEGPAVAQGHEASHLEARSGRPPPPPPGFRSSGPPSDYGGPGPGGFPPGPPSSYGRPGPGSFAPGPASSFGGFGPGPGSRYIGEPIQRASDGHFYPGQWVPPLDPDLQEDWGVKYTGSNPPPGKRYVPRPRPTRQWPGSEEPSLWNKAASMGKKLLNGRDLGSNSNAPSRKACAPPSHPQQRHSKRDVGDGPEALNHLEARGNKDWQRYGRPPPRSEDFSGSFPPSPYGGPPPSYGGRPPSYGGPSGPPPGPPRFTYPSGLEWHKTSDTATWEYASTGDGNSPQTAYTIYTRPDRSGYHKRDLNQEPAETPQKFKRSNRQPANAPKPPPTMEELNSRFFVGRPEIM	351	39.43	MHAKFLLPFL		UniRef90_A0A4P7MY31	91.2	1.2e-157	1	0.28	Cys-poor
MGG_16553T0	Y (0.834)	Y (0.77)	Cytoplasmic/apoplastic effector	SP(Sec/SPI)	0.988038	0.011962	19-20	TEA-YV	0.9143	0	Not GPI-Anchored	-	0.987	Extracellular	Soluble	0.2213	0.8547	0.2764	0.9085	MKASNTLVALCVATAATEAYVITIYSVENCQGTGKRINVYDNSCSVPNFPGGAQSVRVEKYGAGAQKARFYRNNACVGNPHRGPWDAGKSDNLWEAGKCIEMGKGYTVQSFTSYNA*	117	YVITIYSVENCQGTGKRINVYDNSCSVPNFPGGAQSVRVEKYGAGAQKARFYRNNACVGNPHRGPWDAGKSDNLWEAGKCIEMGKGYTVQSFTSYNA*	98	12.47	MKASNTLVAL		UniRef90_G5EH78	100	3.4e-61	4	4.08	Cys-rich
MGG_16559T0	-	Y (0.773)	Apoplastic effector	SP(Sec/SPI)	0.78344	0.21656	19-20	SES-SP	0.6906	0	Not GPI-Anchored	-	0.854	Extracellular	Soluble	0.2695	0.8904	0.0706	0.8183	MRWTTFSLAFSYLFYPSESSPTKNTPPRPELLRKRTTLGTSFGIPGDNATFDYVVVGGGNAGLAVAARLAQQQKGTVAVVEAGSFYEIGNSNMSEVPAFTSIFASKGVHDWQPMVDWGFITEPQIATDGKSILYPRGKCFGGSTARNFMVYQRGSVQSYKMWADLVGDESYEFESLLPYFEKSLKFTPPDTSRRFKNGSVDYDPTVLGDGQGPLSLTFSHYVQAFGTWVVKGLGELGFPVIVVVVVVVLVNAGLGPAC*	259	SPTKNTPPRPELLRKRTTLGTSFGIPGDNATFDYVVVGGGNAGLAVAARLAQQQKGTVAVVEAGSFYEIGNSNMSEVPAFTSIFASKGVHDWQPMVDWGFITEPQIATDGKSILYPRGKCFGGSTARNFMVYQRGSVQSYKMWADLVGDESYEFESLLPYFEKSLKFTPPDTSRRFKNGSVDYDPTVLGDGQGPLSLTFSHYVQAFGTWVVKGLGELGFPVIVVVVVVVLVNAGLGPAC*	240	28.06	MRWTTFSLAF		UniRef90_G4MLJ6	100	5e-142	2	0.83	Cys-poor
MGG_16562T0	Y (0.95)	Y (0.843)	Cytoplasmic/apoplastic effector	SP(Sec/SPI)	0.978525	0.021475	19-20	AAA-HT	0.5468	0	Not GPI-Anchored	-	0.995	Cytoplasm	Soluble	0.542	0.3405	0.2429	0.7596	MSPLFLLISVFFNSFLAAAHTENFNIVQNLARNANVQLDLTGKQSYAIYETLPDKGLDRFIPRYSIKKLINGRVQCDANKICDFVGNSFELHLEGDLVGYIIGSKTKSSSSEHLWKANYYYDAETQMYKKYPEPNKYTWAGPTKPYTNQQIFGFGALWCNRFFHQRYDLLLNNGHDFVYNLYKRIKQ*	188	HTENFNIVQNLARNANVQLDLTGKQSYAIYETLPDKGLDRFIPRYSIKKLINGRVQCDANKICDFVGNSFELHLEGDLVGYIIGSKTKSSSSEHLWKANYYYDAETQMYKKYPEPNKYTWAGPTKPYTNQQIFGFGALWCNRFFHQRYDLLLNNGHDFVYNLYKRIKQ*	169	21.78	MSPLFLLISV		UniRef90_G4MM24	99.5	2.7e-105	3	1.78	Cys-poor
MGG_16654T0	Y (0.868)	-	Cytoplasmic effector	SP(Sec/SPI)	0.593564	0.406436	37-38	CHC-QV	0.3428	0	Not GPI-Anchored	-	0.995	Cytoplasm|Extracellular	Soluble	0.558	0.8449	0.2629	0.9515	LSSLGVFFLFCLSDSCAVKMKIARWFTVGLLAGLCHCQVNNDMFPFLPPQPGFRRSSCPILNSLANHGFLPRDGLNISREQVLDAMQKGLGFNTTGPLESTTAHGLTMSSTGDNNTMHLDDIDRHNGNRT*	131	QVNNDMFPFLPPQPGFRRSSCPILNSLANHGFLPRDGLNISREQVLDAMQKGLGFNTTGPLESTTAHGLTMSSTGDNNTMHLDDIDRHNGNRT*	94	14.23	LSSLGVFFLF	transcript:MGG_16654T0|transcript:MGG_16654T0:3-395(+)	UniRef90_G4N246	100	2.1e-59	1	1.06	Cys-poor
MGG_16698T0	Y (0.794)	-	Cytoplasmic effector	SP(Sec/SPI)	0.99283	0.00717	18-19	AVA-LP	0.4981	0	Not GPI-Anchored	-	0.907	Cytoplasm	Transmembrane|Soluble	0.5506	0.2226	0.3044	0.5943	MKTSVILTLVTLLSAAVALPAITTNTESVHVVQGENEIGTPKMHRRSSTSTNKDIINAIAAHFTACMESEENIRKYPVYDDRAFGFNYVYTCYGHHSFSLLITLTRALFQIKSLKLAVSL*	121	LPAITTNTESVHVVQGENEIGTPKMHRRSSTSTNKDIINAIAAHFTACMESEENIRKYPVYDDRAFGFNYVYTCYGHHSFSLLITLTRALFQIKSLKLAVSL*	103	13.31	MKTSVILTLV	transcript:MGG_16698T0|transcript:MGG_16698T0:1-363(+)	UniRef90_G4N3G5	100	8.9e-57	2	1.94	Cys-poor
MGG_16703T0	Y (0.859)	Y (0.755)	Cytoplasmic/apoplastic effector	SP(Sec/SPI)	0.995326	0.004674	20-21	VFS-AG	0.5287	0	Not GPI-Anchored	-	0.983	Extracellular	Soluble	0.3381	0.5915	0.4245	0.8399	MHSHLLFFLIPAAVLGEVFSAGVAATGPLCCTNGIPDDSQTCKKLGLNSYACESVRRNDEKAHPEDPGRKNGCDNKLLEGLFPFGRDVKAVVPRSTNTVELGPTSKGNTMFAFIGCAA*	119	AGVAATGPLCCTNGIPDDSQTCKKLGLNSYACESVRRNDEKAHPEDPGRKNGCDNKLLEGLFPFGRDVKAVVPRSTNTVELGPTSKGNTMFAFIGCAA*	99	12.51	MHSHLLFFLI	transcript:MGG_16703T0|transcript:MGG_16703T0:1-357(+)	UniRef90_G4N3P0	100	8.1e-63	6	6.06	Cys-rich
MGG_16829T0	Y (0.794)	Y (0.623)	Cytoplasmic/apoplastic effector	SP(Sec/SPI)	0.854611	0.145389	18-19	AVA-IL	0.3183	0	Not GPI-Anchored	-	0.995	Cytoplasm	Soluble	0.2929	0.2392	0.0605	0.7273	MHCSSIFTFSLFLGNAVAILTTGTTGGGVSSSVSTGNRGVLRHNARYPDKDPHTYFVFDYRPAGVIQGCHGFICYGYDGKPSTLPGEEYIEKDLIAWETIRQGLDAWKKGHAKEDAFIYMVDRGAFLPSRSLSDTLYNHIKWSNIKGWARLGHSEPYYGHVIGGYVPNNLFKPYMVKEPRKRLDRSLAMEPANYNVRMPEKL*	203	ILTTGTTGGGVSSSVSTGNRGVLRHNARYPDKDPHTYFVFDYRPAGVIQGCHGFICYGYDGKPSTLPGEEYIEKDLIAWETIRQGLDAWKKGHAKEDAFIYMVDRGAFLPSRSLSDTLYNHIKWSNIKGWARLGHSEPYYGHVIGGYVPNNLFKPYMVKEPRKRLDRSLAMEPANYNVRMPEKL*	185	22.76	MHCSSIFTFS		UniRef90_G4N360	100	6.8e-118	2	1.08	Cys-poor
MGG_16836T0	Y (0.504)	Y (0.858)	Apoplastic/cytoplasmic effector	SP(Sec/SPI)	0.98276	0.01724	18-19	AAS-AP	0.2363	0	Not GPI-Anchored	-	0.991	Extracellular	Soluble	0.2512	0.9877	0.1089	0.8141	MRFSTIFAAAAAALPAASAPTAVSLLAAGPMDPTPVNVLMMKPGQFNYNWTVTNWEAGCARGGCYYGFDIAADEYTSYPKAPAFKAHCNGQNEGGPYTVCEMQDGGSAARRVAARLLERNSSDPVYIRVSYQYADSQPNAYFNWTGTGETSYNQFVAPPQTFNVTPSEVFGVA*	174	APTAVSLLAAGPMDPTPVNVLMMKPGQFNYNWTVTNWEAGCARGGCYYGFDIAADEYTSYPKAPAFKAHCNGQNEGGPYTVCEMQDGGSAARRVAARLLERNSSDPVYIRVSYQYADSQPNAYFNWTGTGETSYNQFVAPPQTFNVTPSEVFGVA*	156	18.58	MRFSTIFAAA		UniRef90_G4N384	100	1.5e-94	4	2.56	Cys-rich
MGG_16839T0	Y (0.6)	-	Cytoplasmic effector	SP(Sec/SPI)	0.656811	0.343189	24-25	VMC-VP	0.5176	0	Not GPI-Anchored	-	0.977	Cytoplasm	Soluble	0.524	0.1019	0.3044	0.7548	GAFFFLSAHAVFFLFSALTINVMCVPLACPWWLKSGLCKENQDKARKGKAPPKNGTVKKIPDSADPRAWMLGPSVIRPSFLLCRKYYYVATYPMAATAP*	100	VPLACPWWLKSGLCKENQDKARKGKAPPKNGTVKKIPDSADPRAWMLGPSVIRPSFLLCRKYYYVATYPMAATAP*	76	10.99	GAFFFLSAHA		UniRef90_G4N3L6	100	5.3e-39	3	3.95	Cys-poor
MGG_16860T0	Y (0.92)	-	Cytoplasmic effector	SP(Sec/SPI)	0.992558	0.007442	17-18	AFA-AP	0.4694	0	Not GPI-Anchored	-	0.983	Extracellular	Soluble	0.3785	0.6502	0.0873	0.8284	MMHGITISFALLGLAFAAPADQRATELQTRQFQIGPGSGVILEPSKPGGNCDKDIFEKTGFCIISGKINPRQTFTLPSDKGANLREAIKEAQLEIQRLEAKDSLSKDEKKQLEALKYFVKKTSGVISISPVDGGSTVLVPGRLARRQSSGSPCLVDLEKYQRELMAFLLSFPPRERAQIWAELIQNVCNIQTGPIKPDPTIPGGPIKPDQPAPSTTLKPSD*	222	APADQRATELQTRQFQIGPGSGVILEPSKPGGNCDKDIFEKTGFCIISGKINPRQTFTLPSDKGANLREAIKEAQLEIQRLEAKDSLSKDEKKQLEALKYFVKKTSGVISISPVDGGSTVLVPGRLARRQSSGSPCLVDLEKYQRELMAFLLSFPPRERAQIWAELIQNVCNIQTGPIKPDPTIPGGPIKPDQPAPSTTLKPSD*	205	24.01	MMHGITISFA		UniRef90_G4N468	100	1.2e-107	4	1.95	Cys-rich
MGG_16938T0	Y (0.774)	Y (0.6)	Cytoplasmic/apoplastic effector	SP(Sec/SPI)	0.647541	0.352459	20-21	TSA-TI	0.3808	0	Not GPI-Anchored	-	0.993	Cytoplasm|Extracellular	Soluble	0.5201	0.8485	0.2006	0.8673	MHYTFSSAIINFLIAISTSATILPALHQRKFDVDASPSTIKTAVQILADAAYWDVKKQFDLRFRYFKTYSQNDIDALQKAYFRIEKTCDLDSDNIVFRCDPPSHKCDTSAGYIPLYPADASNNQIFLYPLFFNKYEFHDLDRGRILVHKTSHIPSIRNIMDYDTYGLYNLLGLFKELSLYYADTFGWFALAAYNKNY*	198	TILPALHQRKFDVDASPSTIKTAVQILADAAYWDVKKQFDLRFRYFKTYSQNDIDALQKAYFRIEKTCDLDSDNIVFRCDPPSHKCDTSAGYIPLYPADASNNQIFLYPLFFNKYEFHDLDRGRILVHKTSHIPSIRNIMDYDTYGLYNLLGLFKELSLYYADTFGWFALAAYNKNY*	178	22.89	MHYTFSSAII	transcript:MGG_16938T0|transcript:MGG_16938T0:1-594(+)	UniRef90_G4N1G9	100	8.7e-110	3	1.69	Cys-poor
MGG_17155T0	Y (0.95)	Y (0.637)	Cytoplasmic/apoplastic effector	SP(Sec/SPI)	0.827844	0.172156	29-30	VAA-QF	0.2859	0	Not GPI-Anchored	-	0.988	Extracellular	Soluble	0.4406	0.761	0.1563	0.7549	FLAFLSLQTTTVKMRAFASFYLFAGLVAAQFNSATPETGLRCCGQGTTDPGETCKKMKLDAFCCSNFKADRPKGGKGFLGGCDPIDNFKIGRNVIATASGAGGCKSNGQDGFVGCA*	117	QFNSATPETGLRCCGQGTTDPGETCKKMKLDAFCCSNFKADRPKGGKGFLGGCDPIDNFKIGRNVIATASGAGGCKSNGQDGFVGCA*	88	12.05	FLAFLSLQTT	transcript:MGG_17155T0|transcript:MGG_17155T0:3-353(+)	UniRef90_G4N697	100	5.2e-54	8	9.09	Cys-rich
MGG_17205T0	Y (0.854)	Y (0.773)	Cytoplasmic/apoplastic effector	SP(Sec/SPI)	0.999131	0.000869	20-21	VSA-QP	0.8882	0	Not GPI-Anchored	-	0.986	Cytoplasm|Extracellular	Soluble	0.5001	0.8309	0.1362	0.8161	KKKKMRSSLLFFMLSVTVSAQPPPVRPDAPIQPELGGRCCAKEGVADPTLTCQKMGLNSFCCTGRRSFISRGCDGGTGNEAVGRHVQGFPPQNGACGFTAFIGCA*	106	QPPPVRPDAPIQPELGGRCCAKEGVADPTLTCQKMGLNSFCCTGRRSFISRGCDGGTGNEAVGRHVQGFPPQNGACGFTAFIGCA*	86	11.05	KKKKMRSSLL	transcript:MGG_17205T0|transcript:MGG_17205T0:2-319(+)	UniRef90_G4N8H2	100	1.8e-53	8	9.3	Cys-rich
MGG_17227T0	Y (0.713)	Y (0.894)	Apoplastic/cytoplasmic effector	SP(Sec/SPI)	0.994979	0.005021	21-22	SSA-GE	0.5332	0	Not GPI-Anchored	-	0.975	Extracellular	Soluble	0.4588	0.629	0.1579	0.8279	MRYSILILAPTIVLGQIFSSAGEPATGPLCCNRGVVDTSGTCKSLNLNAYACESIRSNSAKAVAGDPDSKSGCDNGVFELFPVGRDVKAFVPNSGDTIKLGPSSLGDAFTAFIGCAD*	118	GEPATGPLCCNRGVVDTSGTCKSLNLNAYACESIRSNSAKAVAGDPDSKSGCDNGVFELFPVGRDVKAFVPNSGDTIKLGPSSLGDAFTAFIGCAD*	97	11.98	MRYSILILAP	transcript:MGG_17227T0|transcript:MGG_17227T0:1-354(+)	UniRef90_G4N903	100	6.4e-60	6	6.19	Cys-rich
MGG_17255T0	Y (0.943)	Y (0.917)	Cytoplasmic/apoplastic effector	SP(Sec/SPI)	0.858905	0.141095	23-24	VLA-KC	0.8128	0	Not GPI-Anchored	-	0.987	Cytoplasm	Soluble	0.6083	0.2716	0.1464	0.8637	MQLSKLLQATGATLAFLPSGVLAKCVIGLTFNGNWVPNNRFVISPGGKFSFIANYVIIPVRLDESCHWHQDLAENAKPVIIPSGYGIKSCDEGDFVNNQCQEPPKRTSIGGTKVYAFS*	119	KCVIGLTFNGNWVPNNRFVISPGGKFSFIANYVIIPVRLDESCHWHQDLAENAKPVIIPSGYGIKSCDEGDFVNNQCQEPPKRTSIGGTKVYAFS*	96	12.82	MQLSKLLQAT		UniRef90_G4N9M1	100	5.6e-64	4	4.17	Cys-rich
MGG_17256T0	Y (0.887)	-	Cytoplasmic effector	SP(Sec/SPI)	0.981077	0.018923	23-24	AEA-HN	0.6733	0	Not GPI-Anchored	-	0.994	Extracellular	Soluble	0.3774	0.5558	0.1705	0.8799	MRLQIITVATCFVYGALTNLAEAHNQKISARGVKNQTFGQCVDRCYATRFYGMDIPPTPSKFKDLYRHDAHMVFIDTLCHDHCAVIMEELQAIAIRKVEEKIKAEREAEREAERKAQRKAEREAKRKAQRKAEREA*	137	HNQKISARGVKNQTFGQCVDRCYATRFYGMDIPPTPSKFKDLYRHDAHMVFIDTLCHDHCAVIMEELQAIAIRKVEEKIKAEREAEREAERKAQRKAEREAKRKAQRKAEREA*	114	15.74	MRLQIITVAT	transcript:MGG_17256T0|transcript:MGG_17256T0:1-411(+)	UniRef90_G4N9M4	100	1.1e-50	4	3.51	Cys-rich
MGG_17387T0	-	Y (0.611)	Apoplastic effector	SP(Sec/SPI)	0.928447	0.071553	23-24	APK-ET	0.0812	0	Not GPI-Anchored	-	0.995	Extracellular	Soluble	0.2196	0.5126	0.212	0.6514	MAPFFFFFFSIIAAPVLHPPAPKETHGYCRVLVGSLLAASGSLSAGGPAIGTTYAQCYCTQLVLTGSGCGNDTLGSGRPSRLGSRHPVGVDQKDFVLFADAIESPPAPVE*	111	ETHGYCRVLVGSLLAASGSLSAGGPAIGTTYAQCYCTQLVLTGSGCGNDTLGSGRPSRLGSRHPVGVDQKDFVLFADAIESPPAPVE*	88	11.38	MAPFFFFFFS		UniRef90_G4NEX2	100	2.5e-50	4	4.55	Cys-rich
MGG_17426T0	Y (0.604)	-	Cytoplasmic effector	SP(Sec/SPI)	0.976122	0.023878	19-20	AAA-LP	0.8028	0	Not GPI-Anchored	-	0.993	Cytoplasm	Peripheral|Soluble	0.7558	0.1205	0.2739	0.7563	MLQLKQLLILLPLLPYAAALPTFGAERGLGYAEAGTGDGLGSLDASVLALEARQNGADGLDNQDLEDVAPLRKRAGGTNKAAGKQKVTTAPAPKSPPPSSSSNAITPLQRSATAPVAPSQPKQQQQQAAGPAPLQRTQTAKPDLNKALPMPPFPKNPVALPPMVDTAENSPIPKPLSIPSKKPLPPTPLPGTEGNAPPPPPKGPTGPAQPPQRPPRPTDPNVLPPGGFF*	230	LPTFGAERGLGYAEAGTGDGLGSLDASVLALEARQNGADGLDNQDLEDVAPLRKRAGGTNKAAGKQKVTTAPAPKSPPPSSSSNAITPLQRSATAPVAPSQPKQQQQQAAGPAPLQRTQTAKPDLNKALPMPPFPKNPVALPPMVDTAENSPIPKPLSIPSKKPLPPTPLPGTEGNAPPPPPKGPTGPAQPPQRPPRPTDPNVLPPGGFF*	211	23.52	MLQLKQLLIL	transcript:MGG_17426T0|transcript:MGG_17426T0:348-1037(+)	UniRef90_G4NBE1	100	6.8e-66	0	0	Cys-poor
MGG_17473T0	Y (0.835)	-	Cytoplasmic effector	SP(Sec/SPI)	0.992916	0.007084	21-22	ATA-YP	0.9263	0	Not GPI-Anchored	-	0.986	Cytoplasm|Cell membrane	Soluble	0.6296	0.077	0.5826	0.7073	MLVLKQILFLLLPLVSQLATAYPISAQDQSVTARDLVRHDAASADDHHHHLQRRAEPKSRWSSSSSSGQSSSDGEGSQKTEASKILNDHMAIGFDAASLMDTPTSPPPNPNRPPNLNKPLPQIPGGQASSSGNPDGIVSSSGGGGVTVKPKKSMSFFPKLSSKKSQSNVMASQSRSSKRPTIGKPMLAHSSNGFAAADAKEPVAKTKSQQNLRKSASKQSLRQGSASDGKGKKS*	235	YPISAQDQSVTARDLVRHDAASADDHHHHLQRRAEPKSRWSSSSSSGQSSSDGEGSQKTEASKILNDHMAIGFDAASLMDTPTSPPPNPNRPPNLNKPLPQIPGGQASSSGNPDGIVSSSGGGGVTVKPKKSMSFFPKLSSKKSQSNVMASQSRSSKRPTIGKPMLAHSSNGFAAADAKEPVAKTKSQQNLRKSASKQSLRQGSASDGKGKKS*	214	24.6	MLVLKQILFL		UniRef90_G4NCX6	100	2e-73	0	0	Cys-poor
MGG_17495T0	Y (0.556)	Y (0.869)	Apoplastic/cytoplasmic effector	SP(Sec/SPI)	0.959869	0.040131	19-20	AAG-SV	0.3384	0	Not GPI-Anchored	-	0.977	Extracellular	Soluble	0.3548	0.5053	0.0914	0.8059	MHATRTLATVFLAAANAAGSVDSDTDAGGPNSTSNVLTRDVTIIGGGVTGSYAATWLHDRGYSFAVVEKQSNLGGHTQTYTDPASGVAIEYGNVFFQDTPKMRDYMQRYNVSFSQIPPINDPSHAIKYYDFSSSSSSSIS*	141	SVDSDTDAGGPNSTSNVLTRDVTIIGGGVTGSYAATWLHDRGYSFAVVEKQSNLGGHTQTYTDPASGVAIEYGNVFFQDTPKMRDYMQRYNVSFSQIPPINDPSHAIKYYDFSSSSSSSIS*	122	14.93	MHATRTLATV	transcript:MGG_17495T0|transcript:MGG_17495T0:1-423(+)	UniRef90_G4NDK0	100	4.3e-71	0	0	Cys-poor
MGG_17614T0	Y (0.846)	Y (0.62)	Cytoplasmic/apoplastic effector	SP(Sec/SPI)	0.993437	0.006563	19-20	IAA-LP	0.7663	0	Not GPI-Anchored	-	0.991	Cytoplasm	Soluble	0.4864	0.1965	0.1079	0.8936	MKVSKIVLAVAFYSVGIAALPTNFKCATERGDKTGVNLHSKRSSDTNGSAGAATVYTCSKCYSYTSKNQDNVVAHQAACNGNKIELTPNSENVRAKAQSISTSTAGVTEWRAWATANRD*	120	LPTNFKCATERGDKTGVNLHSKRSSDTNGSAGAATVYTCSKCYSYTSKNQDNVVAHQAACNGNKIELTPNSENVRAKAQSISTSTAGVTEWRAWATANRD*	101	12.64	MKVSKIVLAV	transcript:MGG_17614T0|transcript:MGG_17614T0:1-360(+)	UniRef90_G4NG84	100	3.6e-58	4	3.96	Cys-rich
MGG_17666T0	Y (0.694)	Y (0.624)	Cytoplasmic/apoplastic effector	SP(Sec/SPI)	0.995423	0.004577	19-20	ILS-AP	0.8686	0	Not GPI-Anchored	-	0.987	Cytoplasm	Soluble	0.4408	0.2154	0.3915	0.519	MKLLIFQLLSALLAHTILSAPTTWPGKSLPCTKQSPGLAIQDPSRLSPEQPREPVDRRRPVDAKDTQSERGYSFTEWIGKIAGARNAALAGASCFCGGGTICCRDQKGAVGGLSCGLGVCSV*	123	APTTWPGKSLPCTKQSPGLAIQDPSRLSPEQPREPVDRRRPVDAKDTQSERGYSFTEWIGKIAGARNAALAGASCFCGGGTICCRDQKGAVGGLSCGLGVCSV*	104	12.82	MKLLIFQLLS		UniRef90_G4NFB1	100	3.5e-61	7	6.73	Cys-rich
MGG_17765T0	Y (0.552)	-	Cytoplasmic effector	SP(Sec/SPI)	0.650703	0.349297	20-21	ATA-QP	0.5615	0	Not GPI-Anchored	-	0.99	Cytoplasm	Soluble	0.6182	0.0863	0.3435	0.8571	MLPRYSLLLFGLRVHFGATAQPTRNVDTAQTRDPIDLVEPLGHLLKRNPGRRSGRTTAYDRDLSDDDSIYIPGGGSSDDEIYPSDSASVINIPPRSRQSTSRRPAKPSSRGSRNGEAADLSRGVGRMPIDPDREPYDKPLYKDPWDARNPSPVRQPQDARRMSVDPDSQRRRRPERDDYDAVPSSQGPRPRHEKTSTRRPMPAAGVDEGRGAPSSSRPYSYGAGHSGSSGLGQGGYPAGARGDVPRPPPSAHRRKASRPENVGTDRTPRSHGAAREPGFVIYLKWNGEFGSLYVNERDLASYTVAHLRVLSQGIFPKLKDIYSYAFVFEDKVILDPANLPSLGVTENSVIKLVPLKNVYAETLRTGRPHLSSRPVPGPPPATKLITDGRGKGRGAVPLS…	406	QPTRNVDTAQTRDPIDLVEPLGHLLKRNPGRRSGRTTAYDRDLSDDDSIYIPGGGSSDDEIYPSDSASVINIPPRSRQSTSRRPAKPSSRGSRNGEAADLSRGVGRMPIDPDREPYDKPLYKDPWDARNPSPVRQPQDARRMSVDPDSQRRRRPERDDYDAVPSSQGPRPRHEKTSTRRPMPAAGVDEGRGAPSSSRPYSYGAGHSGSSGLGQGGYPAGARGDVPRPPPSAHRRKASRPENVGTDRTPRSHGAAREPGFVIYLKWNGEFGSLYVNERDLASYTVAHLRVLSQGIFPKLKDIYSYAFVFEDKVILDPANLPSLGVTENSVIKLVPLKNVYAETLRTGRPHLSSRPVPGPPPATKLITDGRGKGRGAVPLSSNSDSE*	386	44.28	MLPRYSLLLF		UniRef90_G4NHR2	100	1.5e-228	0	0	Cys-poor
MGG_17791T0	Y (0.57)	-	Cytoplasmic effector	SP(Sec/SPI)	0.945114	0.054886	26-27	AVA-AP	0.7504	0	Not GPI-Anchored	-	0.988	Cytoplasm	Soluble	0.5782	0.1513	0.2864	0.7747	SFFIFNMQLKTILFQLAALLAVGAVAAPTGPVEPRADEANDDGLAVPIDLGPPAGWSLLDLAQDTEPKTLLLATTRAKTLSSSGRIPEPSGSLEACSLRPRAARPHRGALADALLQQHRGWRVGIPTCILSPSASNR*	138	APTGPVEPRADEANDDGLAVPIDLGPPAGWSLLDLAQDTEPKTLLLATTRAKTLSSSGRIPEPSGSLEACSLRPRAARPHRGALADALLQQHRGWRVGIPTCILSPSASNR*	112	14.43	SFFIFNMQLK		UniRef90_A0A4P7NRP4	95.2	3.3e-23	2	1.79	Cys-poor
MGG_17840T0	Y (0.814)	-	Cytoplasmic effector	SP(Sec/SPI)	0.985471	0.014529	20-21	ARS-QP	0.7003	0	Not GPI-Anchored	-	0.995	Extracellular	Soluble	0.2276	0.6685	0.0688	0.8167	MHAYKAWLALTALTTGLARSQPHECYPSRDEYNCTLSLLADLQSYRQLIGLWDSDCRRIGGVGTDQQWEPAAARWSIGGRGLEHTVELVITRDSTPQRPDGGFWYGGDWYYLDRGWLYDCADADRRTACTQVEFRCKEF*	140	QPHECYPSRDEYNCTLSLLADLQSYRQLIGLWDSDCRRIGGVGTDQQWEPAAARWSIGGRGLEHTVELVITRDSTPQRPDGGFWYGGDWYYLDRGWLYDCADADRRTACTQVEFRCKEF*	120	15.95	MHAYKAWLAL		UniRef90_G4NII7	100	5.4e-82	6	5	Cys-rich
MGG_17911T0	Y (0.691)	-	Cytoplasmic effector	SP(Sec/SPI)	0.648167	0.351833	24-25	STM-NL	0.2323	0	Not GPI-Anchored	-	0.996	Cytoplasm	Soluble	0.5887	0.2212	0.0913	0.8011	ISTNRLVFFFFSSFFFSLQHQSTMNLFKLGAKPLELCEPGTMELRCGPAPGPWLNCLERRLLSTEYGVYGVFFYFLEKADTKTGITISLSITYKPGIASRRYHEREDMWQW*	112	NLFKLGAKPLELCEPGTMELRCGPAPGPWLNCLERRLLSTEYGVYGVFFYFLEKADTKTGITISLSITYKPGIASRRYHEREDMWQW*	88	12.96	ISTNRLVFFF		UniRef90_G5EHK7	100	2.9e-46	3	3.41	Cys-poor
MGG_18020T0	Y (0.826)	-	Cytoplasmic effector	SP(Sec/SPI)	0.937588	0.062412	22-23	AIA-LP	0.6406	0	Not GPI-Anchored	-	0.994	Cell membrane	Peripheral|Soluble	0.3567	0.175	0.5191	0.5404	MQQLDLLKTLAVVALIVPAAIALPTRTESSISSFDAPVTSLADIQESPLKDRRRREEAKKGCTCKGKCADCAWEGLRITPPQCEAADVLDNKEQTESSGPGVVYALQESKRMMKEITQWQKRQRENRYKGSWRLW*	136	LPTRTESSISSFDAPVTSLADIQESPLKDRRRREEAKKGCTCKGKCADCAWEGLRITPPQCEAADVLDNKEQTESSGPGVVYALQESKRMMKEITQWQKRQRENRYKGSWRLW*	114	15.24	MQQLDLLKTL	transcript:MGG_18020T0|transcript:MGG_18020T0:1-408(+)	UniRef90_G5EI46	100	9.6e-68	5	4.39	Cys-rich
MGG_18035T0	-	Y (0.732)	Apoplastic effector	SP(Sec/SPI)	0.612965	0.387035	20-21	IFT-TP	0.2912	0	Not GPI-Anchored	-	0.993	Extracellular	Soluble	0.0892	0.9792	0.0414	0.919	HFLQLFFFLFFFSFCPYIFTTPSFSRLQGQIGKMHFSTISILAFLATGAVATPVPSPNGDALQTVNEAHLLARAGVPPQENPCTGKGKVSCFFMGTTCQIQNGECILG*	109	TPSFSRLQGQIGKMHFSTISILAFLATGAVATPVPSPNGDALQTVNEAHLLARAGVPPQENPCTGKGKVSCFFMGTTCQIQNGECILG*	89	11.73	HFLQLFFFLF		UniRef90_G5EHZ0	100	4.6e-36	4	4.49	Cys-rich
MGG_18108T0	Y (0.756)	-	Cytoplasmic effector	SP(Sec/SPI)	0.996623	0.003377	18-19	VAA-SP	0.8815	0	Not GPI-Anchored	-	0.987	Extracellular	Soluble	0.3902	0.6832	0.0787	0.9224	MRFITIQVFALLALGVAASPFDPFDNDPRRPYTRIESGTSRSIKTAQDTRRINKVQPRKIIDEDRGSKRDSGSNRNTRSNRNTRSNRNSRSNRDSDSDSDSDSDSDSDSDSDSSTGSRSHVSSPPRTRTTAEIREDNRIRALCNSFRDDYDGCKAQPECKWDTQRFSRCVPEYS*	175	SPFDPFDNDPRRPYTRIESGTSRSIKTAQDTRRINKVQPRKIIDEDRGSKRDSGSNRNTRSNRNTRSNRNSRSNRDSDSDSDSDSDSDSDSDSDSSTGSRSHVSSPPRTRTTAEIREDNRIRALCNSFRDDYDGCKAQPECKWDTQRFSRCVPEYS*	157	19.78	MRFITIQVFA	transcript:MGG_18108T0|transcript:MGG_18108T0:142-666(+)	UniRef90_A0A151V4F1	100	4.3e-52	4	2.55	Cys-rich
MGG_18118T0	Y (0.81)	-	Cytoplasmic effector	SP(Sec/SPI)	0.570143	0.429857	24-25	LLC-LK	0.2461	0	Not GPI-Anchored	-	0.987	Cytoplasm	Peripheral|Soluble	0.5152	0.5535	0.1416	0.6627	KHLVHQLLLLPLLFYIISRQYLLCLKTPVKDITQRCRIMSTAPPSPQHGEGFSAMIRAEIKPGRMDEFLSLFYAGTEKLSQEPECLSFEVFRSKSEPNKLMWIESWSKGMEWFMEHQMSKDYMKELHQATKDLCAGEQQVEIYERFGGPWAKAREAMYEQFPSA*	165	LKTPVKDITQRCRIMSTAPPSPQHGEGFSAMIRAEIKPGRMDEFLSLFYAGTEKLSQEPECLSFEVFRSKSEPNKLMWIESWSKGMEWFMEHQMSKDYMKELHQATKDLCAGEQQVEIYERFGGPWAKAREAMYEQFPSA*	141	19.19	KHLVHQLLLL	transcript:MGG_18118T0|transcript:MGG_18118T0:2-496(+)	UniRef90_Q2KH21	100	1.2e-67	3	2.13	Cys-poor
MGG_18140T0	-	Y (0.586)	Apoplastic effector	SP(Sec/SPI)	0.995847	0.004153	18-19	AMG-QV	0.4753	0	Not GPI-Anchored	-	0.991	Extracellular	Soluble	0.2573	0.9337	0.2476	0.8628	MLRNITLALAAVLPFAMGQVSEGFEAGLDATAWPTYAPDCSQGGKITLDSSQAHTGKNSVRVDGAGGYCGHIFFGTTKVPSGDVYVRTWLKASRALTDAHVTFITMPDTAQGAKKHLRVGGQSKILMFNRETDDATLPDLSPQGIATSAALPANSWQCLEYHLGPDGTLETWLNDKAVAGLTSKAGVANPNAAQWQRSSIKPKVSGVYFGWESYGGDANTFWYDDVAISSQRVGCGNATVV*	242	QVSEGFEAGLDATAWPTYAPDCSQGGKITLDSSQAHTGKNSVRVDGAGGYCGHIFFGTTKVPSGDVYVRTWLKASRALTDAHVTFITMPDTAQGAKKHLRVGGQSKILMFNRETDDATLPDLSPQGIATSAALPANSWQCLEYHLGPDGTLETWLNDKAVAGLTSKAGVANPNAAQWQRSSIKPKVSGVYFGWESYGGDANTFWYDDVAISSQRVGCGNATVV*	224	25.56	MLRNITLALA	transcript:MGG_18140T0|transcript:MGG_18140T0:1-726(+)	UniRef90_A0A151V4S1	100	5.4e-138	4	1.79	Cys-rich
MGG_18141T0	-	Y (0.858)	Apoplastic effector	SP(Sec/SPI)	0.99792	0.00208	17-18	ALA-AP	0.7274	0	Not GPI-Anchored	-	0.992	Extracellular	Soluble	0.1315	0.9446	0.0887	0.8766	MKFFAALVALLPAAALAAPSLVARQSAAHPFVMDSVACGCVNASGQMDNHGDCIYVAGDTRANVGDVSGLCYKRVSWARDMPSVFTAEFCANKWINGVKGATPVCKPVKLCDNYDGGWAPCNL*	124	APSLVARQSAAHPFVMDSVACGCVNASGQMDNHGDCIYVAGDTRANVGDVSGLCYKRVSWARDMPSVFTAEFCANKWINGVKGATPVCKPVKLCDNYDGGWAPCNL*	107	12.93	MKFFAALVAL	transcript:MGG_18141T0|transcript:MGG_18141T0:1-372(+)	UniRef90_A0A151V4S8	100	4.8e-66	8	7.48	Cys-rich

## Sheet: MoT Effector Domain Enrichment 
Category	Term	Count	%	PValue	Genes	List Total	Pop Hits	Pop Total	Fold Enrichment	Bonferroni	Benjamini	FDR
PFAM	PF19951:DUF6413	8	2.05128	8e-10	MGG_17155, MGG_17227, MGG_17205, MGG_16703, MGG_07352, MGG_05403, MGG_16041, MGG_15924	100	17	7728	36.3671	5.92e-08	5.92e-08	5.28e-08
INTERPRO	IPR045634:DUF6413	8	2.05128	1.62e-09	MGG_17155, MGG_17227, MGG_17205, MGG_16703, MGG_07352, MGG_05403, MGG_16041, MGG_15924	120	17	8430	33.0588	2.77e-07	2.77e-07	2.67e-07
SMART	SM00270:ChtBD1	6	1.53846	1.61e-06	MGG_15185, MGG_07623, MGG_06771, MGG_13275, MGG_05418, MGG_12415	25	23	2487	25.9513	3.07e-05	3.07e-05	3.07e-05
INTERPRO	IPR036673:Cyanovirin-N_sf	6	1.53846	6.06e-07	MGG_08399, MGG_07311, MGG_05744, MGG_00305, MGG_02339, MGG_02614	120	13	8430	32.4231	0.000104	5.18e-05	5e-05
INTERPRO	IPR036861:Endochitinase-like_sf	7	1.79487	1.27e-06	MGG_15185, MGG_07623, MGG_06771, MGG_13275, MGG_05418, MGG_12049, MGG_12415	120	26	8430	18.9135	0.000218	7.26e-05	7.01e-05
INTERPRO	IPR024079:MetalloPept_cat_dom_sf	7	1.79487	2.04e-06	MGG_10927, MGG_15212, MGG_14981, MGG_16938, MGG_08041, MGG_15370, MGG_05515	120	28	8430	17.5625	0.000348	8.71e-05	8.41e-05
INTERPRO	IPR001002:Chitin-bd_1	6	1.53846	2.18e-05	MGG_15185, MGG_07623, MGG_06771, MGG_13275, MGG_05418, MGG_12415	120	25	8430	16.86	0.00372732	0.000747	0.000721
INTERPRO	IPR029463:Lys_MEP	4	1.02564	0.000306	MGG_10927, MGG_14981, MGG_16938, MGG_15370	120	10	8430	28.1	0.0510174	0.00872613	0.00841995
INTERPRO	IPR032382:AltA1	3	0.769231	0.00116387	MGG_15022, MGG_07901, MGG_08747	120	4	8430	52.6875	0.180563	0.0284317	0.0274341
PFAM	PF16541:AltA1	3	0.769231	0.000959	MGG_15022, MGG_07901, MGG_08747	100	4	7728	57.96	0.0685105	0.0354682	0.0316338
