# Supplementary material for: Transcriptomic profiling of wheat (Triticum Aestivum L.) response to infection by the wheat blast fungus Magnaporthe Oryzae Triticum
Source: Front Plant Sci. 2026 Mar 5;17:1776686. doi: 10.3389/fpls.2026.1776686 (PMC12999787; doi:10.3389/fpls.2026.1776686)
Supplement: Supplementary Table 2 — DEGs in wheat during MoT infection. This table lists wheat genes showing differential expression between MoT-infected and mock-treated samples at 0, 24, 36, and 48 hpi. Separate worksheets correspond to individual time-point comparisons. For each gene, normalized expression values, log2 fold changes, statistical significance, regulation trends, and functional annotations are provided. DEGs detected at 0 hpi likely reflect baseline variation associated with inoculation or early handling and are included for completeness; biological interpretation in the manuscript focuses on responses from 24 hpi onward. [file Table2.xlsx]

## Sheet: INF_0h vs. CK_0h
Supplementary Table 2. DEGs in wheat during MoT infection. This table lists wheat genes showing differential expression between MoT-infected and mock-treated samples at 0, 24, 36, and 48 hpi. Separate worksheets correspond to individual time-point comparisons. For each gene, normalized expression values, log2 fold changes, statistical significance, regulation trends, and functional annotations ar…
gene_id	BaseMean_DESeq2	BaseMean_control_CK_0h	BaseMean_case_INF_0h	FoldChange	log2FoldChange	p-value	q-value	Regulation	Expression_INF_0h-1	Expression_INF_0h-2	Expression_INF_0h-3	Expression_CK_0h-1	Expression_CK_0h-2	Expression_CK_0h-3	synonym	description	GO_id	GO_term	pathway	pathway_description
TraesCS1A01G070500	90.8075	143.113	38.502	0.26863	-1.89631	2.13e-06	0.00147758	Down	0.638867	1.5098	0.755421	4.80001	3.11275	3.21271	naat-A {ECO:0000312|EMBL:BAA87055.1}	nicotianamine aminotransferase A-like	GO:0033855,GO:0030170,GO:0009058,GO:0006520	nicotianamine aminotransferase activity|pyridoxal phosphate binding|biosynthetic process|cellular amino acid metabolic process	ko00270,ko00350,ko00360,ko00400,ko00401,ko00950,ko00960,ko00130	Cysteine and methionine metabolism|Tyrosine metabolism|Phenylalanine metabolism|Phenylalanine, tyrosine and tryptophan biosynthesis|Novobiocin biosynthesis|Isoquinoline alkaloid biosynthesis|Tropane, piperidine and pyridine alkaloid biosynthesis|Ubiquinone and other terpenoid-quinone biosynthesis
TraesCS1A01G166200	183.954	262.991	104.917	0.398811	-1.32622	2.16e-08	5.42e-05	Down	5.08843	5.16281	4.36778	12.2322	12.417	12.8366		hypothetical protein	GO:0046872,GO:0008237	metal ion binding|metallopeptidase activity
TraesCS1A01G179400	263.446	375.233	151.658	0.404767	-1.30484	1.47e-05	0.00718699	Down	4.48928	7.28022	10.975	19.8786	24.147	14.4864		protein RESPONSE TO LOW SULFUR 3-like
TraesCS1A01G268400	287.258	413.07	161.446	0.391233	-1.3539	6.04e-05	0.0205613	Down	2.23956	8.35607	5.93588	12.3902	17.6908	13.9662	IRL	isoflavone reductase homolog IRL-like	GO:0005737,GO:0070402,GO:0016491,GO:0010438	cytoplasm|NADPH binding|oxidoreductase activity|cellular response to sulfur starvation
TraesCS1A01G349900	1401.86	1880.67	923.045	0.490618	-1.02733	1.29e-09	5.01e-06	Down	32.7171	32.6943	20.0945	62.1457	61.43	54.3089	ATJ10; Synonyms=C10, J10; At1g76700; F28O16.7	uncharacterized protein LOC109744310 isoform X1
TraesCS1A01G420700	209.251	294.399	124.102	0.422337	-1.24353	1.9e-06	0.00134567	Down	2.76683	3.0635	4.54617	7.50836	9.01521	8.84735		PREDICTED: uncharacterized protein LOC100835090
TraesCS1B01G200900	1472.34	2063.28	881.399	0.426974	-1.22778	2.19e-17	1.28e-12	Down	75.6677	67.5084	55.1811	175.604	160.299	138.422		predicted protein
TraesCS1B01G201100	487.054	681.692	292.417	0.428819	-1.22156	8e-08	0.000120095	Down	24.4126	32.7062	34.0925	94.8922	70.8213	53.4429		predicted protein
TraesCS1B01G364200	2216.39	3051.67	1381.11	0.45246	-1.14414	3.51e-10	1.57e-06	Down	44.927	53.1053	29.6401	109.189	100.923	78.7295	ATJ10; Synonyms=C10, J10; At1g76700; F28O16.7	uncharacterized protein LOC109744310 isoform X1
TraesCS1B01G424900	165.183	242.972	87.3939	0.360135	-1.47339	1.25e-06	0.000983452	Down	2.64294	4.26978	3.55645	7.64579	9.22665	13.0378	FLA13; At5g44130; MLN1_5	fasciclin-like protein FLA13	GO:0031225,GO:0046658,GO:0005794,GO:0009505,GO:0005886,GO:0009506	anchored component of membrane|anchored component of plasma membrane|Golgi apparatus|plant-type cell wall|plasma membrane|plasmodesma
TraesCS1D01G117200	7.67667	15.3533	0	0.0120219	-6.3782	6.34e-05	0.0213346	Down	0	0	0	0.650991	0.463157	0.469876		methylmalonyl-CoA epimerase, mitochondrial-like
TraesCS1D01G352600	1230.84	1651.72	809.962	0.490233	-1.02846	1.2e-09	4.99e-06	Down	28.0963	29.1193	17.7726	51.2657	54.7889	50.1621	ATJ10; Synonyms=C10, J10; At1g76700; F28O16.7	uncharacterized protein LOC109744310 isoform X1
TraesCS2A01G035300	117.177	53.1364	181.217	3.39664	1.76411	5.92e-08	9.56e-05	Up	5.85775	5.03584	3.98777	1.62971	1.00162	1.7964	CHS2	chalcone synthase	GO:0016210,GO:0009813	naringenin-chalcone synthase activity|flavonoid biosynthetic process	ko00941	Flavonoid biosynthesis
TraesCS2A01G277100	2524.88	3496.51	1553.25	0.444286	-1.17044	7.49e-13	1.56e-08	Down	23.0231	35.9537	26.6742	61.9117	71.701	64.9683	FKBP70	70 kDa peptidyl-prolyl isomerase-like	GO:0003755,GO:0006457	peptidyl-prolyl cis-trans isomerase activity|protein folding
TraesCS2A01G380800	296.685	163.835	429.536	2.61532	1.38699	7.15e-11	4.16e-07	Up	5.5734	5.23282	5.10461	2.3065	1.64346	2.24223	PAL	PREDICTED: phenylalanine ammonia-lyase	GO:0005737,GO:0045548,GO:0009800,GO:0006559	cytoplasm|phenylalanine ammonia-lyase activity|cinnamic acid biosynthetic process|L-phenylalanine catabolic process	ko00360,ko00940	Phenylalanine metabolism|Phenylpropanoid biosynthesis
TraesCS2B01G038700	375.46	236.5	514.42	2.17241	1.1193	5.01e-07	0.000485581	Up	14.3754	13.6726	14.0207	6.77133	4.66378	8.27435	CHS2	chalcone synthase	GO:0016210,GO:0009813	naringenin-chalcone synthase activity|flavonoid biosynthetic process	ko00941	Flavonoid biosynthesis
TraesCS2B01G140200	40.7467	13.9768	67.5167	4.80032	2.26313	0.000142619	0.0382323	Up	1.92177	1.01555	1.32217	0.456849	0.383371	0.062507		uncharacterized protein LOC109738612
TraesCS2B01G323800	69.5944	34.2157	104.973	3.06805	1.61732	0.000136415	0.0370819	Up	4.96873	2.20273	3.0548	1.21791	1.43936	0.738142	rimP {ECO:0000255|HAMAP-Rule:MF_01077}; LA_0941	uncharacterized protein LOC109750729	GO:0005737,GO:0042274	cytoplasm|ribosomal small subunit biogenesis
TraesCS2D01G027900	191.569	106.334	276.803	2.59591	1.37624	1.86e-07	0.000216038	Up	7.854	6.90498	7.21681	3.16073	2.00329	3.43124	CHS2	chalcone synthase 2	GO:0016210,GO:0009813	naringenin-chalcone synthase activity|flavonoid biosynthetic process	ko00941	Flavonoid biosynthesis
TraesCS2D01G270300	65.1034	105.157	25.0494	0.23723	-2.07564	3.47e-06	0.00226796	Down	1.354	1.03494	0.539405	4.64709	2.74749	5.00952	BHLH35; Synonyms=EN41; At5g57150; MUL3.10	transcription factor bHLH35-like	GO:0005634,GO:0003677,GO:0006355,GO:0006351	nucleus|DNA binding|regulation of transcription, DNA-templated|transcription, DNA-templated
TraesCS2D01G313700	154.082	243.833	64.3315	0.263579	-1.92369	1.17e-10	6.18e-07	Down	1.73287	2.878	1.71818	9.06669	7.07038	8.4826	COR2	predicted protein	GO:0005829,GO:0016491	cytosol|oxidoreductase activity
TraesCS2D01G423600	21.1746	5.88423	36.465	6.24269	2.64217	0.000230834	0.0495981	Up	0.504135	0.22835	0.247184	0.0372298	0.0609217	0.0618054	MRD1; CAGL0B04169g	multiple RNA-binding domain-containing protein 1	GO:0030686,GO:0005730,GO:0000166,GO:0042134,GO:0000480,GO:0000447,GO:0000472,GO:0034462	90S preribosome|nucleolus|nucleotide binding|rRNA primary transcript binding|endonucleolytic cleavage in 5'-ETS of tricistronic rRNA transcript (SSU-rRNA, 5.8S rRNA, LSU-rRNA)|endonucleolytic cleavage in ITS1 to separate SSU-rRNA from 5.8S rRNA and LSU-rRNA from tricistronic rRNA transcript (SSU-rRNA, 5.8S rRNA, LSU-rRNA)|endonucleolytic cleavage to generate mature 5'-end of SSU-rRNA from (SSU-rR…
TraesCS3A01G112900	255.873	392.577	119.17	0.303485	-1.7203	4.55e-08	8.81e-05	Down	5.07979	11.9907	6.08056	25.4966	19.5571	33.2962		unnamed protein product	GO:0005737	cytoplasm	ko04141	Protein processing in endoplasmic reticulum
TraesCS3A01G137200	190.158	268.865	111.452	0.414895	-1.26918	1.18e-05	0.00614846	Down	3.0423	2.61471	2.29829	4.21382	6.72651	8.61991
TraesCS3A01G146300	48.903	79.0185	18.7875	0.237461	-2.07424	1.48e-05	0.00718699	Down	1.85699	3.24437	1.69094	9.77981	7.6405	11.8384		uncharacterized protein LOC109753521
TraesCS3A01G321100	959.858	1290.35	629.369	0.487515	-1.03648	9.54e-09	2.64e-05	Down	16.9185	9.76795	11.8657	30.0516	27.1722	23.2234	CKX5; Os01g0775400, LOC_Os01g56810; P0413G02.1, P0490D09.33	unnamed protein product	GO:0005615,GO:0019139,GO:0050660,GO:0016614,GO:0009690	extracellular space|cytokinin dehydrogenase activity|flavin adenine dinucleotide binding|oxidoreductase activity, acting on CH-OH group of donors|cytokinin metabolic process	ko00908	Zeatin biosynthesis
TraesCS3A01G352300	141.971	213.581	70.36	0.329385	-1.60215	3.67e-07	0.00038901	Down	1.67846	3.04106	1.71178	7.06429	7.69949	5.3807	clpS {ECO:0000255|HAMAP-Rule:MF_00302}; Syncc9902_2032	uncharacterized protein LOC109780244	GO:0030163	protein catabolic process
TraesCS3A01G382200	822.245	1098.78	545.712	0.496789	-1.00929	5.89e-08	9.56e-05	Down	12.8588	11.0645	8.33336	17.1755	26.2813	22.8732	NPF5.10; At1g22540; F12K8.12	unnamed protein product	GO:0016021,GO:0005215,GO:0006857	integral component of membrane|transporter activity|oligopeptide transport
TraesCS3A01G489700	628.055	838.952	417.158	0.496955	-1.00881	2.4e-05	0.0105645	Down	27.7516	14.0148	13.2289	40.727	43.5721	27.9618	ORG2; Synonyms=BHLH38, EN8; At3g56970; F24I3.50	transcription factor bHLH101-like	GO:0090575,GO:0000977,GO:0003700,GO:0010106,GO:0055072,GO:0006357,GO:0006355,GO:0006351	RNA polymerase II transcription factor complex|RNA polymerase II regulatory region sequence-specific DNA binding|transcription factor activity, sequence-specific DNA binding|cellular response to iron ion starvation|iron ion homeostasis|regulation of transcription from RNA polymerase II promoter|regulation of transcription, DNA-templated|transcription, DNA-templated
TraesCS3B01G078100	67.5532	34.4732	100.633	2.93602	1.55386	0.000231058	0.0495981	Up	2.70397	2.38981	3.95152	0.658475	1.17421	1.35141	REX4; YOL080C	RNA exonuclease 4-like	GO:0005634,GO:0008408,GO:0003676,GO:0000027,GO:0006364	nucleus|3'-5' exonuclease activity|nucleic acid binding|ribosomal large subunit assembly|rRNA processing
TraesCS3B01G131000	633.256	873.695	392.817	0.44982	-1.15258	8.54e-06	0.00460185	Down	8.30462	21.7736	16.6178	32.8696	38.5637	36.2153		unnamed protein product	GO:0005737	cytoplasm	ko04141	Protein processing in endoplasmic reticulum
TraesCS3B01G456400	46.1469	76.6874	15.6064	0.20309	-2.29981	0.000164958	0.0414405	Down	0.490179	1.14715	0.104148	2.16471	2.99467	3.60854		predicted protein
TraesCS3B01G475000	121.551	169.411	73.6921	0.435328	-1.19983	0.000230676	0.0495981	Down	3.34559	4.06993	2.23405	5.87316	9.71077	7.18198	rsc5; DDB_G0269182	phosphatidylinositol transfer protein PDR16-like
TraesCS3D01G107400	174.549	234.937	114.161	0.486478	-1.03955	8.71e-05	0.0263834	Down	10.8295	9.81056	9.8671	16.2601	21.8664	26.0339	GRXS2; Os01g0194600, LOC_Os01g09830; OsJ_00727 {ECO:0000312|EMBL:EAZ10884.1}, P0001B06.21, P0498B01.7	monothiol glutaredoxin-S2-like	GO:0005737,GO:0051537,GO:0009055,GO:0046872,GO:0015035,GO:0045454	cytoplasm|2 iron, 2 sulfur cluster binding|electron carrier activity|metal ion binding|protein disulfide oxidoreductase activity|cell redox homeostasis
TraesCS3D01G114700	449.764	644.248	255.28	0.396581	-1.33431	2.07e-09	7.54e-06	Down	11.5155	20.2078	18.4655	41.7735	49.379	39.8388		17.5 kDa class II heat shock protein-like	GO:0005737	cytoplasm	ko04141	Protein processing in endoplasmic reticulum
TraesCS3D01G114900	369.216	534.312	204.12	0.382338	-1.38708	1.84e-07	0.000216038	Down	7.96667	18.2395	13.8491	30.5375	36.9394	40.8942		HSP17	GO:0005737	cytoplasm	ko04141	Protein processing in endoplasmic reticulum
TraesCS3D01G115300	283.475	390.984	175.966	0.450596	-1.15009	7.6e-05	0.0244205	Down	6.52583	15.8755	12.5256	23.1454	33.4819	23.9732		17.5 kDa class II heat shock protein-like	GO:0005737	cytoplasm	ko04141	Protein processing in endoplasmic reticulum
TraesCS3D01G155200	68.6412	108.835	28.4477	0.261249	-1.9365	2.65e-05	0.0114132	Down	1.72435	6.00809	2.48005	14.7716	12.2248	13.4088		uncharacterized protein LOC109753521
TraesCS3D01G323500	14.5986	27.5623	1.63482	0.0600533	-4.05761	7.74e-05	0.0247343	Down	0	0.213888	0.300988	4.08001	3.46184	1.61268
TraesCS3D01G346300	64.3173	102.425	26.2095	0.256475	-1.96311	1.56e-05	0.00744603	Down	0.414216	1.3884	1.1265	4.00843	4.51167	3.39512	clpS {ECO:0000255|HAMAP-Rule:MF_00302}; Syncc9902_2032	uncharacterized protein LOC109780244	GO:0030163	protein catabolic process
TraesCS3D01G351900	175.551	239.454	111.649	0.466976	-1.09858	0.000111027	0.0313528	Down	1.48242	2.3092	1.70544	3.01298	4.58196	4.54415	HSP70	heat shock protein 70	GO:0005524	ATP binding	ko04144,ko04010,ko04141,ko03040	Endocytosis|MAPK signaling pathway|Protein processing in endoplasmic reticulum|Spliceosome
TraesCS3D01G416400	49.088	80.2371	17.9389	0.223819	-2.1596	0.00010323	0.0296566	Down	0.113329	0.795663	0.457502	2.30657	1.7507	2.29646		uncharacterized protein LOC109748837
TraesCS4A01G234100	1124.75	1514.91	734.584	0.485092	-1.04367	2.01e-07	0.000224694	Down	14.9552	20.6421	23.1933	43.2307	51.4898	30.7522	At5g05600 {ECO:0000312|Araport:AT5G05600}; MOP10.14 {ECO:0000312|EMBL:BAB11549.1}	probable 2-oxoglutarate-dependent dioxygenase At5g05600	GO:0051213,GO:0046872,GO:0097237,GO:0009813,GO:0080167	dioxygenase activity|metal ion binding|cellular response to toxic substance|flavonoid biosynthetic process|response to karrikin
TraesCS4A01G241500	83.8548	131.062	36.648	0.279466	-1.83926	0.000217694	0.0483346	Down	0.336649	1.5452	0.343332	2.65451	2.67959	2.90242	Os03g0619800, Os03g0619825, LOC_Os03g42240; OsJ_11753, OSJNBa0063J18.21	hypothetical protein SORBI_3009G057600	GO:0005634,GO:0003677,GO:0006355,GO:0006351	nucleus|DNA binding|regulation of transcription, DNA-templated|transcription, DNA-templated
TraesCS4B01G081200	851.286	1150.26	552.316	0.480349	-1.05784	2.24e-06	0.00151858	Down	8.38298	15.9815	15.3538	29.8284	32.7569	23.1453	DLO2 {ECO:0000303|PubMed:25376907}; At4g10490 {ECO:0000312|Araport:AT4G10490}; F3H7.17 {ECO:0000312|EMBL:AAD03424.1}, F7L13.70 {ECO:0000312|EMBL:CAB40042.1}	probable 2-oxoglutarate-dependent dioxygenase At5g05600	GO:0051213,GO:0046872,GO:0002229,GO:0046244	dioxygenase activity|metal ion binding|defense response to oomycetes|salicylic acid catabolic process
TraesCS4B01G112400	19.0429	36.1112	1.97465	0.0550928	-4.18199	5.83e-06	0.00335776	Down	0.0312306	0	0.0530843	0.731572	0.359791	0.48352	fam135b	hypothetical protein OsJ_35335
TraesCS4B01G212200	1089	1474.74	703.273	0.477114	-1.06759	6.62e-12	7.7e-08	Down	28.9084	35.7554	37.5328	68.4918	75.9139	76.0194	HSP17.9A; Os03g0266300, LOC_Os03g15960; OJ1364E02.6	17.9 kDa class I heat shock protein	GO:0005634,GO:0009408	nucleus|response to heat	ko04141	Protein processing in endoplasmic reticulum
TraesCS4B01G212300	785.534	1053.71	517.36	0.491228	-1.02553	8.75e-09	2.64e-05	Down	27.6967	41.0637	37.7521	70.79	78.5413	74.2247	HSP17.9A; Os03g0266300, LOC_Os03g15960; OJ1364E02.6	17.9 kDa class I heat shock protein	GO:0005634,GO:0009408	nucleus|response to heat	ko04141	Protein processing in endoplasmic reticulum
TraesCS4B01G332800	149.841	93.5381	206.143	2.20534	1.141	5.27e-05	0.0183665	Up	16.5803	10.3339	10.7657	5.60301	6.87645	4.9528		group3 late embryogenesis abundant protein
TraesCS4D01G026300	523.163	698.371	347.954	0.498469	-1.00442	0.000207238	0.046367	Down	5.89213	10.9026	12.7321	23.3006	24.8478	13.4438	GGP5 {ECO:0000305}; At2g23970 {ECO:0000312|Araport:AT2G23970}	gamma-glutamyl peptidase 5-like	GO:0005829,GO:0008233,GO:0019760	cytosol|peptidase activity|glucosinolate metabolic process
TraesCS4D01G079900	173.102	241.255	104.949	0.434241	-1.20343	8.41e-06	0.00460185	Down	3.85612	2.81915	3.076	9.61226	7.22693	6.03793	At5g05600 {ECO:0000312|Araport:AT5G05600}; MOP10.14 {ECO:0000312|EMBL:BAB11549.1}		GO:0051213,GO:0046872,GO:0097237,GO:0009813,GO:0080167	dioxygenase activity|metal ion binding|cellular response to toxic substance|flavonoid biosynthetic process|response to karrikin
TraesCS4D01G134900	662.981	904.598	421.365	0.466151	-1.10113	2.24e-08	5.42e-05	Down	9.37869	8.99021	12.9524	22.9494	27.8683	18.5229	RCAB	ribulose bisphosphate carboxylase/oxygenase activase B, chloroplastic	GO:0009570,GO:0005524	chloroplast stroma|ATP binding
TraesCS4D01G145500	164.553	232.68	96.4267	0.414528	-1.27046	5.73e-07	0.000537876	Down	5.04508	3.75586	4.41506	10.7419	12.294	9.59875		17.5 kDa class II heat shock protein-like	GO:0005737	cytoplasm	ko04141	Protein processing in endoplasmic reticulum
TraesCS4D01G145600	420.05	594.583	245.518	0.413277	-1.27482	6.45e-07	0.000586164	Down	5.79609	12.9408	11.5973	23.2042	27.197	25.6865		unnamed protein product	GO:0005737	cytoplasm	ko04141	Protein processing in endoplasmic reticulum
TraesCS4D01G158000	273.573	177.418	369.729	2.08266	1.05843	1.49e-07	0.000200957	Up	5.40285	4.76327	4.5179	2.52532	2.53342	2.15024	At3g02060 {ECO:0000312|Araport:AT3G02060}; F1C9.16 {ECO:0000312|EMBL:AAF14851.1}	hypothetical protein OsJ_34121	GO:0009507,GO:0005524,GO:0003677,GO:0004386	chloroplast|ATP binding|DNA binding|helicase activity
TraesCS4D01G176900	21.5324	4.83043	38.2344	7.94978	2.99092	4.14e-05	0.0156483	Up	0.917895	0.577451	1.17015	0.117495	0.160221	0.0696622	ARAD1; At2g35100; T4C15	probable arabinosyltransferase ARAD1	GO:0005768,GO:0005794,GO:0000139,GO:0016021,GO:0005802,GO:0016757,GO:0071555,GO:0045489	endosome|Golgi apparatus|Golgi membrane|integral component of membrane|trans-Golgi network|transferase activity, transferring glycosyl groups|cell wall organization|pectin biosynthetic process
TraesCS4D01G314400	814.332	1152.65	476.01	0.413304	-1.27472	5.23e-11	3.81e-07	Down	16.6777	15.6827	19.1568	30.699	45.6379	51.5553	BHY	beta-carotene hydroxylase D2	GO:0031969,GO:0016021,GO:0016787,GO:0005506,GO:0016491,GO:0016117,GO:0006633	chloroplast membrane|integral component of membrane|hydrolase activity|iron ion binding|oxidoreductase activity|carotenoid biosynthetic process|fatty acid biosynthetic process	ko00906	Carotenoid biosynthesis
TraesCS5A01G041500	95.438	55.4647	135.411	2.44046	1.28715	5.23e-05	0.0183331	Up	4.26509	5.2782	4.531	2.01807	1.99415	1.90747	SMH6	single myb histone 5-like	GO:0000785,GO:0000781,GO:0005730,GO:0000786,GO:0005634,GO:0003691,GO:0042803,GO:0043047,GO:0006334,GO:0006355,GO:0006351	chromatin|chromosome, telomeric region|nucleolus|nucleosome|nucleus|double-stranded telomeric DNA binding|protein homodimerization activity|single-stranded telomeric DNA binding|nucleosome assembly|regulation of transcription, DNA-templated|transcription, DNA-templated
TraesCS5A01G144600	156.987	101.775	212.2	2.08112	1.05736	6.43e-05	0.0214975	Up	6.08198	4.21762	5.37478	2.89363	2.45207	2.32834	PBL8 {ECO:0000303|PubMed:20413097}; Synonyms=PIX17 {ECO:0000303|PubMed:23951354}; At5g01020; F7J8.5	probable serine/threonine-protein kinase PBL8
TraesCS5A01G213700	111.836	168.631	55.041	0.327368	-1.61101	9.88e-05	0.0290414	Down	1.08785	3.44922	4.41723	7.61231	11.14	9.85221	COPT5.1; Os09g0440700, LOC_Os09g26900; OJ1344_B01.31	copper transporter 5.1	GO:0016021,GO:0005375	integral component of membrane|copper ion transmembrane transporter activity
TraesCS5A01G225600	217.167	303.801	130.533	0.43041	-1.21622	5.78e-06	0.00335776	Down	3.30686	4.02651	5.28844	8.11087	9.90586	12.2084	WRKY76 {ECO:0000303|PubMed:15047897}; OsI_31379 {ECO:0000312|EMBL:EAZ09114.1}	WRKY transcription factor WRKY76-like isoform X2	GO:0005634,GO:0043565,GO:0003700,GO:0009617,GO:0010200,GO:0009620,GO:0006351	nucleus|sequence-specific DNA binding|transcription factor activity, sequence-specific DNA binding|response to bacterium|response to chitin|response to fungus|transcription, DNA-templated
TraesCS5A01G257700	1760.93	2423.17	1098.7	0.453409	-1.14111	1.24e-11	1.2e-07	Down	42.4513	56.0814	43.0613	115.582	123.637	82.3542	HSP21	hypothetical protein TRIUR3_21060	GO:0009507	chloroplast	ko04141	Protein processing in endoplasmic reticulum
TraesCS5A01G380900	104.316	164.513	44.1184	0.268216	-1.89854	2.54e-05	0.0111066	Down	1.65951	1.87921	1.02573	2.636	4.46358	10.1673	BHLH148 {ECO:0000303|PubMed:20472752}; Os03g0741100 {ECO:0000312|EMBL:BAF13135.1}, LOC_Os03g53020 {ECO:0000312|EMBL:ABF98794.1}; OJ1365_D05.18 {ECO:0000312|EMBL:AAR87309.1}	Transcription factor bHLH92	GO:0005634,GO:0003677,GO:0006355,GO:0009414,GO:0006351	nucleus|DNA binding|regulation of transcription, DNA-templated|response to water deprivation|transcription, DNA-templated
TraesCS5A01G444700	24.1013	44.5308	3.67183	0.0826204	-3.59736	2.84e-05	0.0120697	Down	0.0128456	0.081459	0.0327517	0.59195	0.90138	0.128687	WAK4; At1g21210; F16F4.10
TraesCS5A01G503800	292.272	186.194	398.35	2.13952	1.09728	4.4e-06	0.00278303	Up	33.0008	17.8037	22.8591	10.7152	11.0992	13.1336	LEA3; Synonyms=LEA; OsI_020113	cold acclimation protein WCOR615
TraesCS5B01G165500	71.8285	104.138	39.5194	0.378749	-1.40069	0.00016321	0.0414405	Down	2.32232	2.51289	2.13817	7.48126	5.13466	6.16872	COPZ2; Os02g0317400, LOC_Os02g21250; OJ1134_B09.3-1, OsJ_006260, OsJ_06451 {ECO:0000312|EMBL:EEE56841.1}, P0572D06.37-1	coatomer subunit zeta-2	GO:0030663,GO:0000139,GO:0015031,GO:0016192	COPI-coated vesicle membrane|Golgi membrane|protein transport|vesicle-mediated transport
TraesCS5B01G169100	60.8741	103.089	18.6589	0.180493	-2.46998	1.97e-05	0.00904389	Down	1.14985	2.49999	0.260596	6.35846	4.81703	10.821	HIPP41 {ECO:0000303|PubMed:21072340, ECO:0000303|PubMed:23368984}; At1g55790 {ECO:0000312|Araport:AT1G55790}; F14J16.2 {ECO:0000312|EMBL:AAF79341.1}, F14J16.3 {ECO:0000312|EMBL:AAF79340.1}, F20N2.17 {ECO:0000312|EMBL:AAF79501.1}	hypothetical protein BAE44_0023542	GO:0005737,GO:0046872,GO:0070042,GO:0030001,GO:0070475	cytoplasm|metal ion binding|rRNA (uridine-N3-)-methyltransferase activity|metal ion transport|rRNA base methylation
TraesCS5B01G257000	1202.55	1707.65	697.441	0.408466	-1.29171	6.75e-11	4.16e-07	Down	17.092	31.6775	21.9794	61.1357	64.6457	53.0536	HSP21	small heat shock protein, chloroplastic-like	GO:0009507	chloroplast	ko04141	Protein processing in endoplasmic reticulum
TraesCS5B01G268100	206.602	135.353	277.851	2.05749	1.04089	0.000175356	0.0426964	Up	10.49	6.77974	6.70636	2.69355	4.36173	4.81951	CCR1; Synonyms=IRX4; At1g15950; T24D18.5	cinnamoyl-CoA reductase 1-like	GO:0005829,GO:0016621,GO:0050662,GO:0007623,GO:0009809,GO:0009409	cytosol|cinnamoyl-CoA reductase activity|coenzyme binding|circadian rhythm|lignin biosynthetic process|response to cold
TraesCS5B01G442000	53.2626	84.6027	21.9225	0.258701	-1.95064	3.94e-05	0.0152728	Down	1.22122	2.15117	0.691926	5.15864	5.68446	5.25203		vegetative cell wall protein gp1-like
TraesCS5B01G551800	209.86	137.3	282.42	2.06189	1.04397	0.000195668	0.0449385	Up	6.51898	4.06116	3.96872	1.92237	3.36481	1.9393	At4g18375; F28J12.2		GO:0005634,GO:0003723	nucleus|RNA binding
TraesCS5D01G092300	16.8697	30.7774	2.96198	0.0971917	-3.36302	0.000220119	0.0484464	Down	0.0324912	0	0.0552271	0.191316	0.431028	0.315632	Tnks {ECO:0000312|FlyBase:FBgn0027508}; Synonyms=tankyrase {ECO:0000312|EMBL:AAF56487.1, ECO:0000312|FlyBase:FBgn0027508}; CG4719	hypothetical protein OsI_38823	GO:0046872,GO:0003950,GO:0097110,GO:0022416,GO:0006471,GO:0090364,GO:0035220	metal ion binding|NAD+ ADP-ribosyltransferase activity|scaffold protein binding|chaeta development|protein ADP-ribosylation|regulation of proteasome assembly|wing disc development
TraesCS5D01G232900	596.034	847.822	344.246	0.406348	-1.29921	1.25e-06	0.000983452	Down	2.92342	3.07834	4.11647	5.15335	7.53573	12.8307	WRKY76 {ECO:0000303|PubMed:15047897}; OsI_31379 {ECO:0000312|EMBL:EAZ09114.1}	WRKY transcription factor WRKY76-like isoform X2	GO:0005634,GO:0043565,GO:0003700,GO:0009617,GO:0010200,GO:0009620,GO:0006351	nucleus|sequence-specific DNA binding|transcription factor activity, sequence-specific DNA binding|response to bacterium|response to chitin|response to fungus|transcription, DNA-templated
TraesCS5D01G266000	2137.4	2888.65	1386.15	0.479947	-1.05905	2.35e-11	1.96e-07	Down	47.887	69.2117	62.5035	129.164	142.631	114.188	HSP21	small heat shock protein, chloroplastic-like	GO:0009507	chloroplast	ko04141	Protein processing in endoplasmic reticulum
TraesCS5D01G390700	54.9968	91.0894	18.9042	0.207341	-2.26992	0.000172235	0.0424544	Down	0.484123	1.18077	0.253197	1.7447	1.87211	5.79955	BHLH148 {ECO:0000303|PubMed:20472752}; Os03g0741100 {ECO:0000312|EMBL:BAF13135.1}, LOC_Os03g53020 {ECO:0000312|EMBL:ABF98794.1}; OJ1365_D05.18 {ECO:0000312|EMBL:AAR87309.1}	Transcription factor bHLH92	GO:0005634,GO:0003677,GO:0006355,GO:0009414,GO:0006351	nucleus|DNA binding|regulation of transcription, DNA-templated|response to water deprivation|transcription, DNA-templated
TraesCS6A01G350500	80.8524	133.267	28.4376	0.213042	-2.23079	4.78e-08	8.96e-05	Down	1.1167	1.7824	1.22022	8.12735	4.12124	7.50647	DHN4	dehydrin DHN4-like	GO:0006950,GO:0009415	response to stress|response to water
TraesCS6D01G171100	259.942	357.175	162.709	0.455962	-1.13301	8.05e-08	0.000120095	Down	1.38943	1.38547	1.66508	3.20904	3.48613	3.31367	XA21 {ECO:0000303|Ref.1}		GO:0005789,GO:0016021,GO:0005634,GO:0005886,GO:0005524,GO:0004674,GO:0006952,GO:0031349,GO:1900426,GO:0046777	endoplasmic reticulum membrane|integral component of membrane|nucleus|plasma membrane|ATP binding|protein serine/threonine kinase activity|defense response|positive regulation of defense response|positive regulation of defense response to bacterium|protein autophosphorylation
TraesCS6D01G263600	662.957	978.966	346.947	0.354544	-1.49596	9.22e-09	2.64e-05	Down	9.12049	13.1265	12.4708	36.0691	47.4135	18.1196		uncharacterized protein LOC109780627
TraesCS6D01G295500	408.241	547.415	269.067	0.491748	-1.02401	1.36e-06	0.00105215	Down	10.5539	16.9533	12.3447	25.6542	29.2855	28.5378	HSP24.1; Os02g0758000, LOC_Os02g52150; OsJ_08454, P0471A11.32	24.1 kDa heat shock protein, mitochondrial-like isoform X1	GO:0005739,GO:0009408,GO:0006970	mitochondrion|response to heat|response to osmotic stress	ko04141	Protein processing in endoplasmic reticulum
TraesCS6D01G322300	894.418	1229.87	558.967	0.4546	-1.13733	6.99e-07	0.000616231	Down	21.0525	47.2336	31.1578	69.6121	76.9298	79.4395	HSP18.6; Os02g0782500, LOC_Os02g54140; OJ1311_D08.6-1, OsJ_08623	18.6 kDa class III heat shock protein-like	GO:0005737,GO:0009408,GO:0009644,GO:0042542	cytoplasm|response to heat|response to high light intensity|response to hydrogen peroxide	ko04141	Protein processing in endoplasmic reticulum
TraesCS7A01G034500	112.634	70.6134	154.655	2.18789	1.12954	0.000124972	0.034784	Up	8.38646	7.59738	6.67349	3.8154	3.80422	2.96753	GSTU6; Os10g0530900, LOC_Os10g38740; OSJNBb0038A07.2	probable glutathione S-transferase GSTU6	GO:0005737,GO:0004364,GO:0006749,GO:0009407	cytoplasm|glutathione transferase activity|glutathione metabolic process|toxin catabolic process	ko00480,ko00980,ko00982,ko00983	Glutathione metabolism|Metabolism of xenobiotics by cytochrome P450|Drug metabolism - cytochrome P450|Drug metabolism - other enzymes
TraesCS7A01G156000	324.115	214.9	433.33	2.01862	1.01337	3.37e-07	0.000369679	Up	4.44362	3.24806	3.65497	1.70641	2.07726	1.96266	mybO; DDB_G0290787		GO:0005634,GO:0003677,GO:0006355,GO:0006351	nucleus|DNA binding|regulation of transcription, DNA-templated|transcription, DNA-templated
TraesCS7A01G259100	204.273	321.514	87.0321	0.270521	-1.88619	1.11e-07	0.000160895	Down	1.19714	3.18573	1.50494	8.37073	4.72781	9.24452	LIP2; At5g14180; MUA22.18, MUA22.19	triacylglycerol lipase 2-like	GO:0005576,GO:0016298,GO:0004806,GO:0002213,GO:0016042	extracellular region|lipase activity|triglyceride lipase activity|defense response to insect|lipid catabolic process	ko04142,ko00100	Lysosome|Steroid biosynthesis
TraesCS7A01G277300	138.607	87.0145	190.2	2.18715	1.12905	0.000177441	0.0428303	Up	3.07562	2.13414	1.65732	0.904659	1.05544	1.22769	MTM1; At3g10550; F13M14.17, F18K10.13	predicted protein	GO:0031410,GO:0010008,GO:0052629,GO:0004438,GO:0004725,GO:0042631,GO:0035556,GO:0006629,GO:2000070	cytoplasmic vesicle|endosome membrane|phosphatidylinositol-3,5-bisphosphate 3-phosphatase activity|phosphatidylinositol-3-phosphatase activity|protein tyrosine phosphatase activity|cellular response to water deprivation|intracellular signal transduction|lipid metabolic process|regulation of response to water deprivation	ko04070,ko00562	Phosphatidylinositol signaling system|Inositol phosphate metabolism
TraesCS7B01G083500	285.252	412.095	158.409	0.384909	-1.37741	1.11e-06	0.000898123	Down	4.23775	9.73464	7.67476	15.7698	23.5122	19.1133	HSP26.2; Os06g0219500, LOC_Os06g11610; P0436F11.23	hypothetical protein TRIUR3_20773	GO:0005739,GO:0009408	mitochondrion|response to heat	ko04141	Protein processing in endoplasmic reticulum
TraesCS7B01G320500	189.481	104.891	274.07	2.60112	1.37914	8.46e-06	0.00460185	Up	7.76728	6.19818	7.10169	3.66114	1.43901	3.09001	GT4 {ECO:0000312|EMBL:AAU09445.1}	UDP-glycosyltransferase 91B1	GO:0016021,GO:0016758,GO:0008152	integral component of membrane|transferase activity, transferring hexosyl groups|metabolic process
TraesCS7B01G347100	396.879	565.534	228.224	0.403699	-1.30865	3.97e-06	0.00253682	Down	7.82182	22.3729	14.5262	37.6018	38.2289	38.9154		unnamed protein product	GO:0005737	cytoplasm	ko04141	Protein processing in endoplasmic reticulum
TraesCS7D01G175800	150.479	239.745	61.2124	0.255853	-1.96661	5.37e-07	0.000512497	Down	0.569686	2.46573	2.17873	6.31995	8.4524	6.54296	OPR2; Os06g0216200, LOC_Os06g11280; OsJ_20594, OSJNBb0024N18.12, P0537F07.34	12-oxophytodienoate reductase 1-like isoform X1	GO:0005622,GO:0016629,GO:0010181,GO:0003959,GO:0006952,GO:0009695,GO:0031408	intracellular|12-oxophytodienoate reductase activity|FMN binding|NADPH dehydrogenase activity|defense response|jasmonic acid biosynthetic process|oxylipin biosynthetic process	ko00592	alpha-Linolenic acid metabolism
TraesCS7D01G175900	132.41	184.132	80.6879	0.437444	-1.19283	0.000149665	0.0393951	Down	2.0493	2.82395	1.49635	5.51982	4.0507	5.2836	OPR1; Synonyms=OPDA, OPDA2, OPDAR1, OPR11, OPR2, RRJ4; Os06g0216300, LOC_Os06g11290; OsJ_20595, OSJNBb0024N18.13, P0537F07.35	12-oxophytodienoate reductase 1-like isoform X1	GO:0005622,GO:0016629,GO:0010181,GO:0003959,GO:0006952,GO:0009695,GO:0031408	intracellular|12-oxophytodienoate reductase activity|FMN binding|NADPH dehydrogenase activity|defense response|jasmonic acid biosynthetic process|oxylipin biosynthetic process	ko00592	alpha-Linolenic acid metabolism
TraesCS7D01G207800	269.11	373.709	164.51	0.439959	-1.18456	4.09e-07	0.0004246	Down	3.43423	4.83678	3.76235	10.097	7.83972	10.0915		ribonucleoside-diphosphate reductase small chain	GO:0005737,GO:0046872,GO:0004748,GO:0009263,GO:0006260	cytoplasm|metal ion binding|ribonucleoside-diphosphate reductase activity, thioredoxin disulfide as acceptor|deoxyribonucleotide biosynthetic process|DNA replication	ko04115,ko00480,ko00230,ko00240,ko00983	p53 signaling pathway|Glutathione metabolism|Purine metabolism|Pyrimidine metabolism|Drug metabolism - other enzymes
TraesCS7D01G270600	143.119	209.823	76.4146	0.364825	-1.45472	3.35e-05	0.0137278	Down	1.00311	2.59998	2.15499	5.05053	7.09138	4.31402	HSFB2B; Synonyms=HSF2, HSF21; Os08g0546800, LOC_Os08g43334; OJ1323_A06.29, P0544G09.1	heat stress transcription factor B-2b-like	GO:0005634,GO:0043565,GO:0003700,GO:0006351	nucleus|sequence-specific DNA binding|transcription factor activity, sequence-specific DNA binding|transcription, DNA-templated
TraesCS7D01G363600	111.449	157.047	65.8517	0.419786	-1.25227	0.000164394	0.0414405	Down	1.61591	1.30122	1.14444	2.72346	4.67753	2.5345	DGAT1-2 {ECO:0000305}; Os06g0563900 {ECO:0000312|EMBL:BAS98267.1}, LOC_Os06g36800 {ECO:0000305}; P0656E03.36 {ECO:0000312|EMBL:BAD53762.1}	diacylglycerol O-acyltransferase 1-like isoform X1	GO:0005789,GO:0016021,GO:0004144,GO:0019432	endoplasmic reticulum membrane|integral component of membrane|diacylglycerol O-acyltransferase activity|triglyceride biosynthetic process	ko00561,ko00830	Glycerolipid metabolism|Retinol metabolism
TraesCS7D01G388000	197.253	301.474	93.0325	0.308611	-1.69614	3.1e-12	4.51e-08	Down	0.78235	0.701432	0.575791	2.04419	2.66928	2.11547
TraesCS7D01G418600	177.306	239.41	115.202	0.480812	-1.05645	0.000113474	0.0318889	Down	2.27949	3.60118	2.83505	7.25905	5.41519	5.94945	XTH25; Synonyms=EXGT-A5, XTR3; At5g57550; MUA2.12		GO:0048046,GO:0005618,GO:0004553,GO:0016762,GO:0071555,GO:0009832,GO:0010411	apoplast|cell wall|hydrolase activity, hydrolyzing O-glycosyl compounds|xyloglucan:xyloglucosyl transferase activity|cell wall organization|plant-type cell wall biogenesis|xyloglucan metabolic process	ko04075	Plant hormone signal transduction
TraesCS7D01G440200	496.318	669.31	323.326	0.482921	-1.05014	1.81e-07	0.000216038	Down	7.41107	10.8849	9.46115	22.8161	18.2648	18.0368	HSA32 {ECO:0000303|PubMed:16500991}; At4g21320 {ECO:0000312|Araport:AT4G21320}; T6K22.50 {ECO:0000312|EMBL:CAA20197.1}	protein HEAT-STRESS-ASSOCIATED 32	GO:0003824,GO:0010286,GO:0010608,GO:0009408	catalytic activity|heat acclimation|posttranscriptional regulation of gene expression|response to heat
TraesCS7D01G444300	77.3879	122.865	31.9103	0.260308	-1.94171	1.67e-07	0.000213641	Down	0.331126	0.449956	0.524458	1.58369	1.70244	1.89163		uncharacterized protein LOC109734720

## Sheet: INF_24h vs. CK_24h
gene_id	BaseMean_DESeq2	BaseMean_control_CK_24h	BaseMean_case_INF_24h	FoldChange	log2FoldChange	p-value	q-value	Regulation	Expression_INF_24h-1	Expression_INF_24h-2	Expression_INF_24h-3	Expression_CK_24h-1	Expression_CK_24h-2	Expression_CK_24h-3	synonym	description	GO_id	GO_term	pathway	pathway_description
TraesCS1A01G000100	13.9016	24.8906	2.91262	0.119936	-3.05966	0.00602025	0.0300529	Down	0.13471	0.134779	0.86856	1.89284	7.45797	0.475426
TraesCS1A01G000200	34.8066	63.2581	6.35507	0.0999866	-3.32212	3.21e-06	4.19e-05	Down	0.492888	0.219173	0.252219	2.01998	6.68063	1.44961		hypothetical protein GLYMA_13G021500
TraesCS1A01G000400	327.709	575.113	80.3044	0.139681	-2.83979	0.000869146	0.00598454	Down	8.997	6.27744	11.4492	23.5995	150.519	26.8436		hypothetical protein
TraesCS1A01G000600	150.204	274.149	26.2594	0.0958234	-3.38348	0.000447586	0.00337537	Down	0.115439	0.247495	0.243038	0.521373	5.10664	1.06946	TAR1-A; KLLA0D17600g; and Name=TAR1-B; OrderedLocusNames=KLLA0D17732g; and Name=TAR1-C; OrderedLocusNames=KLLA0D17864g	hypothetical protein GLYMA_13G022500	GO:0005739	mitochondrion
TraesCS1A01G000700	32.9637	57.8964	8.03098	0.138633	-2.85065	8.76e-05	0.000809491	Down	1.17198	0.781719	0.959552	3.31641	15.885	2.98726	TAR1-A; KLLA0D17600g; and Name=TAR1-B; OrderedLocusNames=KLLA0D17732g; and Name=TAR1-C; OrderedLocusNames=KLLA0D17864g	uncharacterized protein LOC105914728	GO:0005739	mitochondrion
TraesCS1A01G000800	13.612	25.5568	1.66716	0.0665585	-3.90923	0.000961416	0.00651751	Down	0.186028	0	0.257023	0.408424	5.49867	1.14895	TAR1-A; KLLA0D17600g; and Name=TAR1-B; OrderedLocusNames=KLLA0D17732g; and Name=TAR1-C; OrderedLocusNames=KLLA0D17864g	hypothetical protein MTR_0021s0160	GO:0005739	mitochondrion
TraesCS1A01G000900	251.205	457.118	45.2909	0.099221	-3.33321	0.000158359	0.00136144	Down	0.289314	0.563691	1.10801	2.30005	14.4313	3.82899	ART2; YLR154W-A; YLR154W-C	hypothetical protein GLYMA_13G016400
TraesCS1A01G001100	9.51121	16.5435	2.47889	0.148748	-2.74906	0.00669885	0.0327891	Down	0.118382	0.473769	0.21808	1.55944	2.88819	1.2534		hypothetical protein
TraesCS1A01G001600	78.3956	148.196	8.59471	0.0572981	-4.12537	1.12e-13	4.19e-12	Down	0.182291	0.250778	0.104941	1.80099	5.87998	2.23162	ART2; YLR154W-A; YLR154W-C	hypothetical protein GLYMA_13G016400
TraesCS1A01G001700	54.3946	99.326	9.46325	0.0951249	-3.39403	2.63e-06	3.49e-05	Down	0.947052	1.18442	0.98136	3.84662	27.3267	3.55129		hypothetical protein
TraesCS1A01G002200	626.613	412.086	841.14	2.04087	1.02918	2.4e-07	3.87e-06	Up	28.2387	22.4425	31.1676	12.2164	12.3353	17.1217	At4g28440; F20O9.120	uncharacterized protein At4g28440-like	GO:0005829,GO:0003729	cytosol|mRNA binding	ko03030,ko03420,ko03430,ko03440,ko03460	DNA replication|Nucleotide excision repair|Mismatch repair|Homologous recombination|Fanconi anemia pathway
TraesCS1A01G002900	7.06094	14.1219	0	0.0136556	-6.19436	9.54e-05	0.000873987	Down	0	0	0	0.754014	0.644533	0.340896	At4g00960; A_TM018A10.19, T18A10.6	putative disease resistance RPP13-like protein 1
TraesCS1A01G003000	24.1476	44.7161	3.57903	0.0787556	-3.66647	2.27e-07	3.69e-06	Down	0.135332	0.081241	0.0498612	1.28357	1.04132	1.17017	RGA4; Synonyms=177O13.34, CB3A14.8		GO:0043531,GO:0005524,GO:0006952	ADP binding|ATP binding|defense response
TraesCS1A01G006000	108.293	5.34607	211.24	39.9183	5.31898	5.17e-31	6.57e-29	Up	2.11477	2.07416	1.9287	0.0731897	0.0586525	0.0275747	At1g35710; F14D7.1	Os10g0119200
TraesCS1A01G006200	72.9692	11.2688	134.67	12.019	3.58724	3.79e-16	1.8e-14	Up	0.967974	1.22881	1.74483	0.15539	0.0976673	0.0826507	At1g35710; F14D7.1	Os10g0119200
TraesCS1A01G006300	48.0198	10.3076	85.7319	8.25643	3.04552	1.17e-08	2.34e-07	Up	0.726004	0.736753	1.03173	0.0364329	0.0875894	0.192169	At1g35710; F14D7.1	hypothetical protein OsI_32579
TraesCS1A01G006800	214.569	113.743	315.394	2.7722	1.47103	5.71e-09	1.2e-07	Up	2.85558	2.36103	3.55265	0.84463	1.10718	1.33849	At1g35710; F14D7.1
TraesCS1A01G006900	9.52161	17.553	1.49018	0.0821485	-3.60562	0.00407808	0.0218844	Down	0	0.075407	0	0.364036	0.141445	0.448865	MIK2 {ECO:0000303|PubMed:26863186}; At4g08850 {ECO:0000312|Araport:AT4G08850}; T32A17.160 {ECO:0000312|EMBL:CAB82121.1}	MDIS1-interacting receptor like kinase 2-like
TraesCS1A01G008100	172.874	246.111	99.6374	0.405326	-1.30285	2.41e-06	3.23e-05	Down	0.580187	0.7878	0.946658	1.49944	2.09214	2.36209	RGA4; Synonyms=177O13.34, CB3A14.8	Pm3	GO:0043531,GO:0005524,GO:0006952	ADP binding|ATP binding|defense response
TraesCS1A01G010200	7.14129	0.616473	13.6661	22.1263	4.46769	0.00148167	0.00941704	Up	0.130704	0.0980781	0.190617	0.00956533	0	0.00961015	exgA; Synonyms=exg1; AN4052	predicted protein	GO:1990819,GO:0000935,GO:0009986,GO:0005576,GO:0009277,GO:0046557,GO:0004338,GO:0046872,GO:0006073,GO:0070879,GO:1904541,GO:0031505,GO:0009251	actin fusion focus|barrier septum|cell surface|extracellular region|fungal-type cell wall|glucan endo-1,6-beta-glucosidase activity|glucan exo-1,3-beta-glucosidase activity|metal ion binding|cellular glucan metabolic process|fungal-type cell wall beta-glucan metabolic process|fungal-type cell wall disassembly involved in conjugation with cellular fusion|fungal-type cell wall organization|glucan c…
TraesCS1A01G013600	16.2366	28.7477	3.72545	0.127123	-2.97571	0.00603521	0.0301092	Down	0	1.41274	0	4.58813	2.25247	4.8588		defensin	GO:0050832,GO:0031640	defense response to fungus|killing of cells of other organism
TraesCS1A01G013900	4.4301	0	8.86021	51.6899	5.69181	0.00161059	0.0101027	Up	0.217033	0.760004	0.349837	0	0	0	GST1	Glutathione S-transferase 1	GO:0043234,GO:0004364,GO:0009635,GO:0042542,GO:0000302,GO:0009751,GO:0009410	protein complex|glutathione transferase activity|response to herbicide|response to hydrogen peroxide|response to reactive oxygen species|response to salicylic acid|response to xenobiotic stimulus	ko00480,ko00980,ko00982,ko00983	Glutathione metabolism|Metabolism of xenobiotics by cytochrome P450|Drug metabolism - cytochrome P450|Drug metabolism - other enzymes
TraesCS1A01G015800	22.7015	3.69884	41.7041	11.2553	3.49253	4.43e-06	5.6e-05	Up	0.933967	1.14545	1.44303	0.15875	0	0.159494	OPR5; Synonyms=OPR-1, OPR6; Os06g0215600, LOC_Os06g11210; OSJNBb0024N18.5, P0537F07.27	12-oxophytodienoate reductase 1-like	GO:0005622,GO:0010181,GO:0003959,GO:0055114,GO:0031408	intracellular|FMN binding|NADPH dehydrogenase activity|oxidation-reduction process|oxylipin biosynthetic process	ko00592	alpha-Linolenic acid metabolism
TraesCS1A01G016000	38.4893	4.11312	72.8655	17.8696	4.15944	9.31e-10	2.19e-08	Up	0.960844	1.11313	0.454157	0.0666168	0.0711802	0.0111548	At2g19130; T20K24.15	G-type lectin S-receptor-like serine/threonine-protein kinase At2g19130
TraesCS1A01G016100	17.4882	0.314637	34.6618	103.831	6.69809	7.32e-07	1.08e-05	Up	0.5221	0.453635	0.341693	0	0.0128925	0	At2g19130; T20K24.15	G-type lectin S-receptor-like serine/threonine-protein kinase At2g19130
TraesCS1A01G016900	275.895	372.833	178.957	0.480364	-1.0578	3.81e-05	0.000385876	Down	3.17852	4.08527	4.99961	6.14102	10.462	10.0529	CDS1 {ECO:0000303|PubMed:9085581}; At1g62430 {ECO:0000312|Araport:AT1G62430}; F24O1.17 {ECO:0000312|EMBL:AAF70845.1}	Phosphatidate cytidylyltransferase	GO:0005783,GO:0005789,GO:0016021,GO:0016020,GO:0004605,GO:0016024,GO:0080186,GO:0006655,GO:0008654	endoplasmic reticulum|endoplasmic reticulum membrane|integral component of membrane|membrane|phosphatidate cytidylyltransferase activity|CDP-diacylglycerol biosynthetic process|developmental vegetative growth|phosphatidylglycerol biosynthetic process|phospholipid biosynthetic process	ko04070,ko00564	Phosphatidylinositol signaling system|Glycerophospholipid metabolism
TraesCS1A01G017900	1858.55	296.394	3420.7	11.546	3.52932	3.99e-82	3.18e-79	Up	55.6943	48.4407	57.0702	5.66521	4.13589	4.61897	LRK10 {ECO:0000312|EMBL:AAC49629.1}	predicted protein	GO:0016021,GO:0005886,GO:0005524,GO:0004674	integral component of membrane|plasma membrane|ATP binding|protein serine/threonine kinase activity
TraesCS1A01G018000	487.682	29.1564	946.208	32.4745	5.02124	1.57e-80	1.17e-77	Up	16.1124	13.2215	19.6179	0.632125	0.346373	0.56995	LRK10 {ECO:0000312|EMBL:AAC49629.1}	resistance-related receptor-like kinase	GO:0016021,GO:0005886,GO:0005524,GO:0004674	integral component of membrane|plasma membrane|ATP binding|protein serine/threonine kinase activity
TraesCS1A01G018100	7.60272	0	15.2054	88.8939	6.47401	2.77e-05	0.000290742	Up	0.207552	0.152283	0.229409	0	0	0	At2g19130; T20K24.15	G-type lectin S-receptor-like serine/threonine-protein kinase At2g19130
TraesCS1A01G020900	55.5837	34.7174	76.45	2.20636	1.14167	0.00648967	0.0319616	Up	8.46428	6.40575	8.29612	4.95555	3.05482	2.77662		hypothetical protein TRIUR3_15018
TraesCS1A01G021000	504.378	8.35293	1000.4	119.586	6.90191	1.77e-96	1.73e-93	Up	121.755	112.177	129.659	0.914871	1.09973	1.14895		Bowman-Birk type trypsin inhibitor	GO:0005576,GO:0004867	extracellular region|serine-type endopeptidase inhibitor activity
TraesCS1A01G021400	35.1755	1.90354	68.4475	36.5883	5.19331	3.57e-11	1.01e-09	Up	6.25055	8.85948	9.8354	0.571794	0	0.114895		Bowman-Birk type trypsin inhibitor	GO:0005576,GO:0004867	extracellular region|serine-type endopeptidase inhibitor activity
TraesCS1A01G024400	53.4462	73.0565	33.8359	0.461527	-1.11551	0.00720186	0.0347513	Down	0.309676	0.431556	0.295427	0.709032	0.643443	0.995345	At3g47570; F1P2.120
TraesCS1A01G025500	17.3096	0	34.6191	201.906	7.65754	3.27e-08	6.12e-07	Up	0.598457	0.349279	0.241164	0	0	0	RPM1; Synonyms=RPS3; At3g07040; F17A9.20
TraesCS1A01G025600	388.901	146.94	630.863	4.2942	2.10239	2e-24	1.75e-22	Up	7.94085	7.07634	7.4083	1.61448	2.19228	1.64457	RPM1; Synonyms=RPS3; At3g07040; F17A9.20
TraesCS1A01G026400	486.615	663.646	309.585	0.466746	-1.09929	2.7e-07	4.34e-06	Down	2.933	3.47249	4.18741	5.90278	9.39189	8.37809	RPP13; At3g46530; F12A12.50	RGH1A
TraesCS1A01G028500	63.665	89.3436	37.9863	0.424175	-1.23727	0.00168711	0.010508	Down	0.366497	0.537805	0.382587	0.815373	1.38709	0.980877	RPP13; At3g46530; F12A12.50	RGH1A
TraesCS1A01G029800	265.317	149.936	380.699	2.53731	1.3433	9.87e-07	1.43e-05	Up	11.5733	11.4326	7.82634	4.88884	3.38168	4.39472	RDUF1 {ECO:0000303|PubMed:22405823}; At3g46620 {ECO:0000312|Araport:AT3G46620}; F12A12.140 {ECO:0000312|EMBL:CAB62332.1}	E3 ubiquitin-protein ligase RDUF1-like	GO:0005737,GO:0005829,GO:0005634,GO:0061630,GO:0004842,GO:0008270,GO:0009738,GO:0043161,GO:0051865,GO:0000209,GO:0042787,GO:0009737,GO:0010200,GO:0009414	cytoplasm|cytosol|nucleus|ubiquitin protein ligase activity|ubiquitin-protein transferase activity|zinc ion binding|abscisic acid-activated signaling pathway|proteasome-mediated ubiquitin-dependent protein catabolic process|protein autoubiquitination|protein polyubiquitination|protein ubiquitination involved in ubiquitin-dependent protein catabolic process|response to abscisic acid|response to ch…
TraesCS1A01G030400	220.031	350.452	89.6103	0.255999	-1.96579	7.3e-12	2.24e-10	Down	3.0034	2.05773	3.12723	9.28887	15.1328	8.87154	AAMT1I; Synonyms=OMT1B	putative caffeine synthase 2	GO:0008168	methyltransferase activity
TraesCS1A01G033200	922.55	555.738	1289.36	2.3206	1.2145	1.01e-09	2.37e-08	Up	30.2388	22.1089	28.1204	13.7689	10.9764	11.0904	pomgnt2; Synonyms=ago61, gtdc2	EGF domain-specific O-linked N-acetylglucosamine transferase-like	GO:0005783,GO:0005789,GO:0016021,GO:0008375,GO:0001764,GO:0006493,GO:0035269	endoplasmic reticulum|endoplasmic reticulum membrane|integral component of membrane|acetylglucosaminyltransferase activity|neuron migration|protein O-linked glycosylation|protein O-linked mannosylation
TraesCS1A01G035100	233.878	91.3632	376.394	4.12347	2.04386	4.8e-08	8.7e-07	Up	9.19347	5.18823	5.44122	2.61895	1.21202	1.10612	At4g32285; F10M6.80	probable clathrin assembly protein At4g32285	GO:0005905,GO:0030136,GO:0005829,GO:0005794,GO:0005634,GO:0005886,GO:0005545,GO:0048268,GO:0006897	clathrin-coated pit|clathrin-coated vesicle|cytosol|Golgi apparatus|nucleus|plasma membrane|1-phosphatidylinositol binding|clathrin coat assembly|endocytosis
TraesCS1A01G035600	576.048	82.5115	1069.59	12.9807	3.6983	8.24e-60	3.36e-57	Up	34.253	23.6392	35.6665	2.7995	2.43408	2.20598	CRRSP55; At5g48540; MJE7.18	cysteine-rich repeat secretory protein 55-like	GO:0005576,GO:0080167	extracellular region|response to karrikin
TraesCS1A01G035700	6.71179	0	13.4236	78.3278	6.29145	7.85e-05	0.000735343	Up	0.172812	0.251491	0.159175	0	0	0	WAK3; At1g21240; F16F4.8
TraesCS1A01G037700	172.747	10.6806	334.814	31.4028	4.97282	9.61e-09	1.94e-07	Up	5.41295	6.52536	3.32387	0.0872228	0.388324	0.0438158	PAL	putative phenylalanine ammonia-lyase	GO:0005737,GO:0045548,GO:0009800,GO:0006559	cytoplasm|phenylalanine ammonia-lyase activity|cinnamic acid biosynthetic process|L-phenylalanine catabolic process	ko00360,ko00940	Phenylalanine metabolism|Phenylpropanoid biosynthesis
TraesCS1A01G037800	66.6577	4.01348	129.302	32.1463	5.00658	1.01e-19	6.39e-18	Up	1.89693	1.36825	2.05876	0.0774828	0.0137984	0.0778459	PAL	PREDICTED: phenylalanine ammonia-lyase	GO:0005737,GO:0045548,GO:0009800,GO:0006559	cytoplasm|phenylalanine ammonia-lyase activity|cinnamic acid biosynthetic process|L-phenylalanine catabolic process	ko00360,ko00940	Phenylalanine metabolism|Phenylpropanoid biosynthesis
TraesCS1A01G040500	63.4094	39.3115	87.5072	2.22789	1.15568	0.00255571	0.0148736	Up	4.00549	2.49358	4.4273	1.36796	1.96282	1.76705		uncharacterized protein LOC109787357
TraesCS1A01G041300	6.74839	0	13.4968	79.0584	6.30485	8.68e-05	0.000802853	Up	0.627845	0.785209	1.59033	0	0	0		Subtilisin-chymotrypsin inhibitor-2A	GO:0004867,GO:0009611	serine-type endopeptidase inhibitor activity|response to wounding
TraesCS1A01G048700	32.0292	11.4282	52.6302	4.60578	2.20345	1.9e-05	0.000207435	Up	3.08415	2.81144	4.2296	0.722266	0.643119	0.907064	LTPG2; Synonyms=XYP5; At3g43720; T28A8.10		GO:0031225,GO:0046658,GO:0005886,GO:0008289,GO:0042335,GO:0006869	anchored component of membrane|anchored component of plasma membrane|plasma membrane|lipid binding|cuticle development|lipid transport
TraesCS1A01G049100	115.888	1.76824	230.007	127.997	6.99997	3.74e-07	5.86e-06	Up	4.09654	9.58502	6.95235	0	0	0.170761	RAFTIN1B	protein RAFTIN 1B-like	GO:0043668,GO:0009555	exine|pollen development
TraesCS1A01G050200	44	0	88	514.879	9.00809	1.15e-12	3.88e-11	Up	1.73965	1.30541	2.63549	0	0	0	TDC	tryptophan decarboxylase	GO:0004058,GO:0030170,GO:0006520	aromatic-L-amino-acid decarboxylase activity|pyridoxal phosphate binding|cellular amino acid metabolic process	ko00350,ko00360,ko00380,ko00901,ko00950,ko00965	Tyrosine metabolism|Phenylalanine metabolism|Tryptophan metabolism|Indole alkaloid biosynthesis|Isoquinoline alkaloid biosynthesis|Betalain biosynthesis
TraesCS1A01G056100	9.92507	16.9408	2.90934	0.168923	-2.56556	0.0107201	0.0476274	Down	0.0732486	0.183215	0.0337342	0.675432	0.790434	0.323141	Os01g0551800, LOC_Os01g37110; OSJNBa0066C06.14	putative protein ABIL2 isoform X2	GO:0005737,GO:0005856	cytoplasm|cytoskeleton
TraesCS1A01G056600	423.717	140.797	706.637	5.01664	2.32672	1.21e-27	1.3e-25	Up	22.6915	20.7072	27.0366	4.69254	3.94433	5.90887	URH2; Os09g0567900, LOC_Os09g39440; OJ1003_C09.5, OsJ_30393	probable uridine nucleosidase 2 isoform X1	GO:0005829,GO:0008477,GO:0045437,GO:0006152	cytosol|purine nucleosidase activity|uridine nucleosidase activity|purine nucleoside catabolic process	ko00760,ko00240	Nicotinate and nicotinamide metabolism|Pyrimidine metabolism
TraesCS1A01G056700	33.0052	12.5258	53.4845	4.27277	2.09517	0.000235631	0.00193244	Up	5.10249	4.1479	2.49679	0.980219	1.34661	0.56275		heavy metal-associated isoprenylated plant protein 47-like
TraesCS1A01G056800	21.9291	1.58177	42.2764	26.9977	4.75476	2.25e-06	3.03e-05	Up	5.90087	2.37796	1.20783	0.287896	0	0.0723114		heavy metal-associated isoprenylated plant protein 47-like
TraesCS1A01G057300	46.4625	65.3426	27.5824	0.421707	-1.24569	0.00466367	0.0243761	Down	0.391202	0.440328	0.420388	0.701422	1.40717	1.00673	Rf1; Synonyms=PPR791, PPR8-1, Rf-1, Rf-1A	Protein Rf1, mitochondrial	GO:0005739	mitochondrion
TraesCS1A01G058600	9.12425	17.2598	0.988714	0.0591261	-4.08006	0.00180825	0.0111446	Down	0.00865141	0	0.0159374	0.189941	0.0324725	0.206098		hypothetical protein TRIUR3_21415
TraesCS1A01G058700	9.28675	16.8353	1.73818	0.103308	-3.27497	0.00503432	0.025987	Down	0	0.106276	0.0652263	0.279851	1.12964	0.343643	At3g11320; F11B9.28	hypothetical protein BRADI_2g37850	GO:0005783,GO:0005794,GO:0016021,GO:0008643	endoplasmic reticulum|Golgi apparatus|integral component of membrane|carbohydrate transport
TraesCS1A01G068500	12.7872	24.2131	1.36126	0.0570669	-4.1312	5.19e-05	0.000507884	Down	0.0751268	0.0751653	0.138397	1.3855	2.32636	1.59085		uncharacterized protein At4g08330, chloroplastic-like
TraesCS1A01G070200	56.8266	12.0702	101.583	8.40174	3.07069	8.12e-13	2.78e-11	Up	3.10133	3.36422	2.73633	0.315363	0.428866	0.403252	At3g11180 {ECO:0000312|Araport:AT3G11180}; F11B9.11 {ECO:0000312|EMBL:AAG50980.1}, F9F8.3 {ECO:0000312|EMBL:AAF01507.1}	probable 2-oxoglutarate-dependent dioxygenase At3g111800	GO:0051213,GO:0046872,GO:0009813	dioxygenase activity|metal ion binding|flavonoid biosynthetic process
TraesCS1A01G070400	1440.1	717.701	2162.51	3.01227	1.59085	1.12e-13	4.18e-12	Up	51.9029	47.7698	35.5276	16.133	13.0611	17.7437	WRKY24 {ECO:0000303|PubMed:16919842}; OsI_04274 {ECO:0000312|EMBL:EAY76340.1}	WRKY transcription factor	GO:0005634,GO:0043565,GO:0003700,GO:0009738,GO:0009740,GO:0009788,GO:0009938,GO:0045893,GO:0009737,GO:0009753,GO:0006351	nucleus|sequence-specific DNA binding|transcription factor activity, sequence-specific DNA binding|abscisic acid-activated signaling pathway|gibberellic acid mediated signaling pathway|negative regulation of abscisic acid-activated signaling pathway|negative regulation of gibberellic acid mediated signaling pathway|positive regulation of transcription, DNA-templated|response to abscisic acid|resp…	ko04016	MAPK signaling pathway - plant
TraesCS1A01G070500	40.6589	12.748	68.5699	5.37257	2.42561	5.42e-05	0.0005275	Up	0.992734	3.20045	0.990596	0.363258	0.336389	0.316298	naat-A {ECO:0000312|EMBL:BAA87055.1}	nicotianamine aminotransferase A-like	GO:0033855,GO:0030170,GO:0009058,GO:0006520	nicotianamine aminotransferase activity|pyridoxal phosphate binding|biosynthetic process|cellular amino acid metabolic process	ko00270,ko00350,ko00360,ko00400,ko00401,ko00950,ko00960,ko00130	Cysteine and methionine metabolism|Tyrosine metabolism|Phenylalanine metabolism|Phenylalanine, tyrosine and tryptophan biosynthesis|Novobiocin biosynthesis|Isoquinoline alkaloid biosynthesis|Tropane, piperidine and pyridine alkaloid biosynthesis|Ubiquinone and other terpenoid-quinone biosynthesis
TraesCS1A01G070600	219.116	102.822	335.409	3.26282	1.70612	3.04e-08	5.71e-07	Up	5.15064	4.40922	3.20931	1.76578	1.24059	1.05714	CCR3; Synonyms=CRR3; At3g55950; F27K19.130	putative serine/threonine-protein kinase-like protein CCR3
TraesCS1A01G071400	580.953	259.513	902.392	3.47729	1.79796	8.38e-22	6.17e-20	Up	19.5405	19.3926	17.5833	5.42325	6.38692	5.15038	UGT85A24; Synonyms=UGT2	7-deoxyloganetin glucosyltransferase-like	GO:0035251,GO:0008152	UDP-glucosyltransferase activity|metabolic process
TraesCS1A01G071500	256.658	96.1763	417.14	4.33114	2.11475	5.77e-17	2.96e-15	Up	44.0577	42.0174	39.7814	9.6252	7.63704	13.0214	MPC1 {ECO:0000305}; At5g20090 {ECO:0000312|Araport:AT5G20090}; F28I16.240 {ECO:0000312|EMBL:AF296836}	hypothetical protein TRIUR3_16557	GO:0031305,GO:0016020,GO:0005739,GO:0005886,GO:0005774,GO:0050833,GO:1902361,GO:0006850	integral component of mitochondrial inner membrane|membrane|mitochondrion|plasma membrane|vacuolar membrane|pyruvate transmembrane transporter activity|mitochondrial pyruvate transmembrane transport|mitochondrial pyruvate transport
TraesCS1A01G072200	2054.54	1201.7	2907.38	2.41909	1.27446	7.27e-09	1.5e-07	Up	71.9052	60.2162	75.7061	27.9555	21.0822	40.2332	AG118	predicted protein	GO:0005739,GO:0003992,GO:0030170,GO:0006526	mitochondrion|N2-acetyl-L-ornithine:2-oxoglutarate 5-aminotransferase activity|pyridoxal phosphate binding|arginine biosynthetic process	ko00220	Arginine biosynthesis
TraesCS1A01G075000	48.9995	21.7914	76.2075	3.49787	1.80648	1.97e-05	0.00021439	Up	1.00047	1.33464	1.02391	0.362601	0.342736	0.294243	LACS1; Synonyms=CER8; At2g47240; T8I13.8	Os05g0132100	GO:0005783,GO:0005524,GO:0102391,GO:0004467,GO:0031957,GO:0010143,GO:0006631,GO:0010025	endoplasmic reticulum|ATP binding|decanoate--CoA ligase activity|long-chain fatty acid-CoA ligase activity|very long-chain fatty acid-CoA ligase activity|cutin biosynthetic process|fatty acid metabolic process|wax biosynthetic process	ko04216,ko02024,ko04146,ko00061,ko00071	Ferroptosis|Quorum sensing|Peroxisome|Fatty acid biosynthesis|Fatty acid degradation
TraesCS1A01G076200	34.9185	6.47078	63.3662	9.74502	3.28467	1.37e-07	2.29e-06	Up	2.23577	2.99458	1.02967	0.190012	0.203028	0.286353	MYB108; Synonyms=BOS1; At3g06490; F5E6.18	transcription factor MYB30-like	GO:0005634,GO:0043565,GO:0003700,GO:0006952,GO:0009737,GO:0009723,GO:0009620,GO:0009753,GO:0009651,GO:0006351	nucleus|sequence-specific DNA binding|transcription factor activity, sequence-specific DNA binding|defense response|response to abscisic acid|response to ethylene|response to fungus|response to jasmonic acid|response to salt stress|transcription, DNA-templated
TraesCS1A01G076500	7.12039	0.314637	13.9261	41.9448	5.39042	0.000711366	0.00503779	Up	0.222527	0.148428	0.614902	0	0.0232011	0	RPP13; At3g46530; F12A12.50	putative disease resistance protein At1g58400
TraesCS1A01G077700	768.738	1149.32	388.151	0.337532	-1.5669	4.65e-18	2.61e-16	Down	11.9955	12.8984	12.3507	30.3017	42.081	43.1261	PER2; Synonyms=POX2, PRX2	peroxidase 2-like	GO:0005576,GO:0020037,GO:0046872,GO:0004601,GO:0032922,GO:0097167,GO:0042744,GO:0042752,GO:0006979	extracellular region|heme binding|metal ion binding|peroxidase activity|circadian regulation of gene expression|circadian regulation of translation|hydrogen peroxide catabolic process|regulation of circadian rhythm|response to oxidative stress	ko00940	Phenylpropanoid biosynthesis
TraesCS1A01G078200	8.52752	0	17.055	99.645	6.63873	1.08e-05	0.00012516	Up	0.61683	0.445717	0.568156	0	0	0	GSVIVT00037159001, LOC100264145	peroxidase 5-like	GO:0005576,GO:0020037,GO:0046872,GO:0004601,GO:0042744,GO:0006979	extracellular region|heme binding|metal ion binding|peroxidase activity|hydrogen peroxide catabolic process|response to oxidative stress	ko00940	Phenylpropanoid biosynthesis
TraesCS1A01G078400	4.12038	0	8.24076	48.3776	5.59627	0.00998127	0.0450921	Up	0.102805	0	0.725977	0	0	0	GSVIVT00037159001, LOC100264145	peroxidase 5-like	GO:0005576,GO:0020037,GO:0046872,GO:0004601,GO:0042744,GO:0006979	extracellular region|heme binding|metal ion binding|peroxidase activity|hydrogen peroxide catabolic process|response to oxidative stress	ko00940	Phenylpropanoid biosynthesis
TraesCS1A01G079400	190.758	322.278	59.2377	0.184601	-2.43752	3.5e-11	9.92e-10	Down	1.29463	1.49981	2.9184	5.8343	14.9615	11.4527	GSVIVT00037159001, LOC100264145	peroxidase 5-like	GO:0005576,GO:0020037,GO:0046872,GO:0004601,GO:0042744,GO:0006979	extracellular region|heme binding|metal ion binding|peroxidase activity|hydrogen peroxide catabolic process|response to oxidative stress	ko00940	Phenylpropanoid biosynthesis
TraesCS1A01G080300	19.6935	9.35096	30.0361	3.21113	1.68308	0.00778254	0.0369728	Up	0.867095	0.839555	0.618327	0.24564	0.31496	0.197432	prfA {ECO:0000255|HAMAP-Rule:MF_00093}; Plav_1747	uncharacterized protein LOC109772577 isoform X2	GO:0005737,GO:0016149	cytoplasm|translation release factor activity, codon specific
TraesCS1A01G082200	417.465	260.67	574.26	2.20281	1.13934	1.1e-07	1.87e-06	Up	36.7758	32.8861	38.2787	18.2777	13.2094	19.2548	DHNAT1 {ECO:0000303|PubMed:22372525}; At1g48320 {ECO:0000312|Araport:AT1G48320}; F11A17.13 {ECO:0000312|EMBL:AAD49765.1}	1,4-dihydroxy-2-naphthoyl-CoA thioesterase 1-like	GO:0005777,GO:0016787,GO:0042372,GO:0051289	peroxisome|hydrolase activity|phylloquinone biosynthetic process|protein homotetramerization
TraesCS1A01G082500	729.683	283.72	1175.65	4.14207	2.05035	5.76e-24	4.94e-22	Up	250.157	192.465	219.063	55.188	45.3166	65.6088	LTI6B; Synonyms=DRR2, R1G1B; Os05g0138300, LOC_Os05g04700; OSJNBa0069I13.6	hydrophobic protein LTI6B	GO:0016021,GO:0009737,GO:0009409,GO:0009651	integral component of membrane|response to abscisic acid|response to cold|response to salt stress
TraesCS1A01G086100	389.676	189.814	589.539	3.10263	1.63349	1.14e-13	4.26e-12	Up	15.2261	12.4226	11.6577	3.71198	4.30429	5.25502	CBP2	RecName: Full=Serine carboxypeptidase 2; AltName: Full=CPDW-II; Short=CP-WII; AltName: Full=Carboxypeptidase D; AltName: Full=Serine carboxypeptidase II; Contains: RecName: Full=Serine carboxypeptidase 2 chain A; AltName: Full=Serine carboxypeptidase II chain A; Contains: RecName: Full=Serine carboxypeptidase 2 chain B; AltName: Full=Serine carboxypeptidase II chain B; Flags: Precursor	GO:0004185	serine-type carboxypeptidase activity
TraesCS1A01G088300	17.2548	2.18253	32.3271	14.8568	3.89305	2.02e-05	0.000219054	Up	0.684366	0.556333	0.689459	0	0.120409	0.0188696	THT2 {ECO:0000303|PubMed:27354554}; Os10g0380100 {ECO:0000312|EMBL:BAT10622.1}, LOC_Os10g23820 {ECO:0000312|EMBL:AAP53439.1}; OSJNBa0032N04.1 {ECO:0000312|EMBL:AAM74310.1}	tryptamine hydroxycinnamoyltransferase 2-like	GO:0016747	transferase activity, transferring acyl groups other than amino-acyl groups	ko00940,ko00941,ko00945	Phenylpropanoid biosynthesis|Flavonoid biosynthesis|Stilbenoid, diarylheptanoid and gingerol biosynthesis
TraesCS1A01G088600	429.817	5.03708	854.598	168.741	7.39866	1.45e-07	2.42e-06	Up	20.8966	18.7778	26.5291	0.0242743	0	0.390208	SPP3; Os05g0144900, LOC_Os05g05270; OsJ_016337, OSJNBb0015A05.2	probable sucrose-phosphatase 3 isoform X1	GO:0000287,GO:0050307,GO:0016757,GO:0005986	magnesium ion binding|sucrose-phosphate phosphatase activity|transferase activity, transferring glycosyl groups|sucrose biosynthetic process	ko00500	Starch and sucrose metabolism
TraesCS1A01G089500	6755.79	3862.67	9648.91	2.49785	1.32069	5.26e-10	1.28e-08	Up	312.378	289.4	298.75	121.889	87.7166	165.843	MAO1B	1-aminocyclopropane-1-carboxylate oxidase-like	GO:0009815,GO:0031418,GO:0046872,GO:0009693,GO:0009835	1-aminocyclopropane-1-carboxylate oxidase activity|L-ascorbic acid binding|metal ion binding|ethylene biosynthetic process|fruit ripening	ko00270	Cysteine and methionine metabolism
TraesCS1A01G089600	8365.75	4690.35	12041.1	2.56707	1.36012	3.74e-11	1.05e-09	Up	462.647	428.086	376.915	167.974	129.085	218.757	MAO1B	ACC oxidase	GO:0009815,GO:0031418,GO:0046872,GO:0009693,GO:0009835	1-aminocyclopropane-1-carboxylate oxidase activity|L-ascorbic acid binding|metal ion binding|ethylene biosynthetic process|fruit ripening	ko00270	Cysteine and methionine metabolism
TraesCS1A01G089700	25.886	2.67942	49.0927	17.9248	4.16389	6.23e-07	9.34e-06	Up	1.69531	2.13866	1.15418	0.0323657	0	0.260139	STIPL1 {ECO:0000303|PubMed:23110899}; Synonyms=NTR1 {ECO:0000303|PubMed:25568310}; At1g17070 {ECO:0000312|Araport:AT1G17070}; F20D23.23 {ECO:0000312|EMBL:AAD50023.1}	septin and tuftelin-interacting protein 1 homolog 1-like	GO:0031981,GO:0071008,GO:0003677,GO:1990446,GO:0000398,GO:0042752,GO:0006355,GO:0000390	nuclear lumen|U2-type post-mRNA release spliceosomal complex|DNA binding|U1 snRNP binding|mRNA splicing, via spliceosome|regulation of circadian rhythm|regulation of transcription, DNA-templated|spliceosomal complex disassembly
TraesCS1A01G093300	181.177	96.0169	266.337	2.77242	1.47115	5.9e-08	1.05e-06	Up	3.68235	4.64072	4.84305	1.64801	1.24592	2.03062	exgA; Synonyms=exg1; An18g04100	putative glucan 1,3-beta-glucosidase A	GO:1990819,GO:0000935,GO:0005576,GO:0046557,GO:0004338,GO:0046872,GO:0070879,GO:1904541,GO:0000272	actin fusion focus|barrier septum|extracellular region|glucan endo-1,6-beta-glucosidase activity|glucan exo-1,3-beta-glucosidase activity|metal ion binding|fungal-type cell wall beta-glucan metabolic process|fungal-type cell wall disassembly involved in conjugation with cellular fusion|polysaccharide catabolic process
TraesCS1A01G093500	17.9927	0.321766	35.6637	107.11	6.74295	6.4e-07	9.59e-06	Up	0.705201	1.17594	1.48469	0.0294908	0	0	BPM1; At5g19000; T16G12.40	predicted protein			ko04340,ko04341	Hedgehog signaling pathway|Hedgehog signaling pathway - fly
TraesCS1A01G094900	27.2809	6.83807	47.7237	6.97206	2.80159	1.11e-05	0.000127411	Up	1.43268	0.98694	0.670628	0.103129	0.242426	0.124335	PAL	phenylalanine ammonia-lyase-like	GO:0005737,GO:0045548,GO:0009800,GO:0006559	cytoplasm|phenylalanine ammonia-lyase activity|cinnamic acid biosynthetic process|L-phenylalanine catabolic process	ko00360,ko00940	Phenylalanine metabolism|Phenylpropanoid biosynthesis
TraesCS1A01G095800	130.132	26.514	233.75	8.81363	3.13974	0.000422861	0.00321373	Up	4.17842	4.78706	5.16483	0.779527	0.0609458	0.802282	Os02g0794700, LOC_Os02g55140; OJ1695_H09.4, P0700F06.36	leucine aminopeptidase 2, chloroplastic-like isoform X2	GO:0009507,GO:0004177,GO:0030145,GO:0008235	chloroplast|aminopeptidase activity|manganese ion binding|metalloexopeptidase activity	ko00480	Glutathione metabolism
TraesCS1A01G099100	26.6188	0	53.2376	310.38	8.27789	1.14e-09	2.65e-08	Up	0.682971	1.03865	0.264212	0	0	0	CSFL8; Os07g0551700, LOC_Os07g36630; OSJNBb0041B22.114	predicted protein	GO:0005794,GO:0000139,GO:0016021,GO:0005886,GO:0016760,GO:0016759,GO:0071555,GO:0030244,GO:0009833	Golgi apparatus|Golgi membrane|integral component of membrane|plasma membrane|cellulose synthase (UDP-forming) activity|cellulose synthase activity|cell wall organization|cellulose biosynthetic process|plant-type primary cell wall biogenesis
TraesCS1A01G099300	1538.51	673.619	2403.39	3.56787	1.83506	5.36e-25	4.87e-23	Up	60.9381	41.4421	56.1729	13.9859	16.3408	15.9069	ERDJ3B {ECO:0000303|PubMed:24153418}; Synonyms=DJB6 {ECO:0000305}; Os05g0156500 {ECO:0000312|EMBL:BAF16611.1}, LOC_Os05g06440 {ECO:0000305}; OsJ_17183 {ECO:0000312|EMBL:EEE62392.1}, P0431G05.15 {ECO:0000312|EMBL:AAV32228.1}, P0676G05.5 {ECO:0000312|EMBL:AAS55775.2}	predicted protein	GO:0005783,GO:0006457	endoplasmic reticulum|protein folding	ko04141	Protein processing in endoplasmic reticulum
TraesCS1A01G099900	67.2335	29.646	104.821	3.54274	1.82487	1.47e-05	0.000164628	Up	2.81275	1.454	2.61238	0.617538	0.923777	0.475664		predicted protein
TraesCS1A01G101200	131.716	220.668	42.7639	0.19302	-2.37318	2.1e-06	2.84e-05	Down	0.538476	2.47192	0.700213	4.256	9.98677	6.23226
TraesCS1A01G101300	278.506	380.536	176.475	0.463051	-1.11076	6.79e-05	0.000645161	Down	2.65995	4.48221	2.61584	6.55124	8.87669	6.68781	RGA4; Synonyms=177O13.34, CB3A14.8	NBS-LRR disease resistance protein homologue	GO:0043531,GO:0005524,GO:0006952	ADP binding|ATP binding|defense response
TraesCS1A01G101600	15.8114	25.3791	6.24365	0.246251	-2.0218	0.00416161	0.0222486	Down	0.0888984	0.07412	0.0955306	0.286259	0.430996	0.379109	RGA1; Synonyms=177O13.37, CB3A14.4	NBS-LRR disease resistance protein homologue	GO:0043531,GO:0005524,GO:0006952	ADP binding|ATP binding|defense response
TraesCS1A01G101700	6.21208	11.7413	0.682816	0.0588698	-4.08633	0.00464421	0.0242997	Down	0	0.0160188	0.0147472	0.126545	0.225355	0.19777	RGA4; Synonyms=177O13.34, CB3A14.8		GO:0043531,GO:0005524,GO:0006952	ADP binding|ATP binding|defense response
TraesCS1A01G102700	12.8718	1.47354	24.27	16.1075	4.00966	0.000474897	0.00355547	Up	0.732486	0.680514	2.21682	0	0	0.230815	GST4	glutathione transferase F3	GO:0043234,GO:0043295,GO:0004364,GO:0042803,GO:0009635,GO:0009410	protein complex|glutathione binding|glutathione transferase activity|protein homodimerization activity|response to herbicide|response to xenobiotic stimulus	ko00480,ko00980,ko00982,ko00983	Glutathione metabolism|Metabolism of xenobiotics by cytochrome P450|Drug metabolism - cytochrome P450|Drug metabolism - other enzymes
TraesCS1A01G102800	103.532	24.4907	182.572	7.42907	2.89318	2.57e-14	1.03e-12	Up	9.58417	6.7749	10.2672	1.00636	0.782033	1.93023	GST4	predicted protein	GO:0043234,GO:0043295,GO:0004364,GO:0042803,GO:0009635,GO:0009410	protein complex|glutathione binding|glutathione transferase activity|protein homodimerization activity|response to herbicide|response to xenobiotic stimulus	ko00480,ko00980,ko00982,ko00983	Glutathione metabolism|Metabolism of xenobiotics by cytochrome P450|Drug metabolism - cytochrome P450|Drug metabolism - other enzymes
TraesCS1A01G102900	30.5196	2.35766	58.6816	24.2347	4.599	5.58e-08	1e-06	Up	2.67293	1.90287	3.92974	0	0	0.362825	GSTF1; Synonyms=RGST I; Os01g0371200, LOC_Os01g27360; B1039D07.2, OsJ_01799 {ECO:0000312|EMBL:EAZ11927.1}, P0493G01.33	probable glutathione S-transferase GSTF1	GO:0005737,GO:0004364,GO:0006749	cytoplasm|glutathione transferase activity|glutathione metabolic process	ko00480,ko00980,ko00982,ko00983	Glutathione metabolism|Metabolism of xenobiotics by cytochrome P450|Drug metabolism - cytochrome P450|Drug metabolism - other enzymes
TraesCS1A01G104200	119.726	24.5109	214.941	8.77393	3.13322	6.07e-12	1.88e-10	Up	5.97397	5.41669	7.33675	1.12031	0.175179	0.878487	HRPN	peroxidase N-like	GO:0005576,GO:0020037,GO:0046872,GO:0004601,GO:0042744,GO:0006979	extracellular region|heme binding|metal ion binding|peroxidase activity|hydrogen peroxide catabolic process|response to oxidative stress	ko00940	Phenylpropanoid biosynthesis
TraesCS1A01G104300	172.462	58.1329	286.791	4.92075	2.29888	3.48e-06	4.51e-05	Up	5.57802	10.0931	8.0074	0.651411	0.8074	3.63882	PER54; Synonyms=P54; At5g06730; MPH15.9	peroxidase A2-like	GO:0005576,GO:0005774,GO:0020037,GO:0046872,GO:0004601,GO:0042744,GO:0006979	extracellular region|vacuolar membrane|heme binding|metal ion binding|peroxidase activity|hydrogen peroxide catabolic process|response to oxidative stress	ko00940	Phenylpropanoid biosynthesis
TraesCS1A01G105400	456.971	291.123	622.82	2.13956	1.09731	3.19e-05	0.000330362	Up	47.9309	30.0661	53.2828	21.7722	15.1566	26.3816	MUB1; Synonyms=RPS27A1	RecName: Full=Ubiquitin-40S ribosomal protein S27a; Contains: RecName: Full=Ubiquitin; Contains: RecName: Full=40S ribosomal protein S27a; Flags: Precursor	GO:0005634,GO:0005840,GO:0046872,GO:0003735,GO:0006412	nucleus|ribosome|metal ion binding|structural constituent of ribosome|translation	ko03010	Ribosome
TraesCS1A01G107500	105.092	184.525	25.6586	0.139887	-2.83767	2.47e-09	5.46e-08	Down	0.399538	1.1104	1.71738	5.69195	5.3737	12.8865	FLA11; At5g03170; F15A17_200, MOK16.8	fasciclin-like protein FLA16	GO:0031225,GO:0005886,GO:0009834	anchored component of membrane|plasma membrane|plant-type secondary cell wall biogenesis
TraesCS1A01G107700	19.6839	0.321766	39.046	117.02	6.87061	2.84e-07	4.54e-06	Up	1.54488	2.50505	1.71738	0.0467832	0	0	RVE6; At5g52660; F6N7.15	Transcription factor ASG4	GO:0005634,GO:0003677,GO:0003700,GO:0042752,GO:0009737,GO:0046686,GO:0009723,GO:0009739,GO:0009753,GO:0009751,GO:0009651,GO:0006351	nucleus|DNA binding|transcription factor activity, sequence-specific DNA binding|regulation of circadian rhythm|response to abscisic acid|response to cadmium ion|response to ethylene|response to gibberellin|response to jasmonic acid|response to salicylic acid|response to salt stress|transcription, DNA-templated
TraesCS1A01G110400	10.2455	0	20.491	119.739	6.90375	2.56e-06	3.41e-05	Up	0.715291	1.26616	1.16565	0	0	0	BHLH51; Synonyms=EN57; At2g40200; T7M7.8	Transcription factor bHLH51	GO:0005634,GO:0003677,GO:0003700,GO:0006355,GO:0006351	nucleus|DNA binding|transcription factor activity, sequence-specific DNA binding|regulation of transcription, DNA-templated|transcription, DNA-templated
TraesCS1A01G111000	319.044	190.66	447.429	2.34666	1.23061	1.55e-08	3.05e-07	Up	9.98608	7.88657	11.0717	4.01948	3.77423	4.9969	ZIP6; Os05g0164800, LOC_Os05g07210; OSJNBa0027N19.9	zinc transporter 6	GO:0016021,GO:0005886,GO:0005385,GO:0009624,GO:0071577	integral component of membrane|plasma membrane|zinc ion transmembrane transporter activity|response to nematode|zinc II ion transmembrane transport
TraesCS1A01G113300	246.849	142.031	351.666	2.47902	1.30977	8.97e-07	1.31e-05	Up	10.404	7.31713	12.4861	3.95031	5.28332	3.37484	GDPD6 {ECO:0000303|PubMed:21323773}; At5g08030 {ECO:0000312|Araport:AT5G08030}; F13G24.230 {ECO:0000312|EMBL:CAB62615.1}	Glycerophosphoryl diester phosphodiesterase	GO:0008889,GO:0006071,GO:0006629	glycerophosphodiester phosphodiesterase activity|glycerol metabolic process|lipid metabolic process	ko00564	Glycerophospholipid metabolism
TraesCS1A01G114700	11.1874	21.7543	0.620544	0.030954	-5.01373	0.000410143	0.00313095	Down	0	0	0.022373	0.245309	0.455848	0.0642934	GSO1; At4g20140; F1C12.60	unknown protein
TraesCS1A01G116200	249.517	363.567	135.466	0.37256	-1.42445	1.54e-07	2.55e-06	Down	0.966682	1.46572	1.33101	2.66059	4.66639	3.2446	CESA1; Os05g0176100, LOC_Os05g08370; OsJ_016545, OsJ_17310 {ECO:0000312|EMBL:EEE62512.1}, OSJNBa0029B02.3, P0617A08.14	cellulose synthase CesA-1	GO:0005794,GO:0016021,GO:0005886,GO:0016760,GO:0016759,GO:0046872,GO:0071555,GO:0030244,GO:0009833	Golgi apparatus|integral component of membrane|plasma membrane|cellulose synthase (UDP-forming) activity|cellulose synthase activity|metal ion binding|cell wall organization|cellulose biosynthetic process|plant-type primary cell wall biogenesis
TraesCS1A01G116700	1409.21	693.703	2124.72	3.06307	1.61498	1.23e-11	3.68e-10	Up	211.851	159.685	156.238	77.0744	46.9276	54.1496	ERD15; Synonyms=CID1, LSR1; At2g41430; F13H10.2, T26J13.2	protein EARLY RESPONSIVE TO DEHYDRATION 15-like	GO:0005737,GO:0009617,GO:0009644,GO:0009414	cytoplasm|response to bacterium|response to high light intensity|response to water deprivation
TraesCS1A01G118400	487.652	246.731	728.573	2.95207	1.56173	1.51e-16	7.44e-15	Up	19.3331	20.3498	22.3295	7.0966	6.29509	8.42129	IAA15; Os05g0178600, LOC_Os05g08570; OSJNBa0029B02.19	Auxin-responsive protein IAA15	GO:0005634,GO:0009734,GO:0006355,GO:0009733,GO:0006351	nucleus|auxin-activated signaling pathway|regulation of transcription, DNA-templated|response to auxin|transcription, DNA-templated	ko04075	Plant hormone signal transduction
TraesCS1A01G119000	42.6908	19.0352	66.3465	3.48856	1.80263	0.00034337	0.00268201	Up	10.2207	7.3627	7.53136	3.71001	1.40664	2.28453		uncharacterized protein LOC109745852
TraesCS1A01G121500	12.944	0	25.8879	151.358	7.24182	3.09e-07	4.91e-06	Up	1.66575	0.952348	1.6987	0	0	0	WRKY50; At5g26170; T19G15.20	putative WRKY transcription factor 50	GO:0005634,GO:0043565,GO:0003700,GO:0050832,GO:0009867,GO:0006351	nucleus|sequence-specific DNA binding|transcription factor activity, sequence-specific DNA binding|defense response to fungus|jasmonic acid mediated signaling pathway|transcription, DNA-templated
TraesCS1A01G122500	4547.71	1368.12	7727.3	5.64876	2.49793	2.12e-28	2.35e-26	Up	172.841	138.389	128.953	34.2295	25.6155	20.8078	ME6; Os01g0188400, LOC_Os01g09320; OsJ_00690 {ECO:0000312|EMBL:EEE54023.1}, P0512G09.20, P0695A04.29	PREDICTED: NADP-dependent malic enzyme, chloroplastic isoform X2	GO:0009507,GO:0004471,GO:0004473,GO:0046872,GO:0051287,GO:0008948,GO:0006108,GO:0006090	chloroplast|malate dehydrogenase (decarboxylating) (NAD+) activity|malate dehydrogenase (decarboxylating) (NADP+) activity|metal ion binding|NAD binding|oxaloacetate decarboxylase activity|malate metabolic process|pyruvate metabolic process	ko00620,ko00710	Pyruvate metabolism|Carbon fixation in photosynthetic organisms
TraesCS1A01G122800	609.271	273.493	945.048	3.45629	1.78923	4.17e-07	6.46e-06	Up	27.8345	22.6934	15.3549	10.7359	4.40842	4.47941	HXK7; Synonyms=HXK6; Os05g0187100, LOC_Os05g09500; OJ1097_A12.3	hexokinase-7	GO:0005829,GO:0005524,GO:0008865,GO:0004340,GO:0005536,GO:0019158,GO:0001678,GO:0006096	cytosol|ATP binding|fructokinase activity|glucokinase activity|glucose binding|mannokinase activity|cellular glucose homeostasis|glycolytic process	ko04066,ko00521,ko00524,ko00010,ko00051,ko00052,ko00500,ko00520	HIF-1 signaling pathway|Streptomycin biosynthesis|Neomycin, kanamycin and gentamicin biosynthesis|Glycolysis / Gluconeogenesis|Fructose and mannose metabolism|Galactose metabolism|Starch and sucrose metabolism|Amino sugar and nucleotide sugar metabolism
TraesCS1A01G123100	166.5	104.563	228.436	2.18632	1.12851	5.5e-05	0.000535187	Up	35.3244	25.7637	44.8523	16.8156	14.0952	19.079
TraesCS1A01G125100	454.662	302.535	606.788	2.00661	1.00476	0.000102596	0.000931821	Up	32.9578	26.0429	51.8277	18.3669	15.1897	23.2519	RPL11; Os05g0207300, LOC_Os05g11710; OJ1430_B02.2, OsJ_17505 {ECO:0000312|EMBL:EEE62702.1}, OsJ_21642 {ECO:0000312|EMBL:EEE65858.1}	60S ribosomal protein L11	GO:0022625,GO:0019843,GO:0003735,GO:0000027,GO:0006412	cytosolic large ribosomal subunit|rRNA binding|structural constituent of ribosome|ribosomal large subunit assembly|translation	ko03010	Ribosome
TraesCS1A01G125400	57.8962	13.2818	102.511	7.70481	2.94576	5.01e-12	1.57e-10	Up	1.52621	1.99828	1.85701	0.165471	0.30057	0.265994	IQM4 {ECO:0000303|Ref.5}; At2g26190 {ECO:0000312|Araport:AT2G26190}	hypothetical protein TRIUR3_31101	GO:0005737,GO:0005634	cytoplasm|nucleus
TraesCS1A01G126100	11.8687	2.41177	21.3256	8.73122	3.12618	0.00140525	0.00900488	Up	0.663383	0.600512	0.611035	0.0554841	0	0.167232	At1g28580; F1K23.18	predicted protein	GO:0005576,GO:0005773,GO:0016788,GO:0016042	extracellular region|vacuole|hydrolase activity, acting on ester bonds|lipid catabolic process	ko00901	Indole alkaloid biosynthesis
TraesCS1A01G129100	236.226	127.64	344.811	2.70517	1.43572	5.5e-06	6.79e-05	Up	19.9783	10.8752	28.3018	7.41259	8.7181	6.32219	RPS7		GO:0005840,GO:0003735,GO:0006412	ribosome|structural constituent of ribosome|translation	ko03010	Ribosome
TraesCS1A01G135500	39.0484	56.5242	21.5725	0.383308	-1.38342	0.00684532	0.0333735	Down	0.670614	0.415355	0.853007	1.54244	2.54707	1.15521	FRS5; At4g38180; F20D10.300	protein FAR1-RELATED SEQUENCE 5-like	GO:0005634,GO:0008270,GO:0006355	nucleus|zinc ion binding|regulation of transcription, DNA-templated
TraesCS1A01G141200	3.82764	7.65528	0	0.025143	-5.3137	0.00411716	0.0220489	Down	0	0	0	0.0831701	0.199952	0.250679	PCMP-E105; At5g08305; F8L15_40	pentatricopeptide repeat-containing protein At5g08305
TraesCS1A01G141500	13.9281	2.8118	25.0445	8.91514	3.15626	0.00243693	0.0142964	Up	1.37661	0.707269	0.479776	0	0.279298	0.0328271		chitinase 2-like	GO:0008061,GO:0004568,GO:0006032,GO:0000272	chitin binding|chitinase activity|chitin catabolic process|polysaccharide catabolic process
TraesCS1A01G143000	460.403	156.942	763.864	4.86905	2.28364	3.62e-25	3.35e-23	Up	10.3836	10.1104	9.03853	1.98023	2.63832	1.71933	fluG; Synonyms=acoD; AN4819	glutamine synthetase, putative, expressed	GO:0005737,GO:0016787,GO:0001896,GO:0048315,GO:0006807,GO:0075307,GO:0010914,GO:1900376,GO:0010913,GO:0000905,GO:0030435,GO:0045461	cytoplasm|hydrolase activity|autolysis|conidium formation|nitrogen compound metabolic process|positive regulation of conidium formation|positive regulation of sterigmatocystin biosynthetic process|regulation of secondary metabolite biosynthetic process|regulation of sterigmatocystin biosynthetic process|sporocarp development involved in asexual reproduction|sporulation resulting in formation of a…
TraesCS1A01G145100	23.1648	0	46.3297	270.963	8.08195	1.51e-09	3.43e-08	Up	1.13699	0.503159	1.20839	0	0	0	SYCO {ECO:0000303|PubMed:10824085}; Synonyms=FIONA {ECO:0000303|PubMed:21135240}; At2g31170 {ECO:0000312|Araport:AT2G31170}	Cysteinyl-tRNA synthetase	GO:0009507,GO:0009570,GO:0005739,GO:0005524,GO:0004817,GO:0046872,GO:0042407,GO:0006423,GO:0010197,GO:0043067	chloroplast|chloroplast stroma|mitochondrion|ATP binding|cysteine-tRNA ligase activity|metal ion binding|cristae formation|cysteinyl-tRNA aminoacylation|polar nucleus fusion|regulation of programmed cell death	ko00970	Aminoacyl-tRNA biosynthesis
TraesCS1A01G147000	679.817	418.778	940.855	2.24693	1.16795	4.46e-07	6.88e-06	Up	63.9971	42.9235	80.9949	23.6411	27.7933	35.2205	RPL21A; At1g09590; F14J9.25; and Name=RPL21C; OrderedLocusNames=At1g09690; ORFNames=F21M12.8		GO:0009507,GO:0022625,GO:0022626,GO:0005730,GO:0003735,GO:0006412	chloroplast|cytosolic large ribosomal subunit|cytosolic ribosome|nucleolus|structural constituent of ribosome|translation	ko03010	Ribosome
TraesCS1A01G147400	295.097	426.213	163.981	0.385008	-1.37704	6.08e-08	1.08e-06	Down	3.96578	4.35275	5.26118	8.81083	16.4682	11.5678		ketohexokinase-like isoform X1			ko00500	Starch and sucrose metabolism
TraesCS1A01G149300	203.311	332.783	73.8379	0.222342	-2.16915	7.71e-11	2.08e-09	Down	0.560755	0.763017	1.00202	2.36378	5.47236	3.08731	CESA7; Os10g0467800, LOC_Os10g32980; OSJNBa0006L06.10	cellulose synthase-like protein	GO:0005618,GO:0016021,GO:0005886,GO:0016760,GO:0016759,GO:0008270,GO:0071555,GO:0030244,GO:0042742,GO:0050832,GO:0009834	cell wall|integral component of membrane|plasma membrane|cellulose synthase (UDP-forming) activity|cellulose synthase activity|zinc ion binding|cell wall organization|cellulose biosynthetic process|defense response to bacterium|defense response to fungus|plant-type secondary cell wall biogenesis
TraesCS1A01G149700	127.744	30.5702	224.919	7.38418	2.88444	1.49e-13	5.49e-12	Up	2.18065	2.03759	1.77851	0.413379	0.297469	0.127138	At1g35710; F14D7.1	hypothetical protein OsI_33973
TraesCS1A01G150100	1459.15	777.177	2141.12	2.75542	1.46227	2.31e-11	6.69e-10	Up	49.0093	33.3535	42.7488	19.2659	13.3698	14.1982	RLP12; At1g71400; F26A9.22, F3I17.30	leucine-rich repeat receptor-like protein kinase TDR	GO:0016021,GO:0005886	integral component of membrane|plasma membrane
TraesCS1A01G150200	139.508	51.8094	227.206	4.39442	2.13567	2.49e-06	3.33e-05	Up	4.85141	2.82995	3.64412	1.60359	0.604742	0.410673	NPF5.2; Synonyms=PTR3-A; At5g46050; MCL19.10	Peptide transporter PTR3-A	GO:0016021,GO:0042936,GO:0042937,GO:0042742,GO:0042938,GO:0042538,GO:0009737,GO:0080052,GO:0009753,GO:0043201,GO:0080053,GO:0009751,GO:0009611,GO:0042939	integral component of membrane|dipeptide transporter activity|tripeptide transporter activity|defense response to bacterium|dipeptide transport|hyperosmotic salinity response|response to abscisic acid|response to histidine|response to jasmonic acid|response to leucine|response to phenylalanine|response to salicylic acid|response to wounding|tripeptide transport
TraesCS1A01G150800	32.8782	63.8937	1.86272	0.0279171	-5.16271	2.87e-08	5.4e-07	Down	0	0.0863884	0	1.15258	0.437517	1.59984	CER1; At1g02205; T7I23.10	putative aldehyde decarbonylase enzyme CER1;1	GO:0005789,GO:0016021,GO:0005506,GO:0016491,GO:0006633,GO:0006629	endoplasmic reticulum membrane|integral component of membrane|iron ion binding|oxidoreductase activity|fatty acid biosynthetic process|lipid metabolic process	ko00073	Cutin, suberine and wax biosynthesis
TraesCS1A01G150900	128.086	241.12	15.0514	0.0619477	-4.01281	1.56e-12	5.18e-11	Down	0.142273	0.444832	0.147427	5.15396	1.20153	5.97836	CER1; At1g02205; T7I23.10	hypothetical protein SORBI_3001G222700	GO:0005789,GO:0016021,GO:0005506,GO:0016491,GO:0006633,GO:0006629	endoplasmic reticulum membrane|integral component of membrane|iron ion binding|oxidoreductase activity|fatty acid biosynthetic process|lipid metabolic process	ko00073	Cutin, suberine and wax biosynthesis
TraesCS1A01G152600	3404.09	1746.43	5061.75	2.89864	1.53537	5.28e-16	2.47e-14	Up	212.994	217.738	222.598	77.7414	96.7592	59.7952	RNS1; At2g02990; T17M13.16	Ribonuclease 1	GO:0005618,GO:0005576,GO:0005886,GO:0004540,GO:0033897,GO:0003723,GO:0009718,GO:0016036,GO:0009611	cell wall|extracellular region|plasma membrane|ribonuclease activity|ribonuclease T2 activity|RNA binding|anthocyanin-containing compound biosynthetic process|cellular response to phosphate starvation|response to wounding
TraesCS1A01G154500	71.571	96.8493	46.2926	0.476527	-1.06937	0.00940073	0.0429596	Down	1.14424	2.0815	1.21363	2.07064	4.03453	3.73238		uncharacterized protein LOC109771320 isoform X3
TraesCS1A01G155000	63.5203	92.4574	34.5832	0.373779	-1.41974	0.00224581	0.0133599	Down	0.497899	1.91598	1.26999	3.06078	3.91735	3.31167		uncharacterized protein LOC109771335 isoform X1
TraesCS1A01G156100	221.014	101.299	340.728	3.36039	1.74863	6.86e-13	2.36e-11	Up	17.9442	19.6926	15.3402	5.417	5.15665	5.88767	LOGL10; Os10g0479500, LOC_Os10g33900; OsJ_31908, OSJNBa0055P24.10	probable cytokinin riboside 5'-monophosphate phosphoribohydrolase LOGL10 isoform X1	GO:0005829,GO:0005634,GO:0070694,GO:0043733,GO:0016799,GO:0070635,GO:0070636,GO:0000701,GO:0017065,GO:0009691	cytosol|nucleus|deoxyribonucleoside 5'-monophosphate N-glycosidase activity|DNA-3-methylbase glycosylase activity|hydrolase activity, hydrolyzing N-glycosyl compounds|nicotinamide riboside hydrolase activity|nicotinic acid riboside hydrolase activity|purine-specific mismatch base pair DNA N-glycosylase activity|single-strand selective uracil DNA N-glycosylase activity|cytokinin biosynthetic proce…
TraesCS1A01G156400	219.864	49.4383	390.29	7.86952	2.97628	2.43e-14	9.77e-13	Up	11.9151	9.1852	14.5432	0.743333	1.06919	2.92982	At1g06890; F4H5.5	uncharacterized membrane protein At1g06890-like	GO:0005768,GO:0005794,GO:0000139,GO:0016021,GO:0005802,GO:0005464,GO:0015790	endosome|Golgi apparatus|Golgi membrane|integral component of membrane|trans-Golgi network|UDP-xylose transmembrane transporter activity|UDP-xylose transport
TraesCS1A01G157700	167.095	106.958	227.232	2.12304	1.08613	5.89e-05	0.000568632	Up	4.62564	4.71701	4.73175	2.42172	1.71116	2.74701	DRB6; Synonyms=DRB5; Os10g0480500, LOC_Os10g33970; OsJ_31914, OSJNBa0093B11.1	Double-stranded RNA-binding protein 6	GO:0005737,GO:0003725,GO:0035196,GO:0070919	cytoplasm|double-stranded RNA binding|production of miRNAs involved in gene silencing by miRNA|production of siRNA involved in chromatin silencing by small RNA
TraesCS1A01G157900	205.107	124.019	286.196	2.30519	1.20489	0.000395264	0.00303153	Up	21.1857	19.2638	10.2611	8.99162	5.55909	8.46559		uncharacterized protein LOC109787057
TraesCS1A01G159200	114.237	8.0297	220.445	27.3684	4.77444	8.83e-26	8.47e-24	Up	3.33419	3.06247	1.91314	0.0480014	0.166691	0.108509		uncharacterized protein LOC109759738
TraesCS1A01G160400	40.8567	24.7242	56.9893	2.30736	1.20624	0.00783678	0.0371677	Up	2.98322	1.91876	3.63103	1.1228	1.2497	1.45707	At1g12775; F13K23.2	hypothetical protein TRIUR3_09389
TraesCS1A01G161000	8.09039	0.294707	15.8861	47.5098	5.57015	0.000315559	0.0024919	Up	0.672102	0.882586	0.270841	0	0	0.0370628		predicted protein
TraesCS1A01G164300	70.9671	95.1794	46.7548	0.491626	-1.02437	0.0088337	0.0408802	Down	0.373882	0.776923	0.728494	1.0608	1.64623	1.28146	At5g23430; K19M13.6	predicted protein	GO:0080008,GO:0008352,GO:0005874,GO:0051013	Cul4-RING E3 ubiquitin ligase complex|katanin complex|microtubule|microtubule severing
TraesCS1A01G164600	352.009	186.738	517.28	2.76875	1.46924	6.84e-08	1.21e-06	Up	22.1332	17.2152	14.0953	7.86672	4.97332	7.24495
TraesCS1A01G164900	2607.29	1651.03	3563.54	2.1584	1.10997	4.26e-13	1.5e-11	Up	94.8081	79.8943	108.263	41.1941	43.9095	51.0016	AGAL1 {ECO:0000303|PubMed:15034167}; At5g08380 {ECO:0000312|Araport:AT5G08380}; F8L15.110 {ECO:0000312|EMBL:CAC08338.1}	alpha-galactosidase-like	GO:0048046,GO:0005618,GO:0009505,GO:0052692,GO:0005975,GO:0071555	apoplast|cell wall|plant-type cell wall|raffinose alpha-galactosidase activity|carbohydrate metabolic process|cell wall organization	ko00052,ko00603,ko00561,ko00600	Galactose metabolism|Glycosphingolipid biosynthesis - globo and isoglobo series|Glycerolipid metabolism|Sphingolipid metabolism
TraesCS1A01G165400	22.5967	7.25525	37.9382	5.18949	2.37559	0.00681665	0.0332536	Up	1.86451	2.30962	0.4089	0.233916	0.0416566	0.665867	TIP3-1	probable aquaporin TIP3-1	GO:0016021,GO:0032586,GO:0005215	integral component of membrane|protein storage vacuole membrane|transporter activity
TraesCS1A01G166100	3940.37	564.233	7316.51	12.9654	3.6966	3.86e-69	2.05e-66	Up	384.075	273.534	375.078	28.8362	20.2408	33.3838		unknown	GO:0046872,GO:0008237	metal ion binding|metallopeptidase activity
TraesCS1A01G166200	390.417	143.303	637.531	4.4439	2.15183	3.48e-24	3e-22	Up	31.0675	27.6971	31.0355	5.98905	6.2097	8.86967		hypothetical protein	GO:0046872,GO:0008237	metal ion binding|metallopeptidase activity
TraesCS1A01G166600	324.406	40.6143	608.198	14.9848	3.90543	2.49e-58	9.69e-56	Up	25.3583	26.6165	36.4927	2.00381	1.99509	2.10471		uncharacterized protein LOC109746693	GO:0046872,GO:0008237	metal ion binding|metallopeptidase activity
TraesCS1A01G168100	726.653	415.745	1037.56	2.49634	1.31982	3.17e-09	6.91e-08	Up	25.0888	24.3766	22.6027	10.7751	12.0056	7.23175	SCPL51; At2g27920; T1E2.16	serine carboxypeptidase-like 51	GO:0005576,GO:0004185,GO:0051603	extracellular region|serine-type carboxypeptidase activity|proteolysis involved in cellular protein catabolic process
TraesCS1A01G170000	634.636	388.844	880.428	2.26297	1.17822	7.73e-08	1.35e-06	Up	28.0773	26.9317	21.4456	12.1636	9.4977	13.603	CBSX5; At4g27460; F27G19.60	CBS domain-containing protein CBSX5-like
TraesCS1A01G170100	6.59146	0.294707	12.8882	38.5685	5.26935	0.00102914	0.00691138	Up	0.691432	0.311304	0.222905	0	0	0.030503	EB1C; At5g67270; K3G17.3	microtubule-associated protein RP/EB family member 1C	GO:0005618,GO:0005874,GO:0005730,GO:0005634,GO:0009524,GO:0005819,GO:0008017,GO:0051301,GO:0030865,GO:0007067,GO:0009652	cell wall|microtubule|nucleolus|nucleus|phragmoplast|spindle|microtubule binding|cell division|cortical cytoskeleton organization|mitotic nuclear division|thigmotropism
TraesCS1A01G170900	70.7189	35.0162	106.422	3.04013	1.60413	1.66e-05	0.000184125	Up	4.24404	3.03857	4.30364	0.957423	1.75373	1.27109	P4H3 {ECO:0000303|Ref.5}; At1g20270; F14O10.12	predicted protein	GO:0005789,GO:0005768,GO:0005794,GO:0016021,GO:0005802,GO:0005506,GO:0031418,GO:0004656	endoplasmic reticulum membrane|endosome|Golgi apparatus|integral component of membrane|trans-Golgi network|iron ion binding|L-ascorbic acid binding|procollagen-proline 4-dioxygenase activity	ko00330	Arginine and proline metabolism
TraesCS1A01G173800	60.705	23.0926	98.3174	4.261	2.09119	2.14e-05	0.000230323	Up	2.61909	1.21096	1.59	0.313648	0.744741	0.280104	HSR201	predicted protein, partial	GO:0016747	transferase activity, transferring acyl groups other than amino-acyl groups
TraesCS1A01G174500	105.613	160.031	51.1946	0.320378	-1.64215	2.6e-08	4.93e-07	Down	2.04769	1.7872	2.4078	5.85398	7.23617	7.18839	TET10; At1g63260; F9N12.12	tetraspanin-10	GO:0016021	integral component of membrane
TraesCS1A01G176000	12.9593	0.643532	25.275	40.2783	5.33193	5.65e-05	0.000547546	Up	0.53004	0.628518	0.198902	0.0344801	0	0	SKU5; At4g12420; T1P17.10	predicted protein	GO:0031225,GO:0046658,GO:0048046,GO:0005618,GO:0016020,GO:0009505,GO:0005886,GO:0009506,GO:0005774,GO:0005507,GO:0016722,GO:0009932	anchored component of membrane|anchored component of plasma membrane|apoplast|cell wall|membrane|plant-type cell wall|plasma membrane|plasmodesma|vacuolar membrane|copper ion binding|oxidoreductase activity, oxidizing metal ions|cell tip growth
TraesCS1A01G176600	8.07683	0.629273	15.5244	24.7913	4.63176	0.00729118	0.0350993	Up	0.721217	0.360793	0	0	0.04834	0
TraesCS1A01G177500	76.9388	106.333	47.5446	0.448348	-1.15731	0.00115244	0.00761122	Down	1.71319	1.36346	2.11595	4.10324	4.74968	3.1262	NIP3-1; Os10g0513200, LOC_Os10g36924; OsJ_030877, OSJNBa0026L12.23, OSJNBa0026L12.32	aquaporin NIP3-1	GO:0005887,GO:0015254,GO:0015250,GO:0009992,GO:0034220	integral component of plasma membrane|glycerol channel activity|water channel activity|cellular water homeostasis|ion transmembrane transport
TraesCS1A01G182100	137.876	78.8498	196.903	2.49958	1.32168	4.14e-06	5.28e-05	Up	6.66629	5.34294	7.75784	3.11602	2.21965	2.81439	PME31; Synonyms=ARATH31; At3g29090; MXE2.5	pectinesterase 31	GO:0005618,GO:0045330,GO:0030599,GO:0042545,GO:0050829,GO:0045490,GO:0045488	cell wall|aspartyl esterase activity|pectinesterase activity|cell wall modification|defense response to Gram-negative bacterium|pectin catabolic process|pectin metabolic process	ko00040	Pentose and glucuronate interconversions
TraesCS1A01G182600	205.018	121.983	288.053	2.36115	1.23949	0.000149681	0.00129846	Up	9.29598	6.33363	7.2229	4.35732	1.9533	3.67328		uncharacterized protein LOC109734420
TraesCS1A01G186100	1598.22	572.159	2624.29	4.58622	2.19731	4.6e-22	3.49e-20	Up	108.836	66.1458	108.601	21.2173	16.5865	26.1862	GSTU6; Os10g0530900, LOC_Os10g38740; OSJNBb0038A07.2		GO:0005737,GO:0004364,GO:0006749,GO:0009407	cytoplasm|glutathione transferase activity|glutathione metabolic process|toxin catabolic process	ko00480,ko00980,ko00982,ko00983	Glutathione metabolism|Metabolism of xenobiotics by cytochrome P450|Drug metabolism - cytochrome P450|Drug metabolism - other enzymes
TraesCS1A01G186300	350.509	50.5605	650.458	12.8658	3.68547	3.39e-49	1.01e-46	Up	27.867	25.4493	25.2282	2.51589	1.50704	2.29789	GSTU6; Os10g0530900, LOC_Os10g38740; OSJNBb0038A07.2	putative glutathione S-transferase GSTU6	GO:0005737,GO:0004364,GO:0006749,GO:0009407	cytoplasm|glutathione transferase activity|glutathione metabolic process|toxin catabolic process	ko00480,ko00980,ko00982,ko00983	Glutathione metabolism|Metabolism of xenobiotics by cytochrome P450|Drug metabolism - cytochrome P450|Drug metabolism - other enzymes
TraesCS1A01G186400	1024.03	2.70648	2045.35	735.53	9.52264	1.07e-71	6.29e-69	Up	88.9324	56.799	96.2993	0.0741342	0	0.260685	GSTU6; Os10g0530900, LOC_Os10g38740; OSJNBb0038A07.2	putative glutathione S-transferase GSTU6	GO:0005737,GO:0004364,GO:0006749,GO:0009407	cytoplasm|glutathione transferase activity|glutathione metabolic process|toxin catabolic process	ko00480,ko00980,ko00982,ko00983	Glutathione metabolism|Metabolism of xenobiotics by cytochrome P450|Drug metabolism - cytochrome P450|Drug metabolism - other enzymes
TraesCS1A01G186500	452.576	57.79	847.362	14.6546	3.87328	5.2e-56	1.9e-53	Up	34.2958	23.4516	40.036	2.1668	2.04512	2.68491	GSTU6; Os10g0530900, LOC_Os10g38740; OSJNBb0038A07.2	probable glutathione S-transferase GSTU6	GO:0005737,GO:0004364,GO:0006749,GO:0009407	cytoplasm|glutathione transferase activity|glutathione metabolic process|toxin catabolic process	ko00480,ko00980,ko00982,ko00983	Glutathione metabolism|Metabolism of xenobiotics by cytochrome P450|Drug metabolism - cytochrome P450|Drug metabolism - other enzymes
TraesCS1A01G186600	89.0181	0	178.036	1041.21	10.024	1.09e-15	4.96e-14	Up	8.21731	3.72889	10.6295	0	0	0	GSTU6; Os10g0530900, LOC_Os10g38740; OSJNBb0038A07.2	putative glutathione S-transferase GSTU6	GO:0005737,GO:0004364,GO:0006749,GO:0009407	cytoplasm|glutathione transferase activity|glutathione metabolic process|toxin catabolic process	ko00480,ko00980,ko00982,ko00983	Glutathione metabolism|Metabolism of xenobiotics by cytochrome P450|Drug metabolism - cytochrome P450|Drug metabolism - other enzymes
TraesCS1A01G186700	676.52	27.2329	1325.81	48.9051	5.61191	1.02e-84	8.36e-82	Up	60.8196	36.6395	62.1964	1.47213	1.08898	0.796397	GSTU6; Os10g0530900, LOC_Os10g38740; OSJNBb0038A07.2		GO:0005737,GO:0004364,GO:0006749,GO:0009407	cytoplasm|glutathione transferase activity|glutathione metabolic process|toxin catabolic process	ko00480,ko00980,ko00982,ko00983	Glutathione metabolism|Metabolism of xenobiotics by cytochrome P450|Drug metabolism - cytochrome P450|Drug metabolism - other enzymes
TraesCS1A01G186800	500.457	278.114	722.799	2.59721	1.37696	1.82e-09	4.1e-08	Up	33.0792	36.1418	32.7587	13.2775	10.0928	17.5476	GSTU6; Os10g0530900, LOC_Os10g38740; OSJNBb0038A07.2	putative glutathione S-transferase GSTU6	GO:0005737,GO:0004364,GO:0006749,GO:0009407	cytoplasm|glutathione transferase activity|glutathione metabolic process|toxin catabolic process	ko00480,ko00980,ko00982,ko00983	Glutathione metabolism|Metabolism of xenobiotics by cytochrome P450|Drug metabolism - cytochrome P450|Drug metabolism - other enzymes
TraesCS1A01G187000	118.316	39.6989	196.933	4.96706	2.31239	6.93e-13	2.38e-11	Up	8.76521	6.74971	11.7475	2.07576	1.57105	1.99859	GSTU17; Synonyms=ERD9, GST30, GST30B; At1g10370; F14N23.26	glutathione S-transferase U17-like	GO:0009507,GO:0005737,GO:0005829,GO:0004364,GO:0009704,GO:0006749,GO:0048527,GO:0080148,GO:0040008,GO:0060416,GO:0080167,GO:0009651,GO:0009636,GO:0009407	chloroplast|cytoplasm|cytosol|glutathione transferase activity|de-etiolation|glutathione metabolic process|lateral root development|negative regulation of response to water deprivation|regulation of growth|response to growth hormone|response to karrikin|response to salt stress|response to toxic substance|toxin catabolic process	ko00480,ko00980,ko00982,ko00983	Glutathione metabolism|Metabolism of xenobiotics by cytochrome P450|Drug metabolism - cytochrome P450|Drug metabolism - other enzymes
TraesCS1A01G187600	241.122	329.581	152.663	0.464298	-1.10688	0.0007927	0.00552824	Down	2.8285	4.51359	8.14568	8.5839	14.0434	11.8147	At5g43560; K9D7.6	uncharacterized protein LOC109761482	GO:0043424	protein histidine kinase binding
TraesCS1A01G189400	36.5477	10.9768	62.1186	5.62396	2.49159	8.53e-05	0.000790223	Up	2.6835	4.9314	1.71509	0.192379	0.668063	0.918084		Putative nuclease HARBI1
TraesCS1A01G192800	175.134	93.3901	256.879	2.74994	1.4594	1.5e-07	2.5e-06	Up	7.93067	4.99889	5.96563	2.53051	2.15812	2.44907		uncharacterized protein LOC109750778
TraesCS1A01G198600	370.132	512.289	227.975	0.445194	-1.1675	2.33e-09	5.16e-08	Down	3.59605	3.78431	4.49647	7.88694	9.31889	10.5707	ERD3; At4g19120; T18B16.90		GO:0005789,GO:0005768,GO:0005794,GO:0016021,GO:0005802,GO:0005774,GO:0008757,GO:0032259	endoplasmic reticulum membrane|endosome|Golgi apparatus|integral component of membrane|trans-Golgi network|vacuolar membrane|S-adenosylmethionine-dependent methyltransferase activity|methylation
TraesCS1A01G199200	25.0423	5.30621	44.7783	8.47313	3.08289	3.83e-06	4.92e-05	Up	2.80843	1.24282	2.73605	0.379439	0.202716	0.238261		uncharacterized protein LOC109774476
TraesCS1A01G202300	421.168	277.932	564.404	2.02887	1.02067	4.34e-06	5.5e-05	Up	15.4474	18.5527	15.5378	7.3239	7.38096	10.8422	At3g51470; F26O13.110	probable protein phosphatase 2C 47 isoform X1	GO:0046872,GO:0004722	metal ion binding|protein serine/threonine phosphatase activity
TraesCS1A01G203600	13402.2	42.5992	26761.7	630.701	9.30081	3.3e-286	4.31e-282	Up	1268.33	967.168	1224.86	2.88835	1.30403	1.43051	Cht8; Synonyms=Cht2; Os10g0542900, LOC_Os10g39680; OsJ_32330, OSJNBb0015I11.14		GO:0005622,GO:0004568,GO:0006040,GO:0016998,GO:0006032,GO:0000272	intracellular|chitinase activity|amino sugar metabolic process|cell wall macromolecule catabolic process|chitin catabolic process|polysaccharide catabolic process	ko04016,ko00520	MAPK signaling pathway - plant|Amino sugar and nucleotide sugar metabolism
TraesCS1A01G203700	15397.1	9.94604	30784.3	3102.12	11.599	0	0	Up	1486.91	1157.7	1262.63	0.320383	0.641868	0.36212	Cht8; Synonyms=Cht2; Os10g0542900, LOC_Os10g39680; OsJ_32330, OSJNBb0015I11.14	chitinase 1	GO:0005622,GO:0004568,GO:0006040,GO:0016998,GO:0006032,GO:0000272	intracellular|chitinase activity|amino sugar metabolic process|cell wall macromolecule catabolic process|chitin catabolic process|polysaccharide catabolic process	ko04016,ko00520	MAPK signaling pathway - plant|Amino sugar and nucleotide sugar metabolism
TraesCS1A01G204300	130.52	191.872	69.1674	0.361599	-1.46754	9.62e-06	0.000112478	Down	1.42465	1.3447	2.47591	4.03666	4.23751	6.75929	tetA	uncharacterized protein LOC109766959 isoform X2	GO:0016021,GO:0005886,GO:0015297,GO:0015238,GO:0015992,GO:0046677	integral component of membrane|plasma membrane|antiporter activity|drug transmembrane transporter activity|proton transport|response to antibiotic
TraesCS1A01G206200	51.3354	27.781	74.8899	2.69138	1.42834	0.00430599	0.0228782	Up	2.89652	2.49674	3.98141	1.01749	0.543595	2.04451	ccmE; Synonyms=cycJ; GDI3440, Gdia_2933	uncharacterized protein LOC109774568	GO:0016021,GO:0005886,GO:0046872,GO:0017004,GO:0017003	integral component of membrane|plasma membrane|metal ion binding|cytochrome complex assembly|protein-heme linkage
TraesCS1A01G207800	3.00001	0	6.00002	35.012	5.12978	0.00932921	0.0427162	Up	0.0605986	0.0848816	0.0558167	0	0	0	PUB33; At2g45910; F4I18.11	U-box domain-containing protein 33-like
TraesCS1A01G209100	552.596	264.496	840.696	3.17722	1.66777	7.54e-10	1.79e-08	Up	26.0819	25.8776	20.4732	9.25488	4.90067	9.5451	POX2; Synonyms=PRODH2; At5g38710; MKD10.10	proline dehydrogenase 2, mitochondrial-like	GO:0005739,GO:0071949,GO:0004657,GO:0006562,GO:0010133,GO:0006970,GO:0009414	mitochondrion|FAD binding|proline dehydrogenase activity|proline catabolic process|proline catabolic process to glutamate|response to osmotic stress|response to water deprivation	ko00330	Arginine and proline metabolism
TraesCS1A01G211000	503.146	687.936	318.356	0.46258	-1.11222	5.75e-06	7.08e-05	Down	6.1109	4.50325	4.70386	9.86662	15.5457	9.22552	NPF6.3; Synonyms=CHL1, NRT1, NRT1.1; At1g12110; F12F1.1, T28K15_13	protein NRT1/ PTR FAMILY 6.3-like	GO:0016021,GO:0005886,GO:0015112,GO:0015293,GO:0009734,GO:0042128,GO:0015706,GO:0006857,GO:0009635,GO:0010167,GO:0009414	integral component of membrane|plasma membrane|nitrate transmembrane transporter activity|symporter activity|auxin-activated signaling pathway|nitrate assimilation|nitrate transport|oligopeptide transport|response to herbicide|response to nitrate|response to water deprivation
TraesCS1A01G215900	87.5168	128.549	46.485	0.360237	-1.47298	0.00533081	0.0272383	Down	0.615032	2.97418	0.755332	3.84086	3.52684	5.39637	SAPK3; Synonyms=REK; Os10g0564500, LOC_Os10g41490; OSJNBa0027P10.6	serine/threonine-protein kinase SAPK3	GO:0005737,GO:0005634,GO:0005524,GO:0004674,GO:0009738,GO:0035556,GO:0006468	cytoplasm|nucleus|ATP binding|protein serine/threonine kinase activity|abscisic acid-activated signaling pathway|intracellular signal transduction|protein phosphorylation	ko04016,ko04075	MAPK signaling pathway - plant|Plant hormone signal transduction
TraesCS1A01G217100	28.9042	9.07197	48.7365	5.3859	2.42919	3.56e-05	0.000363848	Up	3.21719	2.18421	2.38124	0.756786	0.323451	0.405511		uncharacterized protein LOC109755278
TraesCS1A01G218100	104.252	16.9479	191.556	11.2212	3.48815	1.65e-13	6.07e-12	Up	9.3956	8.85618	8.06205	0.521129	0.278414	1.65797	ERF2; Synonyms=ERF-2	ethylene-responsive transcription factor 5-like	GO:0005634,GO:0003677,GO:0003700,GO:0006952,GO:0009873,GO:0006351	nucleus|DNA binding|transcription factor activity, sequence-specific DNA binding|defense response|ethylene-activated signaling pathway|transcription, DNA-templated
TraesCS1A01G218400	232.696	143.303	322.088	2.2464	1.16761	1.25e-06	1.77e-05	Up	5.16992	6.82546	5.38853	2.79923	2.48033	2.77805	ABCE2; Synonyms=RLI2; At4g19210; T18B16.180	ABC transporter E family member 2-like isoform X2	GO:0005623,GO:0016020,GO:0051539,GO:0005524,GO:0016887,GO:0005506,GO:0043024,GO:0005215,GO:0000054,GO:0006413,GO:0006415	cell|membrane|4 iron, 4 sulfur cluster binding|ATP binding|ATPase activity|iron ion binding|ribosomal small subunit binding|transporter activity|ribosomal subunit export from nucleus|translational initiation|translational termination
TraesCS1A01G218600	24.8626	0	49.7252	290.214	8.18097	4.37e-10	1.07e-08	Up	0.933241	1.21601	0.839608	0	0	0	At4g16820; dl4435w, FCAALL.42	phospholipase A1-Ibeta2, chloroplastic-like	GO:0009507,GO:0047714,GO:0008970,GO:0004806,GO:0016042	chloroplast|galactolipase activity|phosphatidylcholine 1-acylhydrolase activity|triglyceride lipase activity|lipid catabolic process
TraesCS1A01G219900	7.14306	0.321766	13.9644	41.8763	5.38806	0.000458515	0.00344587	Up	0.160398	0.117686	0.137892	0.00939078	0	0	At1g09620 {ECO:0000312|Araport:AT1G09620}	Aminoacyl-tRNA synthetase, class Ia	GO:0009507,GO:0005829,GO:0009506,GO:0002161,GO:0005524,GO:0004823,GO:0006429	chloroplast|cytosol|plasmodesma|aminoacyl-tRNA editing activity|ATP binding|leucine-tRNA ligase activity|leucyl-tRNA aminoacylation	ko00970	Aminoacyl-tRNA biosynthesis
TraesCS1A01G220300	96.758	12.0077	181.508	15.1084	3.91728	0.00338866	0.0188089	Up	3.51593	7.19298	2.34428	0.437807	0	0.463009	GHD7 {ECO:0000312|EMBL:BAJ53926.1}; Os07g0261200 {ECO:0000312|EMBL:BAT00895.1}, LOC_Os07g15770 {ECO:0000305}; P0046D03.119 {ECO:0000312|EMBL:BAC07164.1}	CO-like protein	GO:0005634,GO:0003677,GO:0009908,GO:0006355,GO:0006351	nucleus|DNA binding|flower development|regulation of transcription, DNA-templated|transcription, DNA-templated
TraesCS1A01G220700	12.3862	3.06665	21.7058	7.05385	2.81841	0.00259732	0.0150655	Up	0.578378	0.517762	0.757049	0	0.171387	0.107434	VAB {ECO:0000303|PubMed:19363154}; Synonyms=FKD1; At3g63300 {ECO:0000312|Araport:AT3G63300}; F16M2_150 {ECO:0000312|EMBL:CAB86431.1}	VAN3-binding protein-like	GO:0009734,GO:0010305,GO:0010087,GO:0009733	auxin-activated signaling pathway|leaf vascular tissue pattern formation|phloem or xylem histogenesis|response to auxin
TraesCS1A01G225700	6.74766	13.4953	0	0.0142647	-6.13141	0.000139508	0.00121943	Down	0	0	0	0.315992	0.819977	0.907064		hypothetical protein TRIUR3_21745
TraesCS1A01G225800	23.2061	35.8193	10.5929	0.296816	-1.75236	0.00848924	0.0396453	Down	0.502276	1.10557	1.38792	2.99947	1.97952	5.49525	IDS-1		GO:0046872	metal ion binding
TraesCS1A01G228000	55.5524	20.5712	90.5335	4.38736	2.13335	2.35e-07	3.8e-06	Up	2.5069	2.6336	2.7709	0.495351	0.499879	0.884751	Os05g0358500, LOC_Os05g29030; OJ1045_C06.13, OSJNBa0009L15.3	putative protein phosphatase 2C 48	GO:0046872,GO:0004722	metal ion binding|protein serine/threonine phosphatase activity
TraesCS1A01G228100	55.0242	25.1272	84.9213	3.37709	1.75578	8.56e-06	0.000101477	Up	2.48916	3.14763	2.51564	0.850101	0.811013	0.854085	Os05g0358500, LOC_Os05g29030; OJ1045_C06.13, OSJNBa0009L15.3	probable protein phosphatase 2C 48	GO:0046872,GO:0004722	metal ion binding|protein serine/threonine phosphatase activity
TraesCS1A01G230300	18.3374	30.3122	6.36273	0.212374	-2.23532	0.00454764	0.0238959	Down	0.0809057	0.0115639	0.117105	0.192854	0.498893	0.336526	CERBERUS {ECO:0000312|EMBL:BAH86605.1}	Mitochondrial division protein 1	GO:0004842,GO:0009877	ubiquitin-protein transferase activity|nodulation
TraesCS1A01G230400	5400.4	2444.32	8356.47	3.41873	1.77346	5.01e-25	4.56e-23	Up	222.808	158.113	236.516	58.6244	58.5534	70.078	UXS2; Synonyms=AUD1, D18; At3g62830; F26K9_260	UDP-glucuronic acid decarboxylase 2-like	GO:0005768,GO:0005794,GO:0032580,GO:0000139,GO:0016021,GO:0016020,GO:0005886,GO:0005802,GO:0008460,GO:0048040,GO:0042732,GO:0019305,GO:0033320	endosome|Golgi apparatus|Golgi cisterna membrane|Golgi membrane|integral component of membrane|membrane|plasma membrane|trans-Golgi network|dTDP-glucose 4,6-dehydratase activity|UDP-glucuronate decarboxylase activity|D-xylose metabolic process|dTDP-rhamnose biosynthetic process|UDP-D-xylose biosynthetic process	ko00520	Amino sugar and nucleotide sugar metabolism
TraesCS1A01G230500	61.9251	29.965	93.8852	3.132	1.64709	2.16e-05	0.000232298	Up	2.8689	2.13751	3.00797	0.911297	0.658695	1.07714	CSE; At1g52760; F14G24.3	predicted protein	GO:0005783,GO:0005794,GO:0005886,GO:0009506,GO:0003846,GO:0090430,GO:0016787,GO:0004622,GO:0009809,GO:0006629,GO:0046686,GO:0042542,GO:0006979,GO:0010043	endoplasmic reticulum|Golgi apparatus|plasma membrane|plasmodesma|2-acylglycerol O-acyltransferase activity|caffeoyl-CoA: alcohol caffeoyl transferase activity|hydrolase activity|lysophospholipase activity|lignin biosynthetic process|lipid metabolic process|response to cadmium ion|response to hydrogen peroxide|response to oxidative stress|response to zinc ion	ko00561	Glycerolipid metabolism
TraesCS1A01G233200	404.2	224.792	583.609	2.59495	1.37571	1.06e-10	2.81e-09	Up	30.2747	23.8249	28.7293	10.5008	9.31034	13.3783	Sec11c; Synonyms=Sec11l3, Spc21	signal peptidase complex catalytic subunit SEC11A-like	GO:0016021,GO:0031090,GO:0005787,GO:0008233,GO:0008236,GO:0006465	integral component of membrane|organelle membrane|signal peptidase complex|peptidase activity|serine-type peptidase activity|signal peptide processing	ko03060	Protein export
TraesCS1A01G234600	3381.47	1668.45	5094.49	3.05338	1.61041	0.00511917	0.0263501	Up	156.13	174.887	80.6372	64.6453	23.0337	52.8093		lichenase-2	GO:0042972,GO:0005975	licheninase activity|carbohydrate metabolic process
TraesCS1A01G235100	54.8496	75.3018	34.3974	0.456929	-1.12996	0.00311271	0.0175184	Down	0.421724	0.531333	0.546701	1.15223	1.04062	1.21275	DGK1; At5g07920; F13G24.120, MXM12.16	PREDICTED: diacylglycerol kinase 1	GO:0016021,GO:0005622,GO:0005524,GO:0005509,GO:0016301,GO:0006952,GO:0035556,GO:0007205	integral component of membrane|intracellular|ATP binding|calcium ion binding|kinase activity|defense response|intracellular signal transduction|protein kinase C-activating G-protein coupled receptor signaling pathway	ko04070,ko04072,ko00561,ko00564	Phosphatidylinositol signaling system|Phospholipase D signaling pathway|Glycerolipid metabolism|Glycerophospholipid metabolism
TraesCS1A01G235200	121.58	9.53743	233.623	24.3781	4.60752	1.71e-33	2.47e-31	Up	3.30951	3.89153	3.91258	0.089889	0.192093	0.195672	THRRS {ECO:0000303|Ref.1}; At5g26830; F2P16.7	hypothetical protein BRADI_3g19960	GO:0005618,GO:0009507,GO:0005737,GO:0005829,GO:0016020,GO:0005739,GO:0005886,GO:0005524,GO:0046872,GO:0003723,GO:0004829,GO:0006435	cell wall|chloroplast|cytoplasm|cytosol|membrane|mitochondrion|plasma membrane|ATP binding|metal ion binding|RNA binding|threonine-tRNA ligase activity|threonyl-tRNA aminoacylation	ko00970	Aminoacyl-tRNA biosynthesis
TraesCS1A01G235800	446.893	188.681	705.105	3.73859	1.90249	3.09e-23	2.54e-21	Up	24.228	20.0809	26.3437	5.94876	7.39882	6.29286	yrpB; BSU26800		GO:0018580	nitronate monooxygenase activity
TraesCS1A01G238400	21.8478	36.131	7.5645	0.210271	-2.24968	0.00100213	0.0067543	Down	0.316751	1.58457	1.45878	5.28523	6.83618	4.47158		hypothetical protein TRIUR3_29724
TraesCS1A01G238700	2912.78	1433.29	4392.27	3.06443	1.61562	1.45e-28	1.62e-26	Up	112.691	95.3033	109.822	35.9129	34.112	37.7067	yrpB; BSU26800		GO:0018580	nitronate monooxygenase activity
TraesCS1A01G239400	236.67	11.9905	461.35	38.2612	5.25781	1.37e-56	5.07e-54	Up	10.8132	8.56203	9.00259	0.213614	0.207497	0.351188	CYP94A1; Synonyms=VAGH111	cytochrome P450 94A2-like	GO:0005789,GO:0016021,GO:0020037,GO:0005506,GO:0004497,GO:0016705	endoplasmic reticulum membrane|integral component of membrane|heme binding|iron ion binding|monooxygenase activity|oxidoreductase activity, acting on paired donors, with incorporation or reduction of molecular oxygen
TraesCS1A01G239500	60.7865	36.1012	85.4719	2.36355	1.24096	0.00574134	0.0289147	Up	1.40023	1.42014	1.76677	0.589575	0.341979	1.08313	SD18; Synonyms=ARK3; At4g21380; T6K22.110	receptor-like serine/threonine-protein kinase SD1-8
TraesCS1A01G239700	114.033	156.933	71.1339	0.452985	-1.14246	6.95e-05	0.000658598	Down	2.21071	1.75735	2.03626	3.8031	5.20029	4.83627	ANN3; Synonyms=ANNAT3; At2g38760; T6A23.4	annexin D3-like	GO:0005773,GO:0005509,GO:0005544,GO:0009409,GO:0009408,GO:0009651,GO:0009414	vacuole|calcium ion binding|calcium-dependent phospholipid binding|response to cold|response to heat|response to salt stress|response to water deprivation
TraesCS1A01G241100	5.36803	0	10.7361	62.6205	5.96856	0.00136391	0.0087701	Up	0.047901	1.05436	0.308847	0	0	0		uncharacterized protein LOC109733368
TraesCS1A01G241500	39.3513	4.54018	74.1623	16.1496	4.01343	4.25e-10	1.04e-08	Up	0.951939	0.905586	1.39429	0	0.0878616	0.123921		uncharacterized protein LOC109761404
TraesCS1A01G242000	23.9597	10.1767	37.7427	3.69829	1.88686	0.00962577	0.0438072	Up	0.520108	2.22027	0.862319	0.395858	0.162683	0.458899	CYP71A1	cytochrome P450 71A1-like	GO:0005789,GO:0016021,GO:0031090,GO:0020037,GO:0005506,GO:0004497,GO:0016705,GO:0009835	endoplasmic reticulum membrane|integral component of membrane|organelle membrane|heme binding|iron ion binding|monooxygenase activity|oxidoreductase activity, acting on paired donors, with incorporation or reduction of molecular oxygen|fruit ripening
TraesCS1A01G242100	138.9	71.257	206.543	2.90065	1.53638	6.05e-08	1.08e-06	Up	2.93955	3.65229	4.53034	1.38355	1.13579	1.44089	At3g51990; F4F15.100	serine/threonine-protein kinase-like protein At3g51990
TraesCS1A01G242800	4.62254	8.87691	0.36817	0.0423458	-4.56164	0.010434	0.0466295	Down	0.0279708	0	0	0.368459	0.288713	0.0493581	At2g41710; T11A7.19	AP2-like ethylene-responsive transcription factor At2g41710	GO:0005634,GO:0003677,GO:0003700,GO:0009873,GO:0007275,GO:0006351	nucleus|DNA binding|transcription factor activity, sequence-specific DNA binding|ethylene-activated signaling pathway|multicellular organism development|transcription, DNA-templated
TraesCS1A01G244300	125.643	188.454	62.8311	0.33295	-1.58662	0.00258474	0.0150045	Down	0.395733	3.35022	1.54214	4.73178	4.31324	7.65467	MAKR1; At5g26230; F9D12.20	predicted protein	GO:0005829,GO:0005886,GO:0009536,GO:0019210,GO:0004860,GO:0009742,GO:0006629,GO:0009741	cytosol|plasma membrane|plastid|kinase inhibitor activity|protein kinase inhibitor activity|brassinosteroid mediated signaling pathway|lipid metabolic process|response to brassinosteroid
TraesCS1A01G246400	725.119	454.478	995.76	2.19036	1.13117	7.51e-10	1.78e-08	Up	25.371	23.8362	29.0687	10.3252	11.6132	15.2874	PNC1; At3g05290; T12H1.26	peroxisomal adenine nucleotide carrier 1-like	GO:0016021,GO:0005778,GO:0005777,GO:0015217,GO:0015297,GO:0005347,GO:0015866,GO:0015867,GO:0006635,GO:0080024	integral component of membrane|peroxisomal membrane|peroxisome|ADP transmembrane transporter activity|antiporter activity|ATP transmembrane transporter activity|ADP transport|ATP transport|fatty acid beta-oxidation|indolebutyric acid metabolic process
TraesCS1A01G246600	1512.3	524.52	2500.08	4.76522	2.25254	8.58e-34	1.25e-31	Up	60.7409	47.2973	64.0667	9.49226	13.4925	14.707	At4g24830; F6I7.40	argininosuccinate synthase, chloroplastic	GO:0009507,GO:0009570,GO:0005737,GO:0009536,GO:0004055,GO:0005524,GO:0006526,GO:0000053,GO:0000050	chloroplast|chloroplast stroma|cytoplasm|plastid|argininosuccinate synthase activity|ATP binding|arginine biosynthetic process|argininosuccinate metabolic process|urea cycle	ko00220,ko00250	Arginine biosynthesis|Alanine, aspartate and glutamate metabolism
TraesCS1A01G248000	42.4669	7.77356	77.1602	9.9423	3.31358	4.93e-07	7.53e-06	Up	6.42334	7.89235	10.0684	1.48447	0	0.994281		predicted protein
TraesCS1A01G248700	172.846	10.1254	335.566	32.9374	5.04166	5.07e-38	9.01e-36	Up	22.3909	16.231	19.0332	0.16251	0.926092	0.761933	Os07g0442900, LOC_Os07g26110; B1157F01.19, OsJ_023119	hypothetical protein TRIUR3_17102	GO:0016021,GO:0005886	integral component of membrane|plasma membrane
TraesCS1A01G250000	169.564	3.17488	335.954	107.846	6.75283	1.58e-34	2.37e-32	Up	14.0916	9.10842	9.31707	0.122527	0.196381	0	Cht2; Synonyms=RC7; Os05g0399300, LOC_Os05g33130; OsJ_18467	chitinase 2-like	GO:0005622,GO:0008061,GO:0004568,GO:0006040,GO:0016998,GO:0006032,GO:0050832,GO:0000272	intracellular|chitin binding|chitinase activity|amino sugar metabolic process|cell wall macromolecule catabolic process|chitin catabolic process|defense response to fungus|polysaccharide catabolic process	ko04016,ko00520	MAPK signaling pathway - plant|Amino sugar and nucleotide sugar metabolism
TraesCS1A01G250700	15.8931	29.0593	2.72689	0.0948441	-3.3983	0.000145096	0.00126253	Down	0.0345716	0.103768	0.127374	0.667937	1.71935	0.549054	nodH; Synonyms=hsnD	Nodulation protein H	GO:0008146,GO:0009877	sulfotransferase activity|nodulation
TraesCS1A01G253200	1062.1	1891.05	233.156	0.123331	-3.01939	3.5e-06	4.54e-05	Down	1.48318	2.94138	4.29359	16.7468	13.1347	43.4185	PPDK1; Synonyms=CPDK1, PPDKB; Os05g0405000, LOC_Os05g33570; OJ1174_H11.5, OsJ_017742	pyruvate,orthophosphate dikinase	GO:0009570,GO:0005829,GO:0005634,GO:0005524,GO:0016301,GO:0046872,GO:0050242,GO:0015979,GO:0006090	chloroplast stroma|cytosol|nucleus|ATP binding|kinase activity|metal ion binding|pyruvate, phosphate dikinase activity|photosynthesis|pyruvate metabolic process	ko00620,ko00710,ko00720	Pyruvate metabolism|Carbon fixation in photosynthetic organisms|Carbon fixation pathways in prokaryotes
TraesCS1A01G253600	3.65989	0	7.31979	42.9059	5.4231	0.00616894	0.0306733	Up	0.0151418	0.106047	0.195258	0	0	0		vacuolar proton-pumping PPase	GO:0016021,GO:0005774,GO:0009678,GO:0004427,GO:0046872,GO:0015992	integral component of membrane|vacuolar membrane|hydrogen-translocating pyrophosphatase activity|inorganic diphosphatase activity|metal ion binding|proton transport	ko00190	Oxidative phosphorylation
TraesCS1A01G253900	365.767	200.899	530.636	2.64072	1.40093	1.44e-10	3.75e-09	Up	11.2698	8.33881	12.2159	3.46213	4.10138	4.97177	CYP734A1; Synonyms=BAS1; At2g26710; F18A8.8	predicted protein	GO:0016021,GO:0020037,GO:0005506,GO:0016705,GO:0008395,GO:0010268,GO:0016131,GO:0040008,GO:0009741	integral component of membrane|heme binding|iron ion binding|oxidoreductase activity, acting on paired donors, with incorporation or reduction of molecular oxygen|steroid hydroxylase activity|brassinosteroid homeostasis|brassinosteroid metabolic process|regulation of growth|response to brassinosteroid
TraesCS1A01G254100	239.655	156.458	322.852	2.06524	1.04631	1.13e-05	0.000129634	Up	7.58338	5.38006	7.7893	3.69312	3.5364	3.16298	CYP734A1; Synonyms=BAS1; At2g26710; F18A8.8	cytochrome P450 734A1-like	GO:0016021,GO:0020037,GO:0005506,GO:0016705,GO:0008395,GO:0010268,GO:0016131,GO:0040008,GO:0009741	integral component of membrane|heme binding|iron ion binding|oxidoreductase activity, acting on paired donors, with incorporation or reduction of molecular oxygen|steroid hydroxylase activity|brassinosteroid homeostasis|brassinosteroid metabolic process|regulation of growth|response to brassinosteroid
TraesCS1A01G254800	10.2986	19.8522	0.745089	0.0357203	-4.80711	0.000400077	0.00306413	Down	0	0.059371	0	0.286621	0.556827	0.89007	ERL1 {ECO:0000303|PubMed:14985254}; At5g62230 {ECO:0000312|Araport:AT5G62230}; MMI9.14 {ECO:0000303|PubMed:10718197}	LRR receptor-like serine/threonine-protein kinase ERL2
TraesCS1A01G257200	185.739	43.3093	328.168	7.57018	2.92033	8.36e-28	9.06e-26	Up	6.37192	7.42253	7.001	0.719461	1.15312	1.00393	AATP1; Synonyms=ASD {ECO:0000303|PubMed:21359673}; At5g40010 {ECO:0000312|EMBL:AED94501.1}; MYH19.21 {ECO:0000312|EMBL:BAB10225.1}	AAA-ATPase ASD, mitochondrial-like	GO:0005783,GO:0016021,GO:0031966,GO:0005739,GO:0005524,GO:0016887,GO:0010154,GO:0009737,GO:0009409,GO:0009651,GO:0009414,GO:0010431	endoplasmic reticulum|integral component of membrane|mitochondrial membrane|mitochondrion|ATP binding|ATPase activity|fruit development|response to abscisic acid|response to cold|response to salt stress|response to water deprivation|seed maturation
TraesCS1A01G257400	126.206	224.295	28.1167	0.125364	-2.9958	0.00773409	0.0367896	Down	0.0191813	0.901983	0.583034	4.58184	3.22181	4.62023	NPF3.1; Synonyms=NITR; At1g68570; F24J5.19	predicted protein	GO:0016021,GO:0097708,GO:0005886,GO:0005215,GO:0010336,GO:0042128	integral component of membrane|intracellular vesicle|plasma membrane|transporter activity|gibberellic acid homeostasis|nitrate assimilation
TraesCS1A01G257500	41.3902	12.4048	70.3755	5.66199	2.50131	1.21e-05	0.000138628	Up	3.47982	1.80649	1.05833	0.31713	0.492878	0.376546	CXE17; At5g16080; F1N13.220	probable carboxylesterase 15	GO:0052689,GO:0008152	carboxylic ester hydrolase activity|metabolic process
TraesCS1A01G259500	215.8	132.221	299.378	2.26538	1.17975	2.28e-06	3.06e-05	Up	2.92203	3.00796	2.85663	1.59341	1.29672	1.1262	RPPL1; At3g14470; MOA2.9	predicted protein
TraesCS1A01G261400	298.154	176.209	420.1	2.38637	1.25482	4.91e-08	8.88e-07	Up	9.56334	7.92663	10.0177	4.52861	4.135	3.24692	MLO1; Synonyms=MLO-H1; At4g02600; T10P11.12	MLO-like protein 1	GO:0016021,GO:0005886,GO:0006952,GO:0009607	integral component of membrane|plasma membrane|defense response|response to biotic stimulus
TraesCS1A01G263200	180.528	275.313	85.744	0.311203	-1.68407	1.55e-06	2.16e-05	Down	0.623515	1.22456	0.904011	1.95706	4.56146	2.79143	WDL7 {ECO:0000303|PubMed:23653471}; At1g70950 {ECO:0000312|Araport:AT1G70950}; F15H11.15 {ECO:0000312|EMBL:AAD55508.1}	hypothetical protein TRIUR3_20040	GO:0005737,GO:0005874	cytoplasm|microtubule
TraesCS1A01G263300	977.693	553.204	1402.18	2.53499	1.34198	3.89e-12	1.23e-10	Up	137.348	101.932	165.144	51.5518	50.935	62.5874					ko04115,ko04210,ko04214,ko04215,ko02020	p53 signaling pathway|Apoptosis|Apoptosis - fly|Apoptosis - multiple species|Two-component system
TraesCS1A01G263600	29.895	48.9928	10.7972	0.220153	-2.18342	0.00236783	0.0139572	Down	0.0292994	0.52766	0.323849	1.02923	1.04475	2.11981	20ox2; Synonyms=C20ox2, GA20, Sd-1; Os01g0883800, LOC_Os01g66100; B1065E10.46	GA20ox-A4	GO:0051213,GO:0046872	dioxygenase activity|metal ion binding	ko00904	Diterpenoid biosynthesis
TraesCS1A01G263900	86.2775	3.34855	169.206	49.9272	5.64176	2.17e-20	1.46e-18	Up	4.56587	1.66308	3.74044	0.0184781	0.0789755	0.111388	PME41; Synonyms=ARATH41; At4g02330; T14P8.14	pectinesterase-like	GO:0071944,GO:0005618,GO:0005576,GO:0045330,GO:0030599,GO:0046910,GO:0042545,GO:0045490,GO:0009741,GO:0009409,GO:0009620	cell periphery|cell wall|extracellular region|aspartyl esterase activity|pectinesterase activity|pectinesterase inhibitor activity|cell wall modification|pectin catabolic process|response to brassinosteroid|response to cold|response to fungus	ko00040	Pentose and glucuronate interconversions
TraesCS1A01G264400	83.1866	38.3265	128.047	3.33957	1.73966	8.2e-07	1.2e-05	Up	1.90149	2.21345	2.42508	0.738605	0.463226	0.822725	At1g11050; T19D16.6	probable receptor-like protein kinase At1g11050
TraesCS1A01G265200	294.453	47.3699	541.537	11.4052	3.51163	1.39e-35	2.21e-33	Up	22.5929	22.3815	22.2056	2.03498	1.21263	2.87018	SWEET1B; OsI_20031	predicted protein	GO:0005887,GO:0051119	integral component of plasma membrane|sugar transmembrane transporter activity
TraesCS1A01G265600	12993.2	2335.98	23650.4	10.1241	3.33972	1.02e-11	3.09e-10	Up	3023.83	2562.6	3005.08	240.382	148.953	497.494		hypothetical protein TRIUR3_06540
TraesCS1A01G265700	1895.92	967.377	2824.47	2.91953	1.54574	0.00875747	0.0406022	Up	271.793	348.611	421.731	77.0188	62.7713	233.882		hypothetical protein TRIUR3_06539
TraesCS1A01G265800	706.307	252.521	1160.09	4.59162	2.199	1.01e-10	2.69e-09	Up	106.508	116.614	198.224	21.1501	19.0943	54.998		putative Bowman-Birk type wound-induced protease inhibitor
TraesCS1A01G265900	4003.96	1467.28	6540.65	4.45706	2.15609	1.52e-20	1.03e-18	Up	752.436	734.64	922.423	156.003	133.204	273.617		hypothetical protein TRIUR3_06537
TraesCS1A01G266000	636.328	103.193	1169.46	11.3261	3.50158	8.87e-06	0.000104651	Up	25.3794	29.5975	33.0797	0.780795	1.54216	5.91906	Os05g0574100, LOC_Os05g49840; OJ1268_B08.4, OJ1735_C10.22	phospholipase A1-II 7-like	GO:0005737,GO:0008970,GO:0016042	cytoplasm|phosphatidylcholine 1-acylhydrolase activity|lipid catabolic process
TraesCS1A01G266100	184.068	0.294707	367.841	1103.32	10.1076	7.77e-17	3.94e-15	Up	6.75102	11.2935	9.62592	0	0	0.0238261	Os05g0574100, LOC_Os05g49840; OJ1268_B08.4, OJ1735_C10.22		GO:0005737,GO:0008970,GO:0016042	cytoplasm|phosphatidylcholine 1-acylhydrolase activity|lipid catabolic process
TraesCS1A01G267900	1012.88	1377.33	648.429	0.470676	-1.08719	3.25e-10	8.09e-09	Down	6.77405	8.11785	7.95071	14.5283	16.1995	19.9154	Os05g0428700, LOC_Os05g35410; OsJ_18626, OSJNBb0048I21.3, P0636F09.19	potassium channel protein ZMK2	GO:0005887,GO:0005249,GO:0042391	integral component of plasma membrane|voltage-gated potassium channel activity|regulation of membrane potential
TraesCS1A01G270300	1147.39	531.318	1763.47	3.3194	1.73092	1.74e-21	1.26e-19	Up	44.9004	33.2992	46.9183	11.0943	15.1868	12.9368		bifunctional aspartate aminotransferase and glutamate/aspartate-prephenate aminotransferase isoform X1	GO:0009507,GO:0033853,GO:0033854,GO:0042802,GO:0004069,GO:0080130,GO:0030170,GO:0009095,GO:0009094	chloroplast|aspartate-prephenate aminotransferase activity|glutamate-prephenate aminotransferase activity|identical protein binding|L-aspartate:2-oxoglutarate aminotransferase activity|L-phenylalanine:2-oxoglutarate aminotransferase activity|pyridoxal phosphate binding|aromatic amino acid family biosynthetic process, prephenate pathway|L-phenylalanine biosynthetic process	ko00350,ko00360,ko00400,ko00950,ko00960	Tyrosine metabolism|Phenylalanine metabolism|Phenylalanine, tyrosine and tryptophan biosynthesis|Isoquinoline alkaloid biosynthesis|Tropane, piperidine and pyridine alkaloid biosynthesis
TraesCS1A01G270700	452.645	264.75	640.54	2.41955	1.27474	2.09e-09	4.68e-08	Up	50.5237	32.2459	45.0229	17.5095	18.5748	18.7895	SBT3.17 {ECO:0000303|PubMed:16193095}; At1g66220 {ECO:0000312|Araport:AT1G66220}; T6J19.4 {ECO:0000312|EMBL:AAG51764.1}	subtilisin-like protease SBT3.17	GO:0005618,GO:0005576,GO:0004252	cell wall|extracellular region|serine-type endopeptidase activity
TraesCS1A01G270900	3451.69	1994.69	4908.69	2.46083	1.29914	2.05e-09	4.6e-08	Up	274.624	165.231	194.909	99.7781	76.8505	91.1361
TraesCS1A01G271400	9.103	1.58031	16.6257	10.605	3.40667	0.00258006	0.0149867	Up	0.580299	0.580597	0.408741	0.0299776	0.128124	0
TraesCS1A01G271700	127.578	73.2774	181.879	2.48687	1.31433	0.000405089	0.00309707	Up	8.94639	4.43073	9.47649	4.12478	3.10612	2.17072		uncharacterized protein LOC109737420
TraesCS1A01G272300	63.5851	8.44688	118.723	13.8977	3.79677	1.39e-11	4.13e-10	Up	3.4213	5.28024	3.2519	0.159818	0.10246	0.642269	ERF110; At5g50080; MPF21.9	PREDICTED: ethylene-responsive transcription factor ERF110	GO:0005634,GO:0003677,GO:0003700,GO:0009873,GO:0045893,GO:0048510,GO:0006351	nucleus|DNA binding|transcription factor activity, sequence-specific DNA binding|ethylene-activated signaling pathway|positive regulation of transcription, DNA-templated|regulation of timing of transition from vegetative to reproductive phase|transcription, DNA-templated
TraesCS1A01G273500	121.108	67.3005	174.915	2.60004	1.37853	0.000124874	0.00110745	Up	11.1257	8.15942	6.86499	3.79439	4.51043	2.192	IPP	soluble inorganic pyrophosphatase-like	GO:0005737,GO:0004427,GO:0000287,GO:0006796	cytoplasm|inorganic diphosphatase activity|magnesium ion binding|phosphate-containing compound metabolic process	ko00190	Oxidative phosphorylation
TraesCS1A01G273600	114.567	66.6061	162.527	2.44355	1.28898	0.00285854	0.016327	Up	2.54518	2.57913	2.23914	1.71936	0.903262	0.460645	CRK10; Synonyms=RLK4; At4g23180; F21P8.70
TraesCS1A01G275900	30.543	0	61.0861	356.823	8.47906	5.11e-11	1.41e-09	Up	3.25041	1.96956	2.57224	0	0	0	NAC090; At5g22380; MWD9.18	LOW QUALITY PROTEIN: NAC domain-containing protein 90-like	GO:0005634,GO:0003677,GO:0003700,GO:0006351	nucleus|DNA binding|transcription factor activity, sequence-specific DNA binding|transcription, DNA-templated
TraesCS1A01G276200	102.926	5.964	199.889	33.8137	5.07953	4.15e-25	3.81e-23	Up	4.81908	4.07977	7.14411	0.300505	0.053515	0.125797	At2g27500; F10A12.18	Glucan endo-1,3-beta-glucosidase 14	GO:0046658,GO:0005618,GO:0005737,GO:0005576,GO:0005634,GO:0042973,GO:0004553,GO:0030247,GO:0005975,GO:0071555,GO:0006952	anchored component of plasma membrane|cell wall|cytoplasm|extracellular region|nucleus|glucan endo-1,3-beta-D-glucosidase activity|hydrolase activity, hydrolyzing O-glycosyl compounds|polysaccharide binding|carbohydrate metabolic process|cell wall organization|defense response
TraesCS1A01G276300	261.51	148.046	374.974	2.53267	1.34066	4.41e-05	0.000439007	Up	27.8345	18.5144	34.9416	5.62014	14.6872	13.2658	FDX6; Synonyms=PFD6	Ferredoxin-6, chloroplastic	GO:0009507,GO:0051537,GO:0009055,GO:0046872,GO:0022900	chloroplast|2 iron, 2 sulfur cluster binding|electron carrier activity|metal ion binding|electron transport chain	ko00195	Photosynthesis
TraesCS1A01G277100	30.8473	48.6654	13.0292	0.266874	-1.90577	0.000402414	0.00308022	Down	0.537296	0.335982	0.340242	1.65149	1.85915	1.21479	SLC35F2	solute carrier family 35 member F2-like isoform X1	GO:0016021,GO:0006810	integral component of membrane|transport
TraesCS1A01G277400	28.4402	12.1642	44.7162	3.65804	1.87107	0.00314825	0.0176821	Up	0.53171	1.28562	0.938692	0.155649	0.166311	0.469135	CYP94C1; At2g27690; F15K20.21	cytochrome P450 94C1-like	GO:0016021,GO:0043231,GO:0018685,GO:0020037,GO:0005506,GO:0009611	integral component of membrane|intracellular membrane-bounded organelle|alkane 1-monooxygenase activity|heme binding|iron ion binding|response to wounding
TraesCS1A01G278800	394.007	217.87	570.145	2.61591	1.38731	2.79e-11	8.01e-10	Up	11.9635	12.5681	10.5297	4.96131	4.26173	4.73045	At3g50280; F11C1.120	uncharacterized acetyltransferase At3g50280-like	GO:0016747	transferase activity, transferring acyl groups other than amino-acyl groups
TraesCS1A01G282600	12.3876	22.1771	2.59797	0.12082	-3.04906	0.00162556	0.0101816	Down	0.0756114	0	0.208935	0.564416	0.886882	1.0007	AKR4C10; At2g37790; T8P21.30	aldo-keto reductase family 4 member C10-like	GO:0005829,GO:0005634,GO:0016491	cytosol|nucleus|oxidoreductase activity	ko00010,ko00040,ko00561,ko00930	Glycolysis / Gluconeogenesis|Pentose and glucuronate interconversions|Glycerolipid metabolism|Caprolactam degradation
TraesCS1A01G283900	6.91918	13.5281	0.310272	0.0277664	-5.17052	0.0016424	0.0102743	Down	0	0	0.018548	0.194528	0.529082	0.0710689	LAC13; Os05g0458600, LOC_Os05g38420; OJ1362_D02.10		GO:0048046,GO:0005507,GO:0052716,GO:0046274	apoplast|copper ion binding|hydroquinone:oxygen oxidoreductase activity|lignin catabolic process
TraesCS1A01G286300	322.948	178.413	467.484	2.6216	1.39045	3.05e-05	0.000317105	Up	48.4	17.7229	51.6675	13.0421	18.8046	14.603	RPS15AA; At1g07770; F24B9.12; and Name=RPS15AF; OrderedLocusNames=At5g59850; ORFNames=MMN10.16, MMN10.8	PREDICTED: 40S ribosomal protein S15a-1	GO:0005618,GO:0005829,GO:0022626,GO:0022627,GO:0016020,GO:0005886,GO:0009506,GO:0005774,GO:0003735,GO:0006412	cell wall|cytosol|cytosolic ribosome|cytosolic small ribosomal subunit|membrane|plasma membrane|plasmodesma|vacuolar membrane|structural constituent of ribosome|translation	ko03010	Ribosome
TraesCS1A01G287500	247.442	150.189	344.695	2.2955	1.19881	2.65e-07	4.26e-06	Up	8.90498	7.52703	8.13157	3.37084	4.56222	3.22859	Gpr107; Synonyms=Kiaa1624	protein GPR107-like	GO:0030136,GO:0005769,GO:0005794,GO:0016021,GO:0032050,GO:0072583	clathrin-coated vesicle|early endosome|Golgi apparatus|integral component of membrane|clathrin heavy chain binding|clathrin-dependent endocytosis
TraesCS1A01G288800	573.088	380.206	765.971	2.0155	1.01114	2.44e-06	3.26e-05	Up	57.8613	42.4752	76.1686	27.71	29.3006	33.4802	RPS23	PREDICTED: 40S ribosomal protein S23	GO:0015935,GO:0003735,GO:0006412	small ribosomal subunit|structural constituent of ribosome|translation	ko03010	Ribosome
TraesCS1A01G289800	30.4357	11.3241	49.5472	4.35764	2.12355	0.00167877	0.0104691	Up	1.44271	3.90265	1.96868	0.140776	0.852377	0.801469		hypothetical protein TRIUR3_16688
TraesCS1A01G289900	65.7922	34.3898	97.1946	2.81777	1.49456	0.00449947	0.0236942	Up	8.39626	24.6766	14.0173	3.68679	3.61107	10.3405		hypothetical protein TRIUR3_21122
TraesCS1A01G290200	8.70398	0	17.408	101.863	6.67049	1.33e-05	0.000151179	Up	1.46497	3.29788	4.21678	0	0	0		hypothetical protein TRIUR3_27602
TraesCS1A01G290400	56.2006	14.3996	98.0017	6.81414	2.76853	2.77e-07	4.43e-06	Up	7.35086	7.63217	3.70478	1.58343	0.455511	0.795425	UCC1 {ECO:0000303|PubMed:9761472}; At2g32300 {ECO:0000312|Araport:AT2G32300}; T32F6 {ECO:0000305}	mavicyanin-like	GO:0031225,GO:0046658,GO:0009055,GO:0046872	anchored component of membrane|anchored component of plasma membrane|electron carrier activity|metal ion binding
TraesCS1A01G292000	68.1698	42.9449	93.3947	2.17363	1.12011	0.00624873	0.0309916	Up	3.48938	2.2389	4.22715	1.26572	1.17447	2.30905	ctdspl2; DDB_G0290365	CTD nuclear envelope phosphatase 1 homolog	GO:0004721	phosphoprotein phosphatase activity
TraesCS1A01G295300	516.966	260.922	773.009	2.96251	1.56682	2.13e-11	6.21e-10	Up	20.3094	13.935	18.081	6.86153	4.64484	6.76523	AMT2-1; Os05g0468700, LOC_Os05g39240; OJ1058_C01.9	ammonium transporter 2 member 1 isoform X2	GO:0005887,GO:0005886,GO:0008519,GO:0072488,GO:0015696,GO:0019740,GO:0015695	integral component of plasma membrane|plasma membrane|ammonium transmembrane transporter activity|ammonium transmembrane transport|ammonium transport|nitrogen utilization|organic cation transport
TraesCS1A01G295900	51.9232	3.78423	100.062	26.7282	4.74029	3.35e-15	1.47e-13	Up	7.0077	4.47272	5.34183	0.212212	0.396811	0.0533017	ATL3; At1g72310; T10D10.22, T9N14.21	RING-H2 finger protein ATL66-like
TraesCS1A01G297400	3.26657	0	6.53314	38.0489	5.24978	0.00865309	0.0402267	Up	0.356126	0.161958	0.0596406	0	0	0	ZIP5; Synonyms=ZIP2; Os05g0472700, LOC_Os05g39560; P0015C02.14, P0486C01.1	zinc transporter 9-like	GO:0016021,GO:0005886,GO:0005385,GO:0071577,GO:0006829	integral component of membrane|plasma membrane|zinc ion transmembrane transporter activity|zinc II ion transmembrane transport|zinc II ion transport
TraesCS1A01G298300	8.97273	0	17.9455	104.923	6.71319	7.18e-06	8.64e-05	Up	0.855939	1.11988	1.33421	0	0	0		hypothetical protein BRADI_2g22450
TraesCS1A01G298600	142.099	35.3299	248.867	7.0462	2.81685	0.00434837	0.0230471	Up	5.61622	2.87198	3.85925	1.12735	0.0669209	0.582048	WRKY24 {ECO:0000303|PubMed:16919842}; OsI_04274 {ECO:0000312|EMBL:EAY76340.1}	putative WRKY transcription factor 33	GO:0005634,GO:0043565,GO:0003700,GO:0009738,GO:0009740,GO:0009788,GO:0009938,GO:0045893,GO:0009737,GO:0009753,GO:0006351	nucleus|sequence-specific DNA binding|transcription factor activity, sequence-specific DNA binding|abscisic acid-activated signaling pathway|gibberellic acid mediated signaling pathway|negative regulation of abscisic acid-activated signaling pathway|negative regulation of gibberellic acid mediated signaling pathway|positive regulation of transcription, DNA-templated|response to abscisic acid|resp…	ko04016	MAPK signaling pathway - plant
TraesCS1A01G299200	932.528	517.346	1347.71	2.60499	1.38128	1.34e-17	7.25e-16	Up	27.3763	24.3214	26.6767	10.7199	9.77034	10.7517	NFD4 {ECO:0000303|PubMed:16698901}; At1g31470 {ECO:0000312|Araport:AT1G31470}; T8E3.15 {ECO:0000312|EMBL:AAG51261.1}	protein NUCLEAR FUSION DEFECTIVE 4-like	GO:0016021,GO:0000741,GO:0010197,GO:0009651,GO:0006810	integral component of membrane|karyogamy|polar nucleus fusion|response to salt stress|transport
TraesCS1A01G300000	167.02	83.1365	250.903	3.014	1.59168	3.07e-07	4.88e-06	Up	4.22884	3.4691	3.61158	1.30907	0.821	1.77266	PUB16; At5g01830; T20L15_100	predicted protein
TraesCS1A01G302000	17.9328	28.8059	7.05976	0.243868	-2.03583	0.00474593	0.0247207	Down	0.0712809	0.178294	0.0984841	0.312994	0.719035	0.471691		predicted protein
TraesCS1A01G303100	7.07829	0	14.1566	82.6325	6.36864	0.000220579	0.00182432	Up	0.59556	0.0425618	0.195916	0	0	0	CYP714D1; Synonyms=EUI1; Os05g0482400, LOC_Os05g40384; OsJ_18961, OSJNBa0095J22.13	cytochrome P450 714D1-like	GO:0005789,GO:0016021,GO:0020037,GO:0005506,GO:0004497,GO:0016705,GO:0045487	endoplasmic reticulum membrane|integral component of membrane|heme binding|iron ion binding|monooxygenase activity|oxidoreductase activity, acting on paired donors, with incorporation or reduction of molecular oxygen|gibberellin catabolic process
TraesCS1A01G303600	398.066	253.39	542.742	2.14225	1.09912	9.61e-09	1.94e-07	Up	24.1756	29.5127	32.1763	13.2258	13.6537	14.7365	At2g38640; T6A23.16	protein LURP-one-related 8-like	GO:0006952	defense response
TraesCS1A01G304000	51.6568	9.05479	94.2589	10.4278	3.38237	1.08e-10	2.87e-09	Up	1.92947	2.69312	1.57975	0.146435	0.357637	0.126104	SCR; Synonyms=SGR1; At3g54220; F24B22.180	protein SCARECROW-like	GO:0005634,GO:0043565,GO:0003700,GO:0008356,GO:0090610,GO:0009630,GO:0048366,GO:0051457,GO:0009956,GO:0006355,GO:0006351	nucleus|sequence-specific DNA binding|transcription factor activity, sequence-specific DNA binding|asymmetric cell division|bundle sheath cell fate specification|gravitropism|leaf development|maintenance of protein location in nucleus|radial pattern formation|regulation of transcription, DNA-templated|transcription, DNA-templated
TraesCS1A01G304200	964.292	518.312	1410.27	2.72005	1.44363	4.53e-12	1.43e-10	Up	17.7072	17.4489	12.2045	5.75942	6.5984	5.90428	At5g49770; K2I5.14	putative receptor protein kinase
TraesCS1A01G304900	583.406	299.115	867.697	2.89989	1.536	4.71e-10	1.15e-08	Up	21.0956	14.2116	21.6115	6.11362	5.10277	9.1617	Os03g0144800, LOC_Os03g05110; OJ1172F09.5	xyloglucan galactosyltransferase KATAMARI1 homolog	GO:0032580,GO:0016021,GO:0016757,GO:0006486	Golgi cisterna membrane|integral component of membrane|transferase activity, transferring glycosyl groups|protein glycosylation
TraesCS1A01G305300	80.7783	123.92	37.6367	0.304954	-1.71333	3.3e-06	4.3e-05	Down	2.73082	3.87065	5.44988	10.5921	16.9765	13.5531		hypothetical protein TRIUR3_06850
TraesCS1A01G306000	82.9877	113.456	52.5199	0.461207	-1.11652	0.0082665	0.0387828	Down	2.00777	3.08327	1.6773	3.40343	4.11853	7.99228	LTPG2; Synonyms=XYP5; At3g43720; T28A8.10	non-specific lipid transfer protein GPI-anchored 2-like	GO:0031225,GO:0046658,GO:0005886,GO:0008289,GO:0042335,GO:0006869	anchored component of membrane|anchored component of plasma membrane|plasma membrane|lipid binding|cuticle development|lipid transport
TraesCS1A01G308800	677.701	435.555	919.847	2.11128	1.07811	5.62e-09	1.18e-07	Up	76.1785	68.4004	83.5791	32.6702	33.8252	45.984	CAL1	hypothetical protein CICLE_v10016866mg	GO:0005509	calcium ion binding	ko04114,ko04218,ko04014,ko04015,ko04016,ko04020,ko04022,ko04024,ko04070,ko04371	Oocyte meiosis|Cellular senescence|Ras signaling pathway|Rap1 signaling pathway|MAPK signaling pathway - plant|Calcium signaling pathway|cGMP - PKG signaling pathway|cAMP signaling pathway|Phosphatidylinositol signaling system|Apelin signaling pathway
TraesCS1A01G308900	285.806	68.9264	502.685	7.29213	2.86634	2.4e-27	2.53e-25	Up	17.0166	24.3279	16.7495	3.04007	2.4656	2.79673	KINB1; At5g21170; T10F18.200	SNF1-related protein kinase regulatory subunit beta-1-like	GO:0005524,GO:0005975,GO:0043562,GO:0006633,GO:0042128,GO:0009744	ATP binding|carbohydrate metabolic process|cellular response to nitrogen levels|fatty acid biosynthetic process|nitrate assimilation|response to sucrose	ko04530,ko04068,ko04152,ko04371	Tight junction|FoxO signaling pathway|AMPK signaling pathway|Apelin signaling pathway
TraesCS1A01G310600	15.7561	2.46589	29.0463	11.7406	3.55344	4.62e-05	0.000456469	Up	0.707431	0.589828	0.608166	0.0828354	0	0.0832235	ALDH2C4; Synonyms=REF1; At3g24503; MOB24.3	Aldehyde dehydrogenase family 2 member C4	GO:0005829,GO:0004029,GO:0050269,GO:0009699	cytosol|aldehyde dehydrogenase (NAD) activity|coniferyl-aldehyde dehydrogenase activity|phenylpropanoid biosynthetic process	ko00940	Phenylpropanoid biosynthesis
TraesCS1A01G312300	56.8255	4.60856	109.043	23.4961	4.55435	2.21e-16	1.07e-14	Up	1.37087	1.21417	0.796943	0.0394719	0.0421758	0.0693995	Os05g0495600, LOC_Os05g41580; OJ1579_G03.12	type IIB calcium ATPase MCA5	GO:0005887,GO:0043231,GO:0005524,GO:0005388,GO:0046872	integral component of plasma membrane|intracellular membrane-bounded organelle|ATP binding|calcium-transporting ATPase activity|metal ion binding
TraesCS1A01G313900	40.0175	2.75914	77.2759	27.843	4.79924	1.39e-11	4.13e-10	Up	2.42767	0.94923	2.69874	0.0245055	0.104737	0.0984812	AMC5; Synonyms=AMC6, MCP2B; At1g79330; YUP8H12R.5	MC3A protein	GO:0009507,GO:0004197,GO:0043068	chloroplast|cysteine-type endopeptidase activity|positive regulation of programmed cell death
TraesCS1A01G314300	320.961	160.888	481.035	2.99136	1.5808	2.01e-08	3.88e-07	Up	21.2774	15.5012	18.6089	8.67165	4.57469	5.79604	ERF8; Synonyms=ERF-8, ERF079; At1g53170; F12M16.6	ethylene-responsive factor-like transcription factor ERFL2c	GO:0005634,GO:0003677,GO:0003700,GO:0009873,GO:0006351	nucleus|DNA binding|transcription factor activity, sequence-specific DNA binding|ethylene-activated signaling pathway|transcription, DNA-templated
TraesCS1A01G314900	32.0763	13.1109	51.0417	3.88201	1.95681	0.0106464	0.0473667	Up	3.29619	2.56501	2.81119	0	1.26011	1.13099		high molecular mass early light-inducible protein HV58, chloroplastic-like	GO:0031969,GO:0016021	chloroplast membrane|integral component of membrane
TraesCS1A01G317500	64.2606	23.4785	105.043	4.4694	2.16008	1.03e-06	1.48e-05	Up	7.18473	2.85497	4.8812	1.02923	1.09973	1.34876	Os05g0499100, LOC_Os05g41970; OJ1057_B02.5, OsJ_19079 {ECO:0000312|EMBL:EEE64246.1}, P0010D04.16	globulin	GO:0005576,GO:0019863,GO:0045735	extracellular region|IgE binding|nutrient reservoir activity
TraesCS1A01G317600	8.15759	15.3221	0.993088	0.0669181	-3.90146	0.00182365	0.0112194	Down	0	0.0303777	0.0559324	0.613272	0.370377	0.348256		uncharacterized protein LOC109771558
TraesCS1A01G319000	81.7114	117.694	45.7288	0.38818	-1.3652	3.85e-05	0.000389671	Down	1.66435	1.28359	1.46914	3.25821	4.58765	4.03831	PRX74; Os05g0499300, LOC_Os05g41990; OJ1057_B02.6, OsJ_19081 {ECO:0000312|EMBL:EEE64248.1}	peroxidase 1-like	GO:0005576,GO:0009505,GO:0020037,GO:0046872,GO:0004601,GO:0042744,GO:0009664,GO:0006979	extracellular region|plant-type cell wall|heme binding|metal ion binding|peroxidase activity|hydrogen peroxide catabolic process|plant-type cell wall organization|response to oxidative stress	ko00940	Phenylpropanoid biosynthesis
TraesCS1A01G319300	131.574	196.73	66.4176	0.33791	-1.56529	3.82e-08	7.05e-07	Down	1.43105	1.38241	1.77265	4.05191	4.23687	5.83423	UGT73C5; Synonyms=DOGT1, ZOG3; At2g36800; F13K3.20	scopoletin glucosyltransferase-like	GO:0016021,GO:0043231,GO:0050502,GO:0046527,GO:0080043,GO:0080046,GO:0080044,GO:0050403,GO:0016131,GO:0009813,GO:0052696	integral component of membrane|intracellular membrane-bounded organelle|cis-zeatin O-beta-D-glucosyltransferase activity|glucosyltransferase activity|quercetin 3-O-glucosyltransferase activity|quercetin 4'-O-glucosyltransferase activity|quercetin 7-O-glucosyltransferase activity|trans-zeatin O-beta-D-glucosyltransferase activity|brassinosteroid metabolic process|flavonoid biosynthetic process|fla…
TraesCS1A01G322900	38.2502	7.19968	69.3007	9.53101	3.25263	1.35e-06	1.9e-05	Up	1.19781	1.26892	2.12005	0.0206258	0.110194	0.373005		uncharacterized protein LOC109745494
TraesCS1A01G328000	6.07302	11.4053	0.740715	0.0623861	-4.00263	0.00642605	0.0316936	Down	0.0142058	0.0142131	0	0.0748531	0.226612	0.175476	PARP3; Os02g0530600, LOC_Os02g32860; OsJ_06997 {ECO:0000312|EMBL:EEE57119.1}, P0476H10.38	RecName: Full=Poly synthase 3	GO:0005737,GO:0005634,GO:0003910,GO:0003950,GO:0051103,GO:0006273,GO:0006471	cytoplasm|nucleus|DNA ligase (ATP) activity|NAD+ ADP-ribosyltransferase activity|DNA ligation involved in DNA repair|lagging strand elongation|protein ADP-ribosylation	ko04210,ko04214,ko04217,ko03410	Apoptosis|Apoptosis - fly|Necroptosis|Base excision repair
TraesCS1A01G328100	135.877	50.5534	221.2	4.37441	2.12909	1.7e-12	5.62e-11	Up	10.8072	9.32296	9.42346	2.7418	1.7127	2.54275	At3g15810; MSJ11.21	protein LURP-one-related 5-like	GO:0006952	defense response
TraesCS1A01G328400	432.265	577.648	286.882	0.496394	-1.01044	0.000244169	0.00199569	Down	3.47049	7.75059	5.23257	10.3588	13.0844	11.2275		hypothetical protein TRIUR3_28317
TraesCS1A01G328800	15.8768	0.314637	31.439	94.3675	6.56022	1.5e-06	2.09e-05	Up	1.04811	1.47764	1.66751	0	0.0447046	0	ERF1B; Synonyms=ERF092, ERF1; At3g23240; K14B15.15	ethylene-responsive transcription factor 1B-like	GO:0005634,GO:0003677,GO:0003700,GO:0006952,GO:0009873,GO:0009867,GO:0006351	nucleus|DNA binding|transcription factor activity, sequence-specific DNA binding|defense response|ethylene-activated signaling pathway|jasmonic acid mediated signaling pathway|transcription, DNA-templated	ko04016,ko04075	MAPK signaling pathway - plant|Plant hormone signal transduction
TraesCS1A01G329500	49.2357	0.294707	98.1767	294.233	8.20082	1.01e-10	2.68e-09	Up	1.31797	2.65757	1.53146	0	0	0.0178902	TYDC2	predicted protein	GO:0004058,GO:0030170,GO:0004837,GO:0006520	aromatic-L-amino-acid decarboxylase activity|pyridoxal phosphate binding|tyrosine decarboxylase activity|cellular amino acid metabolic process	ko00350,ko00360,ko00380,ko00901,ko00950,ko00965	Tyrosine metabolism|Phenylalanine metabolism|Tryptophan metabolism|Indole alkaloid biosynthesis|Isoquinoline alkaloid biosynthesis|Betalain biosynthesis
TraesCS1A01G329600	48.092	0	96.184	561.586	9.13336	1.06e-12	3.61e-11	Up	0.611262	1.5995	0.920332	0	0	0	BRCA1 {ECO:0000303|PubMed:12582233}; At4g21070 {ECO:0000312|Araport:AT4G21070}; T13K14.230 {ECO:0000312|EMBL:CAB45902.1}	predicted protein			ko03440	Homologous recombination
TraesCS1A01G331000	20.5863	32.3353	8.83725	0.275289	-1.86098	0.0066714	0.0326743	Down	0.693934	0.308573	0.923253	1.6251	3.76225	1.90483		hypothetical protein TRIUR3_09560
TraesCS1A01G331400	8.59253	0.958169	16.2269	17.2306	4.1069	0.000996322	0.00672049	Up	0.575562	0.250373	0.299646	0.0439529	0.0234819	0	SRG1; At1g17020; F20D23.28, F6I1.30	Protein SRG1	GO:0051213,GO:0046872,GO:0016682,GO:0010150	dioxygenase activity|metal ion binding|oxidoreductase activity, acting on diphenols and related substances as donors, oxygen as acceptor|leaf senescence
TraesCS1A01G331800	27.3631	10.2777	44.4484	4.32497	2.11269	0.00455373	0.0239182	Up	0.716857	0.767263	0.568156	0.0292811	0.391086	0.0882548	CSLC7; Os05g0510800, LOC_Os05g43530; OJ1005_B11.7	PREDICTED: probable xyloglucan glycosyltransferase 7	GO:0000139,GO:0016021,GO:0016757,GO:0071555	Golgi membrane|integral component of membrane|transferase activity, transferring glycosyl groups|cell wall organization
TraesCS1A01G332900	15.6178	6.79968	24.436	3.60171	1.84868	0.0106806	0.0474994	Up	0.608404	0.512602	1.09129	0.224968	0.150237	0.254275	TIM50; Synonyms=EMB1860; At1g55900; F14J16.15	mitochondrial import inner membrane translocase subunit TIM50-like	GO:0016021,GO:0005743,GO:0005744,GO:0005739,GO:0004721,GO:0030150	integral component of membrane|mitochondrial inner membrane|mitochondrial inner membrane presequence translocase complex|mitochondrion|phosphoprotein phosphatase activity|protein import into mitochondrial matrix
TraesCS1A01G334900	51.5807	69.7265	33.4349	0.480806	-1.05647	0.00965421	0.0439121	Down	0.562814	0.36436	0.625132	1.14843	1.2271	0.963947	ARF14; Os05g0515400, LOC_Os05g43920; P0022D06.14	predicted protein	GO:0005634,GO:0003677,GO:0009734,GO:0006355,GO:0006351	nucleus|DNA binding|auxin-activated signaling pathway|regulation of transcription, DNA-templated|transcription, DNA-templated	ko04075	Plant hormone signal transduction
TraesCS1A01G337900	4.62564	0	9.25128	53.9556	5.7537	0.0011592	0.00765032	Up	0.674288	0.289129	0.266177	0	0	0		uncharacterized protein LOC109749519
TraesCS1A01G338200	101.952	63.414	140.489	2.2174	1.14887	0.00143325	0.00915377	Up	1.25747	1.15827	1.50756	0.815087	0.365225	0.633992	TPS7; Synonyms=TPSA; At1g06410; T2D23.11	PREDICTED: probable alpha,alpha-trehalose-phosphate synthase	GO:0005829,GO:0016791,GO:0016757,GO:0005992,GO:0070413	cytosol|phosphatase activity|transferase activity, transferring glycosyl groups|trehalose biosynthetic process|trehalose metabolism in response to stress	ko00500	Starch and sucrose metabolism
TraesCS1A01G338700	224.901	115.479	334.323	2.89226	1.5322	2.95e-07	4.71e-06	Up	19.8409	12.4556	12.8106	5.59457	3.92436	6.73636	VQ4 {ECO:0000303|PubMed:22535423}; Synonyms=MVQ1 {ECO:0000303|PubMed:24750137}; At1g28280 {ECO:0000312|Araport:AT1G28280}; F3H9.7 {ECO:0000312|EMBL:AAF98427.1}	VQ motif-containing protein 4-like	GO:0005634,GO:0006952,GO:0051245,GO:0043433	nucleus|defense response|negative regulation of cellular defense response|negative regulation of sequence-specific DNA binding transcription factor activity
TraesCS1A01G340300	28.2753	5.40732	51.1432	9.55639	3.25647	3.32e-06	4.32e-05	Up	0.823175	0.474615	0.693961	0.13478	0.0654604	0.0123101	WAK2; At1g21270; F16F4.5	wall-associated receptor kinase 2
TraesCS1A01G341300	89.0536	149.791	28.3166	0.189315	-2.40114	1.85e-08	3.6e-07	Down	0.252038	0.735488	0.677103	3.00653	2.12852	3.98425	DCR; Synonyms=PEL3; At5g23940; MRO11.2	BAHD acyltransferase DCR	GO:0005737,GO:0005829,GO:0016747,GO:0010143,GO:0051179,GO:0090626,GO:0010090	cytoplasm|cytosol|transferase activity, transferring acyl groups other than amino-acyl groups|cutin biosynthetic process|localization|plant epidermis morphogenesis|trichome morphogenesis
TraesCS1A01G341500	149.205	199.664	98.7459	0.495103	-1.0142	0.00150697	0.00955646	Down	0.641171	1.09371	1.17147	1.57846	2.74194	1.79916	KIN14K {ECO:0000305}; Os05g0521300 {ECO:0000312|EMBL:BAS94940.1}, LOC_Os05g44560 {ECO:0000305}; OsJ_19246 {ECO:0000312|EMBL:EEE64402.1}, P0483D07.17 {ECO:0000312|EMBL:AAT69670.1}	PREDICTED: kinesin-4	GO:0005874,GO:0005524,GO:0003777,GO:0007018	microtubule|ATP binding|microtubule motor activity|microtubule-based movement
TraesCS1A01G342000	7.53441	1.25855	13.8103	11.0304	3.46341	0.0103665	0.0464089	Up	0.774279	0.246488	0.324173	0	0.1321	0	PER2; Synonyms=POX2, PRX2	peroxidase 2-like	GO:0005576,GO:0020037,GO:0046872,GO:0004601,GO:0032922,GO:0097167,GO:0042744,GO:0042752,GO:0006979	extracellular region|heme binding|metal ion binding|peroxidase activity|circadian regulation of gene expression|circadian regulation of translation|hydrogen peroxide catabolic process|regulation of circadian rhythm|response to oxidative stress	ko00940	Phenylpropanoid biosynthesis
TraesCS1A01G342600	335.136	98.3815	571.891	5.8145	2.53966	6.25e-31	7.91e-29	Up	6.79635	4.92595	6.16707	1.01446	1.14709	1.039	HSL1; At1g28440; F3M18.12	putative protein kinase
TraesCS1A01G342900	604.635	257.376	951.893	3.69684	1.88629	2.34e-23	1.93e-21	Up	12.3136	9.32485	10.4824	2.68217	3.05924	3.32565	ABCA2; Synonyms=ATH1; At3g47730; T23J7.60	ABC-type transport-like protein	GO:0016021,GO:0043231,GO:0005524,GO:0042626,GO:0005215,GO:0006869	integral component of membrane|intracellular membrane-bounded organelle|ATP binding|ATPase activity, coupled to transmembrane movement of substances|transporter activity|lipid transport
TraesCS1A01G343000	480.376	66.5002	894.252	13.4054	3.74475	5.09e-50	1.55e-47	Up	10.8116	9.71214	10.0263	0.538864	0.690932	1.15857	ABCA8; Synonyms=ATH7; At3g47790; T23J7.120	PREDICTED: ABC transporter A family member 7	GO:0016021,GO:0043231,GO:0005524,GO:0042626,GO:0005215,GO:0006869	integral component of membrane|intracellular membrane-bounded organelle|ATP binding|ATPase activity, coupled to transmembrane movement of substances|transporter activity|lipid transport
TraesCS1A01G343500	32.6578	55.8491	9.46654	0.170905	-2.54873	0.00020529	0.00171372	Down	0.6616	0.567377	1.30584	2.40707	10.2878	2.83531		unnamed protein product
TraesCS1A01G347000	26.804	2.09001	51.518	24.1222	4.59229	5.48e-08	9.84e-07	Up	2.61441	1.17258	2.74026	0.0395858	0	0.238627	At1g64065 {ECO:0000312|Araport:AT1G64065}	uncharacterized protein LOC109772378	GO:0016021	integral component of membrane
TraesCS1A01G347400	47.0112	25.6669	68.3556	2.67103	1.41739	0.00224872	0.01337	Up	1.72056	1.17258	1.88338	0.87594	0.49137	0.462023	RhGT1	UDP-glycosyltransferase 88B1-like
TraesCS1A01G348800	124.964	23.6922	226.235	9.5635	3.25754	5.69e-17	2.93e-15	Up	4.55301	3.25381	3.56134	0.618807	0.203445	0.39853	CYP72A15; At3g14690; MIE1.20	cytochrome P450	GO:0016021,GO:0020037,GO:0005506,GO:0004497,GO:0016705	integral component of membrane|heme binding|iron ion binding|monooxygenase activity|oxidoreductase activity, acting on paired donors, with incorporation or reduction of molecular oxygen
TraesCS1A01G350400	163.582	7.76918	319.395	41.1816	5.36393	1.9e-43	4.42e-41	Up	8.63146	6.89286	7.97465	0.139085	0.297225	0.163026	HSFA4D; Synonyms=HSF10, HSF15, SP17, SPL7; Os05g0530400, LOC_Os05g45410; OJ1131_E09.10, OsJ_018517, OsJ_19305 {ECO:0000312|EMBL:EEE64456.1}	heat shock factor A4c	GO:0005634,GO:0043565,GO:0003700,GO:0006351	nucleus|sequence-specific DNA binding|transcription factor activity, sequence-specific DNA binding|transcription, DNA-templated
TraesCS1A01G351600	201.204	15.9243	386.485	24.3403	4.60527	4.3e-39	8.14e-37	Up	7.12583	8.5593	5.21115	0.378225	0.275546	0.241816	CYP94B3; At3g48520; T8P19.30	predicted protein	GO:0016021,GO:0020037,GO:0005506,GO:0052694,GO:0016705,GO:0048653,GO:0002213,GO:0010154,GO:0009694,GO:0009555,GO:0009611,GO:0048480	integral component of membrane|heme binding|iron ion binding|jasmonoyl-isoleucine-12-hydroxylase activity|oxidoreductase activity, acting on paired donors, with incorporation or reduction of molecular oxygen|anther development|defense response to insect|fruit development|jasmonic acid metabolic process|pollen development|response to wounding|stigma development
TraesCS1A01G352800	76.0803	45.4964	106.664	2.34558	1.22995	0.00175169	0.0108474	Up	10.2315	6.60739	10.9663	4.81941	2.53113	4.84199		uncharacterized protein LOC109787540			ko00190	Oxidative phosphorylation
TraesCS1A01G354100	5.66736	0	11.3347	66.129	6.04721	0.000334866	0.00262438	Up	0.115719	0.328039	0.159881	0	0	0	RGA3; Synonyms=177O13.36, CB3A14.6		GO:0043531,GO:0005524,GO:0006952	ADP binding|ATP binding|defense response
TraesCS1A01G355300	4991.55	34.9664	9948.14	283.766	8.14856	6.27e-60	2.59e-57	Up	767.083	644.436	819.899	1.76238	1.50648	4.95779		pathogenesis-related protein 4	GO:0030246,GO:0042742,GO:0050832	carbohydrate binding|defense response to bacterium|defense response to fungus
TraesCS1A01G355400	14.6028	0.294707	28.9109	86.8066	6.43973	3.21e-06	4.19e-05	Up	0.380101	0.612699	0.719664	0	0	0.0186316		uncharacterized protein LOC109781809
TraesCS1A01G358100	79.3816	15.0488	143.714	9.59269	3.26194	1.94e-14	7.93e-13	Up	5.99246	7.69339	7.57112	1.21086	0.497617	0.561476	WRKY51; At5g64810; MXK3.3	probable WRKY transcription factor 51	GO:0005634,GO:0043565,GO:0003700,GO:0042742,GO:0050832,GO:0009867,GO:0006351	nucleus|sequence-specific DNA binding|transcription factor activity, sequence-specific DNA binding|defense response to bacterium|defense response to fungus|jasmonic acid mediated signaling pathway|transcription, DNA-templated
TraesCS1A01G358400	115.582	37.1632	194	5.20288	2.37931	4.33e-13	1.52e-11	Up	6.57682	6.86474	5.69764	0.99905	1.06749	1.7879	WRKY50; At5g26170; T19G15.20	probable WRKY transcription factor 51	GO:0005634,GO:0043565,GO:0003700,GO:0050832,GO:0009867,GO:0006351	nucleus|sequence-specific DNA binding|transcription factor activity, sequence-specific DNA binding|defense response to fungus|jasmonic acid mediated signaling pathway|transcription, DNA-templated
TraesCS1A01G359100	66.9692	22.6541	111.284	4.91061	2.2959	5.87e-08	1.05e-06	Up	5.30436	2.51011	3.2682	0.723923	0.874406	0.758938	CDKF-2; Os12g0424700, LOC_Os12g23700	predicted protein	GO:0005737,GO:0005634,GO:0005524,GO:0019912,GO:0004693,GO:0008353,GO:1904031	cytoplasm|nucleus|ATP binding|cyclin-dependent protein kinase activating kinase activity|cyclin-dependent protein serine/threonine kinase activity|RNA polymerase II carboxy-terminal domain kinase activity|positive regulation of cyclin-dependent protein kinase activity
TraesCS1A01G361100	1102.62	650.186	1555.06	2.39156	1.25795	1.3e-09	2.99e-08	Up	25.0106	23.483	19.2312	11.465	8.91875	9.05142	At5g04500 {ECO:0000312|Araport:AT5G04500}; T32M21.100 {ECO:0000312|EMBL:CAB85556.1}	Os05g0540000
TraesCS1A01G362800	20.7399	0.92398	40.5559	43.5943	5.44607	6.21e-07	9.33e-06	Up	0.610405	1.58787	0.517258	0	0.0458222	0.0215428	BHLH87; Synonyms=EN121; At3g21330; MHC9.1	transcription factor bHLH87-like	GO:0005634,GO:0003677,GO:0003700,GO:0006355,GO:0006351	nucleus|DNA binding|transcription factor activity, sequence-specific DNA binding|regulation of transcription, DNA-templated|transcription, DNA-templated
TraesCS1A01G362900	7.41754	0	14.8351	86.4251	6.43338	6.15e-05	0.000591174	Up	0.218653	0.291686	0.0805594	0	0	0	At2g19130; T20K24.15	PREDICTED: G-type lectin S-receptor-like serine/threonine-protein kinase At2g19130
TraesCS1A01G363900	29.3197	43.3378	15.3016	0.354828	-1.49481	0.00892516	0.0411955	Down	0.585989	1.25633	1.77346	2.57307	3.2992	4.7271	RPS16-2 {ECO:0000303|PubMed:18453549}; Synonyms=S16-1 {ECO:0000303|PubMed:16368778}; At5g56940 {ECO:0000312|Araport:AT5G56940}; MHM17.5 {ECO:0000312|EMBL:BAA97024.1}	30S ribosomal protein S16-2, chloroplastic/mitochondrial-like	GO:0009507,GO:0005739,GO:0009536,GO:0015935,GO:0003735,GO:0032543	chloroplast|mitochondrion|plastid|small ribosomal subunit|structural constituent of ribosome|mitochondrial translation	ko03010	Ribosome
TraesCS1A01G364100	12.5393	21.3543	3.72435	0.17615	-2.50513	0.00627675	0.0310934	Down	0	0.357493	0.394937	1.25516	1.60937	1.5763	HVA1	hypothetical protein TRIUR3_11094
TraesCS1A01G364700	65.9464	35.9504	95.9424	2.66726	1.41536	0.000587976	0.00427518	Up	10.9045	7.74921	8.54209	4.38541	2.10384	4.04629	At1g15400; F9L1.35	uncharacterized protein At1g15400-like	GO:0005886	plasma membrane
TraesCS1A01G364800	80.6678	8.83997	152.496	17.3472	4.11663	7.72e-12	2.37e-10	Up	4.46212	4.35683	2.47591	0.49573	0.0252233	0.142301	At1g80170; F18B13.25	probable polygalacturonase At1g80170	GO:0005576,GO:0009505,GO:0004650,GO:0005975,GO:0071555	extracellular region|plant-type cell wall|polygalacturonase activity|carbohydrate metabolic process|cell wall organization
TraesCS1A01G365100	103.188	55.5007	150.876	2.71513	1.44102	4.27e-06	5.43e-05	Up	2.14886	2.10753	1.65375	0.79458	0.676555	0.798303	PLDBETA1 {ECO:0000303|PubMed:11891260}; At2g42010 {ECO:0000312|Araport:AT2G42010}; T6D20.10 {ECO:0000312|EMBL:AAB63542.2}	phospholipase D	GO:0005737,GO:0016020,GO:0009506,GO:0070290,GO:0005546,GO:0004630,GO:0009816,GO:0016042,GO:0046686	cytoplasm|membrane|plasmodesma|N-acylphosphatidylethanolamine-specific phospholipase D activity|phosphatidylinositol-4,5-bisphosphate binding|phospholipase D activity|defense response to bacterium, incompatible interaction|lipid catabolic process|response to cadmium ion	ko04144,ko04014,ko04024,ko04071,ko04072,ko00564,ko00565	Endocytosis|Ras signaling pathway|cAMP signaling pathway|Sphingolipid signaling pathway|Phospholipase D signaling pathway|Glycerophospholipid metabolism|Ether lipid metabolism
TraesCS1A01G367000	72.5662	26.2519	118.881	4.52845	2.17902	1.07e-06	1.54e-05	Up	2.9879	3.78833	1.63704	0.701233	0.797609	0.454529	mkkA {ECO:0000312|EMBL:EAL65773.2}; DDB_G0283265	mitogen-activated protein kinase kinase kinase NPK1-like	GO:0005938,GO:0016021,GO:0005524,GO:0004709,GO:0046872,GO:0004702,GO:0030036,GO:0009653,GO:0030587,GO:0030435	cell cortex|integral component of membrane|ATP binding|MAP kinase kinase kinase activity|metal ion binding|signal transducer, downstream of receptor, with serine/threonine kinase activity|actin cytoskeleton organization|anatomical structure morphogenesis|sorocarp development|sporulation resulting in formation of a cellular spore	ko04016	MAPK signaling pathway - plant
TraesCS1A01G367100	26.6183	4.82355	48.4131	9.92463	3.31101	1.57e-05	0.000174961	Up	1.1905	1.40286	0.950346	0.0929327	0	0.280104	YDA; At1g63700; F24D7.11	mitogen-activated protein kinase kinase kinase NPK1-like	GO:0005737,GO:0005524,GO:0004709,GO:0004702,GO:0010229,GO:0040008,GO:0010103,GO:0010098	cytoplasm|ATP binding|MAP kinase kinase kinase activity|signal transducer, downstream of receptor, with serine/threonine kinase activity|inflorescence development|regulation of growth|stomatal complex morphogenesis|suspensor development	ko04016	MAPK signaling pathway - plant
TraesCS1A01G369600	32118.6	59583.1	4654.22	0.0781156	-3.67825	3.49e-05	0.000357297	Down	26.1523	47.6665	211.546	761.816	1625.96	1312.61	NMT2; Synonyms=PMEAMT; At1g48600; T1N15.22/T1N15.23, T1N15_20	phosphomethylethanolamine N-methyltransferase-like	GO:0005737,GO:0000234,GO:0006656	cytoplasm|phosphoethanolamine N-methyltransferase activity|phosphatidylcholine biosynthetic process	ko00564	Glycerophospholipid metabolism
TraesCS1A01G370600	8.81486	0	17.6297	103.228	6.68969	1.01e-05	0.00011755	Up	0.416439	0.32737	0.739756	0	0	0	ERF109; At4g34410; F10M10.180	AP2 domain containing protein	GO:0005634,GO:0003677,GO:0003700,GO:0051301,GO:0050832,GO:0009873,GO:0010200,GO:0006351,GO:0001944	nucleus|DNA binding|transcription factor activity, sequence-specific DNA binding|cell division|defense response to fungus|ethylene-activated signaling pathway|response to chitin|transcription, DNA-templated|vasculature development
TraesCS1A01G371900	122.063	73.0094	171.117	2.3435	1.22867	0.000416667	0.00317377	Up	4.25566	2.09548	4.35082	1.13489	1.6726	1.94622	TS1; Synonyms=MTO2; At4g29840; F27B13.80	predicted protein	GO:0009507,GO:0009570,GO:0005829,GO:0030170,GO:0004795,GO:0009088	chloroplast|chloroplast stroma|cytosol|pyridoxal phosphate binding|threonine synthase activity|threonine biosynthetic process	ko00260,ko00750	Glycine, serine and threonine metabolism|Vitamin B6 metabolism
TraesCS1A01G372300	109.969	72.0682	147.87	2.04902	1.03494	0.0025641	0.0149086	Up	4.23463	3.58039	4.50476	1.17851	2.23864	2.89429	Os05g0549800, LOC_Os05g47650; P0560C03.2	AP2/ERF and B3 domain-containing protein Os05g0549800-like	GO:0005634,GO:0003677,GO:0003700,GO:0006351	nucleus|DNA binding|transcription factor activity, sequence-specific DNA binding|transcription, DNA-templated
TraesCS1A01G374300	37.1317	61.9291	12.3344	0.200882	-2.31558	0.00106726	0.00712999	Down	0.48329	1.20884	2.55963	9.23123	1.92737	10.3405		unnamed protein product	GO:0008289,GO:0006869	lipid binding|lipid transport
TraesCS1A01G374700	58.9138	29.4792	88.3484	2.99178	1.58101	0.00475071	0.0247397	Up	1.13417	1.58865	0.503901	0.17577	0.676117	0.306095	LRK10L-1.2 {ECO:0000303|PubMed:12805585}; Synonyms=LRK10L1 {ECO:0000303|PubMed:25510357}; At1g18390 {ECO:0000312|Araport:AT1G18390}; F15H18.11 {ECO:0000312|EMBL:AAF25996.1}, F15H18.25 {ECO:0000312|EMBL:AAF25996.1}	predicted protein
TraesCS1A01G375600	86.2075	117.928	54.4875	0.464431	-1.10646	0.00522431	0.0268173	Down	0.975773	1.22822	2.66733	2.87484	4.19415	3.74925	HSFA2C; Synonyms=HSF25, HSF6; Os10g0419300, LOC_Os10g28340; OsJ_030304	heat shock transcription factor A6e	GO:0005737,GO:0005634,GO:0042802,GO:0043565,GO:0003700,GO:0006351	cytoplasm|nucleus|identical protein binding|sequence-specific DNA binding|transcription factor activity, sequence-specific DNA binding|transcription, DNA-templated
TraesCS1A01G377900	47.0406	7.84469	86.2366	11.048	3.46572	1.49e-11	4.41e-10	Up	3.40812	2.54001	2.37041	0.33595	0.293697	0.15342	pvg3; Synonyms=mug49; SPBC1921.06c	predicted protein	GO:0005783,GO:0005789,GO:0005794,GO:0032580,GO:0016021,GO:0047220,GO:0046919,GO:0051072,GO:0071555,GO:0051321,GO:0006486	endoplasmic reticulum|endoplasmic reticulum membrane|Golgi apparatus|Golgi cisterna membrane|integral component of membrane|galactosylxylosylprotein 3-beta-galactosyltransferase activity|pyruvyltransferase activity|4,6-pyruvylated galactose residue biosynthetic process|cell wall organization|meiotic cell cycle|protein glycosylation
TraesCS1A01G378000	252.908	152.118	353.699	2.32836	1.21931	1.04e-05	0.000120972	Up	8.23054	6.10699	13.2541	3.92934	4.3281	3.92339	RACK1A; Os01g0686800, LOC_Os01g49290	guanine nucleotide-binding protein subunit beta-like protein A	GO:0005737,GO:0005886,GO:0004871,GO:0050832,GO:0060267	cytoplasm|plasma membrane|signal transducer activity|defense response to fungus|positive regulation of respiratory burst
TraesCS1A01G378500	8.94049	0	17.881	104.248	6.70388	1.12e-05	0.000129393	Up	0.646821	1.15563	0.468112	0	0	0		PREDICTED: uncharacterized protein LOC100845581 isoform X1
TraesCS1A01G380900	415.738	562.824	268.652	0.477802	-1.06552	0.000723602	0.00511114	Down	2.66302	4.65802	6.79259	6.28005	13.0535	11.3866	DTX10 {ECO:0000303|PubMed:11739388}; At1g15150 {ECO:0000312|Araport:AT1G15150}; F9L1.9 {ECO:0000312|EMBL:AAD39645.1}	protein DETOXIFICATION 14-like	GO:0016021,GO:0015297,GO:0015238,GO:0006855	integral component of membrane|antiporter activity|drug transmembrane transporter activity|drug transmembrane transport
TraesCS1A01G383400	22.5173	0.321766	44.7128	134.404	7.07043	1.16e-07	1.96e-06	Up	3.80642	2.50551	6.36626	0.0879683	0	0
TraesCS1A01G383500	43.4538	19.2544	67.6531	3.52087	1.81593	0.000391116	0.00300607	Up	7.57118	3.32058	8.88434	2.36814	1.3625	2.0132	RPL35AA; At1g07070; F10K1.22	60S ribosomal protein L35a-1	GO:0005829,GO:0022625,GO:0003735,GO:0002181,GO:0042273	cytosol|cytosolic large ribosomal subunit|structural constituent of ribosome|cytoplasmic translation|ribosomal large subunit biogenesis	ko03010	Ribosome
TraesCS1A01G383700	102.893	25.1731	180.614	7.18553	2.84509	0.00452861	0.0238131	Up	11.3368	10.4996	17.0744	4.30527	0.575024	0.473096	At2g29170 {ECO:0000312|EMBL:AAC95218.1}; F16P2 {ECO:0000312|EMBL:AAC95218.1}	tropinone reductase homolog At5g06060-like isoform X3	GO:0016491	oxidoreductase activity	ko00960	Tropane, piperidine and pyridine alkaloid biosynthesis
TraesCS1A01G383800	302.03	101.014	503.046	4.97966	2.31605	1.47e-10	3.83e-09	Up	26.8666	12.8264	19.6414	5.38766	2.02478	4.85295		predicted protein
TraesCS1A01G384300	66.6159	2.35766	130.874	54.9078	5.77894	0.000115321	0.00103304	Up	1.82198	2.13495	2.02594	0	0	0.11586	Os07g0190000, LOC_Os07g09190; OsJ_23394, OSJNBb0002L09.31, OSJNBb0003E08.7	1-deoxy-D-xylulose 5-phosphate synthase	GO:0009507,GO:0008661,GO:0046872,GO:0052865,GO:0016114,GO:0009228	chloroplast|1-deoxy-D-xylulose-5-phosphate synthase activity|metal ion binding|1-deoxy-D-xylulose 5-phosphate biosynthetic process|terpenoid biosynthetic process|thiamine biosynthetic process	ko00730,ko00900	Thiamine metabolism|Terpenoid backbone biosynthesis
TraesCS1A01G384800	57.8091	99.1499	16.4684	0.16673	-2.58442	3.14e-06	4.11e-05	Down	0.375634	0.601322	0.761183	2.34216	6.73235	1.82285		cell wall-associated hydrolase	GO:0009507	chloroplast
TraesCS1A01G385500	21.3223	2.53994	40.1046	16.0142	4.00128	9.59e-07	1.39e-05	Up	1.04508	0.672179	1.0772	0.131112	0.0233489	0.0219544	WSD1; At5g37300; MNJ8.9	predicted protein	GO:0005783,GO:0005789,GO:0016021,GO:0005886,GO:0004144,GO:0047196,GO:0103095,GO:0019432,GO:0010025	endoplasmic reticulum|endoplasmic reticulum membrane|integral component of membrane|plasma membrane|diacylglycerol O-acyltransferase activity|long-chain-alcohol O-fatty-acyltransferase activity|wax ester synthase activity|triglyceride biosynthetic process|wax biosynthetic process
TraesCS1A01G385600	19.5406	36.3543	2.72689	0.0757563	-3.72249	4.05e-05	0.000407077	Down	0.0314203	0.0943092	0.115764	0.386306	2.21126	0.776232	At3g61750; F15G16.140, F21F14.14	cytochrome b561 and DOMON domain-containing protein At3g61750-like	GO:0016021,GO:0046872,GO:0055114	integral component of membrane|metal ion binding|oxidation-reduction process
TraesCS1A01G386500	84.3176	3.18347	165.452	53.0513	5.72932	4.33e-22	3.29e-20	Up	3.80642	2.98156	4.84389	0.175937	0.0234986	0.0220951		uncharacterized protein LOC109767871
TraesCS1A01G390500	5694.52	3283.54	8105.51	2.46861	1.3037	1.42e-13	5.25e-12	Up	539.546	391.504	477.562	217.781	190.699	182.499	CNR2	predicted protein	GO:0016021,GO:0008285,GO:0048235	integral component of membrane|negative regulation of cell proliferation|pollen sperm cell differentiation
TraesCS1A01G391100	11.4697	1.28706	21.6522	17.114	4.0971	0.000736062	0.00518961	Up	1.08079	0.642046	0.279984	0.118643	0	0	MKK9; Synonyms=MAP2K9; At1g73500; T9L24.32	mitogen-activated protein kinase kinase 9-like	GO:0005737,GO:0005634,GO:0005524,GO:0004708,GO:0030295,GO:0004674,GO:0004702,GO:0010120,GO:0009693,GO:0009873,GO:0010150,GO:0045893,GO:0046777,GO:0009620,GO:0009651,GO:0009611	cytoplasm|nucleus|ATP binding|MAP kinase kinase activity|protein kinase activator activity|protein serine/threonine kinase activity|signal transducer, downstream of receptor, with serine/threonine kinase activity|camalexin biosynthetic process|ethylene biosynthetic process|ethylene-activated signaling pathway|leaf senescence|positive regulation of transcription, DNA-templated|protein autophosphor…	ko04016	MAPK signaling pathway - plant
TraesCS1A01G392300	62.0363	31.6393	92.4333	2.92516	1.54852	3.23e-05	0.000333536	Up	2.81407	2.31866	3.44585	1.07575	0.900912	1.05158	ASIL2 {ECO:0000303|PubMed:21330492}; At3g14180 {ECO:0000312|Araport:AT3G14180}; MAG2.16 {ECO:0000312|EMBL:BAB02984.1}	trihelix transcription factor ASIL2-like	GO:0005634,GO:0043565,GO:0003700,GO:0009793,GO:0006355,GO:0010431,GO:0006351	nucleus|sequence-specific DNA binding|transcription factor activity, sequence-specific DNA binding|embryo development ending in seed dormancy|regulation of transcription, DNA-templated|seed maturation|transcription, DNA-templated
TraesCS1A01G394100	18.4179	0	36.8359	215.412	7.75095	9.55e-09	1.93e-07	Up	1.40334	0.91074	1.60702	0	0	0	CML45; At5g39670; MIJ24.140	putative calcium-binding protein CML45	GO:0005509	calcium ion binding	ko04114,ko04218,ko04014,ko04015,ko04016,ko04020,ko04022,ko04024,ko04070,ko04371	Oocyte meiosis|Cellular senescence|Ras signaling pathway|Rap1 signaling pathway|MAPK signaling pathway - plant|Calcium signaling pathway|cGMP - PKG signaling pathway|cAMP signaling pathway|Phosphatidylinositol signaling system|Apelin signaling pathway
TraesCS1A01G394900	67.2375	0	134.475	786.451	9.61921	8.06e-15	3.39e-13	Up	2.20471	2.73989	3.82633	0	0	0	CYP71D55	premnaspirodiene oxygenase-like	GO:0016021,GO:0020037,GO:0005506,GO:0004497,GO:0016705	integral component of membrane|heme binding|iron ion binding|monooxygenase activity|oxidoreductase activity, acting on paired donors, with incorporation or reduction of molecular oxygen
TraesCS1A01G396200	1468.92	2039.56	898.291	0.44025	-1.18361	3.62e-11	1.02e-09	Down	26.6102	24.4344	21.7153	52.0935	67.5994	53.1615	XTH8; Synonyms=XRT5; Os08g0237000, LOC_Os08g13920; P0682A06.17	endotransglucosylase/hydrolase XTH2	GO:0048046,GO:0005618,GO:0004553,GO:0016762,GO:0042546,GO:0071555,GO:0010411	apoplast|cell wall|hydrolase activity, hydrolyzing O-glycosyl compounds|xyloglucan:xyloglucosyl transferase activity|cell wall biogenesis|cell wall organization|xyloglucan metabolic process
TraesCS1A01G396700	19.6283	38.8885	0.36817	0.0096467	-6.69575	1.19e-06	1.69e-05	Down	0.0438943	0	0	0.655315	2.67725	1.70406	FLA13; At5g44130; MLN1_5	fasciclin-like protein FLA13	GO:0031225,GO:0046658,GO:0005794,GO:0009505,GO:0005886,GO:0009506	anchored component of membrane|anchored component of plasma membrane|Golgi apparatus|plant-type cell wall|plasma membrane|plasmodesma
TraesCS1A01G396800	234.946	394.138	75.7541	0.192894	-2.37412	2.43e-09	5.37e-08	Down	2.62685	1.41518	4.653	8.09187	23.2461	15.4751	FLA11; At5g03170; F15A17_200, MOK16.8	fasciclin-like protein FLA15	GO:0031225,GO:0005886,GO:0009834	anchored component of membrane|plasma membrane|plant-type secondary cell wall biogenesis
TraesCS1A01G397400	201.632	108.613	294.65	2.71153	1.43911	1.17e-05	0.000134455	Up	22.8385	13.0788	26.2954	4.81627	8.17751	10.9371	RPS27AA; Os01g0328400, LOC_Os01g22490; OsJ_01558, P0537A05.41	hypothetical protein BRADI_2g34750	GO:0005634,GO:0005840,GO:0046872,GO:0003735,GO:0006412	nucleus|ribosome|metal ion binding|structural constituent of ribosome|translation	ko03010	Ribosome
TraesCS1A01G397500	171.217	101.04	241.395	2.39219	1.25833	7.14e-05	0.00067482	Up	17.2792	9.77149	24.1503	6.6636	7.89553	7.49025	MUB1; Synonyms=RPS27A1	RecName: Full=Ubiquitin-40S ribosomal protein S27a; Contains: RecName: Full=Ubiquitin; Contains: RecName: Full=40S ribosomal protein S27a; Flags: Precursor	GO:0005634,GO:0005840,GO:0046872,GO:0003735,GO:0006412	nucleus|ribosome|metal ion binding|structural constituent of ribosome|translation	ko03010	Ribosome
TraesCS1A01G398400	76.6147	44.6861	108.543	2.42491	1.27793	0.000166482	0.00142378	Up	5.77887	5.07937	5.4721	1.99206	2.07784	2.95444	RABA1F; At5g60860; MAE1.9	ras-related protein RABA1f-like	GO:0005622,GO:0005886,GO:0005525,GO:0015031,GO:0007264	intracellular|plasma membrane|GTP binding|protein transport|small GTPase mediated signal transduction
TraesCS1A01G400500	168.725	227.946	109.505	0.479926	-1.05912	0.000111901	0.00100626	Down	3.13084	3.16377	3.25867	5.00409	6.84518	9.00537	ycf23		GO:0009507,GO:0003824	chloroplast|catalytic activity
TraesCS1A01G401300	40.6454	61.8618	19.4291	0.311491	-1.68274	0.00125368	0.008165	Down	0.235022	0.454609	0.144318	0.866865	0.896842	1.05064
TraesCS1A01G401400	91.9838	133.414	50.5533	0.377504	-1.40544	0.00201209	0.0121848	Down	0.53348	0.604249	0.259598	0.733691	2.10628	1.10125
TraesCS1A01G402500	1123.09	459.282	1786.91	3.88965	1.95964	1.98e-29	2.31e-27	Up	53.4038	48.2335	52.3513	10.6996	15.9882	14.7332	OsI_032456	GDP-mannose 3,5-epimerase 1	GO:0047918,GO:0051287,GO:0019853	GDP-mannose 3,5-epimerase activity|NAD binding|L-ascorbic acid biosynthetic process	ko00053,ko00520	Ascorbate and aldarate metabolism|Amino sugar and nucleotide sugar metabolism
TraesCS1A01G403400	244.233	161.586	326.881	2.0245	1.01757	1.97e-05	0.00021463	Up	21.5101	16.5162	27.5798	9.79023	11.8691	11.9168	RPS10	predicted protein	GO:0005739,GO:0005840,GO:0003735,GO:0006412	mitochondrion|ribosome|structural constituent of ribosome|translation	ko03010	Ribosome
TraesCS1A01G404200	84.1752	32.0292	136.321	4.26412	2.09225	4.26e-07	6.59e-06	Up	16.6918	8.29096	20.4995	2.91095	5.10987	3.02904		hypothetical protein TRIUR3_29962
TraesCS1A01G405600	222.024	147.877	296.172	2.00183	1.00132	3.3e-05	0.000340061	Up	6.36688	5.78032	7.38488	2.83711	3.00933	4.30682	At1g19450; F18O14.22	sugar transporter ERD6-like 4	GO:0005887,GO:0005774,GO:0005773,GO:0005355,GO:0005351,GO:0046323,GO:0035428	integral component of plasma membrane|vacuolar membrane|vacuole|glucose transmembrane transporter activity|sugar:proton symporter activity|glucose import|hexose transmembrane transport
TraesCS1A01G406200	110.264	73.2472	147.28	2.00555	1.00399	0.00265611	0.0153384	Up	3.07	3.69934	2.35301	1.25948	1.45089	2.07601	KCS4 {ECO:0000303|PubMed:18465198}; At1g19440 {ECO:0000312|Araport:AT1G19440}; F18O14.21 {ECO:0000312|EMBL:AAF79428.1}	3-ketoacyl-CoA synthase 4-like	GO:0016021,GO:0102336,GO:0102337,GO:0102338,GO:0006633	integral component of membrane|3-oxo-arachidoyl-CoA synthase activity|3-oxo-cerotoyl-CoA synthase activity|3-oxo-lignoceronyl-CoA synthase activity|fatty acid biosynthetic process	ko00062	Fatty acid elongation
TraesCS1A01G408300	51.8866	76.583	27.1901	0.354158	-1.49754	0.00253152	0.0147572	Down	2.43454	0.736402	1.09514	4.02742	5.04709	3.4968		uncharacterized protein LOC109761946
TraesCS1A01G409200	366.928	511.132	222.724	0.435272	-1.20001	1.8e-08	3.51e-07	Down	3.0901	2.31248	2.37188	5.41642	6.84829	6.40603	RPP8; Synonyms=HRT; At5g43470; MWF20.19	predicted protein
TraesCS1A01G410400	9.12893	0	18.2579	106.604	6.73611	1.03e-05	0.000119806	Up	1.92947	0.643488	1.05317	0	0	0		uncharacterized protein LOC109769231
TraesCS1A01G410700	157.133	31.9895	282.276	8.80464	3.13826	6.68e-15	2.83e-13	Up	18.2413	9.36171	9.315	1.53554	0.75385	2.08478	WRKY46; At2g46400; F11C10.9	WRKY transcription factor 55-like	GO:0005730,GO:0000987,GO:0043565,GO:0003700,GO:0044212,GO:0048527,GO:0006355,GO:0010200,GO:0006351	nucleolus|core promoter proximal region sequence-specific DNA binding|sequence-specific DNA binding|transcription factor activity, sequence-specific DNA binding|transcription regulatory region DNA binding|lateral root development|regulation of transcription, DNA-templated|response to chitin|transcription, DNA-templated
TraesCS1A01G411600	448.19	247.678	648.703	2.61625	1.3875	1.16e-09	2.68e-08	Up	8.76448	9.4502	7.87271	2.65895	3.2625	4.55034	ctps; DDB_G0280567	CTP synthase-like	GO:0005524,GO:0003883,GO:0044210,GO:0006241,GO:0006541,GO:0008654,GO:0019856	ATP binding|CTP synthase activity|'de novo' CTP biosynthetic process|CTP biosynthetic process|glutamine metabolic process|phospholipid biosynthetic process|pyrimidine nucleobase biosynthetic process	ko00240	Pyrimidine metabolism
TraesCS1A01G412200	4.61228	0.321766	8.9028	26.8193	4.7452	0.0093006	0.0426123	Up	0.246732	0.0308573	0.51134	0.027085	0	0		uncharacterized protein LOC109759802
TraesCS1A01G412800	5.29701	0	10.594	61.8226	5.95006	0.000532911	0.00393412	Up	0.141202	0.452078	0.234107	0	0	0	Os05g0574100, LOC_Os05g49840; OJ1268_B08.4, OJ1735_C10.22	phospholipase A1-II 7-like	GO:0005737,GO:0008970,GO:0016042	cytoplasm|phosphatidylcholine 1-acylhydrolase activity|lipid catabolic process
TraesCS1A01G413400	92.7559	5.5212	179.991	32.3807	5.01706	4.55e-23	3.69e-21	Up	4.36398	3.35344	3.54307	0.158039	0	0.198475	KCS11 {ECO:0000303|PubMed:18465198}; At2g26640 {ECO:0000312|Araport:AT2G26640}; F18A8.1 {ECO:0000312|EMBL:AAB95298.1}	3-ketoacyl-CoA synthase 11-like	GO:0016021,GO:0102336,GO:0102337,GO:0102338,GO:0006633,GO:0009409,GO:0009416	integral component of membrane|3-oxo-arachidoyl-CoA synthase activity|3-oxo-cerotoyl-CoA synthase activity|3-oxo-lignoceronyl-CoA synthase activity|fatty acid biosynthetic process|response to cold|response to light stimulus	ko00062	Fatty acid elongation
TraesCS1A01G414000	12.9226	4.62995	21.2153	4.56874	2.1918	0.010778	0.0478248	Up	1.43507	1.99418	1.2484	0.490109	0.0748118	0.492406		uncharacterized protein LOC109764818
TraesCS1A01G414500	13.2881	0	26.5762	155.21	7.27807	1.98e-07	3.24e-06	Up	0.976648	0.832386	0.866262	0	0	0	AOP1.2	predicted protein	GO:0051213,GO:0046872	dioxygenase activity|metal ion binding
TraesCS1A01G414700	25.8918	6.69711	45.0864	6.6849	2.74091	3.33e-05	0.000342907	Up	1.3086	0.790502	1.00066	0.0433664	0.185348	0.261418		uncharacterized protein LOC109764821
TraesCS1A01G415300	25.3146	37.6415	12.9877	0.346631	-1.52853	0.00814149	0.0383284	Down	0.200182	0.16387	0.301722	0.431509	0.819677	0.754666	MPK17; Os05g0576800, LOC_Os05g50120; OJ1126_B10.5	mitogen-activated protein kinase 17 isoform X1	GO:0005622,GO:0005524,GO:0004707	intracellular|ATP binding|MAP kinase activity	ko04016	MAPK signaling pathway - plant
TraesCS1A01G416100	16.847	3.36281	30.3312	8.95771	3.16313	5.32e-05	0.000519419	Up	0.841132	1.47274	1.23961	0.110802	0.0789283	0.222643	CML14; Os05g0577500, LOC_Os05g50180; OJ1126_B10.8	probable calcium-binding protein CML14	GO:0005509	calcium ion binding
TraesCS1A01G417800	27.838	7.68234	47.9936	6.24418	2.64251	2.2e-05	0.000235527	Up	1.28085	0.832979	2.24158	0.140605	0.270426	0.310781	SNL6 {ECO:0000303|PubMed:20862311}; Os01g0639200 {ECO:0000312|EMBL:BAF05588.1}, LOC_Os01g45200 {ECO:0000305}; P0004A09.22 {ECO:0000312|EMBL:BAD68587.1}, P0004A09.23 {ECO:0000312|EMBL:BAD68588.1}, P0696E01.43 {ECO:0000312|EMBL:BAD68953.1}, P0696E01.44 {ECO:0000312|EMBL:BAD68954.1}	cinnamoyl-CoA reductase-like SNL6	GO:0003854,GO:0006952,GO:0009809,GO:0006694	3-beta-hydroxy-delta5-steroid dehydrogenase activity|defense response|lignin biosynthetic process|steroid biosynthetic process
TraesCS1A01G418700	526.796	746.876	306.717	0.410687	-1.28389	8.65e-12	2.64e-10	Down	2.66259	3.26444	3.4174	6.54529	8.41696	8.77115	At3g47570; F1P2.120	leucine rich repeat containing protein kinase
TraesCS1A01G421200	50.5448	3.55641	97.5332	26.7606	4.74204	5.99e-12	1.86e-10	Up	1.72056	2.54474	2.52648	0	0.0233986	0.242012	SCPL50; At1g15000; T15D22.4, T15D22.7	serine carboxypeptidase-like 50	GO:0005576,GO:0005773,GO:0004185	extracellular region|vacuole|serine-type carboxypeptidase activity
TraesCS1A01G421900	12.0051	3.36848	20.6417	6.1051	2.61001	0.00308729	0.0174038	Up	1.17758	0.729355	1.34291	0.0492454	0.263094	0.247381	WRKY23; At2g47260; T8I13.10	putative WRKY transcription factor 23	GO:0005634,GO:0043565,GO:0003700,GO:0009733,GO:0009624,GO:0006351	nucleus|sequence-specific DNA binding|transcription factor activity, sequence-specific DNA binding|response to auxin|response to nematode|transcription, DNA-templated
TraesCS1A01G422600	458.969	197.385	720.553	3.65235	1.86882	1.07e-12	3.63e-11	Up	12.2415	11.2258	9.45444	4.09473	2.92197	2.31135	CRK6 {ECO:0000303|PubMed:27176732}; Os07g0541400 {ECO:0000312|EMBL:BAF21810.1}, LOC_Os07g35690 {ECO:0000305}; OJ1008_E09.114 {ECO:0000312|EMBL:BAD30125.1}, P0458H05.131 {ECO:0000312|EMBL:BAC65053.1}	putative receptor-like protein kinase At4g00960	GO:0016021,GO:0005886,GO:0009506,GO:0005524,GO:0004674,GO:0006952,GO:0006468	integral component of membrane|plasma membrane|plasmodesma|ATP binding|protein serine/threonine kinase activity|defense response|protein phosphorylation
TraesCS1A01G422700	367.433	72.285	662.581	9.15646	3.19479	2.69e-27	2.83e-25	Up	12.2597	9.6126	7.21126	1.19937	0.745077	1.37313	CRK6 {ECO:0000303|PubMed:27176732}; Os07g0541400 {ECO:0000312|EMBL:BAF21810.1}, LOC_Os07g35690 {ECO:0000305}; OJ1008_E09.114 {ECO:0000312|EMBL:BAD30125.1}, P0458H05.131 {ECO:0000312|EMBL:BAC65053.1}	predicted protein	GO:0016021,GO:0005886,GO:0009506,GO:0005524,GO:0004674,GO:0006952,GO:0006468	integral component of membrane|plasma membrane|plasmodesma|ATP binding|protein serine/threonine kinase activity|defense response|protein phosphorylation
TraesCS1A01G422800	184.013	28.9853	339.04	11.7072	3.54933	6.61e-21	4.59e-19	Up	6.45265	5.37149	4.05591	0.297465	0.82639	0.313802	CRK6 {ECO:0000303|PubMed:27176732}; Os07g0541400 {ECO:0000312|EMBL:BAF21810.1}, LOC_Os07g35690 {ECO:0000305}; OJ1008_E09.114 {ECO:0000312|EMBL:BAD30125.1}, P0458H05.131 {ECO:0000312|EMBL:BAC65053.1}	cysteine-rich receptor-like protein kinase 6	GO:0016021,GO:0005886,GO:0009506,GO:0005524,GO:0004674,GO:0006952,GO:0006468	integral component of membrane|plasma membrane|plasmodesma|ATP binding|protein serine/threonine kinase activity|defense response|protein phosphorylation
TraesCS1A01G422900	1909.6	154.443	3664.77	23.7211	4.5681	5.39e-160	1.53e-156	Up	75.7278	60.9783	77.9206	2.65132	3.44282	3.32969	At5g56590; MIK19.3	glucan endo-1,3-beta-glucosidase 13-like	GO:0031225,GO:0046658,GO:0005576,GO:0009505,GO:0005886,GO:0042973,GO:0004553,GO:0030247,GO:0005975,GO:0071555,GO:0006952	anchored component of membrane|anchored component of plasma membrane|extracellular region|plant-type cell wall|plasma membrane|glucan endo-1,3-beta-D-glucosidase activity|hydrolase activity, hydrolyzing O-glycosyl compounds|polysaccharide binding|carbohydrate metabolic process|cell wall organization|defense response
TraesCS1A01G424000	385.066	112.689	657.442	5.84145	2.54633	6.54e-20	4.23e-18	Up	16.8716	13.1426	14.6856	3.70952	2.19947	1.96039	UGT88A1; At3g16520; MDC8.15	Anthocyanidin 5,3-O-glucosyltransferase	GO:0005829,GO:0043231,GO:0080045,GO:0080043,GO:0080046,GO:0080044,GO:0009813,GO:0052696	cytosol|intracellular membrane-bounded organelle|quercetin 3'-O-glucosyltransferase activity|quercetin 3-O-glucosyltransferase activity|quercetin 4'-O-glucosyltransferase activity|quercetin 7-O-glucosyltransferase activity|flavonoid biosynthetic process|flavonoid glucuronidation
TraesCS1A01G424100	118.353	41.1795	195.526	4.73921	2.24465	3.81e-05	0.00038594	Up	4.28884	2.66182	5.68267	0.68481	0.193691	1.88193	At5g44410 {ECO:0000312|Araport:AT5G44410}; MFC16.3 {ECO:0000312|EMBL:BAB09147.1}	berberine bridge enzyme-like 18	GO:0005576,GO:0009505,GO:0050660,GO:0016614	extracellular region|plant-type cell wall|flavin adenine dinucleotide binding|oxidoreductase activity, acting on CH-OH group of donors	ko00940	Phenylpropanoid biosynthesis
TraesCS1A01G424200	1512.89	968.459	2057.32	2.12478	1.08731	8.14e-09	1.67e-07	Up	49.6756	45.7585	50.3921	27.0815	24.9766	18.9315	CPK15 {ECO:0000303|PubMed:15695435}; Os05g0585500 {ECO:0000312|EMBL:BAF18369.1}, LOC_Os05g50810 {ECO:0000305}; OSJNBa0009C07.9 {ECO:0000312|EMBL:AAT47064.1}	predicted protein	GO:0005737,GO:0016020,GO:0005634,GO:0005524,GO:0005509,GO:0009931,GO:0005516,GO:0004683,GO:0009738,GO:0035556,GO:0018105,GO:0046777	cytoplasm|membrane|nucleus|ATP binding|calcium ion binding|calcium-dependent protein serine/threonine kinase activity|calmodulin binding|calmodulin-dependent protein kinase activity|abscisic acid-activated signaling pathway|intracellular signal transduction|peptidyl-serine phosphorylation|protein autophosphorylation
TraesCS1A01G427200	68.992	96.6613	41.3228	0.428344	-1.22316	0.00703163	0.0340708	Down	0.756854	0.803136	1.09851	1.4099	3.68013	1.39627	PTAC14 {ECO:0000303|PubMed:16326926}; Synonyms=PAP7 {ECO:0000303|PubMed:21949211}, TAC14 {ECO:0000303|PubMed:16326926}; At4g20130 {ECO:0000312|Araport:AT4G20130}; F18F4 {ECO:0000312|EMBL:CAA16620.1}, F1C12.4 {ECO:0000312|EMBL:CAB79012.1}	protein PLASTID TRANSCRIPTIONALLY ACTIVE 14	GO:0009507,GO:0009534,GO:0009295,GO:0009508,GO:0000427,GO:0016279,GO:0009658,GO:0018026,GO:0006355,GO:0009416,GO:0010027,GO:0042793	chloroplast|chloroplast thylakoid|nucleoid|plastid chromosome|plastid-encoded plastid RNA polymerase complex|protein-lysine N-methyltransferase activity|chloroplast organization|peptidyl-lysine monomethylation|regulation of transcription, DNA-templated|response to light stimulus|thylakoid membrane organization|transcription from plastid promoter
TraesCS1A01G428400	857.455	480.623	1234.29	2.56757	1.3604	1.26e-15	5.76e-14	Up	44.436	34.9294	42.5602	14.5522	16.6455	18.2755	TRPA1; Synonyms=INS, TSA; At4g02610; T10P11.11	tryptophan synthase alpha chain-like	GO:0005737,GO:0033984,GO:0030170,GO:0004834,GO:0009851,GO:0000162	cytoplasm|indole-3-glycerol-phosphate lyase activity|pyridoxal phosphate binding|tryptophan synthase activity|auxin biosynthetic process|tryptophan biosynthetic process	ko00260,ko00400	Glycine, serine and threonine metabolism|Phenylalanine, tyrosine and tryptophan biosynthesis
TraesCS1A01G430000	31.9425	0.314637	63.5705	190.551	7.57403	3.39e-09	7.36e-08	Up	2.15014	1.60586	1.58995	0	0.0284169	0	At3g50940 {ECO:0000312|EMBL:AEE78729.1}; F18B3.220 {ECO:0000312|EMBL:CAB42923.1}	AAA-ATPase At3g50940-like isoform X3	GO:0005524,GO:0016887,GO:0009651	ATP binding|ATPase activity|response to salt stress
TraesCS1A01G430200	20.7404	1.60883	39.8719	25.3412	4.66341	1.91e-06	2.61e-05	Up	1.22757	0.53299	0.810688	0.101703	0	0	HSR4 {ECO:0000303|PubMed:15181213}; Synonyms=BCS1; At3g50930 {ECO:0000312|EMBL:AEE78728.1}; F18B3.210 {ECO:0000312|EMBL:CAB42922.1}		GO:0016021,GO:0005740,GO:0005741,GO:0005739,GO:0005524,GO:0016887,GO:0042802,GO:0008219,GO:0009626,GO:0009617,GO:0002237,GO:0009411,GO:0009863	integral component of membrane|mitochondrial envelope|mitochondrial outer membrane|mitochondrion|ATP binding|ATPase activity|identical protein binding|cell death|plant-type hypersensitive response|response to bacterium|response to molecule of bacterial origin|response to UV|salicylic acid mediated signaling pathway
TraesCS1A01G431100	8.69376	1.26001	16.1275	12.9327	3.69296	0.00171563	0.0106532	Up	0.200036	0.105956	0.227604	0.0310009	0	0.0103821	FLS2; At5g46330; MPL12.13, MPL12.8
TraesCS1A01G431400	323.057	193.545	452.569	2.34035	1.22672	2.65e-06	3.52e-05	Up	19.1374	14.3975	29.6064	7.68665	10.6261	9.55517		pathogen-related protein	GO:0006952,GO:0009607	defense response|response to biotic stimulus
TraesCS1A01G431600	198.23	288.952	107.509	0.372241	-1.42569	3.14e-06	4.1e-05	Down	1.38662	2.07149	2.25697	4.95431	3.74302	7.24004	SIGC; Synonyms=SIG3; At3g53920; F5K20.220	RNA polymerase sigma factor rpoD	GO:0009507,GO:0003677,GO:0003899,GO:0001053,GO:0016987,GO:0003700,GO:0071482,GO:0006352,GO:2001141	chloroplast|DNA binding|DNA-directed RNA polymerase activity|plastid sigma factor activity|sigma factor activity|transcription factor activity, sequence-specific DNA binding|cellular response to light stimulus|DNA-templated transcription, initiation|regulation of RNA biosynthetic process
TraesCS1A01G432000	29.562	11.2474	47.8767	4.27348	2.09541	9.22e-05	0.000847745	Up	0.684922	0.702844	0.970575	0.215922	0.214234	0.139458		predicted protein	GO:0030246,GO:0046872	carbohydrate binding|metal ion binding
TraesCS1A01G432700	4.67482	0	9.34965	54.8973	5.77866	0.0025414	0.0148042	Up	0.46507	0.0930618	1.97051	0	0	0	TEN1 {ECO:0000303|PubMed:23572541}; Synonyms=MDO1 {ECO:0000303|PubMed:21781195}; At1g56260 {ECO:0000312|Araport:AT1G56260}; F14G9.13 {ECO:0000312|EMBL:AAG50904.1}	hypothetical protein TRIUR3_09222	GO:0000781,GO:1990879,GO:0044183,GO:0003697,GO:0010521,GO:0009408,GO:0048367,GO:0019827,GO:0000723	chromosome, telomeric region|CST complex|protein binding involved in protein folding|single-stranded DNA binding|telomerase inhibitor activity|response to heat|shoot system development|stem cell population maintenance|telomere maintenance
TraesCS1A01G434200	49.0975	68.1447	30.0504	0.438599	-1.18903	0.00916849	0.0421281	Down	1.45846	1.98035	0.863596	3.43077	3.86129	2.98726		uncharacterized protein LOC109744125 isoform X4
TraesCS1A01G435100	26.5057	0	53.0113	309.791	8.27515	4.79e-09	1.02e-07	Up	4.10272	0.429574	2.54861	0	0	0	CML27; At1g18210; T10F20.22, T10O22.19	calmodulin-like protein 3	GO:0005886,GO:0005773,GO:0005509	plasma membrane|vacuole|calcium ion binding	ko04114,ko04218,ko04014,ko04015,ko04016,ko04020,ko04022,ko04024,ko04070,ko04371	Oocyte meiosis|Cellular senescence|Ras signaling pathway|Rap1 signaling pathway|MAPK signaling pathway - plant|Calcium signaling pathway|cGMP - PKG signaling pathway|cAMP signaling pathway|Phosphatidylinositol signaling system|Apelin signaling pathway
TraesCS1A01G435200	4.36233	0	8.72467	50.8523	5.66824	0.00492975	0.025538	Up	1.31612	0.0627047	0.115454	0	0	0	CML17; Os02g0606600, LOC_Os02g39380	calmodulin-like protein 3	GO:0005509	calcium ion binding	ko04114,ko04218,ko04014,ko04015,ko04016,ko04020,ko04022,ko04024,ko04070,ko04371	Oocyte meiosis|Cellular senescence|Ras signaling pathway|Rap1 signaling pathway|MAPK signaling pathway - plant|Calcium signaling pathway|cGMP - PKG signaling pathway|cAMP signaling pathway|Phosphatidylinositol signaling system|Apelin signaling pathway
TraesCS1A01G435700	17.2436	7.3549	27.1323	3.66557	1.87404	0.00851241	0.0397254	Up	0.447076	0.495231	0.250019	0.0841332	0.0898965	0.169055	RPP13L3; At3g46730; T6H20.240
TraesCS1A01G436500	5.86617	11.3598	0.372545	0.0330051	-4.92117	0.00220265	0.0131475	Down	0	0.0342859	0	0.240755	0.385872	0.514003	CCR1 {ECO:0000303|PubMed:16380417}; Os02g0808800 {ECO:0000312|EMBL:BAF10374.1}, LOC_Os02g56460 {ECO:0000305}; OJ1112_G06.14 {ECO:0000312|EMBL:BAD19133.1}, OJ1520_C09.26 {ECO:0000312|EMBL:BAD19248.1}, OsJ_08807 {ECO:0000312|EMBL:EAZ25022.1}	cinnamoyl-CoA reductase 2-like	GO:0005737,GO:0016621,GO:0050662,GO:0006952,GO:0009809	cytoplasm|cinnamoyl-CoA reductase activity|coenzyme binding|defense response|lignin biosynthetic process
TraesCS1A01G442300	41.6868	25.1072	58.2664	2.32369	1.21641	0.00464471	0.0243004	Up	1.07768	1.1007	1.48896	0.552077	0.505625	0.574474	CYP75B2; Synonyms=HT1	flavonoid 3'-monooxygenase-like	GO:0005789,GO:0016021,GO:0016711,GO:0020037,GO:0005506,GO:0009813	endoplasmic reticulum membrane|integral component of membrane|flavonoid 3'-monooxygenase activity|heme binding|iron ion binding|flavonoid biosynthetic process	ko00941,ko00944	Flavonoid biosynthesis|Flavone and flavonol biosynthesis
TraesCS1A01G443600	46.2876	17.9388	74.6365	4.16516	2.05837	3.51e-06	4.54e-05	Up	1.62501	1.25633	2.29053	0.389204	0.415866	0.477923	NLE1; At5g52820; MXC20.4	notchless protein homolog	GO:0080008,GO:0005730,GO:0005840,GO:0009553,GO:0000027	Cul4-RING E3 ubiquitin ligase complex|nucleolus|ribosome|embryo sac development|ribosomal large subunit assembly
TraesCS1A01G444200	872.939	1244.41	501.471	0.403286	-1.31012	2.75e-06	3.63e-05	Down	6.62248	10.7941	16.6804	20.3661	35.4551	31.7865	CO3 {ECO:0000303|PubMed:18449564}; Os09g0240200 {ECO:0000312|EMBL:BAF24557.1}, LOC_Os09g06464 {ECO:0000305}; OJ1178_D01.3 {ECO:0000312|EMBL:BAD36814.1}	uncharacterized protein LOC109754650 isoform X1	GO:0005634,GO:0003677,GO:0008270,GO:0009908,GO:0009909,GO:0006355,GO:0009416,GO:0006351	nucleus|DNA binding|zinc ion binding|flower development|regulation of flower development|regulation of transcription, DNA-templated|response to light stimulus|transcription, DNA-templated
TraesCS1A01G444400	3.35925	6.7185	0	0.0286427	-5.12569	0.00758794	0.0362289	Down	0	0	0	0.156895	0.167642	0.378312	PRR37 {ECO:0000303|PubMed:14634161}; Synonyms=DTH7 {ECO:0000303|PubMed:25378698}, HD2 {ECO:0000303|PubMed:23713079}; Os07g0695100, LOC_Os07g49460; P0627E10.21	uncharacterized protein LOC109754650 isoform X1	GO:0005634,GO:0009908,GO:0000160,GO:0009585,GO:0006355,GO:0048511,GO:0006351	nucleus|flower development|phosphorelay signal transduction system|red, far-red light phototransduction|regulation of transcription, DNA-templated|rhythmic process|transcription, DNA-templated
TraesCS1B01G001900	173.997	109.366	238.629	2.18151	1.12533	4.76e-06	5.98e-05	Up	5.31121	4.25993	5.0336	2.35142	2.10062	2.49799	CYP72A14; At3g14680; MIE1.18	cytochrome P450 72A14-like	GO:0016021,GO:0020037,GO:0005506,GO:0004497,GO:0016705	integral component of membrane|heme binding|iron ion binding|monooxygenase activity|oxidoreductase activity, acting on paired donors, with incorporation or reduction of molecular oxygen
TraesCS1B01G002800	8.16536	0	16.3307	95.5975	6.5789	1.76e-05	0.000193395	Up	0.141202	0.11954	0.24011	0	0	0	At3g14460; MOA2.6	NRC1 motif deletion mutant 1, partial
TraesCS1B01G004600	35.1025	2.19679	68.0083	31.289	4.96758	3.6e-11	1.02e-09	Up	0.497391	0.476911	1.02127	0.0182003	0.0388942	0.00914282	RGA4; Synonyms=177O13.34, CB3A14.8	putative disease resistance protein RGA3	GO:0043531,GO:0005524,GO:0006952	ADP binding|ATP binding|defense response
TraesCS1B01G012000	151.541	211.545	91.5364	0.432166	-1.21034	3.32e-06	4.31e-05	Down	0.632187	0.746039	0.686816	1.43779	1.60473	1.94511	RGA4; Synonyms=177O13.34, CB3A14.8	powdery mildew resistance protein PM3b	GO:0043531,GO:0005524,GO:0006952	ADP binding|ATP binding|defense response
TraesCS1B01G016400	43.6192	17.2026	70.0359	4.06151	2.02202	0.000865283	0.00596297	Up	0.752246	0.752632	0.612551	0.0287227	0.317133	0.21162	exgA; Synonyms=exg1; AN4052	predicted protein	GO:1990819,GO:0000935,GO:0009986,GO:0005576,GO:0009277,GO:0046557,GO:0004338,GO:0046872,GO:0006073,GO:0070879,GO:1904541,GO:0031505,GO:0009251	actin fusion focus|barrier septum|cell surface|extracellular region|fungal-type cell wall|glucan endo-1,6-beta-glucosidase activity|glucan exo-1,3-beta-glucosidase activity|metal ion binding|cellular glucan metabolic process|fungal-type cell wall beta-glucan metabolic process|fungal-type cell wall disassembly involved in conjugation with cellular fusion|fungal-type cell wall organization|glucan c…
TraesCS1B01G018100	26.7907	45.4477	8.13371	0.177115	-2.49724	0.0112375	0.0494806	Down	0	3.00294	0.131646	3.89099	4.69399	10.4666		defensin	GO:0050832,GO:0031640	defense response to fungus|killing of cells of other organism
TraesCS1B01G018900	101.546	63.6673	139.425	2.19154	1.13194	0.0075262	0.0359946	Up	7.37718	3.92604	9.25282	3.90556	1.62014	4.06235	RABA2A; Synonyms=RAB11C; At1g09630; F21M12.2	ras-related protein RABA2a-like	GO:0009504,GO:0005829,GO:0005768,GO:0010008,GO:0005794,GO:0005886,GO:0005525,GO:0000911,GO:0015031,GO:0007264	cell plate|cytosol|endosome|endosome membrane|Golgi apparatus|plasma membrane|GTP binding|cytokinesis by cell plate formation|protein transport|small GTPase mediated signal transduction	ko04144	Endocytosis
TraesCS1B01G023000	73.5104	120.983	26.0377	0.217425	-2.20141	2.06e-05	0.000222891	Down	0.08834	0.227276	0.627704	1.46294	1.64605	1.31391	RPM1; Synonyms=RPS3; At3g07040; F17A9.20	PREDICTED: putative disease resistance RPP13-like protein 3 isoform X2
TraesCS1B01G023600	26.9845	8.55366	45.4153	5.27537	2.39927	5.44e-05	0.000529326	Up	1.13717	0.951994	0.83367	0.122285	0.152438	0.307144	BZ1; Synonyms=UGT71A2	anthocyanidin 3-O-glucosyltransferase-like	GO:0047213,GO:0009718	anthocyanidin 3-O-glucosyltransferase activity|anthocyanin-containing compound biosynthetic process	ko00942	Anthocyanin biosynthesis
TraesCS1B01G023800	86.549	131.905	41.1927	0.312218	-1.67937	0.000103101	0.000935891	Down	1.23234	0.704553	0.949771	2.25282	5.30987	2.13024	SCPL18; At1g33540; F10C21.18	PREDICTED: serine carboxypeptidase-like 18 isoform X1	GO:0005576,GO:0004180,GO:0016747,GO:0019748	extracellular region|carboxypeptidase activity|transferase activity, transferring acyl groups other than amino-acyl groups|secondary metabolic process
TraesCS1B01G032700	73.713	39.7589	107.667	2.70782	1.43713	0.00199123	0.0120787	Up	1.27466	1.79341	0.868325	0.781251	0.32394	0.398313	RPM1; Synonyms=RPS3; At3g07040; F17A9.20	Disease resistance protein RPM1
TraesCS1B01G034200	3.28571	0	6.57142	38.4119	5.26348	0.00755607	0.036111	Up	0.325549	1.46572	1.19944	0	0	0		subtilisin-chymotrypsin inhibitor-2B-like isoform X1	GO:0004867,GO:0009611	serine-type endopeptidase inhibitor activity|response to wounding
TraesCS1B01G035100	17.0855	0.609344	33.5617	54.5467	5.76942	7.43e-06	8.92e-05	Up	2.81275	2.18881	10.0753	0	0.146631	0.137874		Subtilisin-chymotrypsin inhibitor-2A	GO:0004867,GO:0009611	serine-type endopeptidase inhibitor activity|response to wounding
TraesCS1B01G041400	407.13	235.881	578.38	2.45131	1.29355	5.43e-06	6.72e-05	Up	14.5596	11.5228	10.0476	6.43269	3.2992	5.54809	pomgnt2; Synonyms=ago61, gtdc2	EGF domain-specific O-linked N-acetylglucosamine transferase-like	GO:0005783,GO:0005789,GO:0016021,GO:0008375,GO:0001764,GO:0006493,GO:0035269	endoplasmic reticulum|endoplasmic reticulum membrane|integral component of membrane|acetylglucosaminyltransferase activity|neuron migration|protein O-linked glycosylation|protein O-linked mannosylation
TraesCS1B01G043200	707.848	190.679	1225.02	6.41686	2.68187	1.27e-28	1.42e-26	Up	10.5184	11.0235	11.9346	1.36753	1.41526	2.6701	exgA; Synonyms=exg1; AN4052	predicted protein	GO:1990819,GO:0000935,GO:0009986,GO:0005576,GO:0009277,GO:0046557,GO:0004338,GO:0046872,GO:0006073,GO:0070879,GO:1904541,GO:0031505,GO:0009251	actin fusion focus|barrier septum|cell surface|extracellular region|fungal-type cell wall|glucan endo-1,6-beta-glucosidase activity|glucan exo-1,3-beta-glucosidase activity|metal ion binding|cellular glucan metabolic process|fungal-type cell wall beta-glucan metabolic process|fungal-type cell wall disassembly involved in conjugation with cellular fusion|fungal-type cell wall organization|glucan c…
TraesCS1B01G044800	170.741	87.27	254.212	2.91161	1.54182	0.000288414	0.00230541	Up	5.04998	4.0357	2.00394	1.96641	0.700373	1.28906	At1g03050; F10O3.13	probable clathrin assembly protein At4g32285	GO:0005905,GO:0030136,GO:0005794,GO:0005545,GO:0048268,GO:0006897	clathrin-coated pit|clathrin-coated vesicle|Golgi apparatus|1-phosphatidylinositol binding|clathrin coat assembly|endocytosis
TraesCS1B01G045300	246.398	65.1051	427.69	6.57095	2.7161	1.66e-20	1.12e-18	Up	15.7622	7.74403	13.9988	1.95389	1.9113	2.04599	CRRSP55; At5g48540; MJE7.18	cysteine-rich repeat secretory protein 55-like	GO:0005576,GO:0080167	extracellular region|response to karrikin
TraesCS1B01G045400	33.9354	2.46589	65.4049	26.4081	4.72291	9.29e-11	2.49e-09	Up	0.981656	1.56344	1.08872	0.0703747	0	0.0707044	WAK3; At1g21240; F16F4.8
TraesCS1B01G045600	19.535	8.17505	30.8949	3.79035	1.92233	0.00889801	0.0411079	Up	0.369893	0.779122	0.520023	0.273549	0.073072	0.103062	WAK3; At1g21240; F16F4.8	putative wall-associated receptor kinase-like 16
TraesCS1B01G047200	60.4675	36.467	84.4679	2.31408	1.21044	0.00319764	0.0179161	Up	1.48425	1.9093	1.1008	0.694053	0.79586	0.544238		uncharacterized protein LOC109784820
TraesCS1B01G048100	4.08651	0	8.17302	47.6681	5.57495	0.00226368	0.0134332	Up	0.0813497	0.195339	0.0899163	0	0	0	PAL	PREDICTED: phenylalanine ammonia-lyase	GO:0005737,GO:0045548,GO:0009800,GO:0006559	cytoplasm|phenylalanine ammonia-lyase activity|cinnamic acid biosynthetic process|L-phenylalanine catabolic process	ko00360,ko00940	Phenylalanine metabolism|Phenylpropanoid biosynthesis
TraesCS1B01G048300	128.313	16.7486	239.877	14.2422	3.8321	1.59e-15	7.17e-14	Up	3.9803	3.84342	2.3873	0.230323	0.0579061	0.462805	PAL	putative phenylalanine ammonia-lyase	GO:0005737,GO:0045548,GO:0009800,GO:0006559	cytoplasm|phenylalanine ammonia-lyase activity|cinnamic acid biosynthetic process|L-phenylalanine catabolic process	ko00360,ko00940	Phenylalanine metabolism|Phenylpropanoid biosynthesis
TraesCS1B01G048400	37.3198	15.7079	58.9317	3.76769	1.91368	0.000854739	0.00590015	Up	1.09252	0.463731	1.18927	0.276206	0.357258	0.116842	PAL	putative phenylalanine ammonia-lyase	GO:0005737,GO:0045548,GO:0009800,GO:0006559	cytoplasm|phenylalanine ammonia-lyase activity|cinnamic acid biosynthetic process|L-phenylalanine catabolic process	ko00360,ko00940	Phenylalanine metabolism|Phenylpropanoid biosynthesis
TraesCS1B01G050600	347.165	469.408	224.922	0.479085	-1.06165	1.95e-05	0.000212852	Down	5.22352	5.96901	5.39748	14.2974	12.6644	8.86665	Os03g0232800, LOC_Os03g13030; OJ1175C11.13	Lecithin-cholesterol acyltransferase-like 1	GO:0008374,GO:0006629	O-acyltransferase activity|lipid metabolic process	ko04142,ko00564	Lysosome|Glycerophospholipid metabolism
TraesCS1B01G052500	49.7391	13.5652	85.9131	6.31147	2.65798	1.41e-07	2.36e-06	Up	2.9049	1.77891	1.24557	0.307889	0.258484	0.419808	At3g50280; F11C1.120		GO:0016747	transferase activity, transferring acyl groups other than amino-acyl groups
TraesCS1B01G052600	17.9016	0.294707	35.5085	106.691	6.73729	5.94e-07	8.95e-06	Up	0.945688	0.878589	1.55547	0	0	0.0297998	IDS3		GO:0005737,GO:0033760,GO:0031418,GO:0046872,GO:0010041	cytoplasm|2'-deoxymugineic-acid 2'-dioxygenase activity|L-ascorbic acid binding|metal ion binding|response to iron(III) ion
TraesCS1B01G052700	5.78698	0.629273	10.9447	17.5289	4.13166	0.00653563	0.032137	Up	0.245698	0.294988	0.203678	0	0.0461104	0	KCS12 {ECO:0000303|PubMed:18465198}; At2g28630 {ECO:0000312|Araport:AT2G28630}; T8O18.8 {ECO:0000312|EMBL:AAD24372.1}	3-ketoacyl-CoA synthase 12-like	GO:0005783,GO:0016020,GO:0102336,GO:0102337,GO:0102338,GO:0006633	endoplasmic reticulum|membrane|3-oxo-arachidoyl-CoA synthase activity|3-oxo-cerotoyl-CoA synthase activity|3-oxo-lignoceronyl-CoA synthase activity|fatty acid biosynthetic process	ko00062	Fatty acid elongation
TraesCS1B01G062200	15.5769	0.314637	30.8391	92.3615	6.52922	1.93e-06	2.64e-05	Up	0.564808	0.565098	0.373922	0	0.0165623	0	LECRK42 {ECO:0000303|PubMed:19773388}; Synonyms=LECRKA4 {ECO:0000303|Ref.6}, SGC {ECO:0000303|PubMed:18392777}; At3g53810 {ECO:0000312|Araport:AT3G53810}; F5K20.110 {ECO:0000312|EMBL:CAB88343.1}	L-type lectin-domain containing receptor kinase IV.1-like
TraesCS1B01G062300	68.203	13.9736	122.432	8.76638	3.13198	1.67e-07	2.76e-06	Up	1.9299	1.75536	2.32706	0.0308153	0.543282	0.154798	LECRK41; Synonyms=LECRKE, LRK1; At2g37710; F13M22.21
TraesCS1B01G062400	132.659	17.6657	247.651	14.0756	3.81513	3.3e-13	1.18e-11	Up	10.7371	6.55479	7.77773	1.27855	0.136613	0.385361		predicted protein
TraesCS1B01G066500	14.8733	0	29.7466	173.713	7.44056	6.71e-08	1.19e-06	Up	0.595145	0.687058	0.611433	0	0	0	TDC	aromatic-L-amino-acid decarboxylase-like	GO:0004058,GO:0030170,GO:0006520	aromatic-L-amino-acid decarboxylase activity|pyridoxal phosphate binding|cellular amino acid metabolic process	ko00350,ko00360,ko00380,ko00901,ko00950,ko00965	Tyrosine metabolism|Phenylalanine metabolism|Tryptophan metabolism|Indole alkaloid biosynthesis|Isoquinoline alkaloid biosynthesis|Betalain biosynthesis
TraesCS1B01G066600	25.5214	0	51.0428	297.944	8.2189	3.01e-10	7.55e-09	Up	1.23607	1.07639	0.927691	0	0	0	TDC	tryptophan decarboxylase	GO:0004058,GO:0030170,GO:0006520	aromatic-L-amino-acid decarboxylase activity|pyridoxal phosphate binding|cellular amino acid metabolic process	ko00350,ko00360,ko00380,ko00901,ko00950,ko00965	Tyrosine metabolism|Phenylalanine metabolism|Tryptophan metabolism|Indole alkaloid biosynthesis|Isoquinoline alkaloid biosynthesis|Betalain biosynthesis
TraesCS1B01G068000	171.383	247.466	95.299	0.385916	-1.37364	1.07e-05	0.000123576	Down	0.79062	0.953883	1.37079	1.96044	3.88398	2.56461	At1g65010; F13O11.30	PREDICTED: WEB family protein At5g16730, chloroplastic-like	GO:0009507,GO:0005875,GO:0000795,GO:0007131	chloroplast|microtubule associated complex|synaptonemal complex|reciprocal meiotic recombination
TraesCS1B01G073700	86.2544	42.263	130.246	3.08139	1.62358	1.09e-05	0.000125465	Up	3.75462	2.09293	3.95239	1.0363	0.880794	1.37243	URH2; Os09g0567900, LOC_Os09g39440; OJ1003_C09.5, OsJ_30393	probable uridine nucleosidase 2 isoform X1	GO:0005829,GO:0008477,GO:0045437,GO:0006152	cytosol|purine nucleosidase activity|uridine nucleosidase activity|purine nucleoside catabolic process	ko00760,ko00240	Nicotinate and nicotinamide metabolism|Pyrimidine metabolism
TraesCS1B01G074300	9.86013	1.76824	17.952	9.98515	3.31978	0.00728354	0.0350677	Up	0.54243	0.444034	1.5443	0	0	0.261051		hypothetical protein TRIUR3_01536
TraesCS1B01G077600	23.8241	9.49903	38.1491	4.00062	2.00023	0.00200255	0.0121361	Up	0.428772	1.02141	0.714649	0.161377	0.114955	0.288238	AZG1; At3g10960; F9F8.22	adenine/guanine permease AZG1	GO:0016021,GO:0005345,GO:0005215,GO:0015853,GO:0015854,GO:0006863	integral component of membrane|purine nucleobase transmembrane transporter activity|transporter activity|adenine transport|guanine transport|purine nucleobase transport
TraesCS1B01G081900	494.962	292.206	697.718	2.38801	1.25581	1.62e-08	3.18e-07	Up	22.3992	14.6649	22.6891	6.87945	10.1934	8.99059	Os05g0123100, LOC_Os05g03174; OJ1729_E02.10, P0008A07.2	probable glucuronosyltransferase Os05g0123100	GO:0000139,GO:0016021,GO:0015018,GO:0042285,GO:0071555,GO:0010417,GO:0009834	Golgi membrane|integral component of membrane|galactosylgalactosylxylosylprotein 3-beta-glucuronosyltransferase activity|xylosyltransferase activity|cell wall organization|glucuronoxylan biosynthetic process|plant-type secondary cell wall biogenesis
TraesCS1B01G082100	66.2745	88.7188	43.8301	0.496164	-1.01111	0.0104041	0.046542	Down	0.454864	0.606797	1.02415	1.39072	1.26467	1.67965	IQD1 {ECO:0000303|PubMed:15960618}; At3g09710 {ECO:0000312|Araport:AT3G09710}; F11F8.30 {ECO:0000312|EMBL:AAF23301.1}	Protein IQ-DOMAIN 1	GO:0005737,GO:0005874,GO:0005634,GO:0008017	cytoplasm|microtubule|nucleus|microtubule binding
TraesCS1B01G084700	302.891	417.22	188.561	0.451263	-1.14796	2.53e-05	0.000268077	Down	4.85999	4.25758	2.9986	9.59797	11.1501	7.32454	LPD1; At1g48030; F21D18.28, T2J15.6	hypothetical protein BRADI_2g12310	GO:0048046,GO:0005759,GO:0005747,GO:0005739,GO:0005524,GO:0050897,GO:0005507,GO:0004148,GO:0050660,GO:0008270,GO:0045454,GO:0046686	apoplast|mitochondrial matrix|mitochondrial respiratory chain complex I|mitochondrion|ATP binding|cobalt ion binding|copper ion binding|dihydrolipoyl dehydrogenase activity|flavin adenine dinucleotide binding|zinc ion binding|cell redox homeostasis|response to cadmium ion	ko00260,ko00280,ko00010,ko00020,ko00620,ko00630,ko00640	Glycine, serine and threonine metabolism|Valine, leucine and isoleucine degradation|Glycolysis / Gluconeogenesis|Citrate cycle (TCA cycle)|Pyruvate metabolism|Glyoxylate and dicarboxylate metabolism|Propanoate metabolism
TraesCS1B01G087000	250.691	440.26	61.1211	0.138886	-2.84803	0.00145884	0.00929541	Down	2.62873	2.73967	4.0355	8.80136	54.7811	7.53795		hypothetical protein GLYMA_13G021500
TraesCS1B01G087100	14.4635	26.6973	2.2298	0.0864626	-3.53178	0.00221505	0.0132022	Down	0.13471	0	0.74448	1.53793	8.2164	0.831996	TAR1; Synonyms=ART1; YLR154W-C; YLR154W-A	hypothetical protein MTR_0021s0160	GO:0005739,GO:0043457	mitochondrion|regulation of cellular respiration
TraesCS1B01G087200	55.5226	102.345	8.70067	0.0850454	-3.55562	1.48e-06	2.07e-05	Down	0.328848	0.109672	0.227174	1.7087	5.99154	0.507758	ART2; YLR154W-A; YLR154W-C	hypothetical protein GLYMA_13G021700, partial
TraesCS1B01G088600	28.3374	0	56.6747	331.143	8.37131	2.07e-10	5.28e-09	Up	0.946723	2.31903	1.89438	0	0	0	At3g11180 {ECO:0000312|Araport:AT3G11180}; F11B9.11 {ECO:0000312|EMBL:AAG50980.1}, F9F8.3 {ECO:0000312|EMBL:AAF01507.1}	probable 2-oxoglutarate-dependent dioxygenase At3g111800	GO:0051213,GO:0046872,GO:0009813	dioxygenase activity|metal ion binding|flavonoid biosynthetic process
TraesCS1B01G088900	1744.6	617.471	2871.73	4.65145	2.21768	1.36e-32	1.85e-30	Up	74.8636	65.4753	63.4762	17.5126	13.9923	13.9451	WRKY24 {ECO:0000303|PubMed:16919842}; OsI_04274 {ECO:0000312|EMBL:EAY76340.1}	WRKY14 transcription factor	GO:0005634,GO:0043565,GO:0003700,GO:0009738,GO:0009740,GO:0009788,GO:0009938,GO:0045893,GO:0009737,GO:0009753,GO:0006351	nucleus|sequence-specific DNA binding|transcription factor activity, sequence-specific DNA binding|abscisic acid-activated signaling pathway|gibberellic acid mediated signaling pathway|negative regulation of abscisic acid-activated signaling pathway|negative regulation of gibberellic acid mediated signaling pathway|positive regulation of transcription, DNA-templated|response to abscisic acid|resp…	ko04016	MAPK signaling pathway - plant
TraesCS1B01G089000	315.447	34.1408	596.754	17.4614	4.1261	3.05e-08	5.72e-07	Up	15.5804	11.5327	19.0753	0.871818	0.207009	1.65448	naat-A {ECO:0000312|EMBL:BAA87055.1}	nicotianamine aminotransferase A-like	GO:0033855,GO:0030170,GO:0009058,GO:0006520	nicotianamine aminotransferase activity|pyridoxal phosphate binding|biosynthetic process|cellular amino acid metabolic process	ko00270,ko00350,ko00360,ko00400,ko00401,ko00950,ko00960,ko00130	Cysteine and methionine metabolism|Tyrosine metabolism|Phenylalanine metabolism|Phenylalanine, tyrosine and tryptophan biosynthesis|Novobiocin biosynthesis|Isoquinoline alkaloid biosynthesis|Tropane, piperidine and pyridine alkaloid biosynthesis|Ubiquinone and other terpenoid-quinone biosynthesis
TraesCS1B01G089800	253.307	103.907	402.706	3.87523	1.95428	2.93e-08	5.52e-07	Up	45.4684	50.1603	24.5885	15.0572	7.63704	9.57456	MPC1 {ECO:0000305}; At5g20090 {ECO:0000312|Araport:AT5G20090}; F28I16.240 {ECO:0000312|EMBL:AF296836}	mitochondrial pyruvate carrier 1-like	GO:0031305,GO:0016020,GO:0005739,GO:0005886,GO:0005774,GO:0050833,GO:1902361,GO:0006850	integral component of mitochondrial inner membrane|membrane|mitochondrion|plasma membrane|vacuolar membrane|pyruvate transmembrane transporter activity|mitochondrial pyruvate transmembrane transport|mitochondrial pyruvate transport
TraesCS1B01G090000	42.3631	12.8832	71.8429	5.55273	2.4732	0.000139868	0.00122209	Up	1.54522	2.30781	0.53631	0.295002	0.10507	0.434697	MPC1 {ECO:0000305}; At5g20090 {ECO:0000312|Araport:AT5G20090}; F28I16.240 {ECO:0000312|EMBL:AF296836}	mitochondrial pyruvate carrier 1-like	GO:0031305,GO:0016020,GO:0005739,GO:0005886,GO:0005774,GO:0050833,GO:1902361,GO:0006850	integral component of mitochondrial inner membrane|membrane|mitochondrion|plasma membrane|vacuolar membrane|pyruvate transmembrane transporter activity|mitochondrial pyruvate transmembrane transport|mitochondrial pyruvate transport
TraesCS1B01G090600	1092.87	505.809	1679.93	3.32068	1.73148	4.36e-21	3.09e-19	Up	42.7352	32.4049	44.257	11.297	11.2359	14.8267	AG118	acetylornithine aminotransferase, mitochondrial-like	GO:0005739,GO:0003992,GO:0030170,GO:0006526	mitochondrion|N2-acetyl-L-ornithine:2-oxoglutarate 5-aminotransferase activity|pyridoxal phosphate binding|arginine biosynthetic process	ko00220	Arginine biosynthesis
TraesCS1B01G094500	21.3863	1.17883	41.5937	33.993	5.08717	2.75e-07	4.4e-06	Up	1.54113	1.61364	0.957351	0	0	0.12649	MYB108; Synonyms=BOS1; At3g06490; F5E6.18	transcription factor MYB30-like	GO:0005634,GO:0043565,GO:0003700,GO:0006952,GO:0009737,GO:0009723,GO:0009620,GO:0009753,GO:0009651,GO:0006351	nucleus|sequence-specific DNA binding|transcription factor activity, sequence-specific DNA binding|defense response|response to abscisic acid|response to ethylene|response to fungus|response to jasmonic acid|response to salt stress|transcription, DNA-templated
TraesCS1B01G095800	330.077	446.085	214.069	0.479582	-1.06015	2.02e-06	2.74e-05	Down	6.66755	6.80852	7.0278	12.6465	12.9646	19.0132	PER2; Synonyms=POX2, PRX2	peroxidase 2-like	GO:0005576,GO:0020037,GO:0046872,GO:0004601,GO:0032922,GO:0097167,GO:0042744,GO:0042752,GO:0006979	extracellular region|heme binding|metal ion binding|peroxidase activity|circadian regulation of gene expression|circadian regulation of translation|hydrogen peroxide catabolic process|regulation of circadian rhythm|response to oxidative stress	ko00940	Phenylpropanoid biosynthesis
TraesCS1B01G096300	59.823	17.3594	102.286	5.88297	2.55655	3.27e-07	5.17e-06	Up	4.1122	3.63431	1.89385	0.752361	0.289404	0.66518	GSVIVT00037159001, LOC100264145	peroxidase 5-like	GO:0005576,GO:0020037,GO:0046872,GO:0004601,GO:0042744,GO:0006979	extracellular region|heme binding|metal ion binding|peroxidase activity|hydrogen peroxide catabolic process|response to oxidative stress	ko00940	Phenylpropanoid biosynthesis
TraesCS1B01G096900	351.501	474.522	228.479	0.482033	-1.0528	2.06e-06	2.79e-05	Down	5.99616	6.88549	8.94349	12.7457	18.9257	15.4206	GSVIVT00037159001, LOC100264145	peroxidase 5-like	GO:0005576,GO:0020037,GO:0046872,GO:0004601,GO:0042744,GO:0006979	extracellular region|heme binding|metal ion binding|peroxidase activity|hydrogen peroxide catabolic process|response to oxidative stress	ko00940	Phenylpropanoid biosynthesis
TraesCS1B01G097300	47.0183	21.8355	72.2012	3.31357	1.72838	0.000340813	0.00266427	Up	2.27358	1.08321	2.1191	0.499164	0.812736	0.405979	Os03g0232800, LOC_Os03g13030; OJ1175C11.13	Lecithin-cholesterol acyltransferase-like 1	GO:0008374,GO:0006629	O-acyltransferase activity|lipid metabolic process	ko04142,ko00564	Lysosome|Glycerophospholipid metabolism
TraesCS1B01G098700	774.193	508.713	1039.67	2.04289	1.03061	5.61e-05	0.000544398	Up	19.7003	34.1981	18.1226	11.3722	12.8106	12.8869	CIPK17; Os05g0136200, LOC_Os05g04550; OJ1127_B08.4, P0519E07.18	CBL-interacting protein kinase 17-like	GO:0005737,GO:0005634,GO:0005524,GO:0004674,GO:0035556,GO:0006468	cytoplasm|nucleus|ATP binding|protein serine/threonine kinase activity|intracellular signal transduction|protein phosphorylation	ko04530,ko04140,ko04068,ko04150,ko04151,ko04152,ko04371	Tight junction|Autophagy - animal|FoxO signaling pathway|mTOR signaling pathway|PI3K-Akt signaling pathway|AMPK signaling pathway|Apelin signaling pathway
TraesCS1B01G099800	279.94	184.661	375.22	2.03161	1.02263	4.48e-05	0.000444803	Up	24.6519	21.8342	23.9474	13.7822	8.59562	13.4902	DHNAT1 {ECO:0000303|PubMed:22372525}; At1g48320 {ECO:0000312|Araport:AT1G48320}; F11A17.13 {ECO:0000312|EMBL:AAD49765.1}	1,4-dihydroxy-2-naphthoyl-CoA thioesterase 1-like	GO:0005777,GO:0016787,GO:0042372,GO:0051289	peroxisome|hydrolase activity|phylloquinone biosynthetic process|protein homotetramerization
TraesCS1B01G100000	3.77132	0	7.54263	44.1264	5.46357	0.00302244	0.0171031	Up	0.275297	0.196741	0.362247	0	0	0	Cht10; Synonyms=GCH7; Os01g0287600, LOC_Os01g18400; OsJ_01366, P0511C01.18	chitinase 10-like	GO:0005622,GO:0004568,GO:0006040,GO:0016998,GO:0006032,GO:0000272	intracellular|chitinase activity|amino sugar metabolic process|cell wall macromolecule catabolic process|chitin catabolic process|polysaccharide catabolic process
TraesCS1B01G100100	2593.25	1210.13	3976.36	3.28545	1.71609	1.29e-23	1.08e-21	Up	824.151	681.142	816.754	226.798	211.699	296.921	LTI6B; Synonyms=DRR2, R1G1B; Os05g0138300, LOC_Os05g04700; OSJNBa0069I13.6	predicted protein	GO:0016021,GO:0009737,GO:0009409,GO:0009651	integral component of membrane|response to abscisic acid|response to cold|response to salt stress
TraesCS1B01G101500	59.637	11.1121	108.162	9.71117	3.27965	1.52e-14	6.26e-13	Up	2.76505	2.30962	2.57023	0.200499	0.309449	0.313349	HSR201	benzyl alcohol O-benzoyltransferase-like	GO:0016747	transferase activity, transferring acyl groups other than amino-acyl groups
TraesCS1B01G102300	64.8833	88.3585	41.4081	0.46879	-1.09299	0.00393543	0.0212428	Down	2.80473	4.61014	4.15191	8.09309	10.2454	7.33559		hypothetical protein TRIUR3_01120
TraesCS1B01G104500	109.216	37.6771	180.755	4.78935	2.25983	2.72e-10	6.85e-09	Up	5.79768	3.23642	3.43788	0.699264	1.004	1.03186	CBP2	RecName: Full=Serine carboxypeptidase 2; AltName: Full=CPDW-II; Short=CP-WII; AltName: Full=Carboxypeptidase D; AltName: Full=Serine carboxypeptidase II; Contains: RecName: Full=Serine carboxypeptidase 2 chain A; AltName: Full=Serine carboxypeptidase II chain A; Contains: RecName: Full=Serine carboxypeptidase 2 chain B; AltName: Full=Serine carboxypeptidase II chain B; Flags: Precursor	GO:0004185	serine-type carboxypeptidase activity
TraesCS1B01G106500	11.0534	20.6167	1.49018	0.0701669	-3.83307	0.00511093	0.0263211	Down	0	0.168716	0	0.222136	0.237353	2.12018		alpha-mannosidase-like	GO:0000326,GO:0004559,GO:0030246,GO:0008270,GO:0006013	protein storage vacuole|alpha-mannosidase activity|carbohydrate binding|zinc ion binding|mannose metabolic process	ko00511	Other glycan degradation
TraesCS1B01G107400	17.7159	7.72366	27.708	3.59639	1.84655	0.00787349	0.0373065	Up	0.61402	0.400653	1.08195	0.187559	0.175356	0.235547	THT2 {ECO:0000303|PubMed:27354554}; Os10g0380100 {ECO:0000312|EMBL:BAT10622.1}, LOC_Os10g23820 {ECO:0000312|EMBL:AAP53439.1}; OSJNBa0032N04.1 {ECO:0000312|EMBL:AAM74310.1}	tryptamine hydroxycinnamoyltransferase 2-like	GO:0016747	transferase activity, transferring acyl groups other than amino-acyl groups	ko00940,ko00941,ko00945	Phenylpropanoid biosynthesis|Flavonoid biosynthesis|Stilbenoid, diarylheptanoid and gingerol biosynthesis
TraesCS1B01G107500	19.5668	1.82803	37.3056	20.2214	4.33781	1.81e-06	2.48e-05	Up	1.14795	0.427363	1.22949	0	0.0751527	0.0706642	THT2 {ECO:0000303|PubMed:27354554}; Os10g0380100 {ECO:0000312|EMBL:BAT10622.1}, LOC_Os10g23820 {ECO:0000312|EMBL:AAP53439.1}; OSJNBa0032N04.1 {ECO:0000312|EMBL:AAM74310.1}	predicted protein	GO:0016747	transferase activity, transferring acyl groups other than amino-acyl groups	ko00940,ko00941,ko00945	Phenylpropanoid biosynthesis|Flavonoid biosynthesis|Stilbenoid, diarylheptanoid and gingerol biosynthesis
TraesCS1B01G107600	427.991	10.4186	845.564	81.0763	6.34121	4.81e-08	8.7e-07	Up	15.0296	12.5247	18.2209	0	0.36255	0.238627	SPP3; Os05g0144900, LOC_Os05g05270; OsJ_016337, OSJNBb0015A05.2	probable sucrose-phosphatase 3 isoform X1	GO:0000287,GO:0050307,GO:0016757,GO:0005986	magnesium ion binding|sucrose-phosphate phosphatase activity|transferase activity, transferring glycosyl groups|sucrose biosynthetic process	ko00500	Starch and sucrose metabolism
TraesCS1B01G110600	109.113	52.3045	165.922	3.17183	1.66531	8.58e-09	1.75e-07	Up	3.64671	3.72407	4.28555	1.25893	1.13277	1.42016	CRK6 {ECO:0000303|PubMed:27176732}; Os07g0541400 {ECO:0000312|EMBL:BAF21810.1}, LOC_Os07g35690 {ECO:0000305}; OJ1008_E09.114 {ECO:0000312|EMBL:BAD30125.1}, P0458H05.131 {ECO:0000312|EMBL:BAC65053.1}	Receptor-like serine/threonine-protein kinase SD1-8	GO:0016021,GO:0005886,GO:0009506,GO:0005524,GO:0004674,GO:0006952,GO:0006468	integral component of membrane|plasma membrane|plasmodesma|ATP binding|protein serine/threonine kinase activity|defense response|protein phosphorylation
TraesCS1B01G111600	155.82	89.394	222.245	2.48721	1.31453	2.1e-05	0.000226546	Up	6.87439	5.72654	6.13667	3.45736	1.8471	2.45821		predicted protein
TraesCS1B01G112100	126.695	225.194	28.1964	0.124152	-3.00982	1.6e-16	7.87e-15	Down	2.87466	3.87172	1.83311	16.7978	26.4559	29.5583		NBS-LRR disease resistance protein homologue
TraesCS1B01G113700	81.2437	33.9372	128.55	3.79014	1.92225	6.07e-08	1.08e-06	Up	7.63878	5.23472	5.8312	1.92981	1.66924	1.52338	GST4	predicted protein	GO:0043234,GO:0043295,GO:0004364,GO:0042803,GO:0009635,GO:0009410	protein complex|glutathione binding|glutathione transferase activity|protein homodimerization activity|response to herbicide|response to xenobiotic stimulus	ko00480,ko00980,ko00982,ko00983	Glutathione metabolism|Metabolism of xenobiotics by cytochrome P450|Drug metabolism - cytochrome P450|Drug metabolism - other enzymes
TraesCS1B01G113800	281.341	136.839	425.844	3.10904	1.63647	4.4e-09	9.38e-08	Up	25.9694	16.3748	18.7842	6.52903	5.08688	8.88283	GSTF1; Synonyms=RGST I; Os01g0371200, LOC_Os01g27360; B1039D07.2, OsJ_01799 {ECO:0000312|EMBL:EAZ11927.1}, P0493G01.33	probable glutathione S-transferase GSTF1	GO:0005737,GO:0004364,GO:0006749	cytoplasm|glutathione transferase activity|glutathione metabolic process	ko00480,ko00980,ko00982,ko00983	Glutathione metabolism|Metabolism of xenobiotics by cytochrome P450|Drug metabolism - cytochrome P450|Drug metabolism - other enzymes
TraesCS1B01G115700	37.5672	2.49295	72.6415	29.2435	4.87004	2.91e-12	9.4e-11	Up	2.43574	2.33103	2.37359	0.155004	0	0.0934385	HRPN	peroxidase N-like	GO:0005576,GO:0020037,GO:0046872,GO:0004601,GO:0042744,GO:0006979	extracellular region|heme binding|metal ion binding|peroxidase activity|hydrogen peroxide catabolic process|response to oxidative stress	ko00940	Phenylpropanoid biosynthesis
TraesCS1B01G115800	137.018	10.5497	263.487	25.0049	4.64414	3.79e-29	4.35e-27	Up	10.2372	4.94461	10.9575	0.310009	0.430619	0.342608	HRPN	peroxidase N-like	GO:0005576,GO:0020037,GO:0046872,GO:0004601,GO:0042744,GO:0006979	extracellular region|heme binding|metal ion binding|peroxidase activity|hydrogen peroxide catabolic process|response to oxidative stress	ko00940	Phenylpropanoid biosynthesis
TraesCS1B01G117300	6.23518	0.321766	12.1486	36.311	5.18233	0.00301884	0.0170916	Up	0.654929	0.448339	0.0317499	0.0302715	0	0	STIPL1 {ECO:0000303|PubMed:23110899}; Synonyms=NTR1 {ECO:0000303|PubMed:25568310}; At1g17070 {ECO:0000312|Araport:AT1G17070}; F20D23.23 {ECO:0000312|EMBL:AAD50023.1}	septin and tuftelin-interacting protein 1 homolog 1-like	GO:0031981,GO:0071008,GO:0003677,GO:1990446,GO:0000398,GO:0042752,GO:0006355,GO:0000390	nuclear lumen|U2-type post-mRNA release spliceosomal complex|DNA binding|U1 snRNP binding|mRNA splicing, via spliceosome|regulation of circadian rhythm|regulation of transcription, DNA-templated|spliceosomal complex disassembly
TraesCS1B01G117500	3471.04	2223.09	4718.99	2.1225	1.08576	1.78e-09	4.03e-08	Up	170.039	137.88	139.016	73.3027	61.6682	84.4376	MAO1B	1-aminocyclopropane-1-carboxylate oxidase-like	GO:0009815,GO:0031418,GO:0046872,GO:0009693,GO:0009835	1-aminocyclopropane-1-carboxylate oxidase activity|L-ascorbic acid binding|metal ion binding|ethylene biosynthetic process|fruit ripening	ko00270	Cysteine and methionine metabolism
TraesCS1B01G121600	498.991	217.604	780.378	3.58484	1.84191	3.49e-19	2.12e-17	Up	13.3006	14.18	11.8828	4.05309	3.29068	4.08811	exgA; Synonyms=exg1; An18g04100	putative glucan 1,3-beta-glucosidase A	GO:1990819,GO:0000935,GO:0005576,GO:0046557,GO:0004338,GO:0046872,GO:0070879,GO:1904541,GO:0000272	actin fusion focus|barrier septum|extracellular region|glucan endo-1,6-beta-glucosidase activity|glucan exo-1,3-beta-glucosidase activity|metal ion binding|fungal-type cell wall beta-glucan metabolic process|fungal-type cell wall disassembly involved in conjugation with cellular fusion|polysaccharide catabolic process
TraesCS1B01G121700	95.8334	22.9803	168.687	7.33867	2.87552	1.15e-13	4.29e-12	Up	6.23684	5.41717	4.35586	0.993116	0.450183	0.816357	BPM2; At3g06190; F28L1.13	predicted protein			ko04340,ko04341	Hedgehog signaling pathway|Hedgehog signaling pathway - fly
TraesCS1B01G122300	30.4438	47.7885	13.0991	0.275133	-1.8618	0.000629333	0.0045355	Down	0.19005	0.108656	0.200061	0.67953	0.738817	0.455143	VLN1 {ECO:0000250|UniProtKB:Q0DKN3}; OsI_18497 {ECO:0000312|EMBL:EEC78540.1}	RecName: Full=Villin-1	GO:0032432,GO:0005737,GO:0051015,GO:0051017,GO:0051693,GO:0007015,GO:0051014	actin filament bundle|cytoplasm|actin filament binding|actin filament bundle assembly|actin filament capping|actin filament organization|actin filament severing
TraesCS1B01G122800	431.134	98.587	763.682	7.74927	2.95406	8.26e-20	5.29e-18	Up	15.968	11.0477	7.81074	2.14846	1.13231	1.38554	PAL	putative phenylalanine ammonia-lyase	GO:0005737,GO:0045548,GO:0009800,GO:0006559	cytoplasm|phenylalanine ammonia-lyase activity|cinnamic acid biosynthetic process|L-phenylalanine catabolic process	ko00360,ko00940	Phenylalanine metabolism|Phenylpropanoid biosynthesis
TraesCS1B01G125100	1728.66	793.687	2663.63	3.35656	1.74698	1.2e-26	1.23e-24	Up	88.7497	67.2145	92.7259	25.4229	26.1931	25.159	ERDJ3B {ECO:0000303|PubMed:24153418}; Synonyms=DJB6 {ECO:0000305}; Os05g0156500 {ECO:0000312|EMBL:BAF16611.1}, LOC_Os05g06440 {ECO:0000305}; OsJ_17183 {ECO:0000312|EMBL:EEE62392.1}, P0431G05.15 {ECO:0000312|EMBL:AAV32228.1}, P0676G05.5 {ECO:0000312|EMBL:AAS55775.2}		GO:0005783,GO:0006457	endoplasmic reticulum|protein folding	ko04141	Protein processing in endoplasmic reticulum
TraesCS1B01G125800	83.1373	27.5303	138.744	5.02533	2.32922	1.63e-08	3.2e-07	Up	6.49095	3.53855	6.13205	0.767355	0.858964	1.72546		uncharacterized protein LOC109755224
TraesCS1B01G128000	14.4498	26.7888	2.11072	0.0784123	-3.67278	0.00173739	0.0107699	Down	0	0.121511	0.0559324	1.09322	0.056981	1.17871	At5g64700; MVP7.2	WAT1-related protein At5g64700-like	GO:0016021,GO:0005886,GO:0022857,GO:0006810	integral component of membrane|plasma membrane|transmembrane transporter activity|transport
TraesCS1B01G129500	28.4089	56.0728	0.745089	0.0125271	-6.3188	7.46e-08	1.31e-06	Down	0	0.0677139	0	0.950973	2.03223	2.59757	FLA11; At5g03170; F15A17_200, MOK16.8	fasciclin-like protein FLA16	GO:0031225,GO:0005886,GO:0009834	anchored component of membrane|plasma membrane|plant-type secondary cell wall biogenesis
TraesCS1B01G129800	20.5489	2.51709	38.5806	15.4213	3.94686	2.87e-05	0.000299868	Up	1.08834	1.14939	1.00245	0	0.226944	0	RVE5; At4g01280; F2N1.20	Transcription factor ASG4	GO:0005634,GO:0003677,GO:0003700,GO:0009737,GO:0009733,GO:0046686,GO:0009723,GO:0009739,GO:0009753,GO:0009751,GO:0009651,GO:0006351	nucleus|DNA binding|transcription factor activity, sequence-specific DNA binding|response to abscisic acid|response to auxin|response to cadmium ion|response to ethylene|response to gibberellin|response to jasmonic acid|response to salicylic acid|response to salt stress|transcription, DNA-templated
TraesCS1B01G130000	141.537	14.2429	268.832	18.8501	4.2365	5.71e-32	7.6e-30	Up	5.55031	6.34962	4.5624	0.34955	0.207497	0.351188	CYP72A14; At3g14680; MIE1.18	cytochrome P450 72A14-like	GO:0016021,GO:0020037,GO:0005506,GO:0004497,GO:0016705	integral component of membrane|heme binding|iron ion binding|monooxygenase activity|oxidoreductase activity, acting on paired donors, with incorporation or reduction of molecular oxygen
TraesCS1B01G133300	76.9216	8.14504	145.698	17.6677	4.14305	6.3e-16	2.93e-14	Up	4.77359	3.12279	4.56601	0.107491	0.114855	0.512976	GDPD5 {ECO:0000303|PubMed:21323773}; At1g74210 {ECO:0000312|Araport:AT1G74210}; F1O17.12 {ECO:0000312|EMBL:AAG52406.1}	predicted protein	GO:0005618,GO:0005576,GO:0005773,GO:0008889,GO:0006071,GO:0006629	cell wall|extracellular region|vacuole|glycerophosphodiester phosphodiesterase activity|glycerol metabolic process|lipid metabolic process	ko00564	Glycerophospholipid metabolism
TraesCS1B01G135300	124.622	166.096	83.147	0.499951	-1.00014	0.000280889	0.00225519	Down	6.04892	5.67377	5.78052	10.4915	11.6359	14.41	ATS3A {ECO:0000303|PubMed:26259197}; At2g41475 {ECO:0000312|Araport:AT2G41475}	embryo-specific protein ATS3A-like	GO:0005576,GO:0009506	extracellular region|plasmodesma
TraesCS1B01G135700	540.079	300.996	779.162	2.58724	1.37141	4.01e-05	0.000403773	Up	22.1657	32.1949	28.5832	9.86718	5.48672	18.1072		methylmalonyl-CoA epimerase, mitochondrial-like
TraesCS1B01G136200	705.937	962.506	449.368	0.466781	-1.09918	2.34e-08	4.47e-07	Down	4.01759	4.79349	4.64054	7.7546	12.2977	10.1036	CESA1; Os05g0176100, LOC_Os05g08370; OsJ_016545, OsJ_17310 {ECO:0000312|EMBL:EEE62512.1}, OSJNBa0029B02.3, P0617A08.14	cellulose synthase CesA-1	GO:0005794,GO:0016021,GO:0005886,GO:0016760,GO:0016759,GO:0046872,GO:0071555,GO:0030244,GO:0009833	Golgi apparatus|integral component of membrane|plasma membrane|cellulose synthase (UDP-forming) activity|cellulose synthase activity|metal ion binding|cell wall organization|cellulose biosynthetic process|plant-type primary cell wall biogenesis
TraesCS1B01G136700	967.165	468.581	1465.75	3.12862	1.64552	2.4e-10	6.1e-09	Up	73.9324	46.7472	52.5128	25.3512	15.7181	16.0547	ERD15; Synonyms=CID1, LSR1; At2g41430; F13H10.2, T26J13.2	protein EARLY RESPONSIVE TO DEHYDRATION 15-like	GO:0005737,GO:0009617,GO:0009644,GO:0009414	cytoplasm|response to bacterium|response to high light intensity|response to water deprivation
TraesCS1B01G138100	474.316	285.955	662.677	2.31665	1.21204	3.72e-10	9.19e-09	Up	25.7371	20.7983	21.0046	10.0133	10.0455	10.319	IAA15; Os05g0178600, LOC_Os05g08570; OSJNBa0029B02.19	auxin-responsive protein IAA15-like	GO:0005634,GO:0009734,GO:0006355,GO:0009733,GO:0006351	nucleus|auxin-activated signaling pathway|regulation of transcription, DNA-templated|response to auxin|transcription, DNA-templated	ko04075	Plant hormone signal transduction
TraesCS1B01G141700	1316.1	399.977	2232.22	5.58207	2.4808	4.86e-45	1.21e-42	Up	47.1254	39.7978	40.5142	7.80484	8.9558	7.02649	ME6; Os01g0188400, LOC_Os01g09320; OsJ_00690 {ECO:0000312|EMBL:EEE54023.1}, P0512G09.20, P0695A04.29	PREDICTED: NADP-dependent malic enzyme, chloroplastic isoform X2	GO:0009507,GO:0004471,GO:0004473,GO:0046872,GO:0051287,GO:0008948,GO:0006108,GO:0006090	chloroplast|malate dehydrogenase (decarboxylating) (NAD+) activity|malate dehydrogenase (decarboxylating) (NADP+) activity|metal ion binding|NAD binding|oxaloacetate decarboxylase activity|malate metabolic process|pyruvate metabolic process	ko00620,ko00710	Pyruvate metabolism|Carbon fixation in photosynthetic organisms
TraesCS1B01G142000	159.905	29.8641	289.945	9.73681	3.28345	1.92e-16	9.35e-15	Up	7.75425	7.20226	5.30442	1.21999	0.450322	0.467998	HXK7; Synonyms=HXK6; Os05g0187100, LOC_Os05g09500; OJ1097_A12.3	hexokinase-7	GO:0005829,GO:0005524,GO:0008865,GO:0004340,GO:0005536,GO:0019158,GO:0001678,GO:0006096	cytosol|ATP binding|fructokinase activity|glucokinase activity|glucose binding|mannokinase activity|cellular glucose homeostasis|glycolytic process	ko04066,ko00521,ko00524,ko00010,ko00051,ko00052,ko00500,ko00520	HIF-1 signaling pathway|Streptomycin biosynthesis|Neomycin, kanamycin and gentamicin biosynthesis|Glycolysis / Gluconeogenesis|Fructose and mannose metabolism|Galactose metabolism|Starch and sucrose metabolism|Amino sugar and nucleotide sugar metabolism
TraesCS1B01G144300	173.85	109.664	238.036	2.17075	1.11819	0.000474157	0.0035511	Up	21.2898	9.64428	15.0746	6.57733	8.84993	6.66933	RPL11; Os05g0207300, LOC_Os05g11710; OJ1430_B02.2, OsJ_17505 {ECO:0000312|EMBL:EEE62702.1}, OsJ_21642 {ECO:0000312|EMBL:EEE65858.1}		GO:0022625,GO:0019843,GO:0003735,GO:0000027,GO:0006412	cytosolic large ribosomal subunit|rRNA binding|structural constituent of ribosome|ribosomal large subunit assembly|translation	ko03010	Ribosome
TraesCS1B01G144700	267.577	360.157	174.997	0.486721	-1.03883	0.000215636	0.00179048	Down	6.41896	5.17923	8.77328	14.802	18.2253	10.1213	NHL2 {ECO:0000303|Ref.1}; At3g11650 {ECO:0000312|Araport:AT3G11650}; T19F11.5 {ECO:0000312|EMBL:AAF02133.1}	NDR1/HIN1-like protein 13	GO:0046658,GO:0009507,GO:0016021,GO:0009506,GO:0004871,GO:0051607	anchored component of plasma membrane|chloroplast|integral component of membrane|plasmodesma|signal transducer activity|defense response to virus
TraesCS1B01G145300	273.436	461.8	85.0723	0.184464	-2.43859	0.000561097	0.00411085	Down	0.445901	1.7176	3.24465	8.04718	9.66539	12.2945	At1g28580; F1K23.18	predicted protein	GO:0005576,GO:0005773,GO:0016788,GO:0016042	extracellular region|vacuole|hydrolase activity, acting on ester bonds|lipid catabolic process	ko00901	Indole alkaloid biosynthesis
TraesCS1B01G151800	113.175	163.452	62.8976	0.384771	-1.37793	0.000413498	0.00315435	Down	1.30947	2.48927	1.92982	5.26115	7.18821	3.03284	CYCA1-4; Os05g0237100, LOC_Os05g14730; OJ1384_A02.11	cyclin-A1-4-like isoform X1	GO:0005634,GO:0007049,GO:0051301	nucleus|cell cycle|cell division	ko04110,ko04218,ko04152	Cell cycle|Cellular senescence|AMPK signaling pathway
TraesCS1B01G157000	3155.94	1611.05	4700.83	2.91758	1.54477	9.85e-10	2.31e-08	Up	135.38	109.88	93.7507	44.7041	25.6415	50.7459	HIPP06 {ECO:0000303|PubMed:21072340, ECO:0000303|PubMed:23368984}; Synonyms=CDI19 {ECO:0000303|PubMed:12383082}; At5g03380 {ECO:0000312|Araport:AT5G03380}; F12E4_120 {ECO:0000312|EMBL:CAB83295.1}	putative stripe rust resistance protein	GO:0005737,GO:0005886,GO:0046914,GO:0046916,GO:0030001	cytoplasm|plasma membrane|transition metal ion binding|cellular transition metal ion homeostasis|metal ion transport
TraesCS1B01G157200	3.15898	0	6.31795	37.0538	5.21155	0.00855929	0.0398789	Up	0.0522427	0.0696926	0.192481	0	0	0	LECRK41; Synonyms=LECRKE, LRK1; At2g37710; F13M22.21	L-type lectin-domain containing receptor kinase IV.1
TraesCS1B01G157400	89.9335	131.735	48.1324	0.364793	-1.45485	8.7e-05	0.000804873	Down	0.664704	0.962564	0.708922	1.8434	3.15148	1.71313	pgk {ECO:0000255|HAMAP-Rule:MF_00145}; P9211_02131	PREDICTED: phosphoglycerate kinase-like isoform X2	GO:0005737,GO:0005524,GO:0004618,GO:0006096	cytoplasm|ATP binding|phosphoglycerate kinase activity|glycolytic process	ko00010,ko00710	Glycolysis / Gluconeogenesis|Carbon fixation in photosynthetic organisms
TraesCS1B01G162400	40.4619	0	80.9238	473.435	8.88702	3.21e-12	1.03e-10	Up	1.89915	1.20008	2.60092	0	0	0	SYCO {ECO:0000303|PubMed:10824085}; Synonyms=FIONA {ECO:0000303|PubMed:21135240}; At2g31170 {ECO:0000312|Araport:AT2G31170}	cysteine--tRNA ligase, chloroplastic/mitochondrial-like	GO:0009507,GO:0009570,GO:0005739,GO:0005524,GO:0004817,GO:0046872,GO:0042407,GO:0006423,GO:0010197,GO:0043067	chloroplast|chloroplast stroma|mitochondrion|ATP binding|cysteine-tRNA ligase activity|metal ion binding|cristae formation|cysteinyl-tRNA aminoacylation|polar nucleus fusion|regulation of programmed cell death	ko00970	Aminoacyl-tRNA biosynthesis
TraesCS1B01G164200	7.46521	1.19876	13.7317	11.2984	3.49804	0.00546262	0.0277765	Up	0.438495	0.239302	0.881221	0	0.0374059	0.105516	HIR1; Synonyms=P31; At5g62740; MQB2.6	Hypersensitive-induced response protein 1	GO:0005794,GO:0016020,GO:0005886,GO:0009506,GO:0005774,GO:0005773,GO:0043424	Golgi apparatus|membrane|plasma membrane|plasmodesma|vacuolar membrane|vacuole|protein histidine kinase binding
TraesCS1B01G164500	589.59	382.748	796.432	2.08131	1.05749	1.7e-06	2.35e-05	Up	54.6213	38.7306	65.424	26.0114	22.128	30.6456	RPL21E; At1g57660; T8L23.13; and Name=RPL21F; OrderedLocusNames=At1g57860; ORFNames=F12K22.19		GO:0022625,GO:0003735,GO:0006412	cytosolic large ribosomal subunit|structural constituent of ribosome|translation	ko03010	Ribosome
TraesCS1B01G167200	229.268	384.096	74.441	0.194289	-2.36372	2.25e-13	8.14e-12	Down	0.604458	0.716762	1.02073	3.07688	6.3022	3.1703	CESA7; Os10g0467800, LOC_Os10g32980; OSJNBa0006L06.10	cellulose synthase-like protein	GO:0005618,GO:0016021,GO:0005886,GO:0016760,GO:0016759,GO:0008270,GO:0071555,GO:0030244,GO:0042742,GO:0050832,GO:0009834	cell wall|integral component of membrane|plasma membrane|cellulose synthase (UDP-forming) activity|cellulose synthase activity|zinc ion binding|cell wall organization|cellulose biosynthetic process|defense response to bacterium|defense response to fungus|plant-type secondary cell wall biogenesis
TraesCS1B01G168400	51.2449	96.5378	5.95196	0.0600297	-4.05818	5.41e-09	1.14e-07	Down	0.0378057	0.264776	0	1.54384	1.84472	1.918	CER1; At1g02205; T7I23.10	putative aldehyde decarbonylase enzyme CER1;1	GO:0005789,GO:0016021,GO:0005506,GO:0016491,GO:0006633,GO:0006629	endoplasmic reticulum membrane|integral component of membrane|iron ion binding|oxidoreductase activity|fatty acid biosynthetic process|lipid metabolic process	ko00073	Cutin, suberine and wax biosynthesis
TraesCS1B01G168500	49.7885	98.832	0.745089	0.00709691	-7.13859	3.29e-10	8.18e-09	Down	0	0.0332961	0	2.19192	0.827533	1.68835	CER1; At1g02205; T7I23.10	hypothetical protein SORBI_3001G222700	GO:0005789,GO:0016021,GO:0005506,GO:0016491,GO:0006633,GO:0006629	endoplasmic reticulum membrane|integral component of membrane|iron ion binding|oxidoreductase activity|fatty acid biosynthetic process|lipid metabolic process	ko00073	Cutin, suberine and wax biosynthesis
TraesCS1B01G169500	31.1069	15.1499	47.0638	3.11799	1.64062	0.00722603	0.0348499	Up	1.3892	0.808675	1.11672	0.643269	0.260713	0.178285	KCS12 {ECO:0000303|PubMed:18465198}; At2g28630 {ECO:0000312|Araport:AT2G28630}; T8O18.8 {ECO:0000312|EMBL:AAD24372.1}	3-ketoacyl-CoA synthase 12-like	GO:0005783,GO:0016020,GO:0102336,GO:0102337,GO:0102338,GO:0006633	endoplasmic reticulum|membrane|3-oxo-arachidoyl-CoA synthase activity|3-oxo-cerotoyl-CoA synthase activity|3-oxo-lignoceronyl-CoA synthase activity|fatty acid biosynthetic process	ko00062	Fatty acid elongation
TraesCS1B01G170100	19795.6	10088.3	29502.9	2.92451	1.5482	4.89e-23	3.96e-21	Up	1219.63	1242.89	1287.12	451.339	503.652	376.645	RNS1; At2g02990; T17M13.16	Ribonuclease 1	GO:0005618,GO:0005576,GO:0005886,GO:0004540,GO:0033897,GO:0003723,GO:0009718,GO:0016036,GO:0009611	cell wall|extracellular region|plasma membrane|ribonuclease activity|ribonuclease T2 activity|RNA binding|anthocyanin-containing compound biosynthetic process|cellular response to phosphate starvation|response to wounding
TraesCS1B01G171300	24.627	9.06192	40.1921	4.4529	2.15475	0.000453989	0.00341616	Up	0.787149	0.634417	1.04727	0.153616	0.307761	0.115752		uncharacterized protein LOC109785869
TraesCS1B01G173200	120.954	79.8008	162.107	2.02713	1.01944	0.0083463	0.0390842	Up	10.2129	9.54814	5.14045	4.41098	2.72315	5.76115	LOGL10; Os10g0479500, LOC_Os10g33900; OsJ_31908, OSJNBa0055P24.10		GO:0005829,GO:0005634,GO:0070694,GO:0043733,GO:0016799,GO:0070635,GO:0070636,GO:0000701,GO:0017065,GO:0009691	cytosol|nucleus|deoxyribonucleoside 5'-monophosphate N-glycosidase activity|DNA-3-methylbase glycosylase activity|hydrolase activity, hydrolyzing N-glycosyl compounds|nicotinamide riboside hydrolase activity|nicotinic acid riboside hydrolase activity|purine-specific mismatch base pair DNA N-glycosylase activity|single-strand selective uracil DNA N-glycosylase activity|cytokinin biosynthetic proce…
TraesCS1B01G174000	96.4179	62.8171	130.019	2.07266	1.05148	0.00262458	0.0151872	Up	3.01873	2.17638	2.8623	1.34502	1.79123	0.900879	DRB6; Synonyms=DRB5; Os10g0480500, LOC_Os10g33970; OsJ_31914, OSJNBa0093B11.1	predicted protein	GO:0005737,GO:0003725,GO:0035196,GO:0070919	cytoplasm|double-stranded RNA binding|production of miRNAs involved in gene silencing by miRNA|production of siRNA involved in chromatin silencing by small RNA
TraesCS1B01G175600	83.3215	16.7287	149.914	8.999	3.16976	7.35e-11	2e-09	Up	1.80502	3.02534	1.5489	0.365808	0.275054	0.0952835		predicted protein
TraesCS1B01G177800	290.899	101.77	480.028	4.71474	2.23718	3.41e-23	2.78e-21	Up	24.2767	24.9173	20.4815	4.77857	5.64596	5.03177	ypgQ; BSU21890	uncharacterized protein LOC109751961
TraesCS1B01G179300	6.79533	0	13.5907	79.1939	6.30732	0.000536676	0.00395767	Up	1.14525	0.229168	0.0351627	0	0	0		predicted protein
TraesCS1B01G182000	1130.89	592.114	1669.67	2.81981	1.4956	2.41e-12	7.86e-11	Up	39.8923	34.6982	57.6855	13.4097	14.6191	20.5568	AGAL1 {ECO:0000303|PubMed:15034167}; At5g08380 {ECO:0000312|Araport:AT5G08380}; F8L15.110 {ECO:0000312|EMBL:CAC08338.1}	alpha-galactosidase-like	GO:0048046,GO:0005618,GO:0009505,GO:0052692,GO:0005975,GO:0071555	apoplast|cell wall|plant-type cell wall|raffinose alpha-galactosidase activity|carbohydrate metabolic process|cell wall organization	ko00052,ko00603,ko00561,ko00600	Galactose metabolism|Glycosphingolipid biosynthesis - globo and isoglobo series|Glycerolipid metabolism|Sphingolipid metabolism
TraesCS1B01G183100	88.3213	18.7006	157.942	8.45055	3.07904	4.75e-11	1.32e-09	Up	6.58589	10.6881	5.30195	1.41178	0.437947	0.915091		uncharacterized protein LOC109746693	GO:0046872,GO:0008237	metal ion binding|metallopeptidase activity
TraesCS1B01G184500	1145.91	741.716	1550.1	2.08957	1.06321	1.53e-09	3.48e-08	Up	36.9033	32.5484	30.6928	15.1117	19.3108	15.6749	SCPL51; At2g27920; T1E2.16	serine carboxypeptidase-like 51	GO:0005576,GO:0004185,GO:0051603	extracellular region|serine-type carboxypeptidase activity|proteolysis involved in cellular protein catabolic process
TraesCS1B01G184600	19.2723	0	38.5445	225.243	7.81534	6.38e-09	1.33e-07	Up	2.14863	1.22144	1.88912	0	0	0	Os10g0489301, Os10g0489300, LOC_Os10g34760; B1288B10.4, OSJNBb0049A16.9		GO:0005576	extracellular region
TraesCS1B01G187200	747.127	426.746	1067.51	2.50144	1.32276	9.14e-09	1.86e-07	Up	34.94	30.8507	27.0163	15.9338	10.3798	12.1377	CBSX5; At4g27460; F27G19.60	CBS domain-containing protein CBSX5-like
TraesCS1B01G187600	270.357	149.51	391.203	2.61698	1.3879	1.82e-08	3.54e-07	Up	9.85726	9.33492	9.51639	4.60607	2.94307	3.79049	RNF141; RCJMB04_2p1		GO:0003677,GO:0004842,GO:0008270,GO:0051865,GO:0006355	DNA binding|ubiquitin-protein transferase activity|zinc ion binding|protein autoubiquitination|regulation of transcription, DNA-templated
TraesCS1B01G188300	161.119	87.6424	234.595	2.67641	1.4203	2.02e-06	2.75e-05	Up	7.08974	6.2248	10.5617	2.41424	2.71539	4.11706	At2g23790 {ECO:0000312|Araport:AT2G23790}; F27L4.3 {ECO:0000312|EMBL:AAC17084.1}	calcium uniporter protein 2, mitochondrial-like	GO:0016021,GO:0005743,GO:0005262,GO:0015292	integral component of membrane|mitochondrial inner membrane|calcium channel activity|uniporter activity	ko04218,ko04020	Cellular senescence|Calcium signaling pathway
TraesCS1B01G189700	46.4087	71.577	21.2404	0.297798	-1.74759	0.00181546	0.0111817	Down	0.311888	0.0960146	0.309374	0.653145	1.362	0.486862		putative myosin
TraesCS1B01G190000	92.9911	152.766	33.2164	0.218541	-2.19402	1.57e-10	4.07e-09	Down	1.17633	1.08976	1.80585	5.54789	7.89028	5.91985	TET10; At1g63260; F9N12.12	tetraspanin-10	GO:0016021	integral component of membrane
TraesCS1B01G190600	67.1907	22.9475	111.434	4.84398	2.27619	0.000180675	0.00153014	Up	2.90623	1.8707	1.47885	0.517589	0.0572116	0.771056	HSR201	predicted protein, partial	GO:0016747	transferase activity, transferring acyl groups other than amino-acyl groups
TraesCS1B01G192000	229.56	314.029	145.091	0.462485	-1.11252	1.16e-05	0.00013355	Down	2.43241	3.09738	3.44216	6.52493	8.19613	5.40439	ALMT12; Synonyms=QUAC1; At4g17970; T6K21.150	aluminum-activated malate transporter 12 isoform X2	GO:0012505,GO:0016021,GO:0009705,GO:0005886,GO:0008509,GO:0015140,GO:0010118,GO:0008272	endomembrane system|integral component of membrane|plant-type vacuole membrane|plasma membrane|anion transmembrane transporter activity|malate transmembrane transporter activity|stomatal movement|sulfate transport
TraesCS1B01G192100	29.4426	44.2106	14.6745	0.329699	-1.60078	0.00646808	0.0318697	Down	0.282027	0.721104	0.259772	1.34846	1.52904	1.13359	DGP2 {ECO:0000303|PubMed:16849600}; At4g10650 {ECO:0000312|Araport:AT4G10650}; T12H20.1 {ECO:0000312|EMBL:AAC35523.1}, T4F9.110 {ECO:0000312|EMBL:CAB40031.1}	DAR GTPase 2, mitochondrial	GO:0005739,GO:0005525,GO:0003924,GO:0042254	mitochondrion|GTP binding|GTPase activity|ribosome biogenesis
TraesCS1B01G192300	41.9223	62.5878	21.2567	0.338475	-1.56288	0.00559324	0.0283129	Down	0.855289	0.185022	0.319377	1.15712	1.64852	1.40729	At4g35230; F23E12.210	probable serine/threonine-protein kinase At4g35230			ko04075	Plant hormone signal transduction
TraesCS1B01G192500	3.85598	0	7.71196	45.0315	5.49286	0.00303586	0.0171687	Up	0.837127	0.304566	0.49068	0	0	0		hypothetical protein BRADI_2g27760	GO:0000786,GO:0005634,GO:0003677	nucleosome|nucleus|DNA binding
TraesCS1B01G193100	480.018	657.002	303.034	0.461153	-1.11668	6.43e-05	0.000614083	Down	10.974	17.5887	16.4868	28.912	24.0942	48.8825	At5g52780; F6N7.27	predicted protein	GO:0009507,GO:0009535,GO:0016021	chloroplast|chloroplast thylakoid membrane|integral component of membrane
TraesCS1B01G194100	592.52	257.299	927.742	3.605	1.85	4.51e-12	1.42e-10	Up	42.0846	27.449	28.4594	11.1945	6.49843	10.5084	GSTU6; Os10g0530900, LOC_Os10g38740; OSJNBb0038A07.2	putative glutathione S-transferase GSTU6	GO:0005737,GO:0004364,GO:0006749,GO:0009407	cytoplasm|glutathione transferase activity|glutathione metabolic process|toxin catabolic process	ko00480,ko00980,ko00982,ko00983	Glutathione metabolism|Metabolism of xenobiotics by cytochrome P450|Drug metabolism - cytochrome P450|Drug metabolism - other enzymes
TraesCS1B01G194300	769.589	131.217	1407.96	10.7268	3.42315	5.43e-57	2.03e-54	Up	71.8084	56.1943	66.9653	6.84699	4.70649	7.27342	GSTU6; Os10g0530900, LOC_Os10g38740; OSJNBb0038A07.2	probable glutathione S-transferase GSTU6	GO:0005737,GO:0004364,GO:0006749,GO:0009407	cytoplasm|glutathione transferase activity|glutathione metabolic process|toxin catabolic process	ko00480,ko00980,ko00982,ko00983	Glutathione metabolism|Metabolism of xenobiotics by cytochrome P450|Drug metabolism - cytochrome P450|Drug metabolism - other enzymes
TraesCS1B01G194400	357.445	56.2754	658.614	11.7302	3.55215	2.06e-40	4.13e-38	Up	34.9615	26.0738	29.652	3.51762	2.41292	2.05065	GSTU6; Os10g0530900, LOC_Os10g38740; OSJNBb0038A07.2	probable glutathione S-transferase GSTU6 isoform X2	GO:0005737,GO:0004364,GO:0006749,GO:0009407	cytoplasm|glutathione transferase activity|glutathione metabolic process|toxin catabolic process	ko00480,ko00980,ko00982,ko00983	Glutathione metabolism|Metabolism of xenobiotics by cytochrome P450|Drug metabolism - cytochrome P450|Drug metabolism - other enzymes
TraesCS1B01G194500	13.1384	0	26.2768	153.302	7.26023	4.52e-07	6.96e-06	Up	1.93674	0.844654	0.823344	0	0	0	GSTU6; Os10g0530900, LOC_Os10g38740; OSJNBb0038A07.2	probable glutathione S-transferase GSTU6	GO:0005737,GO:0004364,GO:0006749,GO:0009407	cytoplasm|glutathione transferase activity|glutathione metabolic process|toxin catabolic process	ko00480,ko00980,ko00982,ko00983	Glutathione metabolism|Metabolism of xenobiotics by cytochrome P450|Drug metabolism - cytochrome P450|Drug metabolism - other enzymes
TraesCS1B01G194600	35.1895	0	70.3791	412.066	8.68673	2.28e-11	6.59e-10	Up	4.586	4.79228	10.9827	0	0	0	GSTU6; Os10g0530900, LOC_Os10g38740; OSJNBb0038A07.2	probable glutathione S-transferase GSTU6 isoform X1	GO:0005737,GO:0004364,GO:0006749,GO:0009407	cytoplasm|glutathione transferase activity|glutathione metabolic process|toxin catabolic process	ko00480,ko00980,ko00982,ko00983	Glutathione metabolism|Metabolism of xenobiotics by cytochrome P450|Drug metabolism - cytochrome P450|Drug metabolism - other enzymes
TraesCS1B01G194700	218.856	6.37826	431.333	67.4196	6.0751	3.28e-08	6.13e-07	Up	27.1328	11.1346	21.091	0.302715	0	0.608266	GSTU6; Os10g0530900, LOC_Os10g38740; OSJNBb0038A07.2		GO:0005737,GO:0004364,GO:0006749,GO:0009407	cytoplasm|glutathione transferase activity|glutathione metabolic process|toxin catabolic process	ko00480,ko00980,ko00982,ko00983	Glutathione metabolism|Metabolism of xenobiotics by cytochrome P450|Drug metabolism - cytochrome P450|Drug metabolism - other enzymes
TraesCS1B01G194800	25.6886	2.43737	48.9397	19.8472	4.31087	2.65e-08	5.02e-07	Up	1.78141	2.72038	1.85673	0	0.175957	0.165448	GSTU6; Os10g0530900, LOC_Os10g38740; OSJNBb0038A07.2		GO:0005737,GO:0004364,GO:0006749,GO:0009407	cytoplasm|glutathione transferase activity|glutathione metabolic process|toxin catabolic process	ko00480,ko00980,ko00982,ko00983	Glutathione metabolism|Metabolism of xenobiotics by cytochrome P450|Drug metabolism - cytochrome P450|Drug metabolism - other enzymes
TraesCS1B01G194900	720.857	112.662	1329.05	11.7832	3.55866	1.06e-26	1.09e-24	Up	68.9891	47.3958	66.4933	5.1029	2.35657	8.64607	GSTU17; Synonyms=ERD9, GST30, GST30B; At1g10370; F14N23.26	glutathione S-transferase U17-like	GO:0009507,GO:0005737,GO:0005829,GO:0004364,GO:0009704,GO:0006749,GO:0048527,GO:0080148,GO:0040008,GO:0060416,GO:0080167,GO:0009651,GO:0009636,GO:0009407	chloroplast|cytoplasm|cytosol|glutathione transferase activity|de-etiolation|glutathione metabolic process|lateral root development|negative regulation of response to water deprivation|regulation of growth|response to growth hormone|response to karrikin|response to salt stress|response to toxic substance|toxin catabolic process	ko00480,ko00980,ko00982,ko00983	Glutathione metabolism|Metabolism of xenobiotics by cytochrome P450|Drug metabolism - cytochrome P450|Drug metabolism - other enzymes
TraesCS1B01G198100	116.091	65.6276	166.554	2.53581	1.34245	6.22e-06	7.59e-05	Up	5.30384	3.70888	4.20242	1.75295	1.68572	1.98759		uncharacterized protein LOC109734420
TraesCS1B01G198900	51.2606	25.1742	77.347	3.08474	1.62515	0.000842847	0.00583544	Up	2.54466	1.97223	3.2682	1.07015	1.14345	0.379469	PME31; Synonyms=ARATH31; At3g29090; MXE2.5	pectinesterase 31	GO:0005618,GO:0045330,GO:0030599,GO:0042545,GO:0050829,GO:0045490,GO:0045488	cell wall|aspartyl esterase activity|pectinesterase activity|cell wall modification|defense response to Gram-negative bacterium|pectin catabolic process|pectin metabolic process	ko00040	Pentose and glucuronate interconversions
TraesCS1B01G201800	71.6703	6.3441	136.996	21.8069	4.44671	8.79e-15	3.68e-13	Up	14.4327	18.2401	8.19617	0.95299	0.916445	0.0957456	SAUR32 {ECO:0000303|PubMed:12036261}; Synonyms=AAM1 {ECO:0000303|Ref.6}; At2g46690 {ECO:0000312|Araport:AT2G46690}		GO:0005737,GO:0005634,GO:0009734,GO:0007275,GO:0040008,GO:1900140	cytoplasm|nucleus|auxin-activated signaling pathway|multicellular organism development|regulation of growth|regulation of seedling development	ko04075	Plant hormone signal transduction
TraesCS1B01G202400	325.365	138.653	512.077	3.69389	1.88514	9.02e-18	4.93e-16	Up	11.8285	9.31101	9.83362	2.82609	3.28492	2.6283	CYP84A1; Synonyms=FAH1; At4g36220; F23E13.110	cytochrome P450 84A1-like	GO:0005783,GO:0016021,GO:0016020,GO:0020037,GO:0005506,GO:0004497,GO:0016709,GO:0009809,GO:0009699,GO:0010224	endoplasmic reticulum|integral component of membrane|membrane|heme binding|iron ion binding|monooxygenase activity|oxidoreductase activity, acting on paired donors, with incorporation or reduction of molecular oxygen, NAD(P)H as one donor, and incorporation of one atom of oxygen|lignin biosynthetic process|phenylpropanoid biosynthetic process|response to UV-B	ko00940	Phenylpropanoid biosynthesis
TraesCS1B01G203200	42.0908	67.2304	16.9513	0.253887	-1.97774	9.75e-05	0.000891029	Down	0.440338	0.372785	0.811182	1.30885	2.86058	2.51042	At1g33260 {ECO:0000312|Araport:AT1G33260}; T16O9.6 {ECO:0000312|EMBL:AAG51288.1}	probable receptor-like protein kinase At4g10390
TraesCS1B01G204700	12.4814	3.48531	21.4775	6.1995	2.63215	0.00994069	0.0449429	Up	0.325861	0.157393	0.186298	0.0888118	0	0.0198284	TWN2 {ECO:0000303|PubMed:9207094}; At1g14610; T5E21.11	At1g14610	GO:0009507,GO:0005829,GO:0005739,GO:0002161,GO:0005524,GO:0004832,GO:0009793,GO:0006438	chloroplast|cytosol|mitochondrion|aminoacyl-tRNA editing activity|ATP binding|valine-tRNA ligase activity|embryo development ending in seed dormancy|valyl-tRNA aminoacylation	ko00970	Aminoacyl-tRNA biosynthesis
TraesCS1B01G206900	71.4021	27.4263	115.378	4.19412	2.06837	6.55e-06	7.96e-05	Up	4.6958	3.0795	4.97949	0.41585	1.07381	1.70601	BOU; At5g46800; MZA15.23		GO:0009507,GO:0016021,GO:0005743,GO:0005739,GO:0009536,GO:0006839	chloroplast|integral component of membrane|mitochondrial inner membrane|mitochondrion|plastid|mitochondrial transport
TraesCS1B01G207700	138.642	75.5513	201.733	2.67342	1.41869	0.000153747	0.00132756	Up	9.22137	6.40828	10.0418	4.94668	1.87552	2.96589		uncharacterized protein LOC109750778
TraesCS1B01G209700	450.568	609.36	291.776	0.478941	-1.06208	5.62e-06	6.93e-05	Down	7.45804	11.5354	12.0567	20.3173	19.4596	27.5971	SNL6 {ECO:0000303|PubMed:20862311}; Os01g0639200 {ECO:0000312|EMBL:BAF05588.1}, LOC_Os01g45200 {ECO:0000305}; P0004A09.22 {ECO:0000312|EMBL:BAD68587.1}, P0004A09.23 {ECO:0000312|EMBL:BAD68588.1}, P0696E01.43 {ECO:0000312|EMBL:BAD68953.1}, P0696E01.44 {ECO:0000312|EMBL:BAD68954.1}	hypothetical protein SORBI_3001G285400	GO:0003854,GO:0006952,GO:0009809,GO:0006694	3-beta-hydroxy-delta5-steroid dehydrogenase activity|defense response|lignin biosynthetic process|steroid biosynthetic process
TraesCS1B01G213400	1191.24	661.857	1720.63	2.59996	1.37849	3.81e-14	1.51e-12	Up	57.9769	40.3197	59.2818	20.6421	19.9365	22.2119		uncharacterized protein LOC109772394
TraesCS1B01G217600	240.571	45.2101	435.932	9.62086	3.26617	1.77e-28	1.97e-26	Up	15.7325	9.81397	13.171	1.2306	1.04594	1.91075	SSL5 {ECO:0000303|PubMed:10777701}; Synonyms=YLS2 {ECO:0000303|PubMed:11230571}; At3g51430 {ECO:0000312|Araport:AT3G51430}; F26O13.70 {ECO:0000312|EMBL:CAB63007.1}	protein STRICTOSIDINE SYNTHASE-LIKE 7-like	GO:0005783,GO:0016020,GO:0005773,GO:0016788,GO:0009058,GO:0009723,GO:0009620,GO:0009753,GO:0009751,GO:0009615	endoplasmic reticulum|membrane|vacuole|hydrolase activity, acting on ester bonds|biosynthetic process|response to ethylene|response to fungus|response to jasmonic acid|response to salicylic acid|response to virus
TraesCS1B01G217900	47.2467	83.3542	11.1392	0.133639	-2.90359	6.52e-10	1.56e-08	Down	0.292994	0.439717	0.404811	2.73389	3.57414	2.55282	tetA	uncharacterized protein LOC109766959 isoform X2	GO:0016021,GO:0005886,GO:0015297,GO:0015992,GO:0046677	integral component of membrane|plasma membrane|antiporter activity|proton transport|response to antibiotic
TraesCS1B01G218300	16.9196	6.59327	27.2459	4.14791	2.05239	0.00493723	0.0255667	Up	0.965915	0.676487	0.800725	0.339306	0.12085	0.14204	Smt2-1; Os03g0136200, LOC_Os03g04340	24-methylenesterol C-methyltransferase 2-like	GO:0005737,GO:0016021,GO:0030797,GO:0008757,GO:0032259,GO:0016126	cytoplasm|integral component of membrane|24-methylenesterol C-methyltransferase activity|S-adenosylmethionine-dependent methyltransferase activity|methylation|sterol biosynthetic process	ko00100	Steroid biosynthesis
TraesCS1B01G223300	886.559	440.816	1332.3	3.02174	1.59538	3.97e-15	1.72e-13	Up	27.7885	24.4506	20.5491	9.12114	7.48978	8.48572	POX2; Synonyms=PRODH2; At5g38710; MKD10.10	predicted protein	GO:0005739,GO:0071949,GO:0004657,GO:0006562,GO:0010133,GO:0006970,GO:0009414	mitochondrion|FAD binding|proline dehydrogenase activity|proline catabolic process|proline catabolic process to glutamate|response to osmotic stress|response to water deprivation	ko00330	Arginine and proline metabolism
TraesCS1B01G225300	185.13	37.9234	332.337	8.78243	3.13462	2.5e-18	1.43e-16	Up	6.45206	5.11124	4.73806	0.589905	1.02841	0.327528	PGSIP7; At4g16600; dl4325w, FCAALL.404	putative glucuronosyltransferase PGSIP8	GO:0016021,GO:0046872,GO:0016757	integral component of membrane|metal ion binding|transferase activity, transferring glycosyl groups
TraesCS1B01G229400	384.585	573.458	195.712	0.341367	-1.5506	4.71e-06	5.92e-05	Down	2.56263	8.81998	7.30154	16.9838	20.8084	19.1435	SAPK3; Synonyms=REK; Os10g0564500, LOC_Os10g41490; OSJNBa0027P10.6	serine/threonine-protein kinase SAPK3	GO:0005737,GO:0005634,GO:0005524,GO:0004674,GO:0009738,GO:0035556,GO:0006468	cytoplasm|nucleus|ATP binding|protein serine/threonine kinase activity|abscisic acid-activated signaling pathway|intracellular signal transduction|protein phosphorylation	ko04016,ko04075	MAPK signaling pathway - plant|Plant hormone signal transduction
TraesCS1B01G230200	20.9425	4.59576	37.2892	8.06772	3.01216	0.000141736	0.00123643	Up	2.21758	0.644143	0.823623	0.157054	0.0671252	0.252464		uncharacterized protein LOC109755278
TraesCS1B01G231500	47.5784	13.2933	81.8634	6.16054	2.62306	1.19e-06	1.69e-05	Up	2.73613	3.10254	4.66241	0.800957	0.171165	0.764475	ERF5; Synonyms=ERF-4, ERF4	ethylene-responsive transcription factor 5-like	GO:0005634,GO:0003677,GO:0003700,GO:0006952,GO:0009873,GO:0006351	nucleus|DNA binding|transcription factor activity, sequence-specific DNA binding|defense response|ethylene-activated signaling pathway|transcription, DNA-templated
TraesCS1B01G232100	6.46762	0	12.9352	75.5444	6.23925	0.000101027	0.000919616	Up	0.19533	0.325716	0.259879	0	0	0	At4g16820; dl4435w, FCAALL.42	phospholipase A1-Ibeta2, chloroplastic-like	GO:0009507,GO:0047714,GO:0008970,GO:0004806,GO:0016042	chloroplast|galactolipase activity|phosphatidylcholine 1-acylhydrolase activity|triglyceride lipase activity|lipid catabolic process
TraesCS1B01G233200	133.199	49.2475	217.151	4.39992	2.13748	4.12e-11	1.15e-09	Up	2.13864	2.32162	1.98958	0.291114	0.632146	0.622696	At1g09620 {ECO:0000312|Araport:AT1G09620}	Aminoacyl-tRNA synthetase, class Ia	GO:0009507,GO:0005829,GO:0009506,GO:0002161,GO:0005524,GO:0004823,GO:0006429	chloroplast|cytosol|plasmodesma|aminoacyl-tRNA editing activity|ATP binding|leucine-tRNA ligase activity|leucyl-tRNA aminoacylation	ko00970	Aminoacyl-tRNA biosynthesis
TraesCS1B01G233300	19.2837	33.2721	5.29534	0.158425	-2.65812	0.00113075	0.00748449	Down	0.424629	0.0424847	0.156449	0.857691	2.23134	1.04904	ERF043; At4g32800; T16I18.10		GO:0005634,GO:0043565,GO:0003700,GO:0044212,GO:0009873,GO:0006351	nucleus|sequence-specific DNA binding|transcription factor activity, sequence-specific DNA binding|transcription regulatory region DNA binding|ethylene-activated signaling pathway|transcription, DNA-templated
TraesCS1B01G233600	107.542	37.9634	177.12	4.66254	2.22112	4.58e-07	7.04e-06	Up	3.04696	7.31646	2.51367	1.0936	0.919898	0.888334	GHD7 {ECO:0000312|EMBL:BAJ53926.1}; Os07g0261200 {ECO:0000312|EMBL:BAT00895.1}, LOC_Os07g15770 {ECO:0000305}; P0046D03.119 {ECO:0000312|EMBL:BAC07164.1}	transcription factor GHD7-like	GO:0005634,GO:0003677,GO:0009908,GO:0006355,GO:0006351	nucleus|DNA binding|flower development|regulation of transcription, DNA-templated|transcription, DNA-templated
TraesCS1B01G234900	34.9824	14.4493	55.5155	3.84527	1.94308	0.000808785	0.00562584	Up	2.90306	3.71137	1.58458	0.897035	0.958484	0.379469		uncharacterized protein LOC109741654 isoform X2
TraesCS1B01G238900	18.6431	33.1282	4.15808	0.128898	-2.9557	0.00195702	0.0119043	Down	0	0.099371	0.503155	0.61056	2.84253	1.4021	SUD1; Synonyms=CER9; At4g34100; F28A23.140	PREDICTED: uncharacterized protein LOC100839394	GO:0030176,GO:0016874,GO:1904264,GO:0004842,GO:0008270,GO:0042335,GO:0010143,GO:0030433,GO:0008299,GO:1900490,GO:0009414,GO:0010345,GO:0010025	integral component of endoplasmic reticulum membrane|ligase activity|ubiquitin protein ligase activity involved in ERAD pathway|ubiquitin-protein transferase activity|zinc ion binding|cuticle development|cutin biosynthetic process|ER-associated ubiquitin-dependent protein catabolic process|isoprenoid biosynthetic process|positive regulation of hydroxymethylglutaryl-CoA reductase (NADPH) activity|…
TraesCS1B01G240400	173.839	109.966	237.711	2.1576	1.10943	0.000309362	0.00245067	Up	6.77975	9.85102	5.74266	2.81243	3.54856	4.56907	NDT1; Synonyms=NADT1; At2g47490; T30B22.21	nicotinamide adenine dinucleotide transporter 1, chloroplastic-like	GO:0031969,GO:0016021,GO:0005739,GO:0015297,GO:0051724,GO:0043132	chloroplast membrane|integral component of membrane|mitochondrion|antiporter activity|NAD transporter activity|NAD transport
TraesCS1B01G240900	89.9304	58.8094	121.051	2.05429	1.03864	0.00261822	0.0151585	Up	2.89073	2.35412	2.29109	1.18076	0.946234	1.70035	FACE2; Synonyms=RCE1; At2g36305; F2H17	CAAX prenyl protease 2	GO:0005783,GO:0030176,GO:0004197,GO:0004175,GO:0004222,GO:0071586,GO:0016485	endoplasmic reticulum|integral component of endoplasmic reticulum membrane|cysteine-type endopeptidase activity|endopeptidase activity|metalloendopeptidase activity|CAAX-box protein processing|protein processing	ko00900	Terpenoid backbone biosynthesis
TraesCS1B01G242200	76.2861	102.089	50.4834	0.492841	-1.02081	0.00735178	0.0353337	Down	1.3788	2.10374	1.33349	2.5428	3.20217	4.53158	Os05g0358500, LOC_Os05g29030; OJ1045_C06.13, OSJNBa0009L15.3	probable protein phosphatase 2C 48 isoform X1	GO:0046872,GO:0004722	metal ion binding|protein serine/threonine phosphatase activity
TraesCS1B01G243000	40.7513	13.763	67.7396	4.93966	2.30441	3.7e-05	0.000376198	Up	0.811849	1.35378	1.80235	0.201093	0.488337	0.146935	PME41; Synonyms=ARATH41; At4g02330; T14P8.14		GO:0071944,GO:0005618,GO:0005576,GO:0045330,GO:0030599,GO:0046910,GO:0042545,GO:0045490,GO:0009741,GO:0009409,GO:0009620	cell periphery|cell wall|extracellular region|aspartyl esterase activity|pectinesterase activity|pectinesterase inhibitor activity|cell wall modification|pectin catabolic process|response to brassinosteroid|response to cold|response to fungus	ko00040	Pentose and glucuronate interconversions
TraesCS1B01G243700	92.7675	46.6889	138.846	2.96992	1.57042	0.000914723	0.00624831	Up	4.6131	3.55516	3.87585	0.383224	2.22287	1.70509	CSE; At1g52760; F14G24.3	predicted protein	GO:0005783,GO:0005794,GO:0005886,GO:0009506,GO:0003846,GO:0090430,GO:0016787,GO:0004622,GO:0009809,GO:0006629,GO:0046686,GO:0042542,GO:0006979,GO:0010043	endoplasmic reticulum|Golgi apparatus|plasma membrane|plasmodesma|2-acylglycerol O-acyltransferase activity|caffeoyl-CoA: alcohol caffeoyl transferase activity|hydrolase activity|lysophospholipase activity|lignin biosynthetic process|lipid metabolic process|response to cadmium ion|response to hydrogen peroxide|response to oxidative stress|response to zinc ion	ko00561	Glycerolipid metabolism
TraesCS1B01G243800	2651.11	1377.53	3924.68	2.84959	1.51075	9.08e-22	6.68e-20	Up	97.1445	81.1011	112.409	34.8265	38.0314	32.7255	UXS2; Synonyms=AUD1, D18; At3g62830; F26K9_260	UDP-glucuronic acid decarboxylase 2-like	GO:0005768,GO:0005794,GO:0032580,GO:0000139,GO:0016021,GO:0016020,GO:0005886,GO:0005802,GO:0008460,GO:0048040,GO:0042732,GO:0019305,GO:0033320	endosome|Golgi apparatus|Golgi cisterna membrane|Golgi membrane|integral component of membrane|membrane|plasma membrane|trans-Golgi network|dTDP-glucose 4,6-dehydratase activity|UDP-glucuronate decarboxylase activity|D-xylose metabolic process|dTDP-rhamnose biosynthetic process|UDP-D-xylose biosynthetic process	ko00520	Amino sugar and nucleotide sugar metabolism
TraesCS1B01G243900	153.21	66.8406	239.579	3.59101	1.84439	6.24e-10	1.5e-08	Up	1.33062	1.658	2.51891	0.552013	0.536206	0.489776	CERBERUS {ECO:0000312|EMBL:BAH86605.1}	Transducin/WD40 repeat-like superfamily protein	GO:0004842,GO:0009877	ubiquitin-protein transferase activity|nodulation
TraesCS1B01G244600	4.29676	8.59352	0	0.0224016	-5.48026	0.00205572	0.0124007	Down	0	0	0	0.457435	0.733156	0.995754	At3g47570; F1P2.120	probable LRR receptor-like serine/threonine-protein kinase At3g47570			ko04016	MAPK signaling pathway - plant
TraesCS1B01G245700	12.1474	0.92398	23.3707	25.1816	4.6543	0.000104483	0.000946987	Up	2.65353	0.589976	1.56153	0	0.138331	0.0650347	RH1 {ECO:0000303|PubMed:22353606}; Os05g0368000 {ECO:0000312|EMBL:BAF17255.2}, LOC_Os05g30500 {ECO:0000305}; OJ1393_A07.9 {ECO:0000312|EMBL:AAT38018.1}	NRR repressor homolog 1-like	GO:0005634,GO:0006952,GO:0010112	nucleus|defense response|regulation of systemic acquired resistance
TraesCS1B01G248400	137.56	11.3015	263.82	23.1536	4.53317	1.86e-29	2.17e-27	Up	4.15917	4.63303	3.52077	0.162666	0.0790039	0.311999	THRRS {ECO:0000303|Ref.1}; At5g26830; F2P16.7	PREDICTED: threonine--tRNA ligase, mitochondrial 1	GO:0005618,GO:0009507,GO:0005737,GO:0005829,GO:0016020,GO:0005739,GO:0005886,GO:0005524,GO:0046872,GO:0003723,GO:0004829,GO:0006435	cell wall|chloroplast|cytoplasm|cytosol|membrane|mitochondrion|plasma membrane|ATP binding|metal ion binding|RNA binding|threonine-tRNA ligase activity|threonyl-tRNA aminoacylation	ko00970	Aminoacyl-tRNA biosynthesis
TraesCS1B01G249000	3743.98	2416.56	5071.39	2.09843	1.06931	0.000567202	0.00414721	Up	157.395	222.09	109.174	95.8566	45.3353	102.448		lichenase-2	GO:0042972,GO:0005975	licheninase activity|carbohydrate metabolic process
TraesCS1B01G249800	415.292	233.91	596.673	2.5491	1.34999	2.62e-10	6.61e-09	Up	28.1677	26.2195	29.3271	8.17199	12.3661	13.8465	Sec11c; Synonyms=Sec11l3, Spc21	signal peptidase complex catalytic subunit SEC11A-like	GO:0016021,GO:0031090,GO:0005787,GO:0008233,GO:0008236,GO:0006465	integral component of membrane|organelle membrane|signal peptidase complex|peptidase activity|serine-type peptidase activity|signal peptide processing	ko03060	Protein export
TraesCS1B01G250600	2763.8	890.457	4637.15	5.20725	2.38052	1.1e-60	4.69e-58	Up	152.874	139.502	153.225	29.3936	27.4287	32.1165	yrpB; BSU26800		GO:0018580	nitronate monooxygenase activity
TraesCS1B01G251400	10.0652	0	20.1305	117.799	6.88018	3.77e-06	4.84e-05	Up	0.472572	0.945628	1.26231	0	0	0	AGD11; At3g07940; F17A17.28		GO:0005096,GO:0046872	GTPase activator activity|metal ion binding	ko04144	Endocytosis
TraesCS1B01G251600	131.824	29.135	234.513	8.0485	3.00872	7.5e-23	6.03e-21	Up	4.8209	4.09571	4.67016	0.656955	0.448473	0.641699	CYP94A1; Synonyms=VAGH111	cytochrome P450 94A2-like	GO:0005789,GO:0016021,GO:0020037,GO:0005506,GO:0004497,GO:0016705	endoplasmic reticulum membrane|integral component of membrane|heme binding|iron ion binding|monooxygenase activity|oxidoreductase activity, acting on paired donors, with incorporation or reduction of molecular oxygen
TraesCS1B01G254900	4.9381	0	9.8762	57.638	5.84895	0.000678034	0.0048395	Up	0.143598	0.0773614	0.0813946	0	0	0	ESP3 {ECO:0000303|PubMed:17008405}; Synonyms=EMB2733 {ECO:0000303|PubMed:15266054}; At1g32490 {ECO:0000312|Araport:AT1G32490}; F5D14.27 {ECO:0000312|EMBL:AAF81347.1}	RecName: Full=Pre-mRNA-splicing factor ATP-dependent RNA helicase DEAH1; AltName: Full=DEAH RNA helicase homolog PRP2; AltName: Full=Protein EMBRYO DEFECTIVE 2733; AltName: Full=Protein ENHANCED SILENCING PHENOTYPE 3			ko03040	Spliceosome
TraesCS1B01G255700	77.7878	124.068	31.5077	0.253368	-1.98069	1.14e-07	1.94e-06	Down	1.06267	0.759442	0.838986	2.53308	3.9032	4.58091	MAKR1; At5g26230; F9D12.20		GO:0005829,GO:0005886,GO:0009536,GO:0019210,GO:0004860,GO:0009742,GO:0006629,GO:0009741	cytosol|plasma membrane|plastid|kinase inhibitor activity|protein kinase inhibitor activity|brassinosteroid mediated signaling pathway|lipid metabolic process|response to brassinosteroid
TraesCS1B01G257300	1271.96	494.659	2049.25	4.14238	2.05046	5.09e-31	6.48e-29	Up	48.1102	37.8132	55.4035	10.0761	11.8522	13.5122	At4g24830; F6I7.40	argininosuccinate synthase, chloroplastic	GO:0009507,GO:0009570,GO:0005737,GO:0009536,GO:0004055,GO:0005524,GO:0006526,GO:0000053,GO:0000050	chloroplast|chloroplast stroma|cytoplasm|plastid|argininosuccinate synthase activity|ATP binding|arginine biosynthetic process|argininosuccinate metabolic process|urea cycle	ko00220,ko00250	Arginine biosynthesis|Alanine, aspartate and glutamate metabolism
TraesCS1B01G258100	30.106	12.4533	47.7588	3.85134	1.94536	0.000444694	0.00335627	Up	0.48668	0.394807	0.896551	0.173271	0.160455	0.139266		unknown protein
TraesCS1B01G258400	73.1556	18.7703	127.541	6.82152	2.77009	6.15e-13	2.12e-11	Up	3.99452	4.3736	5.06773	0.794261	0.777947	0.46549		predicted protein
TraesCS1B01G258500	90.8877	48.7109	133.064	2.72981	1.4488	3.19e-05	0.000330254	Up	4.33312	2.47318	4.01797	1.12372	1.30986	1.69349
TraesCS1B01G259400	4.88458	0	9.76915	57.0641	5.83451	0.000638142	0.00459189	Up	0.555147	0.555432	0.568156	0	0	0	Os07g0442900, LOC_Os07g26110; B1157F01.19, OsJ_023119	CASP-like protein 1D1	GO:0016021,GO:0005886	integral component of membrane|plasma membrane
TraesCS1B01G260600	10.523	0	21.046	122.881	6.94111	2.14e-06	2.89e-05	Up	0.485434	0.901983	0.638755	0	0	0	Cht2; Synonyms=RC7; Os05g0399300, LOC_Os05g33130; OsJ_18467	chitinase 2-like	GO:0005622,GO:0008061,GO:0004568,GO:0006040,GO:0016998,GO:0006032,GO:0050832,GO:0000272	intracellular|chitin binding|chitinase activity|amino sugar metabolic process|cell wall macromolecule catabolic process|chitin catabolic process|defense response to fungus|polysaccharide catabolic process	ko04016,ko00520	MAPK signaling pathway - plant|Amino sugar and nucleotide sugar metabolism
TraesCS1B01G260700	18.8951	0.965298	36.8249	39.2257	5.29373	6.52e-07	9.76e-06	Up	1.38696	1.07544	1.08588	0.0913517	0	0	Cht2; Synonyms=RC7; Os05g0399300, LOC_Os05g33130; OsJ_18467	chitinase 2-like	GO:0005622,GO:0008061,GO:0004568,GO:0006040,GO:0016998,GO:0006032,GO:0050832,GO:0000272	intracellular|chitin binding|chitinase activity|amino sugar metabolic process|cell wall macromolecule catabolic process|chitin catabolic process|defense response to fungus|polysaccharide catabolic process	ko04016,ko00520	MAPK signaling pathway - plant|Amino sugar and nucleotide sugar metabolism
TraesCS1B01G262300	126.226	81.6658	170.786	2.08888	1.06273	0.00221404	0.0131986	Up	2.56031	1.50551	1.23085	0.926997	0.853514	0.871893	RPP13L4; Synonyms=ZAR1 {ECO:0000303|PubMed:20368970}; At3g50950; F18B3.230	hypothetical protein OsI_16427
TraesCS1B01G262500	12.738	0	25.4761	148.809	7.21732	2.89e-07	4.61e-06	Up	0.383435	0.400311	0.399244	0	0	0		hypothetical protein TRIUR3_14463
TraesCS1B01G263100	747.564	117.802	1377.33	11.6717	3.54495	2e-30	2.47e-28	Up	42.9815	27.1629	32.9048	1.58161	2.825	4.90938	BG; Synonyms=G7S	basic 7S globulin-like	GO:0004190,GO:0042802,GO:0045735,GO:0030163,GO:0006508	aspartic-type endopeptidase activity|identical protein binding|nutrient reservoir activity|protein catabolic process|proteolysis
TraesCS1B01G264600	8.08614	0	16.1723	94.5724	6.56335	2.89e-05	0.000301528	Up	0.317159	0.0906633	0.27822	0	0	0		vacuolar proton-pumping PPase	GO:0016021,GO:0005774,GO:0009678,GO:0004427,GO:0046872,GO:0015992	integral component of membrane|vacuolar membrane|hydrogen-translocating pyrophosphatase activity|inorganic diphosphatase activity|metal ion binding|proton transport	ko00190	Oxidative phosphorylation
TraesCS1B01G266000	3.30755	0	6.6151	38.7976	5.27789	0.00929871	0.0426096	Up	0.139521	0.0232654	0.278441	0	0	0	At2g30780; T11J7.17	hypothetical protein BRADI_2g25590
TraesCS1B01G267600	36.1544	7.12144	65.1873	9.13614	3.19158	2.73e-08	5.16e-07	Up	2.78263	1.67043	1.44737	0.258745	0.153594	0.259957	CXE17; At5g16080; F1N13.220	probable carboxylesterase 15	GO:0052689,GO:0008152	carboxylic ester hydrolase activity|metabolic process
TraesCS1B01G267700	70.6184	17.0247	124.212	7.29367	2.86665	1.32e-12	4.42e-11	Up	2.5869	2.34066	2.88004	0.217304	0.548812	0.357254	AATP1; Synonyms=ASD {ECO:0000303|PubMed:21359673}; At5g40010 {ECO:0000312|EMBL:AED94501.1}; MYH19.21 {ECO:0000312|EMBL:BAB10225.1}	AAA-ATPase ASD, mitochondrial-like	GO:0005783,GO:0016021,GO:0031966,GO:0005739,GO:0005524,GO:0016887,GO:0010154,GO:0009737,GO:0009409,GO:0009651,GO:0009414,GO:0010431	endoplasmic reticulum|integral component of membrane|mitochondrial membrane|mitochondrion|ATP binding|ATPase activity|fruit development|response to abscisic acid|response to cold|response to salt stress|response to water deprivation|seed maturation
TraesCS1B01G267800	895.079	565.327	1224.83	2.16579	1.11489	7.39e-11	2.01e-09	Up	22.6511	18.7362	19.6917	8.92314	9.50076	11.0046	POMGNT2; Synonyms=AGO61, GTDC2	glycosyltransferase	GO:0005783,GO:0005789,GO:0016021,GO:0008375,GO:0001764,GO:0006493,GO:0035269	endoplasmic reticulum|endoplasmic reticulum membrane|integral component of membrane|acetylglucosaminyltransferase activity|neuron migration|protein O-linked glycosylation|protein O-linked mannosylation
TraesCS1B01G270300	49.1842	9.63432	88.7341	9.22196	3.20507	3.41e-11	9.68e-10	Up	1.29913	0.926447	1.19661	0.16992	0.0778114	0.134134	At2g19130; T20K24.15
TraesCS1B01G273700	7.3165	0	14.633	85.4852	6.4176	8.41e-05	0.000780981	Up	0.257577	1.4174	0.949007	0	0	0	ERF019; At1g22810; T22J18.2	ethylene-responsive transcription factor ERF019-like	GO:0005737,GO:0005634,GO:0003677,GO:0003700,GO:0009873,GO:0006351	cytoplasm|nucleus|DNA binding|transcription factor activity, sequence-specific DNA binding|ethylene-activated signaling pathway|transcription, DNA-templated
TraesCS1B01G273800	194.326	297.169	91.484	0.308873	-1.69492	1.25e-09	2.88e-08	Down	0.695077	0.904064	1.38716	2.7367	3.64162	3.649	WDL7 {ECO:0000303|PubMed:23653471}; At1g70950 {ECO:0000312|Araport:AT1G70950}; F15H11.15 {ECO:0000312|EMBL:AAD55508.1}		GO:0005737,GO:0005874	cytoplasm|microtubule
TraesCS1B01G273900	668.95	442.682	895.218	2.02238	1.01605	7.1e-06	8.56e-05	Up	91.7021	60.8918	105.677	33.4048	47.2693	52.1562		predicted protein			ko04115,ko04210,ko04214,ko04215,ko02020	p53 signaling pathway|Apoptosis|Apoptosis - fly|Apoptosis - multiple species|Two-component system
TraesCS1B01G275100	76.7208	21.8311	131.611	6.03469	2.59328	9.18e-08	1.58e-06	Up	1.80164	2.69474	2.16234	0.191782	0.751371	0.224794	At1g11050; T19D16.6	probable receptor-like protein kinase At1g11050
TraesCS1B01G276500	6266.19	1148.94	11383.4	9.90715	3.30847	1.48e-08	2.91e-07	Up	1489.97	1154.47	1495.94	105.21	67.0838	265.177		hypothetical protein TRIUR3_06540
TraesCS1B01G276800	1944.11	713.742	3174.48	4.44611	2.15254	4.76e-18	2.66e-16	Up	176.338	168.31	187.611	31.8269	29.6082	63.7931		uncharacterized protein LOC109755131
TraesCS1B01G276900	2013.49	913.927	3113.06	3.40555	1.76789	5.86e-09	1.23e-07	Up	370.951	347.03	427.917	93.4402	62.0299	195.54		wali6 gene
TraesCS1B01G277000	449.75	79.3975	820.102	10.3076	3.36564	1.75e-37	3e-35	Up	17.9022	18.8796	25.0067	1.25113	2.06831	2.94088	Os05g0574100, LOC_Os05g49840; OJ1268_B08.4, OJ1735_C10.22		GO:0005737,GO:0008970,GO:0016042	cytoplasm|phosphatidylcholine 1-acylhydrolase activity|lipid catabolic process
TraesCS1B01G277500	90.6799	143.365	37.9949	0.263548	-1.92386	1.13e-05	0.000130036	Down	1.05868	0.538903	0.342154	1.7616	2.71884	3.31028	GUX1; Synonyms=PGSIP1; At3g18660; MVE11.2	uncharacterized protein LOC100286027 isoform X1	GO:0005794,GO:0000139,GO:0016021,GO:0015020,GO:0080116,GO:0046872,GO:0071555,GO:0010417,GO:0009834,GO:0045492	Golgi apparatus|Golgi membrane|integral component of membrane|glucuronosyltransferase activity|glucuronoxylan glucuronosyltransferase activity|metal ion binding|cell wall organization|glucuronoxylan biosynthetic process|plant-type secondary cell wall biogenesis|xylan biosynthetic process
TraesCS1B01G277600	4.94427	0.616473	9.27206	15.0114	3.90799	0.0103611	0.046388	Up	0.613244	0.409039	0.753136	0.0598389	0	0.0601193		uncharacterized protein LOC109772901
TraesCS1B01G278400	14.0158	25.486	2.54554	0.0979682	-3.35154	0.000874924	0.00601545	Down	0	0.0852784	0.0130848	0.461594	0.213282	0.363485	Os05g0428100, LOC_Os05g35360; OsJ_017861, OSJNBa0044P19.21, P0636F09.15	putative beta-galactosidase	GO:0048046,GO:0005618,GO:0005773,GO:0004565,GO:0030246,GO:0005975	apoplast|cell wall|vacuole|beta-galactosidase activity|carbohydrate binding|carbohydrate metabolic process
TraesCS1B01G278600	1030.68	1389.45	671.921	0.483541	-1.04829	3.03e-09	6.63e-08	Down	6.96961	9.34271	9.04981	15.7593	18.3882	20.5497	Os05g0428700, LOC_Os05g35410; OsJ_18626, OSJNBb0048I21.3, P0636F09.19	PREDICTED: potassium channel AKT2	GO:0005887,GO:0005249,GO:0042391	integral component of plasma membrane|voltage-gated potassium channel activity|regulation of membrane potential
TraesCS1B01G279100	19.8629	35.0915	4.63439	0.130701	-2.93566	0.000181335	0.00153493	Down	0.188421	0.188517	0.104131	0.463319	1.98023	1.46297	IRL	isoflavone reductase homolog IRL-like	GO:0005737,GO:0070402,GO:0016491,GO:0010438	cytoplasm|NADPH binding|oxidoreductase activity|cellular response to sulfur starvation
TraesCS1B01G279300	18.1836	3.00119	33.366	10.9823	3.45711	0.000292154	0.00233159	Up	0.760037	0.167294	0.490043	0.0266986	0	0.107295	FTIP1 {ECO:0000303|PubMed:22529749}; At5g06850 {ECO:0000312|Araport:AT5G06850}; MOJ9.2 {ECO:0000312|EMBL:BAB11143.1}	putative anthranilate phosphoribosyltransferase	GO:0005783,GO:0005789,GO:0016021,GO:0005886,GO:0009511,GO:0005509,GO:0005544,GO:0008565,GO:0016757,GO:0009908,GO:0009911,GO:0010228	endoplasmic reticulum|endoplasmic reticulum membrane|integral component of membrane|plasma membrane|plasmodesmatal endoplasmic reticulum|calcium ion binding|calcium-dependent phospholipid binding|protein transporter activity|transferase activity, transferring glycosyl groups|flower development|positive regulation of flower development|vegetative to reproductive phase transition of meristem
TraesCS1B01G280600	797.896	366.777	1229.01	3.35124	1.74469	2.27e-23	1.88e-21	Up	29.2485	24.1143	34.3327	8.47996	8.75006	9.89094		bifunctional aspartate aminotransferase and glutamate/aspartate-prephenate aminotransferase isoform X1	GO:0009507,GO:0033853,GO:0033854,GO:0042802,GO:0004069,GO:0080130,GO:0030170,GO:0009095,GO:0009094	chloroplast|aspartate-prephenate aminotransferase activity|glutamate-prephenate aminotransferase activity|identical protein binding|L-aspartate:2-oxoglutarate aminotransferase activity|L-phenylalanine:2-oxoglutarate aminotransferase activity|pyridoxal phosphate binding|aromatic amino acid family biosynthetic process, prephenate pathway|L-phenylalanine biosynthetic process	ko00350,ko00360,ko00400,ko00950,ko00960	Tyrosine metabolism|Phenylalanine metabolism|Phenylalanine, tyrosine and tryptophan biosynthesis|Isoquinoline alkaloid biosynthesis|Tropane, piperidine and pyridine alkaloid biosynthesis
TraesCS1B01G281200	1207.93	396.768	2019.1	5.08823	2.34716	1.79e-22	1.39e-20	Up	100.954	67.725	73.0644	18.8061	11.7655	18.7422
TraesCS1B01G282300	23.5022	6.30991	40.6946	6.47509	2.6949	0.000152458	0.00131869	Up	1.80861	1.41144	0.832944	0.254131	0.339424	0.0638304	ERF110; At5g50080; MPF21.9	ethylene-responsive transcription factor ERF110-like	GO:0005634,GO:0003677,GO:0003700,GO:0009873,GO:0045893,GO:0048510,GO:0006351	nucleus|DNA binding|transcription factor activity, sequence-specific DNA binding|ethylene-activated signaling pathway|positive regulation of transcription, DNA-templated|regulation of timing of transition from vegetative to reproductive phase|transcription, DNA-templated
TraesCS1B01G283300	313.568	62.8559	564.279	9.00085	3.17006	5.03e-25	4.57e-23	Up	30.1906	26.7478	27.9077	4.69556	3.1421	1.85844	IPP	soluble inorganic pyrophosphatase-like	GO:0005737,GO:0004427,GO:0000287,GO:0006796	cytoplasm|inorganic diphosphatase activity|magnesium ion binding|phosphate-containing compound metabolic process	ko00190	Oxidative phosphorylation
TraesCS1B01G283400	260.435	56.9405	463.929	8.16496	3.02945	3.54e-16	1.69e-14	Up	9.04442	6.23418	6.99526	1.59159	0.615462	0.578704	CRK25; At4g05200; C17L7.120, C6L9.3	predicted protein
TraesCS1B01G284200	385.03	244.236	525.825	2.15286	1.10626	9.46e-06	0.000110866	Up	16.0566	9.34963	12.4118	6.73307	5.18377	6.28631	PUB29; At3g18710; MVE11.7	U-box domain-containing protein 29-like
TraesCS1B01G285100	83.863	0.294707	167.431	502.181	8.97206	3.38e-13	1.2e-11	Up	9.02924	5.15569	7.09863	0	0	0.0402355	NAC090; At5g22380; MWD9.18	predicted protein	GO:0005634,GO:0003677,GO:0003700,GO:0006351	nucleus|DNA binding|transcription factor activity, sequence-specific DNA binding|transcription, DNA-templated
TraesCS1B01G285300	394.372	261.067	527.677	2.02246	1.01611	1.51e-07	2.51e-06	Up	7.52742	7.20178	8.37789	4.22801	4.06146	3.54216	SEC23; AEL272W	hypothetical protein OsI_20132	GO:0030127,GO:0005789,GO:0000139,GO:0005096,GO:0008270,GO:0006888,GO:0006886,GO:0016236,GO:0003400	COPII vesicle coat|endoplasmic reticulum membrane|Golgi membrane|GTPase activator activity|zinc ion binding|ER to Golgi vesicle-mediated transport|intracellular protein transport|macroautophagy|regulation of COPII vesicle coating
TraesCS1B01G285400	24.9735	0	49.9471	292.06	8.19012	4.05e-10	9.97e-09	Up	0.967166	1.36611	1.65068	0	0	0	At2g27500; F10A12.18	glucan endo-1,3-beta-glucosidase 14-like isoform X2	GO:0046658,GO:0005618,GO:0005737,GO:0005576,GO:0005634,GO:0042973,GO:0004553,GO:0030247,GO:0005975,GO:0071555,GO:0006952	anchored component of plasma membrane|cell wall|cytoplasm|extracellular region|nucleus|glucan endo-1,3-beta-D-glucosidase activity|hydrolase activity, hydrolyzing O-glycosyl compounds|polysaccharide binding|carbohydrate metabolic process|cell wall organization|defense response
TraesCS1B01G286200	119.112	185.159	53.065	0.286033	-1.80575	1.07e-08	2.14e-07	Down	2.01486	1.47832	1.45376	6.34053	6.77487	4.85916	SLC35F1; Synonyms=C6orf169	solute carrier family 35 member F2-like isoform X1	GO:0016021,GO:0006810	integral component of membrane|transport
TraesCS1B01G287800	189.835	93.1405	286.53	3.07073	1.61858	1.52e-08	2.99e-07	Up	6.14844	6.06276	5.45881	1.24755	2.2078	2.60472	At3g50280; F11C1.120	uncharacterized acetyltransferase At3g50280-like	GO:0016747	transferase activity, transferring acyl groups other than amino-acyl groups
TraesCS1B01G288500	10.3102	17.9558	2.66462	0.151048	-2.72692	0.0111072	0.0490258	Down	0.022935	0.0458935	0.105626	0.342405	0.753242	0.101179	PCMP-E39; At2g46050; T3F17.30	pentatricopeptide repeat-containing protein At2g46050, mitochondrial-like
TraesCS1B01G291500	216.3	36.8398	395.761	10.718	3.42196	7.88e-20	5.07e-18	Up	17.1638	11.2719	13.1977	0.464813	1.95114	1.70118	AKR4C10; At2g37790; T8P21.30	aldo-keto reductase family 4 member C10-like	GO:0005829,GO:0005634,GO:0016491	cytosol|nucleus|oxidoreductase activity	ko00010,ko00040,ko00561,ko00930	Glycolysis / Gluconeogenesis|Pentose and glucuronate interconversions|Glycerolipid metabolism|Caprolactam degradation
TraesCS1B01G292800	51.7842	87.4703	16.098	0.186547	-2.42239	2.1e-05	0.000226394	Down	0.564053	0.376228	1.96272	5.28375	3.46975	7.1333	NAKR2 {ECO:0000303|PubMed:21193571}; Synonyms=HPP03 {ECO:0000303|PubMed:23368984}; At2g37390 {ECO:0000312|Araport:AT2G37390}; F3G5.18 {ECO:0000312|EMBL:AAC98058.1}		GO:0005737,GO:0046914,GO:0046916,GO:0030001	cytoplasm|transition metal ion binding|cellular transition metal ion homeostasis|metal ion transport
TraesCS1B01G293100	50.8084	94.4773	7.13953	0.0753602	-3.73005	0.00418015	0.0223258	Down	0	0.269765	0.0827834	1.13657	2.98547	0.840564	LAC13; Os05g0458600, LOC_Os05g38420; OJ1362_D02.10		GO:0048046,GO:0005507,GO:0052716,GO:0046274	apoplast|copper ion binding|hydroquinone:oxygen oxidoreductase activity|lignin catabolic process
TraesCS1B01G295500	96.1226	51.0613	141.184	2.76661	1.46812	0.000207297	0.00172761	Up	9.56587	5.00723	10.5616	1.89156	4.51783	3.07421	COPZ1; Os05g0461000, LOC_Os05g38610; OJ1281_H05.11, OsJ_018059, OsJ_18819 {ECO:0000312|EMBL:EEE63990.1}	coatomer subunit zeta-1	GO:0030663,GO:0000139,GO:0015031,GO:0016192	COPI-coated vesicle membrane|Golgi membrane|protein transport|vesicle-mediated transport
TraesCS1B01G295700	285.462	151.378	419.546	2.77304	1.47147	1.02e-06	1.47e-05	Up	39.8114	18.7971	47.1352	12.6493	12.2566	14.3662	RPS15AA; At1g07770; F24B9.12; and Name=RPS15AF; OrderedLocusNames=At5g59850; ORFNames=MMN10.16, MMN10.8	PREDICTED: 40S ribosomal protein S15a-1	GO:0005618,GO:0005829,GO:0022626,GO:0022627,GO:0016020,GO:0005886,GO:0009506,GO:0005774,GO:0003735,GO:0006412	cell wall|cytosol|cytosolic ribosome|cytosolic small ribosomal subunit|membrane|plasma membrane|plasmodesma|vacuolar membrane|structural constituent of ribosome|translation	ko03010	Ribosome
TraesCS1B01G296700	11.1691	0.609344	21.7288	35.1632	5.13599	7.76e-05	0.000727763	Up	0.444653	0.857984	0.614347	0	0.0298031	0.0280231	MAKR4; At2g39370; F12L6.3	probable membrane-associated kinase regulator 4	GO:0005829,GO:0005886,GO:0009506,GO:0004860,GO:0009741	cytosol|plasma membrane|plasmodesma|protein kinase inhibitor activity|response to brassinosteroid
TraesCS1B01G296900	133.364	78.6644	188.064	2.38985	1.25692	0.000252913	0.00205789	Up	6.42285	3.22587	3.70045	1.75284	2.40117	1.69332	Gpr107; Synonyms=Kiaa1624	protein GPR107-like	GO:0030136,GO:0005769,GO:0005794,GO:0016021,GO:0032050,GO:0072583	clathrin-coated vesicle|early endosome|Golgi apparatus|integral component of membrane|clathrin heavy chain binding|clathrin-dependent endocytosis
TraesCS1B01G298500	59.2783	93.2521	25.3045	0.273619	-1.86976	1.71e-05	0.00018908	Down	0.146948	0.116071	0.292076	0.794676	0.609619	0.675569	ATR; Synonyms=RAD3; At5g40820; MHK7.5	Serine/threonine-protein kinase ATR	GO:0005634,GO:0009506,GO:0005524,GO:0016301,GO:0004674,GO:0006952,GO:0006281,GO:0006303,GO:0007126,GO:0032504,GO:0033044,GO:0031347,GO:0006282,GO:0032204,GO:0010044,GO:0010332,GO:0043247,GO:0007004	nucleus|plasmodesma|ATP binding|kinase activity|protein serine/threonine kinase activity|defense response|DNA repair|double-strand break repair via nonhomologous end joining|meiotic nuclear division|multicellular organism reproduction|regulation of chromosome organization|regulation of defense response|regulation of DNA repair|regulation of telomere maintenance|response to aluminum ion|response t…	ko04110,ko04115,ko04214,ko04218,ko03460	Cell cycle|p53 signaling pathway|Apoptosis - fly|Cellular senescence|Fanconi anemia pathway
TraesCS1B01G298800	11.7548	2.86025	20.6493	7.27091	2.86214	0.00563097	0.028462	Up	2.74808	0.889542	0.967824	0.283925	0.379219	0		uncharacterized protein LOC109759755
TraesCS1B01G299200	4.27497	0	8.54994	49.8601	5.63981	0.00202089	0.0122313	Up	0.721217	2.52555	0.996457	0	0	0		hypothetical protein TRIUR3_26517
TraesCS1B01G299600	23.6598	8.00702	39.3126	4.89621	2.29167	0.00248413	0.0145276	Up	1.15961	2.55245	1.32445	0.488816	0.0435251	0.532032		hypothetical protein TRIUR3_21122
TraesCS1B01G299700	31.6427	0	63.2853	369.093	8.52784	6.38e-11	1.75e-09	Up	4.29725	4.75546	2.27893	0	0	0	UCC1 {ECO:0000303|PubMed:9761472}; At2g32300 {ECO:0000312|Araport:AT2G32300}; T32F6 {ECO:0000305}	mavicyanin-like	GO:0031225,GO:0046658,GO:0009055,GO:0046872	anchored component of membrane|anchored component of plasma membrane|electron carrier activity|metal ion binding
TraesCS1B01G300600	137.524	80.8866	194.161	2.39859	1.26218	0.000482492	0.00360613	Up	4.27829	3.02821	5.09354	0.879342	2.02864	2.50984	naat-B {ECO:0000312|EMBL:BAA87054.1}	nicotianamine aminotransferase 2	GO:0033855,GO:0030170,GO:0009058,GO:0006520	nicotianamine aminotransferase activity|pyridoxal phosphate binding|biosynthetic process|cellular amino acid metabolic process	ko00270,ko00350,ko00360,ko00400,ko00401,ko00950,ko00960,ko00130	Cysteine and methionine metabolism|Tyrosine metabolism|Phenylalanine metabolism|Phenylalanine, tyrosine and tryptophan biosynthesis|Novobiocin biosynthesis|Isoquinoline alkaloid biosynthesis|Tropane, piperidine and pyridine alkaloid biosynthesis|Ubiquinone and other terpenoid-quinone biosynthesis
TraesCS1B01G301100	42.8272	63.4677	22.1866	0.352141	-1.50577	0.00366298	0.0200488	Down	0.558084	1.39593	2.44172	3.79835	4.51676	4.55475		uncharacterized protein LOC109762336	GO:0009507,GO:0005829,GO:0000788,GO:0005730,GO:0005886,GO:0009506,GO:0009579,GO:0005774,GO:0003677,GO:0042393,GO:0006334,GO:0009414	chloroplast|cytosol|nuclear nucleosome|nucleolus|plasma membrane|plasmodesma|thylakoid|vacuolar membrane|DNA binding|histone binding|nucleosome assembly|response to water deprivation
TraesCS1B01G304600	36.1995	9.38239	63.0166	6.73281	2.75121	0.000140158	0.00122446	Up	2.44162	2.39846	2.98497	0.779719	0	0.391687		uncharacterized protein LOC109752183
TraesCS1B01G305200	409.519	234.163	584.876	2.49922	1.32148	2.87e-08	5.41e-07	Up	10.354	9.41756	10.319	4.16554	5.36878	2.98003	At2g40270; T3G21, T7M7.19		GO:0016021,GO:0005886,GO:0005524,GO:0004675,GO:0007166,GO:0006468	integral component of membrane|plasma membrane|ATP binding|transmembrane receptor protein serine/threonine kinase activity|cell surface receptor signaling pathway|protein phosphorylation
TraesCS1B01G306100	161.56	98.8854	224.235	2.26344	1.17852	0.000113797	0.00102078	Up	4.22872	4.50802	2.6874	1.39465	1.95803	1.97143	POP4; Synonyms=RPP29	ribonuclease P protein subunit p29-like isoform X1	GO:0005655,GO:0000172,GO:0030677,GO:0004526,GO:0033204,GO:0006379,GO:0006364,GO:0008033	nucleolar ribonuclease P complex|ribonuclease MRP complex|ribonuclease P complex|ribonuclease P activity|ribonuclease P RNA binding|mRNA cleavage|rRNA processing|tRNA processing	ko03008,ko03013	Ribosome biogenesis in eukaryotes|RNA transport
TraesCS1B01G307800	7.26077	0	14.5215	85.0408	6.41008	6.83e-05	0.00064857	Up	0.580187	0.193495	0.819419	0	0	0		hypothetical protein SORBI_3009G171500
TraesCS1B01G308200	183.055	52.3745	313.736	5.98706	2.58185	2.27e-11	6.57e-10	Up	5.98934	5.19803	3.7838	1.18233	0.372517	1.03558	WRKY24 {ECO:0000303|PubMed:16919842}; OsI_04274 {ECO:0000312|EMBL:EAY76340.1}	predicted protein	GO:0005634,GO:0043565,GO:0003700,GO:0009738,GO:0009740,GO:0009788,GO:0009938,GO:0045893,GO:0009737,GO:0009753,GO:0006351	nucleus|sequence-specific DNA binding|transcription factor activity, sequence-specific DNA binding|abscisic acid-activated signaling pathway|gibberellic acid mediated signaling pathway|negative regulation of abscisic acid-activated signaling pathway|negative regulation of gibberellic acid mediated signaling pathway|positive regulation of transcription, DNA-templated|response to abscisic acid|resp…	ko04016	MAPK signaling pathway - plant
TraesCS1B01G308900	627.454	1012.46	242.444	0.239557	-2.06156	0.000550274	0.00404334	Down	2.50087	5.54399	8.78502	19.0128	14.7705	38.6364	At3g08860; T16O11.21		GO:0005739,GO:0008453,GO:0042802,GO:0030170,GO:0043562,GO:0009853	mitochondrion|alanine-glyoxylate transaminase activity|identical protein binding|pyridoxal phosphate binding|cellular response to nitrogen levels|photorespiration	ko00250,ko00260,ko00270,ko00280	Alanine, aspartate and glutamate metabolism|Glycine, serine and threonine metabolism|Cysteine and methionine metabolism|Valine, leucine and isoleucine degradation
TraesCS1B01G310100	392.015	248.278	535.753	2.15742	1.10931	3.68e-08	6.81e-07	Up	9.84461	7.78244	8.25214	4.25415	4.0568	4.16685	PUB16; At5g01830; T20L15_100	predicted protein
TraesCS1B01G310300	7.67796	0.294707	15.0612	45.0634	5.49388	0.00038713	0.00297789	Up	0.930141	0.651432	0.342697	0	0	0.0410338	EXPA4; Synonyms=EXP4; Os05g0477600, LOC_Os05g39990; OsJ_018161, OsJ_18926 {ECO:0000312|EMBL:EEE64095.1}, OSJNBa0018K15.5	expansin EXPA11
TraesCS1B01G310400	163.345	84.2373	242.452	2.87668	1.5244	0.000105264	0.000953008	Up	29.8575	15.5413	17.1348	9.7205	3.75306	9.02744	LTP10; At5g01870; T20L15.140	non-specific lipid-transfer protein 1-like isoform X2	GO:0016020,GO:0005886,GO:0008289,GO:0006869	membrane|plasma membrane|lipid binding|lipid transport
TraesCS1B01G311700	59.9413	83.1035	36.7791	0.442887	-1.17499	0.00174992	0.0108393	Down	0.888236	0.71589	0.931775	1.6251	2.43099	1.91572	At5g58300; MCK7.17		GO:0016021,GO:0005886,GO:0005524,GO:0004672	integral component of membrane|plasma membrane|ATP binding|protein kinase activity
TraesCS1B01G311900	9.21516	16.8211	1.60926	0.0991826	-3.33377	0.00623968	0.0309615	Down	0.0183696	0	0.06768	0.112925	0.62054	0.178285		hypothetical protein TRIUR3_05553
TraesCS1B01G312100	415.023	760.598	69.4481	0.0916586	-3.44759	5.06e-26	4.94e-24	Down	1.82198	0.73902	2.26785	14.8114	24.9288	14.7939	CGT {ECO:0000303|PubMed:19411659}; Pi2_C101A51.16 {ECO:0000312|EMBL:ABC94602.1}	UDP-glucose:2-hydroxyflavanone C-glucosyltransferase-like	GO:0016758,GO:0008152	transferase activity, transferring hexosyl groups|metabolic process
TraesCS1B01G312900	6.8926	0.643532	13.1417	20.8154	4.37958	0.00476291	0.0247917	Up	0.784069	0.578032	0.114031	0.072481	0	0	Os05g0481400, LOC_Os05g40280; OSJNBa0095J22.6	B3 domain-containing protein Os05g0481400	GO:0005634,GO:0003677,GO:0006355,GO:0006351	nucleus|DNA binding|regulation of transcription, DNA-templated|transcription, DNA-templated
TraesCS1B01G314700	587.621	342.925	832.318	2.42685	1.27909	2.12e-08	4.07e-07	Up	11.404	8.97964	7.61799	4.31956	4.28497	3.42898	At5g49770; K2I5.14	putative receptor protein kinase
TraesCS1B01G315700	143.717	39.5181	247.916	6.25578	2.64519	3.86e-09	8.31e-08	Up	5.7665	4.53148	5.87056	0.71759	0.284792	1.68909	Os03g0144800, LOC_Os03g05110; OJ1172F09.5	xyloglucan galactosyltransferase KATAMARI1 homolog	GO:0032580,GO:0016021,GO:0016757,GO:0006486	Golgi cisterna membrane|integral component of membrane|transferase activity, transferring glycosyl groups|protein glycosylation
TraesCS1B01G318600	113.803	166.33	61.2774	0.370225	-1.43353	2.8e-05	0.000293239	Down	0.57591	0.648231	1.27312	1.90926	2.70205	2.36282		predicted protein
TraesCS1B01G319400	1760.66	957.894	2563.43	2.67576	1.41995	4.51e-16	2.12e-14	Up	192.579	155.449	195.568	65.6884	60.996	84.4886	CAL1	calmodulin	GO:0005509	calcium ion binding	ko04114,ko04218,ko04014,ko04015,ko04016,ko04020,ko04022,ko04024,ko04070,ko04371	Oocyte meiosis|Cellular senescence|Ras signaling pathway|Rap1 signaling pathway|MAPK signaling pathway - plant|Calcium signaling pathway|cGMP - PKG signaling pathway|cAMP signaling pathway|Phosphatidylinositol signaling system|Apelin signaling pathway
TraesCS1B01G320200	3862.37	6264.27	1460.47	0.233144	-2.10071	0.00270236	0.0155533	Down	30.3979	44.6761	43.269	76.1086	365.337	94.2687	ART2; YLR154W-A; YLR154W-C	hypothetical protein GLYMA_13G016400
TraesCS1B01G320300	279.112	494.113	64.1113	0.129708	-2.94666	0.000558148	0.00409292	Down	7.22127	7.81719	5.9972	23.5995	129.413	19.3232		hypothetical protein
TraesCS1B01G320500	95.787	62.4741	129.1	2.06747	1.04787	0.00076456	0.00536103	Up	1.07768	1.17154	1.4985	0.627912	0.525072	0.722282	RPPL1; At3g14470; MOA2.9	NBS-LRR-like protein
TraesCS1B01G320600	105.74	68.6164	142.863	2.08424	1.05952	0.00650119	0.0320087	Up	4.06714	3.07869	3.49973	2.72581	1.18008	1.32208	RPPL1; At3g14470; MOA2.9
TraesCS1B01G321800	354.322	216.449	492.195	2.2743	1.18542	3.2e-07	5.07e-06	Up	10.6987	9.50983	10.7051	5.57802	3.61412	4.84898	CYP98A1	cytochrome P450 98A1	GO:0016021,GO:0020037,GO:0005506,GO:0004497,GO:0016705	integral component of membrane|heme binding|iron ion binding|monooxygenase activity|oxidoreductase activity, acting on paired donors, with incorporation or reduction of molecular oxygen	ko00940,ko00941,ko00945	Phenylpropanoid biosynthesis|Flavonoid biosynthesis|Stilbenoid, diarylheptanoid and gingerol biosynthesis
TraesCS1B01G321900	145.685	37.9833	253.387	6.66517	2.73664	1.52e-19	9.56e-18	Up	6.1198	4.39717	6.22451	0.871525	0.665162	1.06324	ALDH2C4; Synonyms=REF1; At3g24503; MOB24.3		GO:0005829,GO:0004029,GO:0050269,GO:0009699	cytosol|aldehyde dehydrogenase (NAD) activity|coniferyl-aldehyde dehydrogenase activity|phenylpropanoid biosynthetic process	ko00940	Phenylpropanoid biosynthesis
TraesCS1B01G323600	39.7432	56.8946	22.5919	0.398639	-1.32684	0.0045772	0.0240106	Down	0.285539	0.380913	0.543547	1.06991	0.839537	1.22608	BZIP23 {ECO:0000303|PubMed:11906833}; At2g16770 {ECO:0000312|Araport:AT2G16770}	basic leucine zipper 23-like	GO:0005634,GO:0003677,GO:0043565,GO:0003700,GO:0010043,GO:0006351	nucleus|DNA binding|sequence-specific DNA binding|transcription factor activity, sequence-specific DNA binding|response to zinc ion|transcription, DNA-templated
TraesCS1B01G323800	31.2523	16.0908	46.4138	2.88753	1.52984	0.00305629	0.0172588	Up	3.8252	2.36144	4.42293	1.28654	1.06919	1.43618	DDB_G0279223	hypothetical protein TRIUR3_32262	GO:0003677	DNA binding
TraesCS1B01G324000	43.0896	2.54707	83.6321	33.4155	5.06244	1.51e-12	5.05e-11	Up	0.932638	0.899389	0.776243	0.0690758	0	0.00991421	Os05g0495600, LOC_Os05g41580; OJ1579_G03.12	calcium-transporting ATPase 2, plasma membrane-type protein	GO:0005887,GO:0043231,GO:0005524,GO:0005388,GO:0046872	integral component of plasma membrane|intracellular membrane-bounded organelle|ATP binding|calcium-transporting ATPase activity|metal ion binding
TraesCS1B01G324100	10.5569	1.17883	19.9349	16.4803	4.04267	0.000703385	0.00498883	Up	0.564808	0.706372	1.3873	0	0	0.166113		hypothetical protein TRIUR3_06504
TraesCS1B01G325800	85.4569	35.1431	135.771	3.87703	1.95495	6.35e-07	9.52e-06	Up	2.27515	2.863	3.80236	0.98872	0.924393	0.455287	AMC4; Synonyms=AMC7, MCP2D; At1g79340; YUP8H12R.4	MC3A protein	GO:0005737,GO:0005829,GO:0005886,GO:0009506,GO:0004197,GO:0008234,GO:0042802,GO:0006952,GO:0043068,GO:0016540	cytoplasm|cytosol|plasma membrane|plasmodesma|cysteine-type endopeptidase activity|cysteine-type peptidase activity|identical protein binding|defense response|positive regulation of programmed cell death|protein autoprocessing
TraesCS1B01G326600	207.474	103.698	311.249	3.00323	1.58651	1.15e-05	0.000132035	Up	18.2362	11.9204	11.8252	7.47366	3.23988	3.64707	ERF8; Synonyms=ERF-8, ERF079; At1g53170; F12M16.6	ethylene-responsive factor-like transcription factor ERFL2a	GO:0005634,GO:0003677,GO:0003700,GO:0009873,GO:0006351	nucleus|DNA binding|transcription factor activity, sequence-specific DNA binding|ethylene-activated signaling pathway|transcription, DNA-templated
TraesCS1B01G329400	55.6463	74.9954	36.2973	0.482653	-1.05094	0.0105164	0.046925	Down	0.58777	0.694993	0.508577	0.938507	1.72147	1.24149	At5g41620; MBK23.17	uncharacterized protein LOC109748029	GO:0009507,GO:0005886,GO:0000902	chloroplast|plasma membrane|cell morphogenesis
TraesCS1B01G331300	81.4832	118.177	44.7894	0.379814	-1.39664	0.000516764	0.00382899	Down	0.739085	1.83105	1.84779	4.60526	4.06208	3.32263	PRX74; Os05g0499300, LOC_Os05g41990; OJ1057_B02.6, OsJ_19081 {ECO:0000312|EMBL:EEE64248.1}	peroxidase 1-like	GO:0005576,GO:0009505,GO:0020037,GO:0046872,GO:0004601,GO:0042744,GO:0009664,GO:0006979	extracellular region|plant-type cell wall|heme binding|metal ion binding|peroxidase activity|hydrogen peroxide catabolic process|plant-type cell wall organization|response to oxidative stress	ko00940	Phenylpropanoid biosynthesis
TraesCS1B01G333300	376.467	510.901	242.033	0.474049	-1.07689	0.000945235	0.00642449	Down	1.72937	3.2834	4.26447	5.07041	5.22608	10.0201	SD18; Synonyms=ARK3; At4g21380; T6K22.110	putative receptor-like protein kinase
TraesCS1B01G335300	53.8981	34.0468	73.7493	2.1656	1.11477	0.00751805	0.035971	Up	1.58798	1.3874	1.62748	0.864239	0.46172	0.868288	RGA3; Synonyms=177O13.36, CB3A14.6	uncharacterized protein LOC109745494	GO:0043531,GO:0005524,GO:0006952	ADP binding|ATP binding|defense response
TraesCS1B01G338600	449.402	677.169	221.635	0.327971	-1.60836	1.74e-08	3.4e-07	Down	3.68171	2.27573	6.14318	10.3262	14.3797	13.3168	JAL3; At1g19715; F6F9.23	predicted protein	GO:0030246	carbohydrate binding
TraesCS1B01G339100	333.081	178.695	487.467	2.72697	1.4473	2.6e-08	4.94e-07	Up	12.5043	11.6069	7.90462	4.57203	4.03756	3.6496		uncharacterized protein LOC109741889
TraesCS1B01G341600	187.535	0	375.069	2190.65	11.0971	4.67e-20	3.06e-18	Up	3.97094	5.8491	4.54658	0	0	0	B120; At4g21390; F18E5.10, T6K22.120	G-type lectin S-receptor-like serine/threonine-protein kinase B120
TraesCS1B01G342500	6.89259	0	13.7852	80.7581	6.33553	9.75e-05	0.000891029	Up	0.564285	0.217144	0.91957	0	0	0	ERF1B; Synonyms=ERF092, ERF1; At3g23240; K14B15.15	ethylene-responsive transcription factor 1B-like	GO:0005634,GO:0003677,GO:0003700,GO:0006952,GO:0009873,GO:0009867,GO:0006351	nucleus|DNA binding|transcription factor activity, sequence-specific DNA binding|defense response|ethylene-activated signaling pathway|jasmonic acid mediated signaling pathway|transcription, DNA-templated	ko04016,ko04075	MAPK signaling pathway - plant|Plant hormone signal transduction
TraesCS1B01G349100	34.6053	58.8197	10.3908	0.175261	-2.51242	5.51e-05	0.000535829	Down	0.294631	0.45855	0.180921	2.90369	1.50522	1.06871	ASMT1 {ECO:0000303|PubMed:24033370}; Synonyms=ASMT {ECO:0000303|PubMed:21210840}; Os09g0344500 {ECO:0000312|EMBL:BAT07597.1}, LOC_Os09g17560 {ECO:0000305}; OSJNBb0057I13.39 {ECO:0000312|EMBL:BAD29452.1}, OSJNBb0085I16.5 {ECO:0000312|EMBL:BAD29092.1}		GO:0005737,GO:0017096,GO:0008171,GO:0008757,GO:0019438,GO:0030187	cytoplasm|acetylserotonin O-methyltransferase activity|O-methyltransferase activity|S-adenosylmethionine-dependent methyltransferase activity|aromatic compound biosynthetic process|melatonin biosynthetic process	ko00945	Stilbenoid, diarylheptanoid and gingerol biosynthesis
TraesCS1B01G349800	6.79235	13.2121	0.372545	0.0284366	-5.1361	0.00118413	0.00778587	Down	0	0.098536	0	1.90278	1.10898	0.695161		predicted protein
TraesCS1B01G350100	5.49314	10.3035	0.682816	0.0671253	-3.897	0.00870802	0.0404275	Down	0	0.025942	0.0238826	0.318788	0.243304	0.205895	PERK4; At2g18470; T30D6.2	proline-rich receptor-like protein kinase PERK2
TraesCS1B01G350300	7.13609	0.294707	13.9775	41.9112	5.38926	0.000450592	0.00339373	Up	0.536101	0.625772	0.576097	0	0	0.0394175		uncharacterized protein LOC109749519
TraesCS1B01G352300	102.086	67.2362	136.935	2.03559	1.02545	0.00125403	0.00816566	Up	1.6243	1.09471	1.60002	0.554734	0.783256	0.87581	PWP2; Synonyms=UTP1; YCR057C; YCR55C/YCR57C/YCR58C	RecName: Full=Periodic tryptophan protein 2; Short=AtPWP2	GO:0030686,GO:0005737,GO:0005730,GO:0005654,GO:0034388,GO:0032040,GO:0030515,GO:0000920,GO:0000480,GO:0000447,GO:0000472,GO:0030010,GO:0000462,GO:0000028,GO:0031167	90S preribosome|cytoplasm|nucleolus|nucleoplasm|Pwp2p-containing subcomplex of 90S preribosome|small-subunit processome|snoRNA binding|cell separation after cytokinesis|endonucleolytic cleavage in 5'-ETS of tricistronic rRNA transcript (SSU-rRNA, 5.8S rRNA, LSU-rRNA)|endonucleolytic cleavage in ITS1 to separate SSU-rRNA from 5.8S rRNA and LSU-rRNA from tricistronic rRNA transcript (SSU-rRNA, 5.8S…	ko03008	Ribosome biogenesis in eukaryotes
TraesCS1B01G352600	19.755	7.47448	32.0354	4.2869	2.09993	0.00149778	0.00949997	Up	0.42507	0.531609	0.391527	0.0799919	0.170943	0.0803668	WAK2; At1g21270; F16F4.5	wall-associated receptor kinase 2
TraesCS1B01G354000	166.539	280.977	52.1004	0.184659	-2.43707	1.17e-06	1.67e-05	Down	0.645125	2.3584	0.525654	6.16666	3.93483	10.1581	DCR; Synonyms=PEL3; At5g23940; MRO11.2	BAHD acyltransferase DCR	GO:0005737,GO:0005829,GO:0016747,GO:0010143,GO:0051179,GO:0090626,GO:0010090	cytoplasm|cytosol|transferase activity, transferring acyl groups other than amino-acyl groups|cutin biosynthetic process|localization|plant epidermis morphogenesis|trichome morphogenesis
TraesCS1B01G354900	6.08332	0.321766	11.8449	35.5287	5.15091	0.00153058	0.00967795	Up	0.436921	0.128572	0.284078	0.0225708	0	0	PER2; Synonyms=POX2, PRX2	peroxidase 2-like	GO:0005576,GO:0020037,GO:0046872,GO:0004601,GO:0032922,GO:0097167,GO:0042744,GO:0042752,GO:0006979	extracellular region|heme binding|metal ion binding|peroxidase activity|circadian regulation of gene expression|circadian regulation of translation|hydrogen peroxide catabolic process|regulation of circadian rhythm|response to oxidative stress	ko00940	Phenylpropanoid biosynthesis
TraesCS1B01G355700	257.969	47.0826	468.856	9.98467	3.31971	2.18e-22	1.68e-20	Up	5.64119	3.9834	5.04109	0.807625	0.347284	0.346333	HSL1; At1g28440; F3M18.12	putative protein kinase
TraesCS1B01G355900	22.3542	0	44.7084	261.617	8.03131	2.71e-08	5.13e-07	Up	2.38903	0.270595	3.07241	0	0	0		short-chain type dehydrogenase/reductase-like	GO:0016491	oxidoreductase activity	ko00333,ko00061,ko01040,ko00780	Prodigiosin biosyntheses|Fatty acid biosynthesis|Biosynthesis of unsaturated fatty acids|Biotin metabolism
TraesCS1B01G356200	32.4954	5.27348	59.7173	11.3314	3.50225	4.39e-08	8.03e-07	Up	0.528804	0.762853	0.758932	0.097199	0.0115397	0.0759535	ABCA7; Synonyms=ATH6; At3g47780; T23J7.110	Os08g0398300	GO:0016021,GO:0043231,GO:0005886,GO:0009506,GO:0005524,GO:0042626,GO:0005215,GO:0006869	integral component of membrane|intracellular membrane-bounded organelle|plasma membrane|plasmodesma|ATP binding|ATPase activity, coupled to transmembrane movement of substances|transporter activity|lipid transport
TraesCS1B01G357600	7.28043	0.94391	13.617	14.5703	3.86496	0.00426299	0.0226903	Up	0.727434	0.889542	1.48896	0	0.227531	0		histone H2B.2-like	GO:0000786,GO:0005634,GO:0003677	nucleosome|nucleus|DNA binding
TraesCS1B01G359500	18.9213	6.43659	31.4061	4.86013	2.281	0.00168107	0.0104794	Up	2.99808	1.0226	1.9456	0.239356	0.447566	0.601193	phaJ	uncharacterized protein LOC109749349	GO:0005835,GO:0004312,GO:0016829,GO:0006633,GO:0055114	fatty acid synthase complex|fatty acid synthase activity|lyase activity|fatty acid biosynthetic process|oxidation-reduction process
TraesCS1B01G361200	51.0749	0.294707	101.855	305.806	8.25647	3.52e-11	9.97e-10	Up	3.96669	3.56283	5.35596	0	0	0.0397712	At1g64065 {ECO:0000312|Araport:AT1G64065}	uncharacterized protein LOC109772378	GO:0016021	integral component of membrane
TraesCS1B01G361300	122.347	72.8401	171.854	2.3567	1.23677	8.08e-06	9.63e-05	Up	4.08715	3.67047	4.03677	1.51357	1.61726	2.08548	RhGT1	anthocyanidin 5,3-O-glucosyltransferase-like isoform X1
TraesCS1B01G361500	292.224	131.281	453.166	3.45516	1.78875	1.9e-11	5.58e-10	Up	12.3366	8.51662	10.295	3.72689	3.31078	2.2858	UGT88B1 {ECO:0000303|PubMed:15610349}	anthocyanidin 5,3-O-glucosyltransferase-like	GO:0016758,GO:0008152	transferase activity, transferring hexosyl groups|metabolic process
TraesCS1B01G361600	106.789	49.9084	163.67	3.28066	1.71399	3.05e-08	5.72e-07	Up	3.85924	2.96106	4.01267	1.24755	0.933108	1.23251	RhGT1	UDP-glycosyltransferase 88B1-like
TraesCS1B01G363500	114.949	4.3623	225.536	51.899	5.69763	4.34e-31	5.55e-29	Up	4.982	4.3258	4.46757	0.154192	0.0205943	0.0968214	CYP72A15; At3g14690; MIE1.20	cytochrome P450	GO:0016021,GO:0020037,GO:0005506,GO:0004497,GO:0016705	integral component of membrane|heme binding|iron ion binding|monooxygenase activity|oxidoreductase activity, acting on paired donors, with incorporation or reduction of molecular oxygen
TraesCS1B01G363600	8.16697	0	16.3339	95.2954	6.57434	3.11e-05	0.000322536	Up	0.480173	0.142346	0.180189	0	0	0		hypothetical protein TRIUR3_08631
TraesCS1B01G366300	18.9581	0.294707	37.6214	112.842	6.81816	3.36e-07	5.29e-06	Up	2.24763	3.21254	2.95752	0	0	0.0708255		pathogenesis-related protein 4	GO:0030246,GO:0042742,GO:0050832	carbohydrate binding|defense response to bacterium|defense response to fungus
TraesCS1B01G368000	64.1348	23.7717	104.498	4.38186	2.13154	1.97e-06	2.68e-05	Up	2.17433	1.75887	2.85498	0.304706	0.4124	0.897993	RGA3; Synonyms=177O13.36, CB3A14.6	disease resistance protein RGA2-like	GO:0043531,GO:0005524,GO:0006952	ADP binding|ATP binding|defense response
TraesCS1B01G368200	115.931	30.1315	201.732	6.66946	2.73757	7.99e-11	2.16e-09	Up	4.83974	3.67914	4.85117	0.520865	0.311665	1.25593	RGA3; Synonyms=177O13.36, CB3A14.6	disease resistance protein RGA2-like	GO:0043531,GO:0005524,GO:0006952	ADP binding|ATP binding|defense response
TraesCS1B01G368300	25.5852	8.13224	43.0381	5.24983	2.39227	0.00205799	0.012411	Up	0.993201	2.58365	1.13439	0.174446	0.0745582	0.701052	RIXI; Synonyms=Chib3H-a; Os11g0701800, LOC_Os11g47580; OsJ_34838	xylanase inhibitor	GO:0005576,GO:0008061,GO:0004568,GO:0005975,GO:0006032,GO:0006952	extracellular region|chitin binding|chitinase activity|carbohydrate metabolic process|chitin catabolic process|defense response	ko00520	Amino sugar and nucleotide sugar metabolism
TraesCS1B01G371600	284.622	125.048	444.196	3.55047	1.82801	6.29e-09	1.31e-07	Up	53.4014	36.5029	35.6703	14.8567	7.17218	14.6566	RALFL33; At4g15800; dl3940c, FCAALL.206	rapid alkalinization factor-like	GO:0048046,GO:0005622,GO:0009505,GO:0009506,GO:0005179,GO:0004871,GO:0019722,GO:0007267	apoplast|intracellular|plant-type cell wall|plasmodesma|hormone activity|signal transducer activity|calcium-mediated signaling|cell-cell signaling
TraesCS1B01G371900	300.761	21.4981	580.024	26.8573	4.74724	5.64e-53	1.91e-50	Up	11.064	12.3184	10.717	0.445876	0.218359	0.653282	CYP94B3; At3g48520; T8P19.30	cytochrome P450 94B3-like	GO:0016021,GO:0020037,GO:0005506,GO:0052694,GO:0016705,GO:0048653,GO:0002213,GO:0010154,GO:0009694,GO:0009555,GO:0009611,GO:0048480	integral component of membrane|heme binding|iron ion binding|jasmonoyl-isoleucine-12-hydroxylase activity|oxidoreductase activity, acting on paired donors, with incorporation or reduction of molecular oxygen|anther development|defense response to insect|fruit development|jasmonic acid metabolic process|pollen development|response to wounding|stigma development
TraesCS1B01G372400	34.1422	17.8861	50.3982	2.82111	1.49626	0.00375848	0.0204635	Up	0.640584	0.451552	0.978921	0.242924	0.191258	0.321134	PK1	predicted protein, partial	GO:0016021,GO:0005524,GO:0004674,GO:0048544	integral component of membrane|ATP binding|protein serine/threonine kinase activity|recognition of pollen
TraesCS1B01G372800	17.354	5.22357	29.4844	5.62711	2.49239	0.000638865	0.00459608	Up	0.399851	0.317286	0.419098	0.0242172	0.103504	0.0851573	PK1	Putative receptor protein kinase ZmPK1	GO:0016021,GO:0005524,GO:0004674,GO:0048544	integral component of membrane|ATP binding|protein serine/threonine kinase activity|recognition of pollen
TraesCS1B01G374700	27.9753	8.36006	47.5905	5.69137	2.50878	5.85e-06	7.18e-05	Up	2.51138	1.93685	2.50597	0.41353	0.392762	0.461631	WRKY50; At5g26170; T19G15.20	WRKY51 transcriptional factor	GO:0005634,GO:0043565,GO:0003700,GO:0050832,GO:0009867,GO:0006351	nucleus|sequence-specific DNA binding|transcription factor activity, sequence-specific DNA binding|defense response to fungus|jasmonic acid mediated signaling pathway|transcription, DNA-templated
TraesCS1B01G374900	781.661	378.811	1184.51	3.12532	1.64401	4.99e-13	1.74e-11	Up	41.7912	40.303	33.1606	13.0349	9.51566	15.9442	WRKY50; At5g26170; T19G15.20	predicted protein, partial	GO:0005634,GO:0043565,GO:0003700,GO:0050832,GO:0009867,GO:0006351	nucleus|sequence-specific DNA binding|transcription factor activity, sequence-specific DNA binding|defense response to fungus|jasmonic acid mediated signaling pathway|transcription, DNA-templated
TraesCS1B01G375200	13.414	25.3379	1.49018	0.05682	-4.13746	0.000712752	0.0050465	Down	0	0.138767	0	0.852616	0.195219	1.49907	SOT5; Synonyms=ST3A; At3g45070; T14D3.10	cytosolic sulfotransferase 3-like	GO:0005737,GO:1990135,GO:0008146,GO:0009812	cytoplasm|flavonoid sulfotransferase activity|sulfotransferase activity|flavonoid metabolic process
TraesCS1B01G375400	36.8973	7.66114	66.1334	8.69287	3.11983	6.81e-05	0.000646753	Up	2.89421	1.60872	2.07342	0.658958	0.0335285	0.063052	CDKF-2; Os12g0424700, LOC_Os12g23700	predicted protein	GO:0005737,GO:0005634,GO:0005524,GO:0019912,GO:0004693,GO:0008353,GO:1904031	cytoplasm|nucleus|ATP binding|cyclin-dependent protein kinase activating kinase activity|cyclin-dependent protein serine/threonine kinase activity|RNA polymerase II carboxy-terminal domain kinase activity|positive regulation of cyclin-dependent protein kinase activity
TraesCS1B01G377700	840.897	521.109	1160.68	2.22678	1.15496	2.24e-06	3.01e-05	Up	21.4286	16.3941	12.5893	9.06439	6.73698	7.80391	At5g04500 {ECO:0000312|Araport:AT5G04500}; T32M21.100 {ECO:0000312|EMBL:CAB85556.1}	Os05g0540000
TraesCS1B01G379700	4.98196	9.59576	0.36817	0.0391007	-4.67666	0.00701958	0.0340149	Down	0.0295208	0	0	0.0777755	0.526321	0.23442	LOGL7; Os05g0541200, LOC_Os05g46360; OJ1362_G11.10, OsJ_19391	probable cytokinin riboside 5'-monophosphate phosphoribohydrolase LOGL7	GO:0005829,GO:0005634,GO:0070694,GO:0043733,GO:0016799,GO:0070635,GO:0070636,GO:0000701,GO:0017065,GO:0009691	cytosol|nucleus|deoxyribonucleoside 5'-monophosphate N-glycosidase activity|DNA-3-methylbase glycosylase activity|hydrolase activity, hydrolyzing N-glycosyl compounds|nicotinamide riboside hydrolase activity|nicotinic acid riboside hydrolase activity|purine-specific mismatch base pair DNA N-glycosylase activity|single-strand selective uracil DNA N-glycosylase activity|cytokinin biosynthetic proce…
TraesCS1B01G380100	8.06855	0.294707	15.8424	47.6589	5.57467	0.000255189	0.00207331	Up	0.14711	0.133805	0.320276	0	0	0.0117998	At2g19130; T20K24.15	PREDICTED: G-type lectin S-receptor-like serine/threonine-protein kinase At2g19130
TraesCS1B01G381500	20.8792	34.5622	7.19633	0.208833	-2.25958	0.00601339	0.030021	Down	0.0403203	0.40341	0.371386	1.31014	0.491853	2.24124	HVA1	ABA inducible protein
TraesCS1B01G382200	125.914	60.2064	191.622	3.18247	1.67015	1.51e-05	0.000168703	Up	6.15007	5.14174	3.56958	2.34289	1.00136	1.48666	At1g80170; F18B13.25	probable polygalacturonase At1g80170	GO:0005576,GO:0009505,GO:0004650,GO:0005975,GO:0071555	extracellular region|plant-type cell wall|polygalacturonase activity|carbohydrate metabolic process|cell wall organization
TraesCS1B01G382600	639.298	397.755	880.841	2.21514	1.1474	2.4e-05	0.000255738	Up	12.6952	11.3014	10.5996	7.63542	4.55017	3.89173	PLDBETA1 {ECO:0000303|PubMed:11891260}; At2g42010 {ECO:0000312|Araport:AT2G42010}; T6D20.10 {ECO:0000312|EMBL:AAB63542.2}	phospholipase D	GO:0005737,GO:0016020,GO:0009506,GO:0070290,GO:0005546,GO:0004630,GO:0009816,GO:0016042,GO:0046686	cytoplasm|membrane|plasmodesma|N-acylphosphatidylethanolamine-specific phospholipase D activity|phosphatidylinositol-4,5-bisphosphate binding|phospholipase D activity|defense response to bacterium, incompatible interaction|lipid catabolic process|response to cadmium ion	ko04144,ko04014,ko04024,ko04071,ko04072,ko00564,ko00565	Endocytosis|Ras signaling pathway|cAMP signaling pathway|Sphingolipid signaling pathway|Phospholipase D signaling pathway|Glycerophospholipid metabolism|Ether lipid metabolism
TraesCS1B01G383400	136.297	68.8522	203.742	2.95868	1.56495	2.7e-09	5.94e-08	Up	6.17709	6.34729	6.42777	1.96463	2.53785	2.18005	FPS	farnesyl pyrophosphate synthase B2	GO:0005737,GO:0004161,GO:0004337,GO:0046872,GO:0006695,GO:0045337,GO:0033384	cytoplasm|dimethylallyltranstransferase activity|geranyltranstransferase activity|metal ion binding|cholesterol biosynthetic process|farnesyl diphosphate biosynthetic process|geranyl diphosphate biosynthetic process	ko00900	Terpenoid backbone biosynthesis
TraesCS1B01G383700	22.7876	36.6166	8.95851	0.242558	-2.0436	0.00160316	0.0100651	Down	0.279708	0.279852	0.128818	1.17907	1.10236	0.666334	MYB2	R2R3-type MYB protein	GO:0005634,GO:0003677,GO:0006355,GO:0006351	nucleus|DNA binding|regulation of transcription, DNA-templated|transcription, DNA-templated
TraesCS1B01G384900	133.976	0.294707	267.658	802.401	9.64818	1.9e-15	8.47e-14	Up	6.14765	7.538	5.73482	0	0	0.0230815	NPK1	mitogen-activated protein kinase kinase kinase NPK1-like	GO:0005856,GO:0005634,GO:0009524,GO:0005524,GO:0004709,GO:0000919,GO:0006952	cytoskeleton|nucleus|phragmoplast|ATP binding|MAP kinase kinase kinase activity|cell plate assembly|defense response	ko04016	MAPK signaling pathway - plant
TraesCS1B01G385100	42.104	6.04937	78.1587	12.7758	3.67534	2.19e-09	4.88e-08	Up	1.77421	1.95013	1.70326	0.109726	0.0234485	0.308672	ANP2; At1g54960; F14C21.49, T24C10.7	mitogen-activated protein kinase kinase kinase NPK1-like	GO:0005737,GO:0005874,GO:0005524,GO:0004709,GO:0004702,GO:0043622	cytoplasm|microtubule|ATP binding|MAP kinase kinase kinase activity|signal transducer, downstream of receptor, with serine/threonine kinase activity|cortical microtubule organization	ko04016	MAPK signaling pathway - plant
TraesCS1B01G385200	56.8673	15.8389	97.8957	6.17436	2.62629	2.58e-07	4.15e-06	Up	3.11097	2.65641	1.45744	0.565252	0.201324	0.449588	NPK1	mitogen-activated protein kinase kinase kinase NPK1-like	GO:0005856,GO:0005634,GO:0009524,GO:0005524,GO:0004709,GO:0000919,GO:0006952	cytoskeleton|nucleus|phragmoplast|ATP binding|MAP kinase kinase kinase activity|cell plate assembly|defense response	ko04016	MAPK signaling pathway - plant
TraesCS1B01G385300	48.6695	2.51288	94.826	38.0609	5.25024	1.77e-13	6.5e-12	Up	1.33179	3.49109	2.18352	0.116958	0.024994	0.0470024	ANP2; At1g54960; F14C21.49, T24C10.7	predicted protein, partial	GO:0005737,GO:0005874,GO:0005524,GO:0004709,GO:0004702,GO:0043622	cytoplasm|microtubule|ATP binding|MAP kinase kinase kinase activity|signal transducer, downstream of receptor, with serine/threonine kinase activity|cortical microtubule organization	ko04016	MAPK signaling pathway - plant
TraesCS1B01G387400	26.0698	41.4057	10.7339	0.261134	-1.93714	0.00849532	0.0396626	Down	0.00925733	0.111145	0.16201	0.211374	0.399587	0.514576	ABCB11; Synonyms=MDR8, PGP11; At1g02520; T14P4.15	RecName: Full=ABC transporter B family member 7; Short=ABC transporter ABCB.7; Short=AtABCB7; AltName: Full=Multidrug resistance protein 7; AltName: Full=P-glycoprotein 7	GO:0016021,GO:0005886,GO:0009506,GO:0005524,GO:0042626,GO:0010329,GO:0010540	integral component of membrane|plasma membrane|plasmodesma|ATP binding|ATPase activity, coupled to transmembrane movement of substances|auxin efflux transmembrane transporter activity|basipetal auxin transport	ko02010	ABC transporters
TraesCS1B01G388700	39653.5	71080.2	8226.72	0.115741	-3.11103	0.000480519	0.00359221	Down	47.0698	81.3595	376.203	979.555	1951.5	1476.45	NMT1; Synonyms=PEAMT, XPL1; At3g18000; MEB5.22	phosphomethylethanolamine N-methyltransferase-like	GO:0005737,GO:0005829,GO:0008168,GO:0000234,GO:0042425,GO:0006656,GO:0009555,GO:0009860,GO:0010183,GO:0048528,GO:0009826	cytoplasm|cytosol|methyltransferase activity|phosphoethanolamine N-methyltransferase activity|choline biosynthetic process|phosphatidylcholine biosynthetic process|pollen development|pollen tube growth|pollen tube guidance|post-embryonic root development|unidimensional cell growth	ko00564	Glycerophospholipid metabolism
TraesCS1B01G390900	48.3941	26.7402	70.0479	2.62582	1.39277	0.000954671	0.00648001	Up	1.65966	1.22623	2.14018	0.627852	0.766699	0.585738
TraesCS1B01G393100	180.771	305.722	55.8205	0.182473	-2.45424	0.00394265	0.0212747	Down	0.458102	3.74308	1.68781	7.67732	8.13158	18.357	HOX7; Os02g0565600, LOC_Os02g35770; P0020C11.33	homeobox-leucine zipper protein HOX7-like isoform X1	GO:0005634,GO:0043565,GO:0003700,GO:0006351	nucleus|sequence-specific DNA binding|transcription factor activity, sequence-specific DNA binding|transcription, DNA-templated
TraesCS1B01G394400	471.778	707.392	236.164	0.334508	-1.57989	3.28e-05	0.00033856	Down	15.5861	13.9017	52.3055	63.5576	77.6616	108.202	LTP-2; OsI_009478	non-specific lipid-transfer protein 2-like	GO:0008289,GO:0006869	lipid binding|lipid transport
TraesCS1B01G394500	114.277	186.597	41.9565	0.226046	-2.14531	1.75e-06	2.41e-05	Down	1.81234	4.47272	8.12404	21.5395	14.2852	29.5291		non-specific lipid-transfer protein 2-like	GO:0008289,GO:0006869	lipid binding|lipid transport
TraesCS1B01G394900	64.1936	14.1246	114.263	8.05395	3.0097	1.17e-11	3.52e-10	Up	2.0531	1.78026	1.59166	0.105177	0.305036	0.301913	LRK10L-1.2 {ECO:0000303|PubMed:12805585}; Synonyms=LRK10L1 {ECO:0000303|PubMed:25510357}; At1g18390 {ECO:0000312|Araport:AT1G18390}; F15H18.11 {ECO:0000312|EMBL:AAF25996.1}, F15H18.25 {ECO:0000312|EMBL:AAF25996.1}	predicted protein
TraesCS1B01G396900	4.46831	0.314637	8.62199	25.795	4.68902	0.008529	0.0397914	Up	0.312007	0.0780418	0.0718466	0	0.0182984	0		uncharacterized protein LOC109761598
TraesCS1B01G398400	4.59787	9.19573	0	0.0209328	-5.57809	0.00152441	0.00964997	Down	0	0	0	0.0822068	0.193244	0.231258	At3g62310 {ECO:0000312|Araport:AT3G62310}; T12C14_10 {ECO:0000312|EMBL:CAB82945.1}	pre-mRNA-splicing factor ATP-dependent RNA helicase			ko03040	Spliceosome
TraesCS1B01G398700	73.4925	37.2901	109.695	2.93792	1.5548	0.000287949	0.00230338	Up	2.91281	4.04574	3.50363	1.41444	0.578807	1.69319	pvg3; Synonyms=mug49; SPBC1921.06c	beta-1,3-galactosyltransferase pvg3-like	GO:0005783,GO:0005789,GO:0005794,GO:0032580,GO:0016021,GO:0047220,GO:0046919,GO:0051072,GO:0071555,GO:0051321,GO:0006486	endoplasmic reticulum|endoplasmic reticulum membrane|Golgi apparatus|Golgi cisterna membrane|integral component of membrane|galactosylxylosylprotein 3-beta-galactosyltransferase activity|pyruvyltransferase activity|4,6-pyruvylated galactose residue biosynthetic process|cell wall organization|meiotic cell cycle|protein glycosylation
TraesCS1B01G398800	343.6	206.607	480.592	2.32743	1.21874	6.86e-06	8.3e-05	Up	18.347	9.17822	19.5659	6.80027	7.10245	6.98601	RACK1A; Os01g0686800, LOC_Os01g49290	guanine nucleotide-binding protein subunit beta-like protein A	GO:0005737,GO:0005886,GO:0004871,GO:0050832,GO:0060267	cytoplasm|plasma membrane|signal transducer activity|defense response to fungus|positive regulation of respiratory burst
TraesCS1B01G401300	170.019	259.671	80.3677	0.30879	-1.6953	5.05e-11	1.4e-09	Down	0.986973	1.0003	0.873671	2.61153	3.52412	3.56245	OPT7; At4g10770; T12H20.7	glutathione transporter	GO:0005887,GO:0016020,GO:0035673,GO:0015031	integral component of plasma membrane|membrane|oligopeptide transmembrane transporter activity|protein transport
TraesCS1B01G401600	101.051	152.579	49.5231	0.322903	-1.63083	2.1e-06	2.84e-05	Down	0.715363	0.898469	0.462641	2.11193	2.37086	2.25611	OPT7; At4g10770; T12H20.7	oligopeptide transporter 7	GO:0005887,GO:0016020,GO:0035673,GO:0015031	integral component of plasma membrane|membrane|oligopeptide transmembrane transporter activity|protein transport
TraesCS1B01G401700	55.6818	21.7742	89.5895	4.11328	2.04029	2.89e-06	3.8e-05	Up	3.66945	3.07193	2.55216	0.591889	1.15946	0.6277	RAX2; Synonyms=MYB38; At2g36890; T1J8.7	transcription repressor MYB6-like	GO:0005634,GO:0003677,GO:0003700,GO:0009785,GO:0007275,GO:0009737,GO:0009739,GO:0009753,GO:0009751,GO:0006351	nucleus|DNA binding|transcription factor activity, sequence-specific DNA binding|blue light signaling pathway|multicellular organism development|response to abscisic acid|response to gibberellin|response to jasmonic acid|response to salicylic acid|transcription, DNA-templated
TraesCS1B01G403900	19.1451	6.17607	32.1141	5.18995	2.37572	0.000314292	0.0024828	Up	1.4778	2.15623	1.87163	0.324451	0.346676	0.434628		uncharacterized protein LOC109744624
TraesCS1B01G404000	322.181	199.336	445.026	2.23229	1.15852	3.56e-08	6.62e-07	Up	11.5154	11.2546	10.1893	5.38414	5.27772	4.7038	PSS2; Os05g0554400, LOC_Os05g48060; OJ1263_E10.9, OsJ_19482	CDP-diacylglycerol--serine O-phosphatidyltransferase 2 isoform X2	GO:0005789,GO:0016021,GO:0003882,GO:0006646,GO:0006659,GO:0008654	endoplasmic reticulum membrane|integral component of membrane|CDP-diacylglycerol-serine O-phosphatidyltransferase activity|phosphatidylethanolamine biosynthetic process|phosphatidylserine biosynthetic process|phospholipid biosynthetic process	ko00564	Glycerophospholipid metabolism
TraesCS1B01G404500	35.1954	56.6122	13.7786	0.242895	-2.0416	0.00549273	0.0279079	Down	2.47601	2.14697	1.67246	5.21863	20.136	2.03898	psbZ {ECO:0000255|HAMAP-Rule:MF_00644}; Synonyms=ycf9	hooker'S evening primrose.4 kDa protein in ycf9-trnS intergenic region (ORF75) protein, putative	GO:0009535,GO:0016021,GO:0009539,GO:0015979,GO:0042549	chloroplast thylakoid membrane|integral component of membrane|photosystem II reaction center|photosynthesis|photosystem II stabilization	ko00195	Photosynthesis
TraesCS1B01G409600	12.9638	0.884121	25.0435	27.4379	4.7781	9.42e-05	0.000864775	Up	0.299866	1.16258	1.17387	0	0	0.0992161
TraesCS1B01G409700	18.2163	2.7606	33.672	12.1253	3.59995	1.45e-05	0.00016279	Up	3.6136	2.73602	2.7887	0.343077	0	0.430855		hypothetical protein TRIUR3_01766
TraesCS1B01G409800	49.4059	25.0473	73.7646	2.94078	1.5562	0.00447041	0.0235811	Up	8.4009	3.94318	9.17094	0.81974	3.11429	3.75187	RPL35AA; At1g07070; F10K1.22	60S ribosomal protein L35a-1	GO:0005829,GO:0022625,GO:0003735,GO:0002181,GO:0042273	cytosol|cytosolic large ribosomal subunit|structural constituent of ribosome|cytoplasmic translation|ribosomal large subunit biogenesis	ko03010	Ribosome
TraesCS1B01G410300	1006.49	291.169	1721.81	5.91495	2.56437	3.66e-33	5.18e-31	Up	66.4248	47.1323	70.4309	12.3038	8.63309	11.1152	At5g06060 {ECO:0000312|Araport:AT5G06060}; K16F4.2 {ECO:0000312|EMBL:BAA98195.1}	tropinone reductase homolog At5g06060-like isoform X3	GO:0005829,GO:0016491	cytosol|oxidoreductase activity	ko00960	Tropane, piperidine and pyridine alkaloid biosynthesis
TraesCS1B01G410400	156.909	64.5915	249.226	3.86148	1.94915	8.5e-07	1.24e-05	Up	19.5781	11.5902	15.9116	6.48474	2.03419	3.94494	Os11g0649700, LOC_Os11g42970; OsJ_01639	predicted protein	GO:0016021,GO:0005886	integral component of membrane|plasma membrane
TraesCS1B01G411100	39.419	16.0225	62.8156	3.90887	1.96675	2.09e-05	0.00022556	Up	0.886496	0.932049	0.802702	0.184734	0.225586	0.291656	Os07g0190000, LOC_Os07g09190; OsJ_23394, OSJNBb0002L09.31, OSJNBb0003E08.7	1-deoxy-D-xylulose 5-phosphate synthase	GO:0009507,GO:0008661,GO:0046872,GO:0052865,GO:0016114,GO:0009228	chloroplast|1-deoxy-D-xylulose-5-phosphate synthase activity|metal ion binding|1-deoxy-D-xylulose 5-phosphate biosynthetic process|terpenoid biosynthetic process|thiamine biosynthetic process	ko00730,ko00900	Thiamine metabolism|Terpenoid backbone biosynthesis
TraesCS1B01G411900	46.7494	23.1995	70.2993	3.027	1.59789	0.000353824	0.00275167	Up	1.11513	1.75012	1.40979	0.537657	0.348796	0.578761	WSD1; At5g37300; MNJ8.9	predicted protein	GO:0005783,GO:0005789,GO:0016021,GO:0005886,GO:0004144,GO:0047196,GO:0103095,GO:0019432,GO:0010025	endoplasmic reticulum|endoplasmic reticulum membrane|integral component of membrane|plasma membrane|diacylglycerol O-acyltransferase activity|long-chain-alcohol O-fatty-acyltransferase activity|wax ester synthase activity|triglyceride biosynthetic process|wax biosynthetic process
TraesCS1B01G412100	42.3898	80.9035	3.87618	0.0476366	-4.39179	1.06e-08	2.13e-07	Down	0.25069	0	0.0865905	1.21086	4.55772	1.68656	At3g61750; F15G16.140, F21F14.14	cytochrome b561 and DOMON domain-containing protein At3g61750-like	GO:0016021,GO:0046872,GO:0055114	integral component of membrane|metal ion binding|oxidation-reduction process
TraesCS1B01G413900	129.504	14.5887	244.419	16.7115	4.06277	0.000430901	0.00326574	Up	5.59525	4.69031	6.9877	0.0885359	0.0473004	0.956221		predicted protein
TraesCS1B01G416000	19.6116	33.6536	5.56958	0.165528	-2.59485	0.000398886	0.00305608	Down	0.186028	0.279185	0.257023	0.980219	2.57477	1.02585		protein binding protein
TraesCS1B01G417200	50.3091	29.3783	71.2399	2.43294	1.2827	0.00415192	0.0222041	Up	1.24068	1.00106	1.76946	0.544783	0.788654	0.370776	Rsl1d1 {ECO:0000312|MGI:MGI:1913659}	ribosomal L1 domain-containing protein 1-like	GO:0005913,GO:0022625,GO:0016020,GO:0005730,GO:0098641,GO:0044822,GO:0003723,GO:0000470,GO:0001649,GO:0042981,GO:2000772,GO:0032880,GO:0006412	cell-cell adherens junction|cytosolic large ribosomal subunit|membrane|nucleolus|cadherin binding involved in cell-cell adhesion|poly(A) RNA binding|RNA binding|maturation of LSU-rRNA|osteoblast differentiation|regulation of apoptotic process|regulation of cellular senescence|regulation of protein localization|translation
TraesCS1B01G418800	1284.81	337.868	2231.74	6.60655	2.7239	1.33e-23	1.12e-21	Up	157.146	113.854	119.847	28.1101	12.9485	19.9027	CNR2	cell number regulator 2-like	GO:0016021,GO:0008285,GO:0048235	integral component of membrane|negative regulation of cell proliferation|pollen sperm cell differentiation
TraesCS1B01G422400	181.043	105.731	256.356	2.42282	1.27668	0.00049825	0.0037061	Up	3.67766	7.97974	4.02005	2.7044	1.53838	2.50206		uncharacterized protein LOC109782570
TraesCS1B01G422600	13.6945	0	27.389	159.922	7.32123	3.13e-07	4.97e-06	Up	2.52038	0.882586	1.3929	0	0	0	CML45; At5g39670; MIJ24.140	probable calcium-binding protein CML30	GO:0005509	calcium ion binding	ko04114,ko04218,ko04014,ko04015,ko04016,ko04020,ko04022,ko04024,ko04070,ko04371	Oocyte meiosis|Cellular senescence|Ras signaling pathway|Rap1 signaling pathway|MAPK signaling pathway - plant|Calcium signaling pathway|cGMP - PKG signaling pathway|cAMP signaling pathway|Phosphatidylinositol signaling system|Apelin signaling pathway
TraesCS1B01G423200	3.5632	0	7.1264	41.5574	5.37703	0.00528648	0.0270578	Up	0.0696224	0.278632	0.106881	0	0	0	CYP71D7	premnaspirodiene oxygenase-like	GO:0020037,GO:0005506,GO:0004497,GO:0016705	heme binding|iron ion binding|monooxygenase activity|oxidoreductase activity, acting on paired donors, with incorporation or reduction of molecular oxygen
TraesCS1B01G424900	47.8712	83.526	12.2163	0.147126	-2.76487	2.5e-05	0.000265043	Down	0.743419	0.0437529	0.725034	1.76659	5.58074	3.3954	FLA13; At5g44130; MLN1_5	fasciclin-like protein FLA13	GO:0031225,GO:0046658,GO:0005794,GO:0009505,GO:0005886,GO:0009506	anchored component of membrane|anchored component of plasma membrane|Golgi apparatus|plant-type cell wall|plasma membrane|plasmodesma
TraesCS1B01G425000	186.733	289.442	84.0232	0.290846	-1.78167	7.85e-06	9.38e-05	Down	3.1118	2.10255	4.35521	5.89145	19.5677	8.91425	FLA11; At5g03170; F15A17_200, MOK16.8	fasciclin-like protein FLA15	GO:0031225,GO:0005886,GO:0009834	anchored component of membrane|plasma membrane|plant-type secondary cell wall biogenesis
TraesCS1B01G426300	25.0353	9.3367	40.7339	4.36044	2.12447	0.000659616	0.00472404	Up	2.29119	1.25038	1.15112	0.292672	0.547261	0.294043	RABA1F; At5g60860; MAE1.9	ras-related protein RABA1f-like	GO:0005622,GO:0005886,GO:0005525,GO:0015031,GO:0007264	intracellular|plasma membrane|GTP binding|protein transport|small GTPase mediated signal transduction
TraesCS1B01G427900	558.981	368.079	749.883	2.03838	1.02742	8.3e-06	9.87e-05	Up	42.4924	32.5571	63.3224	21.8496	21.8718	26.2268	RPL18A; Os01g0752300 {ECO:0000312|EMBL:BAF06178.1}, LOC_Os01g54870 {ECO:0000305}; OsJ_03475 {ECO:0000312|EMBL:EAZ13560.1}, P0046E05.38, P0435B05.19	60S ribosomal protein L18a-like	GO:0022625,GO:0003735,GO:0006412	cytosolic large ribosomal subunit|structural constituent of ribosome|translation	ko03010	Ribosome
TraesCS1B01G430400	16.6776	2.799	30.5562	10.948	3.4526	3.34e-05	0.000343738	Up	0.651099	0.625375	0.959552	0.0228718	0.146631	0.0459579
TraesCS1B01G431300	58.4896	92.0854	24.8937	0.268798	-1.8954	0.000688042	0.00490076	Down	0.339873	0.340048	0.118745	0.668999	1.86955	0.620431	GTF3C2; Synonyms=KIAA0011	predicted protein	GO:0005654,GO:0000127,GO:0042791,GO:0006383,GO:0006351,GO:0042797	nucleoplasm|transcription factor TFIIIC complex|5S class rRNA transcription from RNA polymerase III type 1 promoter|transcription from RNA polymerase III promoter|transcription, DNA-templated|tRNA transcription from RNA polymerase III promoter
TraesCS1B01G433700	158.072	78.9275	237.217	3.00732	1.58848	1.99e-05	0.000216406	Up	27.8197	15.7528	35.547	5.09417	13.6634	8.66933
TraesCS1B01G434100	119.932	177.605	62.2594	0.350997	-1.51047	9.72e-05	0.000889019	Down	1.08321	0.541885	0.997737	2.37819	3.78342	1.59289	SBT3.6 {ECO:0000303|PubMed:16193095}; At4g10550 {ECO:0000312|Araport:AT4G10550}; F3H7.3 {ECO:0000312|EMBL:AAD03431.1}, T4F9.10 {ECO:0000312|EMBL:CAB40021.1}	predicted protein	GO:0005576,GO:0004252	extracellular region|serine-type endopeptidase activity
TraesCS1B01G436500	29.097	47.0209	11.1731	0.238894	-2.06556	0.0058791	0.029479	Down	0	1.04694	1.1566	2.51181	3.66578	3.38529	ISU1; At4g22220; T10I14.50		GO:0005759,GO:0005739,GO:0051537,GO:0051539,GO:0008198,GO:0036455,GO:0005198,GO:0044571,GO:0006879,GO:0097428	mitochondrial matrix|mitochondrion|2 iron, 2 sulfur cluster binding|4 iron, 4 sulfur cluster binding|ferrous iron binding|iron-sulfur transferase activity|structural molecule activity|[2Fe-2S] cluster assembly|cellular iron ion homeostasis|protein maturation by iron-sulfur cluster transfer
TraesCS1B01G437500	517.285	142.4	892.17	6.26311	2.64688	1.28e-37	2.21e-35	Up	36.4324	25.5495	31.1088	4.86664	4.98921	5.61626	SDR2b; Synonyms=SDR2; At2g24190; F27D4.10	short-chain dehydrogenase/reductase 2b-like	GO:0005829,GO:0008106,GO:0016491,GO:0055114	cytosol|alcohol dehydrogenase (NADP+) activity|oxidoreductase activity|oxidation-reduction process	ko00902	Monoterpenoid biosynthesis
TraesCS1B01G439900	76.3059	107.03	45.5814	0.426024	-1.23099	0.000415538	0.00316732	Down	1.45564	1.60576	1.68456	3.44169	4.9383	3.2273			GO:0030246,GO:0047938,GO:0005975	carbohydrate binding|glucose-6-phosphate 1-epimerase activity|carbohydrate metabolic process	ko00010	Glycolysis / Gluconeogenesis
TraesCS1B01G440300	110.936	44.4855	177.387	3.98344	1.99401	4.91e-07	7.51e-06	Up	5.55542	3.15469	3.61881	1.27463	0.563565	1.36892	WRKY70; At3g56400; T5P19.50	WRKY transcription factor, partial	GO:0005634,GO:0043565,GO:0003700,GO:0042742,GO:0050832,GO:0009864,GO:1900056,GO:0045892,GO:0031347,GO:0010200,GO:0009753,GO:0009751,GO:0009862,GO:0006351	nucleus|sequence-specific DNA binding|transcription factor activity, sequence-specific DNA binding|defense response to bacterium|defense response to fungus|induced systemic resistance, jasmonic acid mediated signaling pathway|negative regulation of leaf senescence|negative regulation of transcription, DNA-templated|regulation of defense response|response to chitin|response to jasmonic acid|respon…
TraesCS1B01G440500	203.329	49.8654	356.792	7.14065	2.83606	4.63e-17	2.39e-15	Up	9.95719	5.71712	5.38111	0.655361	1.18043	1.27924	WRKY70; At3g56400; T5P19.50	probable WRKY transcription factor 72	GO:0005634,GO:0043565,GO:0003700,GO:0042742,GO:0050832,GO:0009864,GO:1900056,GO:0045892,GO:0031347,GO:0010200,GO:0009753,GO:0009751,GO:0009862,GO:0006351	nucleus|sequence-specific DNA binding|transcription factor activity, sequence-specific DNA binding|defense response to bacterium|defense response to fungus|induced systemic resistance, jasmonic acid mediated signaling pathway|negative regulation of leaf senescence|negative regulation of transcription, DNA-templated|regulation of defense response|response to chitin|response to jasmonic acid|respon…
TraesCS1B01G440600	11.1823	0	22.3645	130.641	7.02947	6.56e-06	7.96e-05	Up	1.91243	0.196247	0.948511	0	0	0	WRKY41; At4g11070; F2P3.16, T22B4.50	predicted protein, partial	GO:0005634,GO:0043565,GO:0003700,GO:0006351	nucleus|sequence-specific DNA binding|transcription factor activity, sequence-specific DNA binding|transcription, DNA-templated
TraesCS1B01G440700	191.973	53.2515	330.694	6.20521	2.63348	1.17e-09	2.7e-08	Up	17.1014	11.3302	6.34306	2.58707	0.861598	2.39666	WRKY41; At4g11070; F2P3.16, T22B4.50	WRKY transcription factor 55-like	GO:0005634,GO:0043565,GO:0003700,GO:0006351	nucleus|sequence-specific DNA binding|transcription factor activity, sequence-specific DNA binding|transcription, DNA-templated
TraesCS1B01G441000	265.503	354.159	176.848	0.499583	-1.00121	1.03e-06	1.49e-05	Down	3.61366	3.4336	4.1868	6.84601	8.27466	8.28178	FRS5; At4g38180; F20D10.300	protein FAR1-RELATED SEQUENCE 5-like	GO:0005634,GO:0008270,GO:0006355	nucleus|zinc ion binding|regulation of transcription, DNA-templated
TraesCS1B01G443700	388.687	522.959	254.414	0.486215	-1.04033	1.55e-08	3.04e-07	Down	3.56689	3.90328	3.81344	7.48149	8.03882	8.65457	FAAH; At5g64440; T12B11.3	predicted protein	GO:0005783,GO:0005789,GO:0005794,GO:0016021,GO:0005886,GO:0005774,GO:0005773,GO:0004040,GO:0103073,GO:0047412,GO:0102077,GO:0042742,GO:0070291	endoplasmic reticulum|endoplasmic reticulum membrane|Golgi apparatus|integral component of membrane|plasma membrane|vacuolar membrane|vacuole|amidase activity|anandamide amidohydrolase activity|N-(long-chain-acyl)ethanolamine deacylase activity|oleamide hydrolase activity|defense response to bacterium|N-acylethanolamine metabolic process
TraesCS1B01G446900	10.1532	18.8785	1.42791	0.0744953	-3.74671	0.000825878	0.00573376	Down	0	0.164894	0.0506014	1.10964	0.7217	1.16331		uncharacterized protein LOC109740203
TraesCS1B01G447000	103.673	143.193	64.154	0.450064	-1.1518	0.00294309	0.0167324	Down	0.2403	0.350331	0.657689	0.952655	1.17898	0.714811	At1g58390; F9K23.8, X7J.2
TraesCS1B01G447900	11.94	0	23.8799	139.974	7.12902	1.85e-06	2.53e-05	Up	0.480173	0.21352	1.13028	0	0	0	SNL6 {ECO:0000303|PubMed:20862311}; Os01g0639200 {ECO:0000312|EMBL:BAF05588.1}, LOC_Os01g45200 {ECO:0000305}; P0004A09.22 {ECO:0000312|EMBL:BAD68587.1}, P0004A09.23 {ECO:0000312|EMBL:BAD68588.1}, P0696E01.43 {ECO:0000312|EMBL:BAD68953.1}, P0696E01.44 {ECO:0000312|EMBL:BAD68954.1}	cinnamoyl-CoA reductase-like SNL6	GO:0003854,GO:0006952,GO:0009809,GO:0006694	3-beta-hydroxy-delta5-steroid dehydrogenase activity|defense response|lignin biosynthetic process|steroid biosynthetic process
TraesCS1B01G448000	77.3655	36.7802	117.951	3.19933	1.67777	4.76e-06	5.98e-05	Up	2.91863	2.60321	1.85473	0.655687	0.870446	0.898308	SPAC869.01	putative amidase C869.01	GO:0005829,GO:0004040	cytosol|amidase activity	ko00330,ko00360,ko00380,ko00627,ko00643	Arginine and proline metabolism|Phenylalanine metabolism|Tryptophan metabolism|Aminobenzoate degradation|Styrene degradation
TraesCS1B01G448100	19.8915	6.45944	33.3235	5.14021	2.36183	0.00575904	0.0289771	Up	0.706276	0.927463	0.38626	0.193829	0	0.21421	At1g48100; F21D18.17, F21D18.18	predicted protein	GO:0005618,GO:0005576,GO:0004650,GO:0005975,GO:0071555	cell wall|extracellular region|polygalacturonase activity|carbohydrate metabolic process|cell wall organization
TraesCS1B01G449400	23.8243	9.92903	37.7197	3.7891	1.92185	0.00384446	0.0208482	Up	2.01262	1.52052	0.718823	0.504996	0.231252	0.434882	RL6; Synonyms=RSM3; At1g75250; F22H5.3	MYB-related protein	GO:0005634,GO:0003677,GO:0006355,GO:0006351	nucleus|DNA binding|regulation of transcription, DNA-templated|transcription, DNA-templated
TraesCS1B01G454000	44.8515	16.9622	72.7409	4.28029	2.09771	1.18e-05	0.000135525	Up	1.31313	0.723328	0.951297	0.246186	0.166137	0.312429	CRK6 {ECO:0000303|PubMed:27176732}; Os07g0541400 {ECO:0000312|EMBL:BAF21810.1}, LOC_Os07g35690 {ECO:0000305}; OJ1008_E09.114 {ECO:0000312|EMBL:BAD30125.1}, P0458H05.131 {ECO:0000312|EMBL:BAC65053.1}		GO:0016021,GO:0005886,GO:0009506,GO:0005524,GO:0004674,GO:0006952,GO:0006468	integral component of membrane|plasma membrane|plasmodesma|ATP binding|protein serine/threonine kinase activity|defense response|protein phosphorylation
TraesCS1B01G454100	44.9426	8.19773	81.6875	10.0284	3.32602	6.91e-09	1.43e-07	Up	1.27884	1.36713	1.33928	0.123077	0.263016	0.0309134	CRK6 {ECO:0000303|PubMed:27176732}; Os07g0541400 {ECO:0000312|EMBL:BAF21810.1}, LOC_Os07g35690 {ECO:0000305}; OJ1008_E09.114 {ECO:0000312|EMBL:BAD30125.1}, P0458H05.131 {ECO:0000312|EMBL:BAC65053.1}	cysteine-rich receptor-like protein kinase 6	GO:0016021,GO:0005886,GO:0009506,GO:0005524,GO:0004674,GO:0006952,GO:0006468	integral component of membrane|plasma membrane|plasmodesma|ATP binding|protein serine/threonine kinase activity|defense response|protein phosphorylation
TraesCS1B01G454200	282.584	1.22582	563.942	455.01	8.82976	1.45e-30	1.8e-28	Up	19.4746	13.3592	12.7552	0.0256027	0.0273566	0.0514454	At5g56590; MIK19.3		GO:0031225,GO:0046658,GO:0005576,GO:0009505,GO:0005886,GO:0042973,GO:0004553,GO:0030247,GO:0005975,GO:0071555,GO:0006952	anchored component of membrane|anchored component of plasma membrane|extracellular region|plant-type cell wall|plasma membrane|glucan endo-1,3-beta-D-glucosidase activity|hydrolase activity, hydrolyzing O-glycosyl compounds|polysaccharide binding|carbohydrate metabolic process|cell wall organization|defense response
TraesCS1B01G454400	159.806	52.9837	266.628	5.02743	2.32982	2.62e-14	1.05e-12	Up	5.28092	4.21286	3.45826	0.986088	0.707913	0.990709	CRK6 {ECO:0000303|PubMed:27176732}; Os07g0541400 {ECO:0000312|EMBL:BAF21810.1}, LOC_Os07g35690 {ECO:0000305}; OJ1008_E09.114 {ECO:0000312|EMBL:BAD30125.1}, P0458H05.131 {ECO:0000312|EMBL:BAC65053.1}	Cysteine-rich receptor-like protein kinase 8	GO:0016021,GO:0005886,GO:0009506,GO:0005524,GO:0004674,GO:0006952,GO:0006468	integral component of membrane|plasma membrane|plasmodesma|ATP binding|protein serine/threonine kinase activity|defense response|protein phosphorylation
TraesCS1B01G454500	424.771	0.294707	849.247	2547.01	11.3146	3.42e-21	2.43e-19	Up	18.9769	14.6885	15.597	0	0	0.0183995	At5g56590; MIK19.3		GO:0031225,GO:0046658,GO:0005576,GO:0009505,GO:0005886,GO:0042973,GO:0004553,GO:0030247,GO:0005975,GO:0071555,GO:0006952	anchored component of membrane|anchored component of plasma membrane|extracellular region|plant-type cell wall|plasma membrane|glucan endo-1,3-beta-D-glucosidase activity|hydrolase activity, hydrolyzing O-glycosyl compounds|polysaccharide binding|carbohydrate metabolic process|cell wall organization|defense response
TraesCS1B01G454600	42.7416	9.14034	76.3429	8.40244	3.07081	3.91e-07	6.1e-06	Up	1.63445	0.799063	1.53969	0.309911	0.0697137	0.0983251	CRK6 {ECO:0000303|PubMed:27176732}; Os07g0541400 {ECO:0000312|EMBL:BAF21810.1}, LOC_Os07g35690 {ECO:0000305}; OJ1008_E09.114 {ECO:0000312|EMBL:BAD30125.1}, P0458H05.131 {ECO:0000312|EMBL:BAC65053.1}	cysteine-rich receptor-like protein kinase 6	GO:0016021,GO:0005886,GO:0009506,GO:0005524,GO:0004674,GO:0006952,GO:0006468	integral component of membrane|plasma membrane|plasmodesma|ATP binding|protein serine/threonine kinase activity|defense response|protein phosphorylation
TraesCS1B01G456900	117.227	5.76179	228.692	39.5316	5.30494	1.85e-07	3.03e-06	Up	4.27455	3.64228	7.24711	0.123755	0	0.269392	At5g44440 {ECO:0000312|Araport:AT5G44440}; MFC16.10 {ECO:0000312|EMBL:BAB09151.1}	berberine bridge enzyme-like 18	GO:0005618,GO:0005576,GO:0050660,GO:0016614,GO:0009651	cell wall|extracellular region|flavin adenine dinucleotide binding|oxidoreductase activity, acting on CH-OH group of donors|response to salt stress	ko00940	Phenylpropanoid biosynthesis
TraesCS1B01G460100	135.03	40.8621	229.198	5.61563	2.48945	1.44e-15	6.52e-14	Up	2.21241	3.0511	2.34625	0.504112	0.538645	0.369304	RPP13; At3g46530; F12A12.50
TraesCS1B01G464800	3.58942	0	7.17884	42.0083	5.3926	0.00392573	0.0212027	Up	0.118862	0.142707	0.218965	0	0	0	At3g50940 {ECO:0000312|EMBL:AEE78729.1}; F18B3.220 {ECO:0000312|EMBL:CAB42923.1}	AAA-ATPase At3g50940-like	GO:0005524,GO:0016887,GO:0009651	ATP binding|ATPase activity|response to salt stress
TraesCS1B01G464900	88.2664	9.37232	167.16	17.6615	4.14253	3.27e-15	1.43e-13	Up	3.60608	3.13439	3.77823	0.158343	0.0211487	0.437484	At3g50940 {ECO:0000312|EMBL:AEE78729.1}; F18B3.220 {ECO:0000312|EMBL:CAB42923.1}	predicted protein	GO:0005524,GO:0016887,GO:0009651	ATP binding|ATPase activity|response to salt stress
TraesCS1B01G465000	718.346	408.973	1027.72	2.51322	1.32954	1.1e-11	3.32e-10	Up	22.0784	17.5656	26.8386	7.31401	10.1098	10.0759	HSR4 {ECO:0000303|PubMed:15181213}; Synonyms=BCS1; At3g50930 {ECO:0000312|EMBL:AEE78728.1}; F18B3.210 {ECO:0000312|EMBL:CAB42922.1}		GO:0016021,GO:0005740,GO:0005741,GO:0005739,GO:0005524,GO:0016887,GO:0042802,GO:0008219,GO:0009626,GO:0009617,GO:0002237,GO:0009411,GO:0009863	integral component of membrane|mitochondrial envelope|mitochondrial outer membrane|mitochondrion|ATP binding|ATPase activity|identical protein binding|cell death|plant-type hypersensitive response|response to bacterium|response to molecule of bacterial origin|response to UV|salicylic acid mediated signaling pathway
TraesCS1B01G466100	54.8616	0	109.723	640.862	9.32387	5.71e-14	2.21e-12	Up	7.11162	6.51679	6.67287	0	0	0		hypothetical protein TRIUR3_07765
TraesCS1B01G466200	2827.54	946.119	4708.96	4.97702	2.31528	8.12e-31	1.03e-28	Up	183.282	177.808	291.509	40.0016	40.6162	54.8308		pathogen-related protein	GO:0006952,GO:0009607	defense response|response to biotic stimulus
TraesCS1B01G466900	33.3261	15.4871	51.1651	3.28512	1.71595	0.00562532	0.0284356	Up	0.844999	0.490106	0.3948	0.118302	0.0919318	0.345765	At1g50180; F14I3.19	putative disease resistance RPP13-like protein 3
TraesCS1B01G467100	302.7	453.244	152.156	0.335778	-1.57442	4.59e-13	1.61e-11	Down	2.32339	3.20916	3.20061	8.84776	8.54706	9.61487	SIGC; Synonyms=SIG3; At3g53920; F5K20.220	RNA polymerase sigma factor rpoD	GO:0009507,GO:0003677,GO:0003899,GO:0001053,GO:0016987,GO:0003700,GO:0071482,GO:0006352,GO:2001141	chloroplast|DNA binding|DNA-directed RNA polymerase activity|plastid sigma factor activity|sigma factor activity|transcription factor activity, sequence-specific DNA binding|cellular response to light stimulus|DNA-templated transcription, initiation|regulation of RNA biosynthetic process
TraesCS1B01G467700	319.21	182.732	455.688	2.49242	1.31754	2.11e-11	6.15e-10	Up	6.57411	6.88605	7.16175	2.4519	2.98543	3.19382	LECRK91 {ECO:0000303|PubMed:19773388}; At5g10530 {ECO:0000312|Araport:AT5G10530}; F12B17.120 {ECO:0000312|EMBL:CAB89390.1}	predicted protein
TraesCS1B01G470900	10.6186	0	21.2372	124.511	6.96012	3.75e-06	4.82e-05	Up	0.752071	0.689752	2.36681	0	0	0	CML45; At5g39670; MIJ24.140	calmodulin-like protein 7	GO:0005509	calcium ion binding	ko04114,ko04218,ko04014,ko04015,ko04016,ko04020,ko04022,ko04024,ko04070,ko04371	Oocyte meiosis|Cellular senescence|Ras signaling pathway|Rap1 signaling pathway|MAPK signaling pathway - plant|Calcium signaling pathway|cGMP - PKG signaling pathway|cAMP signaling pathway|Phosphatidylinositol signaling system|Apelin signaling pathway
TraesCS1B01G471000	3.74018	0	7.48036	43.7925	5.45261	0.00335688	0.0186547	Up	0.438708	0.250819	0.634997	0	0	0	CML30; At3g29000; K5K13.13	calmodulin-like protein 7	GO:0005509	calcium ion binding	ko04114,ko04218,ko04014,ko04015,ko04016,ko04020,ko04022,ko04024,ko04070,ko04371	Oocyte meiosis|Cellular senescence|Ras signaling pathway|Rap1 signaling pathway|MAPK signaling pathway - plant|Calcium signaling pathway|cGMP - PKG signaling pathway|cAMP signaling pathway|Phosphatidylinositol signaling system|Apelin signaling pathway
TraesCS1B01G471200	33.5554	12.3152	54.7955	4.46564	2.15887	0.00029867	0.00237634	Up	1.65896	1.33856	1.05978	0.540463	0.251081	0.141651
TraesCS1B01G476400	26.3758	40.3966	12.3551	0.3044	-1.71596	0.00350684	0.01934	Down	0.292472	0.229917	0.192423	0.862278	0.509681	1.06907	CYP75B2; Synonyms=HT1	flavonoid 3'-monooxygenase-like	GO:0005789,GO:0016021,GO:0016711,GO:0020037,GO:0005506,GO:0009813	endoplasmic reticulum membrane|integral component of membrane|flavonoid 3'-monooxygenase activity|heme binding|iron ion binding|flavonoid biosynthetic process	ko00941,ko00944	Flavonoid biosynthesis|Flavone and flavonol biosynthesis
TraesCS1B01G478100	167.169	100.494	233.844	2.32971	1.22015	0.00011523	0.0010325	Up	5.13744	2.99168	5.0093	1.86812	2.57986	1.3988	NLE1; At5g52820; MXC20.4	notchless protein homolog	GO:0080008,GO:0005730,GO:0005840,GO:0009553,GO:0000027	Cul4-RING E3 ubiquitin ligase complex|nucleolus|ribosome|embryo sac development|ribosomal large subunit assembly
TraesCS1B01G478700	638.44	896.099	380.78	0.425478	-1.23285	1.09e-05	0.000126045	Down	7.07287	10.666	19.1036	24.9356	33.8256	30.3583	CO3 {ECO:0000303|PubMed:18449564}; Os09g0240200 {ECO:0000312|EMBL:BAF24557.1}, LOC_Os09g06464 {ECO:0000305}; OJ1178_D01.3 {ECO:0000312|EMBL:BAD36814.1}	uncharacterized protein LOC109754650 isoform X1	GO:0005634,GO:0003677,GO:0008270,GO:0009908,GO:0009909,GO:0006355,GO:0009416,GO:0006351	nucleus|DNA binding|zinc ion binding|flower development|regulation of flower development|regulation of transcription, DNA-templated|response to light stimulus|transcription, DNA-templated
TraesCS1B01G479000	4.25618	8.51236	0	0.0226582	-5.46382	0.0036978	0.020192	Down	0	0	0	0.245786	0.558074	0.0617345	CO {ECO:0000303|PubMed:7697715}; At5g15840 {ECO:0000312|Araport:AT5G15840}; F14F8_220 {ECO:0000312|EMBL:CAC01783.1}	uncharacterized protein LOC109754662	GO:0005634,GO:0003677,GO:0003700,GO:0008270,GO:0030154,GO:0010018,GO:0009908,GO:0009909,GO:0010218,GO:0006351	nucleus|DNA binding|transcription factor activity, sequence-specific DNA binding|zinc ion binding|cell differentiation|far-red light signaling pathway|flower development|regulation of flower development|response to far red light|transcription, DNA-templated
TraesCS1B01G479200	35.1969	57.108	13.2859	0.232263	-2.10617	2.35e-05	0.000250892	Down	0.401166	0.315363	0.343116	1.30856	1.98974	1.46638	COL12; At3g21880; MEK6.3, MEK6_2	uncharacterized protein LOC109754662	GO:0005634,GO:0003700,GO:0008270,GO:0006355	nucleus|transcription factor activity, sequence-specific DNA binding|zinc ion binding|regulation of transcription, DNA-templated
TraesCS1B01G480300	12.4475	3.95936	20.9357	5.28	2.40054	0.0107183	0.0476249	Up	0.105774	0.137577	0.38971	0.0371563	0.0099254	0.0746608	MIK2 {ECO:0000303|PubMed:26863186}; At4g08850 {ECO:0000312|Araport:AT4G08850}; T32A17.160 {ECO:0000312|EMBL:CAB82121.1}	hypothetical protein OsI_32579
TraesCS1B01G481300	389.698	95.6115	683.784	7.15035	2.83801	1.91e-14	7.83e-13	Up	19.7572	25.0103	22.6335	4.44652	1.12964	4.12371	ASMT1 {ECO:0000303|PubMed:24033370}; Synonyms=ASMT {ECO:0000303|PubMed:21210840}; Os09g0344500 {ECO:0000312|EMBL:BAT07597.1}, LOC_Os09g17560 {ECO:0000305}; OSJNBb0057I13.39 {ECO:0000312|EMBL:BAD29452.1}, OSJNBb0085I16.5 {ECO:0000312|EMBL:BAD29092.1}	acetylserotonin O-methyltransferase 3-like	GO:0005737,GO:0017096,GO:0008171,GO:0008757,GO:0019438,GO:0030187	cytoplasm|acetylserotonin O-methyltransferase activity|O-methyltransferase activity|S-adenosylmethionine-dependent methyltransferase activity|aromatic compound biosynthetic process|melatonin biosynthetic process	ko00945	Stilbenoid, diarylheptanoid and gingerol biosynthesis
TraesCS1B01G481400	21.3127	1.82803	40.7973	22.0554	4.46306	1.02e-07	1.74e-06	Up	1.03562	0.906633	1.00159	0	0.0728837	0.0685307	ASMT1 {ECO:0000303|PubMed:24033370}; Synonyms=ASMT {ECO:0000303|PubMed:21210840}; Os09g0344500 {ECO:0000312|EMBL:BAT07597.1}, LOC_Os09g17560 {ECO:0000305}; OSJNBb0057I13.39 {ECO:0000312|EMBL:BAD29452.1}, OSJNBb0085I16.5 {ECO:0000312|EMBL:BAD29092.1}	acetylserotonin O-methyltransferase 3-like	GO:0005737,GO:0017096,GO:0008171,GO:0008757,GO:0019438,GO:0030187	cytoplasm|acetylserotonin O-methyltransferase activity|O-methyltransferase activity|S-adenosylmethionine-dependent methyltransferase activity|aromatic compound biosynthetic process|melatonin biosynthetic process	ko00945	Stilbenoid, diarylheptanoid and gingerol biosynthesis
TraesCS1B01G481500	660.73	150.885	1170.57	7.75155	2.95449	7.87e-44	1.86e-41	Up	24.4351	19.0126	21.9346	2.79899	2.33239	3.64335	ASMT1 {ECO:0000303|PubMed:24033370}; Synonyms=ASMT {ECO:0000303|PubMed:21210840}; Os09g0344500 {ECO:0000312|EMBL:BAT07597.1}, LOC_Os09g17560 {ECO:0000305}; OSJNBb0057I13.39 {ECO:0000312|EMBL:BAD29452.1}, OSJNBb0085I16.5 {ECO:0000312|EMBL:BAD29092.1}	acetylserotonin O-methyltransferase 3-like	GO:0005737,GO:0017096,GO:0008171,GO:0008757,GO:0019438,GO:0030187	cytoplasm|acetylserotonin O-methyltransferase activity|O-methyltransferase activity|S-adenosylmethionine-dependent methyltransferase activity|aromatic compound biosynthetic process|melatonin biosynthetic process	ko00945	Stilbenoid, diarylheptanoid and gingerol biosynthesis
TraesCS1D01G001700	54.9645	5.69341	104.236	18.0252	4.17194	7.1e-12	2.19e-10	Up	1.16885	0.730904	1.1439	0.01833	0.0195856	0.138119	MIK2 {ECO:0000303|PubMed:26863186}; At4g08850 {ECO:0000312|Araport:AT4G08850}; T32A17.160 {ECO:0000312|EMBL:CAB82121.1}	Os10g0119200
TraesCS1D01G001800	17.875	0.91118	34.8388	37.5899	5.23227	1.24e-06	1.76e-05	Up	0.588251	1.06392	0.520992	0.0198693	0	0.0399248	At1g17230; F20D23.7
TraesCS1D01G002200	53.9995	72.5439	35.455	0.491015	-1.02616	0.0106216	0.0472884	Down	1.56264	1.62357	2.8233	3.80023	4.62452	4.24227		uncharacterized protein LOC109750484
TraesCS1D01G004500	32.2472	13.8471	50.6472	3.67088	1.87612	0.000895245	0.00613515	Up	1.31208	0.801002	1.02419	0.390599	0.354753	0.13735	CYP72A14; At3g14680; MIE1.18	cytochrome P450 72A15-like	GO:0016021,GO:0020037,GO:0005506,GO:0004497,GO:0016705	integral component of membrane|heme binding|iron ion binding|monooxygenase activity|oxidoreductase activity, acting on paired donors, with incorporation or reduction of molecular oxygen
TraesCS1D01G004600	475.644	104.006	847.282	8.13234	3.02367	7.27e-39	1.36e-36	Up	15.9492	17.6514	15.6341	1.41351	2.27531	2.67427	CYP72A14; At3g14680; MIE1.18	cytochrome P450 72A14-like	GO:0016021,GO:0020037,GO:0005506,GO:0004497,GO:0016705	integral component of membrane|heme binding|iron ion binding|monooxygenase activity|oxidoreductase activity, acting on paired donors, with incorporation or reduction of molecular oxygen
TraesCS1D01G004700	1102.95	662.595	1543.32	2.32875	1.21955	3.03e-11	8.63e-10	Up	15.133	12.9937	11.4766	6.02753	5.92832	5.78645	ALA10 {ECO:0000303|PubMed:11402198}; At3g25610 {ECO:0000312|Araport:AT3G25610}; T5M7.5 {ECO:0000312|EMBL:BAB03080.1}	hypothetical protein OsI_23030	GO:0000139,GO:0016021,GO:0005886,GO:0005802,GO:0005524,GO:0000287,GO:0004012,GO:0048194	Golgi membrane|integral component of membrane|plasma membrane|trans-Golgi network|ATP binding|magnesium ion binding|phospholipid-translocating ATPase activity|Golgi vesicle budding
TraesCS1D01G005400	718.382	477.999	958.765	2.00533	1.00384	5.4e-05	0.000526486	Up	11.3856	11.7027	7.41954	6.2948	4.93096	4.63646	At3g14460; MOA2.6	rust-resistance protein Lr21
TraesCS1D01G005800	91.3027	130.976	51.6295	0.394542	-1.34175	1.96e-05	0.000213672	Down	5.29644	4.84816	6.12406	11.5788	16.7075	14.7154		uncharacterized protein At2g27730, mitochondrial-like
TraesCS1D01G007700	17.4744	31.7259	3.22289	0.104806	-3.2542	0.000347549	0.00270947	Down	0.0253675	0.0253805	0.186926	0.311888	0.833132	1.23101	DJ1B; At1g53280; F12M16.18	protein DJ-1 homolog A-like	GO:0009507,GO:0009570,GO:0005829,GO:0019172,GO:0036524,GO:0003713,GO:0070301,GO:0019243,GO:0006357	chloroplast|chloroplast stroma|cytosol|glyoxalase III activity|protein deglycase activity|transcription coactivator activity|cellular response to hydrogen peroxide|methylglyoxal catabolic process to D-lactate via S-lactoyl-glutathione|regulation of transcription from RNA polymerase II promoter
TraesCS1D01G009100	21.9084	3.67178	40.145	10.877	3.44321	1.45e-05	0.00016279	Up	0.488035	0.238948	0.43996	0.0455949	0	0.064132	exgA; Synonyms=exg1; AN4052	predicted protein	GO:1990819,GO:0000935,GO:0009986,GO:0005576,GO:0009277,GO:0046557,GO:0004338,GO:0046872,GO:0006073,GO:0070879,GO:1904541,GO:0031505,GO:0009251	actin fusion focus|barrier septum|cell surface|extracellular region|fungal-type cell wall|glucan endo-1,6-beta-glucosidase activity|glucan exo-1,3-beta-glucosidase activity|metal ion binding|cellular glucan metabolic process|fungal-type cell wall beta-glucan metabolic process|fungal-type cell wall disassembly involved in conjugation with cellular fusion|fungal-type cell wall organization|glucan c…
TraesCS1D01G009500	91.3928	47.7361	135.05	2.82831	1.49994	0.00313182	0.0176077	Up	3.5322	3.23176	1.88359	1.75506	0.348891	1.04567	PHT3 {ECO:0000303|PubMed:27015846}; Os09g0543900 {ECO:0000312|EMBL:BAT09225.1}, LOC_Os09g37180 {ECO:0000305}; P0705E11.3 {ECO:0000312|EMBL:BAC79154.1}	putrescine hydroxycinnamoyltransferase 3-like	GO:0016747	transferase activity, transferring acyl groups other than amino-acyl groups
TraesCS1D01G012000	15.4948	27.2641	3.72545	0.134056	-2.89909	0.00847938	0.039611	Down	0	1.41274	0	3.10009	2.38497	5.73089		defensin Tm-AMP-D1.2-like	GO:0050832,GO:0031640	defense response to fungus|killing of cells of other organism
TraesCS1D01G012500	4.41705	8.83411	0	0.0217802	-5.52084	0.00213846	0.0128182	Down	0	0	0	0.0579032	0.139207	0.232698	FTIP1 {ECO:0000303|PubMed:22529749}; At5g06850 {ECO:0000312|Araport:AT5G06850}; MOJ9.2 {ECO:0000312|EMBL:BAB11143.1}	predicted protein	GO:0005783,GO:0005789,GO:0016021,GO:0005886,GO:0009511,GO:0005509,GO:0005544,GO:0008565,GO:0016757,GO:0009908,GO:0009911,GO:0010228	endoplasmic reticulum|endoplasmic reticulum membrane|integral component of membrane|plasma membrane|plasmodesmatal endoplasmic reticulum|calcium ion binding|calcium-dependent phospholipid binding|protein transporter activity|transferase activity, transferring glycosyl groups|flower development|positive regulation of flower development|vegetative to reproductive phase transition of meristem
TraesCS1D01G013700	84.802	1.76824	167.836	93.0518	6.53996	6.16e-08	1.09e-06	Up	3.67752	3.93027	5.51723	0	0	0.147488	OPR1; Synonyms=OPDA, OPDA2, OPDAR1, OPR11, OPR2, RRJ4; Os06g0216300, LOC_Os06g11290; OsJ_20595, OSJNBb0024N18.13, P0537F07.35	12-oxophytodienoate reductase 1-like	GO:0005622,GO:0016629,GO:0010181,GO:0003959,GO:0006952,GO:0009695,GO:0031408	intracellular|12-oxophytodienoate reductase activity|FMN binding|NADPH dehydrogenase activity|defense response|jasmonic acid biosynthetic process|oxylipin biosynthetic process	ko00592	alpha-Linolenic acid metabolism
TraesCS1D01G015400	1173.59	649.086	1698.1	2.61678	1.38779	4.39e-14	1.72e-12	Up	20.1099	17.4499	25.3383	6.93889	10.0055	8.02061	LRK10 {ECO:0000312|EMBL:AAC49629.1}	predicted protein	GO:0016021,GO:0005886,GO:0005524,GO:0004674	integral component of membrane|plasma membrane|ATP binding|protein serine/threonine kinase activity
TraesCS1D01G015900	52.032	69.7791	34.2849	0.489571	-1.03041	0.0105868	0.0471722	Down	0.72782	0.57882	0.464114	1.1964	1.31338	1.26787	LRK10 {ECO:0000312|EMBL:AAC49629.1}	LRK14	GO:0016021,GO:0005886,GO:0005524,GO:0004674	integral component of membrane|plasma membrane|ATP binding|protein serine/threonine kinase activity
TraesCS1D01G016100	61.5434	26.1394	96.9475	3.69563	1.88582	9.2e-05	0.000846701	Up	1.34157	1.4309	0.594539	0.300099	0.213771	0.446675	RPM1; Synonyms=RPS3; At3g07040; F17A9.20	predicted protein
TraesCS1D01G017500	36.394	59.2278	13.5602	0.228987	-2.12666	5.26e-05	0.000513864	Down	0.387965	0.776328	0.670032	1.95909	3.86803	2.5673	DIR2; At5g42500; MDH9.20	dirigent protein 2-like	GO:0048046,GO:0042349,GO:0009699	apoplast|guiding stereospecific synthesis activity|phenylpropanoid biosynthetic process
TraesCS1D01G020400	5.36198	0	10.724	62.5297	5.96647	0.000560923	0.00411004	Up	0.414452	0.138221	0.127249	0	0	0	CYP71D55		GO:0016021,GO:0020037,GO:0005506,GO:0004497,GO:0016705	integral component of membrane|heme binding|iron ion binding|monooxygenase activity|oxidoreductase activity, acting on paired donors, with incorporation or reduction of molecular oxygen
TraesCS1D01G020500	34.1913	16.9794	51.4033	3.03854	1.60338	0.00639136	0.0315586	Up	8.00375	4.43292	8.16204	4.01651	1.34114	1.51325		hypothetical protein TRIUR3_15018
TraesCS1D01G020600	432.492	0	864.984	5055.21	12.3036	1.26e-24	1.12e-22	Up	44.3983	30.042	50.0665	0	0	0		Bowman-Birk type trypsin inhibitor	GO:0005576,GO:0004867	extracellular region|serine-type endopeptidase inhibitor activity
TraesCS1D01G020700	42.0195	16.3727	67.6663	4.1251	2.04443	1.05e-05	0.000121343	Up	1.4554	1.83934	1.50518	0.426043	0.287512	0.495624	3MAT {ECO:0000303|PubMed:12481098}	malonyl-coenzyme A:anthocyanin 3-O-glucoside-6''-O-malonyltransferase-like	GO:0033809,GO:0102588,GO:0009698	anthocyanin 6''-O-malonyltransferase activity|cyanidin 3-O-glucoside 6''-O-malonyltransferase activity|phenylpropanoid metabolic process
TraesCS1D01G024700	103.282	49.0898	157.474	3.21588	1.68521	5.28e-07	8.03e-06	Up	6.52959	8.26388	9.81827	3.08769	2.93262	1.87114	DI19-6; Synonyms=DI1; Os05g0107900, LOC_Os05g01730; OsJ_016081, OSJNBa0068N01.9	protein DEHYDRATION-INDUCED 19 homolog 6-like
TraesCS1D01G026000	372.016	227.897	516.135	2.26546	1.17981	3.67e-08	6.8e-07	Up	6.68276	4.81506	6.47697	2.45263	3.24071	2.56313	RPM1; Synonyms=RPS3; At3g07040; F17A9.20
TraesCS1D01G030300	291.385	146.337	436.433	2.98165	1.57611	4.13e-09	8.86e-08	Up	11.9295	9.06825	7.1251	3.58082	3.38884	2.87808	DURF2 {ECO:0000303|PubMed:22405823}; At5g59550 {ECO:0000312|Araport:AT5G59550}; F2O15.22 {ECO:0000312|EMBL:BAA97489.1}	E3 ubiquitin-protein ligase RDUF1-like	GO:0005829,GO:0061630,GO:0004842,GO:0008270,GO:0009738,GO:0043161,GO:0051865,GO:0000209,GO:0042787,GO:0009737,GO:0010200,GO:0009414	cytosol|ubiquitin protein ligase activity|ubiquitin-protein transferase activity|zinc ion binding|abscisic acid-activated signaling pathway|proteasome-mediated ubiquitin-dependent protein catabolic process|protein autoubiquitination|protein polyubiquitination|protein ubiquitination involved in ubiquitin-dependent protein catabolic process|response to abscisic acid|response to chitin|response to w…
TraesCS1D01G031500	201.649	128.149	275.149	2.14506	1.10102	2.13e-05	0.000228851	Up	22.0402	21.7014	23.3622	9.98506	8.37111	14.1989		uncharacterized protein C20orf24 homolog	GO:0005739	mitochondrion
TraesCS1D01G032200	5.17209	9.97164	0.372545	0.0376476	-4.7313	0.00508152	0.0261955	Down	0	0.011961	0	0.0629926	0.213141	0.0738358	RPM1; Synonyms=RPS3; At3g07040; F17A9.20
TraesCS1D01G034600	517.236	343.904	690.569	2.0074	1.00532	0.000486382	0.00363063	Up	18.5923	13.9799	10.8788	9.51288	5.12497	7.85077		EGF domain-specific O-linked N-acetylglucosamine transferase-like
TraesCS1D01G036000	124.681	230.526	18.8369	0.0821182	-3.60615	6.51e-15	2.76e-13	Down	0.540913	0.196796	0.566169	4.03775	9.22854	3.2757	Os03g0232800, LOC_Os03g13030; OJ1175C11.13	lecithin-cholesterol acyltransferase-like 1	GO:0008374,GO:0006629	O-acyltransferase activity|lipid metabolic process	ko04142,ko00564	Lysosome|Glycerophospholipid metabolism
TraesCS1D01G036500	67.9006	30.2142	105.587	3.49321	1.80455	7.08e-06	8.53e-05	Up	2.13032	1.85815	1.32491	0.655594	0.444222	0.481951	At4g32285; F10M6.80	probable clathrin assembly protein At4g32285	GO:0005905,GO:0030136,GO:0005829,GO:0005794,GO:0005634,GO:0005886,GO:0005545,GO:0048268,GO:0006897	clathrin-coated pit|clathrin-coated vesicle|cytosol|Golgi apparatus|nucleus|plasma membrane|1-phosphatidylinositol binding|clathrin coat assembly|endocytosis
TraesCS1D01G036900	316.861	167.737	465.984	2.77695	1.4735	1.12e-07	1.9e-06	Up	22.1504	14.0319	14.3213	7.23891	4.76551	6.89368	CRRSP55; At5g48540; MJE7.18	cysteine-rich repeat secretory protein 55-like	GO:0005576,GO:0080167	extracellular region|response to karrikin
TraesCS1D01G039300	565.088	21.407	1108.77	52.0889	5.7029	9.26e-58	3.5e-55	Up	24.9933	26.0499	16.9489	0.467832	0.749819	0.156675	PAL		GO:0005737,GO:0045548,GO:0009800,GO:0006559	cytoplasm|phenylalanine ammonia-lyase activity|cinnamic acid biosynthetic process|L-phenylalanine catabolic process	ko00360,ko00940	Phenylalanine metabolism|Phenylpropanoid biosynthesis
TraesCS1D01G039400	50.2266	4.33378	96.1194	22.1381	4.46846	9.61e-16	4.41e-14	Up	1.34082	1.78868	1.28076	0.0581486	0.0776648	0.0730263	PAL	putative phenylalanine ammonia-lyase	GO:0005737,GO:0045548,GO:0009800,GO:0006559	cytoplasm|phenylalanine ammonia-lyase activity|cinnamic acid biosynthetic process|L-phenylalanine catabolic process	ko00360,ko00940	Phenylalanine metabolism|Phenylpropanoid biosynthesis
TraesCS1D01G039500	57.8691	16.1806	99.5576	6.15269	2.62122	8.23e-08	1.43e-06	Up	1.1628	1.9594	1.08513	0.33591	0.129212	0.242989	PAL	putative phenylalanine ammonia-lyase	GO:0005737,GO:0045548,GO:0009800,GO:0006559	cytoplasm|phenylalanine ammonia-lyase activity|cinnamic acid biosynthetic process|L-phenylalanine catabolic process	ko00360,ko00940	Phenylalanine metabolism|Phenylpropanoid biosynthesis
TraesCS1D01G044400	26.4819	0.904051	52.0598	56.2438	5.81362	5.87e-08	1.05e-06	Up	4.23214	2.49716	0.999533	0	0.0509136	0.0957456	CBP	citrate-binding protein-like	GO:0005773	vacuole
TraesCS1D01G045200	73.5553	46.5087	100.602	2.16168	1.11215	0.00362691	0.019878	Up	5.59629	6.08605	5.32277	3.36547	1.71239	3.05922	FOLB2 {ECO:0000303|PubMed:15107504}; At5g62980 {ECO:0000312|Araport:AT5G62980}; MJH22.3 {ECO:0000312|EMBL:BAB08841.1}	H-protein, partial	GO:0005829,GO:0102083,GO:0004150,GO:0046656,GO:0046654	cytosol|7,8-dihydromonapterin aldolase activity|dihydroneopterin aldolase activity|folic acid biosynthetic process|tetrahydrofolate biosynthetic process	ko00790	Folate biosynthesis
TraesCS1D01G048500	5.10547	10.2109	0	0.0188661	-5.72806	0.000993542	0.00670902	Down	0	0	0	0.595313	0.169625	0.558229		uncharacterized protein LOC109758202
TraesCS1D01G048900	56.2641	1.50059	111.028	71.9638	6.1692	1.4e-15	6.34e-14	Up	2.01099	1.73166	1.3209	0.0144758	0	0.0581745	LECRK42 {ECO:0000303|PubMed:19773388}; Synonyms=LECRKA4 {ECO:0000303|Ref.6}, SGC {ECO:0000303|PubMed:18392777}; At3g53810 {ECO:0000312|Araport:AT3G53810}; F5K20.110 {ECO:0000312|EMBL:CAB88343.1}
TraesCS1D01G049000	169.898	23.6893	316.108	13.4158	3.74586	1.75e-21	1.27e-19	Up	6.00024	4.72191	4.68643	0.58549	0.460966	0.139318	LECRK41; Synonyms=LECRKE, LRK1; At2g37710; F13M22.21
TraesCS1D01G049100	54.9042	6.47078	103.338	15.9087	3.99174	1.91e-16	9.33e-15	Up	3.76323	3.1197	3.43326	0.188849	0.201786	0.284602
TraesCS1D01G050000	116.799	47.9293	185.669	3.86843	1.95175	1.75e-09	3.95e-08	Up	10.6359	10.5058	14.1021	2.67719	2.35203	4.42311	LTPG2; Synonyms=XYP5; At3g43720; T28A8.10		GO:0031225,GO:0046658,GO:0005886,GO:0008289,GO:0042335,GO:0006869	anchored component of membrane|anchored component of plasma membrane|plasma membrane|lipid binding|cuticle development|lipid transport
TraesCS1D01G050200	6.69815	0.314637	13.0817	39.4629	5.30243	0.00226183	0.0134259	Up	0.17235	0.172438	1.85208	0	0.0539085	0	At5g06940; MOJ9.11
TraesCS1D01G051000	91.3764	60.1589	122.594	2.03698	1.02643	0.00868304	0.0403287	Up	3.41534	2.43409	2.09004	1.06826	2.06337	0.970069	MIK2 {ECO:0000303|PubMed:26863186}; At4g08850 {ECO:0000312|Araport:AT4G08850}; T32A17.160 {ECO:0000312|EMBL:CAB82121.1}	probable leucine-rich repeat receptor-like protein kinase At1g35710 isoform X1
TraesCS1D01G052200	590.885	811.539	370.231	0.456258	-1.13208	1.47e-07	2.45e-06	Down	7.5956	11.607	11.4782	22.4607	20.4077	26.9639	At1g32780; F6N18.16	alcohol dehydrogenase-like 4	GO:0005737,GO:0004022,GO:0008270	cytoplasm|alcohol dehydrogenase (NAD) activity|zinc ion binding	ko00350,ko00010,ko00071,ko00830,ko00625,ko00626,ko00980,ko00982	Tyrosine metabolism|Glycolysis / Gluconeogenesis|Fatty acid degradation|Retinol metabolism|Chloroalkane and chloroalkene degradation|Naphthalene degradation|Metabolism of xenobiotics by cytochrome P450|Drug metabolism - cytochrome P450
TraesCS1D01G052500	346.754	0	693.507	4051.66	11.9843	1.18e-23	9.93e-22	Up	11.9607	10.9545	12.0154	0	0	0	TDC	aromatic-L-amino-acid decarboxylase-like	GO:0004058,GO:0030170,GO:0006520	aromatic-L-amino-acid decarboxylase activity|pyridoxal phosphate binding|cellular amino acid metabolic process	ko00350,ko00360,ko00380,ko00901,ko00950,ko00965	Tyrosine metabolism|Phenylalanine metabolism|Tryptophan metabolism|Indole alkaloid biosynthesis|Isoquinoline alkaloid biosynthesis|Betalain biosynthesis
TraesCS1D01G053300	128.728	172.354	85.1015	0.49477	-1.01517	0.00635294	0.0314161	Down	0.979495	0.524185	1.22741	1.24028	2.75735	1.74854	At1g65010; F13O11.30	PREDICTED: WEB family protein At5g16730, chloroplastic-like	GO:0009507,GO:0005875,GO:0000795,GO:0007131	chloroplast|microtubule associated complex|synaptonemal complex|reciprocal meiotic recombination
TraesCS1D01G055200	18.8207	32.6344	5.00693	0.151566	-2.72198	0.000119927	0.00106945	Down	0.0552298	0.0663098	0.030523	0.320119	0.414603	0.311873	KIN5A {ECO:0000305}; Os05g0117798 {ECO:0000312|EMBL:BAS91988.1}, LOC_Os05g02670 {ECO:0000305}; OsJ_16908 {ECO:0000312|EMBL:EEE62121.1}, P0496H07.17 {ECO:0000312|EMBL:AAV44208.1}	kinesin-related protein-like	GO:0005737,GO:0005871,GO:0005874,GO:0005819,GO:0005524,GO:0008574,GO:0007018	cytoplasm|kinesin complex|microtubule|spindle|ATP binding|ATP-dependent microtubule motor activity, plus-end-directed|microtubule-based movement
TraesCS1D01G057300	283.577	90.9313	476.223	5.23383	2.38787	1.64e-14	6.71e-13	Up	14.4813	10.3443	20.3491	2.69138	1.9593	4.24912	URH2; Os09g0567900, LOC_Os09g39440; OJ1003_C09.5, OsJ_30393	probable uridine nucleosidase 2 isoform X1	GO:0005829,GO:0008477,GO:0045437,GO:0006152	cytosol|purine nucleosidase activity|uridine nucleosidase activity|purine nucleoside catabolic process	ko00760,ko00240	Nicotinate and nicotinamide metabolism|Pyrimidine metabolism
TraesCS1D01G057500	25.5417	9.33249	41.751	4.4688	2.15989	0.000987943	0.00667587	Up	5.24521	2.29596	1.88723	0.935663	0.538331	0.723114		heavy metal-associated isoprenylated plant protein 47-like
TraesCS1D01G058300	857.761	1223.15	492.371	0.402448	-1.31312	6.37e-05	0.000609204	Down	11.9064	9.41366	8.0516	40.2742	16.0818	18.5218	HEMA1	glutamyl-tRNA reductase 2 isoform X1	GO:0009507,GO:0008883,GO:0050661,GO:0015995,GO:0006782	chloroplast|glutamyl-tRNA reductase activity|NADP binding|chlorophyll biosynthetic process|protoporphyrinogen IX biosynthetic process	ko00860	Porphyrin and chlorophyll metabolism
TraesCS1D01G064500	278.769	152.619	404.918	2.65491	1.40866	6.3e-10	1.51e-08	Up	12.24	8.75607	13.7262	4.24591	4.8239	4.48179	Os05g0123100, LOC_Os05g03174; OJ1729_E02.10, P0008A07.2	probable glucuronosyltransferase Os05g0123100	GO:0000139,GO:0016021,GO:0015018,GO:0042285,GO:0071555,GO:0010417,GO:0009834	Golgi membrane|integral component of membrane|galactosylgalactosylxylosylprotein 3-beta-glucuronosyltransferase activity|xylosyltransferase activity|cell wall organization|glucuronoxylan biosynthetic process|plant-type secondary cell wall biogenesis
TraesCS1D01G066000	267.563	176.943	358.183	2.0239	1.01714	1.07e-06	1.54e-05	Up	7.46482	8.36489	9.05309	3.60558	4.57639	4.63238		LEC14B protein-like isoform X1
TraesCS1D01G069300	173.925	233.734	114.115	0.488159	-1.03458	1.16e-05	0.000133087	Down	3.86632	4.39213	4.56282	8.45312	9.03218	9.84304	TET6; At3g12090; T21B14.9		GO:0016021,GO:0035265	integral component of membrane|organ growth
TraesCS1D01G072700	62.3189	2.8118	121.826	43.5415	5.44432	7.18e-17	3.65e-15	Up	3.52573	4.14812	3.36779	0	0.245066	0.0288037	At3g11180 {ECO:0000312|Araport:AT3G11180}; F11B9.11 {ECO:0000312|EMBL:AAG50980.1}, F9F8.3 {ECO:0000312|EMBL:AAF01507.1}	probable 2-oxoglutarate-dependent dioxygenase At3g111800	GO:0051213,GO:0046872,GO:0009813	dioxygenase activity|metal ion binding|flavonoid biosynthetic process
TraesCS1D01G072900	1627.62	749.154	2506.09	3.34509	1.74204	1e-20	6.85e-19	Up	56.9646	47.6777	45.0219	17.1475	13.9232	15.4444	WRKY24 {ECO:0000303|PubMed:16919842}; OsI_04274 {ECO:0000312|EMBL:EAY76340.1}	probable WRKY transcription factor 26	GO:0005634,GO:0043565,GO:0003700,GO:0009738,GO:0009740,GO:0009788,GO:0009938,GO:0045893,GO:0009737,GO:0009753,GO:0006351	nucleus|sequence-specific DNA binding|transcription factor activity, sequence-specific DNA binding|abscisic acid-activated signaling pathway|gibberellic acid mediated signaling pathway|negative regulation of abscisic acid-activated signaling pathway|negative regulation of gibberellic acid mediated signaling pathway|positive regulation of transcription, DNA-templated|response to abscisic acid|resp…	ko04016	MAPK signaling pathway - plant
TraesCS1D01G073000	342.845	0.589414	685.1	1106.26	10.1115	2.61e-22	2.01e-20	Up	15.6503	14.0038	16.1593	0	0	0.0422925	naat-A {ECO:0000312|EMBL:BAA87055.1}	nicotianamine aminotransferase A-like	GO:0033855,GO:0030170,GO:0009058,GO:0006520	nicotianamine aminotransferase activity|pyridoxal phosphate binding|biosynthetic process|cellular amino acid metabolic process	ko00270,ko00350,ko00360,ko00400,ko00401,ko00950,ko00960,ko00130	Cysteine and methionine metabolism|Tyrosine metabolism|Phenylalanine metabolism|Phenylalanine, tyrosine and tryptophan biosynthesis|Novobiocin biosynthesis|Isoquinoline alkaloid biosynthesis|Tropane, piperidine and pyridine alkaloid biosynthesis|Ubiquinone and other terpenoid-quinone biosynthesis
TraesCS1D01G073100	376.83	193.321	560.339	2.89695	1.53453	1.04e-08	2.09e-07	Up	8.44594	7.56946	5.28345	2.95964	2.00069	2.7065	CCR3; Synonyms=CRR3; At3g55950; F27K19.130	predicted protein
TraesCS1D01G073300	6.74171	13.1109	0.372545	0.0286343	-5.12611	0.00199032	0.0120742	Down	0	0.0181047	0	0.0794567	0.509398	0.111761		uncharacterized protein LOC109736599
TraesCS1D01G073900	175.98	86.3597	265.6	3.07222	1.61928	2.67e-06	3.54e-05	Up	29.1909	35.0688	14.893	9.14871	9.3681	8.6171	MPC1 {ECO:0000305}; At5g20090 {ECO:0000312|Araport:AT5G20090}; F28I16.240 {ECO:0000312|EMBL:AF296836}	mitochondrial pyruvate carrier 1-like	GO:0031305,GO:0016020,GO:0005739,GO:0005886,GO:0005774,GO:0050833,GO:1902361,GO:0006850	integral component of mitochondrial inner membrane|membrane|mitochondrion|plasma membrane|vacuolar membrane|pyruvate transmembrane transporter activity|mitochondrial pyruvate transmembrane transport|mitochondrial pyruvate transport
TraesCS1D01G078600	20.3533	2.35766	38.349	15.904	3.99132	0.000101701	0.000924722	Up	1.19368	2.06287	0.533084	0	0	0.255322	MYB108; Synonyms=BOS1; At3g06490; F5E6.18	transcription factor MYB30-like	GO:0005634,GO:0043565,GO:0003700,GO:0006952,GO:0009737,GO:0009723,GO:0009620,GO:0009753,GO:0009651,GO:0006351	nucleus|sequence-specific DNA binding|transcription factor activity, sequence-specific DNA binding|defense response|response to abscisic acid|response to ethylene|response to fungus|response to jasmonic acid|response to salt stress|transcription, DNA-templated
TraesCS1D01G079100	25.7292	7.49165	43.9667	5.86757	2.55276	0.000985706	0.0066642	Up	0.540273	1.53849	0.42108	0.255483	0.0389977	0.146674
TraesCS1D01G079800	615.496	848.62	382.373	0.450402	-1.15071	4.68e-09	9.95e-08	Down	10.998	12.9637	12.6627	22.8785	27.1547	34.9637	PER2; Synonyms=POX2, PRX2	peroxidase 2-like	GO:0005576,GO:0020037,GO:0046872,GO:0004601,GO:0032922,GO:0097167,GO:0042744,GO:0042752,GO:0006979	extracellular region|heme binding|metal ion binding|peroxidase activity|circadian regulation of gene expression|circadian regulation of translation|hydrogen peroxide catabolic process|regulation of circadian rhythm|response to oxidative stress	ko00940	Phenylpropanoid biosynthesis
TraesCS1D01G080400	19.0575	0.294707	37.8202	113.227	6.82307	4.52e-07	6.95e-06	Up	1.37073	1.44001	0.757541	0	0	0.0302355	GSVIVT00037159001, LOC100264145	peroxidase 5-like	GO:0005576,GO:0020037,GO:0046872,GO:0004601,GO:0042744,GO:0006979	extracellular region|heme binding|metal ion binding|peroxidase activity|hydrogen peroxide catabolic process|response to oxidative stress	ko00940	Phenylpropanoid biosynthesis
TraesCS1D01G080900	112.402	196.207	28.5963	0.145634	-2.77958	9.12e-08	1.57e-06	Down	0.176503	1.62466	1.00796	4.34012	6.32678	9.62416	GSVIVT00037159001, LOC100264145	peroxidase 5-like	GO:0005576,GO:0020037,GO:0046872,GO:0004601,GO:0042744,GO:0006979	extracellular region|heme binding|metal ion binding|peroxidase activity|hydrogen peroxide catabolic process|response to oxidative stress	ko00940	Phenylpropanoid biosynthesis
TraesCS1D01G081100	44.3803	12.9388	75.8218	5.85135	2.54877	6.13e-05	0.000589184	Up	2.15536	1.67126	1.8612	0.473209	0.0252812	0.499198	Os03g0232800, LOC_Os03g13030; OJ1175C11.13	Lecithin-cholesterol acyltransferase-like 1	GO:0008374,GO:0006629	O-acyltransferase activity|lipid metabolic process	ko04142,ko00564	Lysosome|Glycerophospholipid metabolism
TraesCS1D01G081500	204.93	115.137	294.722	2.55688	1.35439	8.06e-07	1.19e-05	Up	9.45034	10.6074	7.58143	4.01578	2.95593	4.30357		tropomyosin-like
TraesCS1D01G082500	396.517	259.694	533.34	2.05128	1.03652	5.21e-05	0.000510013	Up	9.99962	11.8128	7.80492	3.84418	4.78582	6.59053	CIPK17; Os05g0136200, LOC_Os05g04550; OJ1127_B08.4, P0519E07.18	CBL-interacting protein kinase 17-like	GO:0005737,GO:0005634,GO:0005524,GO:0004674,GO:0035556,GO:0006468	cytoplasm|nucleus|ATP binding|protein serine/threonine kinase activity|intracellular signal transduction|protein phosphorylation	ko04530,ko04140,ko04068,ko04150,ko04151,ko04152,ko04371	Tight junction|Autophagy - animal|FoxO signaling pathway|mTOR signaling pathway|PI3K-Akt signaling pathway|AMPK signaling pathway|Apelin signaling pathway
TraesCS1D01G082600	1154.64	716.012	1593.27	2.22456	1.15352	4.84e-07	7.4e-06	Up	30.5166	48.3092	31.9457	13.4439	20.3934	18.5775	CIPK17; Os05g0136200, LOC_Os05g04550; OJ1127_B08.4, P0519E07.18	CBL-interacting protein kinase 17-like	GO:0005737,GO:0005634,GO:0005524,GO:0004674,GO:0035556,GO:0006468	cytoplasm|nucleus|ATP binding|protein serine/threonine kinase activity|intracellular signal transduction|protein phosphorylation	ko04530,ko04140,ko04068,ko04150,ko04151,ko04152,ko04371	Tight junction|Autophagy - animal|FoxO signaling pathway|mTOR signaling pathway|PI3K-Akt signaling pathway|AMPK signaling pathway|Apelin signaling pathway
TraesCS1D01G083700	351.561	206.449	496.674	2.40477	1.2659	1.27e-07	2.13e-06	Up	23.0077	17.0746	21.8505	8.78834	6.79124	11.1552	DHNAT1 {ECO:0000303|PubMed:22372525}; At1g48320 {ECO:0000312|Araport:AT1G48320}; F11A17.13 {ECO:0000312|EMBL:AAD49765.1}	1,4-dihydroxy-2-naphthoyl-CoA thioesterase 1-like	GO:0005777,GO:0016787,GO:0042372,GO:0051289	peroxisome|hydrolase activity|phylloquinone biosynthetic process|protein homotetramerization
TraesCS1D01G083900	1823.12	1110.64	2535.61	2.28328	1.19111	1.3e-14	5.36e-13	Up	525.088	421.5	535.507	227.901	222.893	222.137	LTI6B; Synonyms=DRR2, R1G1B; Os05g0138300, LOC_Os05g04700; OSJNBa0069I13.6	predicted protein	GO:0016021,GO:0009737,GO:0009409,GO:0009651	integral component of membrane|response to abscisic acid|response to cold|response to salt stress
TraesCS1D01G087500	66.3806	92.1397	40.6215	0.441791	-1.17857	0.00681079	0.0332275	Down	0.720735	1.34815	1.5009	2.09148	4.20487	2.12893	DDB_G0277003	putative uncharacterized protein DDB_G0277003
TraesCS1D01G089900	45.1534	20.2937	70.013	3.45156	1.78725	0.00172327	0.0106925	Up	1.43004	0.962073	2.49813	0.562973	0.161952	0.717891	THT2 {ECO:0000303|PubMed:27354554}; Os10g0380100 {ECO:0000312|EMBL:BAT10622.1}, LOC_Os10g23820 {ECO:0000312|EMBL:AAP53439.1}; OSJNBa0032N04.1 {ECO:0000312|EMBL:AAM74310.1}	tryptamine hydroxycinnamoyltransferase 2-like	GO:0016747	transferase activity, transferring acyl groups other than amino-acyl groups	ko00940,ko00941,ko00945	Phenylpropanoid biosynthesis|Flavonoid biosynthesis|Stilbenoid, diarylheptanoid and gingerol biosynthesis
TraesCS1D01G090000	466.8	8.10796	925.492	114.24	6.83592	7.72e-12	2.37e-10	Up	22.4168	19.9117	29.4315	0.0242743	0.54468	0.0975521	SPP3; Os05g0144900, LOC_Os05g05270; OsJ_016337, OSJNBb0015A05.2	probable sucrose-phosphatase 3 isoform X1	GO:0000287,GO:0050307,GO:0016757,GO:0005986	magnesium ion binding|sucrose-phosphate phosphatase activity|transferase activity, transferring glycosyl groups|sucrose biosynthetic process	ko00500	Starch and sucrose metabolism
TraesCS1D01G091500	56.3539	2.35766	110.35	46.355	5.53465	0.00061709	0.00445907	Up	3.01538	1.87049	1.22207	0	0	0.141894	NFD4 {ECO:0000303|PubMed:16698901}; At1g31470 {ECO:0000312|Araport:AT1G31470}; T8E3.15 {ECO:0000312|EMBL:AAG51261.1}	protein NUCLEAR FUSION DEFECTIVE 4-like	GO:0016021,GO:0000741,GO:0010197,GO:0009651,GO:0006810	integral component of membrane|karyogamy|polar nucleus fusion|response to salt stress|transport
TraesCS1D01G091600	77.66	32.1831	123.137	3.81835	1.93295	1.57e-06	2.18e-05	Up	3.35556	3.1351	1.88628	0.845052	0.555655	0.892551	RIPK {ECO:0000303|PubMed:21320696}; Synonyms=PBL14 {ECO:0000303|PubMed:20413097}, PIX8 {ECO:0000303|PubMed:23951354}; At2g05940 {ECO:0000312|Araport:AT2G05940}	serine/threonine-protein kinase RIPK-like
TraesCS1D01G092900	176.241	89.2611	263.221	2.94937	1.56041	1.42e-09	3.26e-08	Up	5.81806	5.54711	5.33793	1.78329	2.44068	1.69099		uncharacterized protein LOC109770689
TraesCS1D01G095000	54.8631	6.6388	103.087	15.6821	3.97105	1.05e-12	3.56e-11	Up	6.09019	3.07226	5.60961	0.449445	0.43221	0.0903103	GSTF1; Synonyms=RGST I; Os01g0371200, LOC_Os01g27360; B1039D07.2, OsJ_01799 {ECO:0000312|EMBL:EAZ11927.1}, P0493G01.33	probable glutathione S-transferase GSTF1	GO:0005737,GO:0004364,GO:0006749	cytoplasm|glutathione transferase activity|glutathione metabolic process	ko00480,ko00980,ko00982,ko00983	Glutathione metabolism|Metabolism of xenobiotics by cytochrome P450|Drug metabolism - cytochrome P450|Drug metabolism - other enzymes
TraesCS1D01G095400	94.8047	22.707	166.902	7.38323	2.88425	3.45e-10	8.57e-09	Up	8.83634	4.5135	8.39608	1.67454	0.829164	0.492406	GST4	glutathione S-transferase 4-like	GO:0043234,GO:0043295,GO:0004364,GO:0042803,GO:0009635,GO:0009410	protein complex|glutathione binding|glutathione transferase activity|protein homodimerization activity|response to herbicide|response to xenobiotic stimulus	ko00480,ko00980,ko00982,ko00983	Glutathione metabolism|Metabolism of xenobiotics by cytochrome P450|Drug metabolism - cytochrome P450|Drug metabolism - other enzymes
TraesCS1D01G096200	11.9837	0	23.9673	140.05	7.1298	7.64e-07	1.13e-05	Up	0.403417	0.900391	0.771749	0	0	0	HRPN	peroxidase N-like	GO:0005576,GO:0020037,GO:0046872,GO:0004601,GO:0042744,GO:0006979	extracellular region|heme binding|metal ion binding|peroxidase activity|hydrogen peroxide catabolic process|response to oxidative stress	ko00940	Phenylpropanoid biosynthesis
TraesCS1D01G096300	59.1058	5.53967	112.672	20.2816	4.3421	6.99e-17	3.56e-15	Up	3.04383	2.29958	4.52015	0.136382	0.145724	0.219234	HRPN	peroxidase N-like	GO:0005576,GO:0020037,GO:0046872,GO:0004601,GO:0042744,GO:0006979	extracellular region|heme binding|metal ion binding|peroxidase activity|hydrogen peroxide catabolic process|response to oxidative stress	ko00940	Phenylpropanoid biosynthesis
TraesCS1D01G096400	5667.87	2952.72	8383.03	2.83887	1.50532	3.92e-11	1.1e-09	Up	271.961	250.609	281.049	86.8356	67.7256	140.583	PER54; Synonyms=P54; At5g06730; MPH15.9	peroxidase A2-like	GO:0005576,GO:0005774,GO:0020037,GO:0046872,GO:0004601,GO:0042744,GO:0006979	extracellular region|vacuolar membrane|heme binding|metal ion binding|peroxidase activity|hydrogen peroxide catabolic process|response to oxidative stress	ko00940	Phenylpropanoid biosynthesis
TraesCS1D01G097000	59.8448	93.8825	25.8071	0.275815	-1.85823	1.97e-06	2.68e-05	Down	0.193538	0.258182	0.32682	0.821495	1.13	0.986619		predicted protein
TraesCS1D01G097900	11.176	1.50059	20.8515	13.6336	3.76909	0.000431077	0.00326632	Up	0.515155	0.837556	0.50416	0.0282755	0	0.113632	STIPL1 {ECO:0000303|PubMed:23110899}; Synonyms=NTR1 {ECO:0000303|PubMed:25568310}; At1g17070 {ECO:0000312|Araport:AT1G17070}; F20D23.23 {ECO:0000312|EMBL:AAD50023.1}	septin and tuftelin-interacting protein 1 homolog 1-like	GO:0031981,GO:0071008,GO:0003677,GO:1990446,GO:0000398,GO:0042752,GO:0006355,GO:0000390	nuclear lumen|U2-type post-mRNA release spliceosomal complex|DNA binding|U1 snRNP binding|mRNA splicing, via spliceosome|regulation of circadian rhythm|regulation of transcription, DNA-templated|spliceosomal complex disassembly
TraesCS1D01G098000	10288.2	6048.86	14527.5	2.40161	1.264	1.06e-11	3.21e-10	Up	537.099	498.668	497.476	219.636	171.865	273.405	MAO1B	1-aminocyclopropane-1-carboxylate oxidase-like	GO:0009815,GO:0031418,GO:0046872,GO:0009693,GO:0009835	1-aminocyclopropane-1-carboxylate oxidase activity|L-ascorbic acid binding|metal ion binding|ethylene biosynthetic process|fruit ripening	ko00270	Cysteine and methionine metabolism
TraesCS1D01G098100	6473.15	3961.88	8984.41	2.26758	1.18115	1.7e-08	3.33e-07	Up	350.228	327.373	266.939	153.885	109.084	171.572	MAO1B	1-aminocyclopropane-1-carboxylate oxidase-like	GO:0009815,GO:0031418,GO:0046872,GO:0009693,GO:0009835	1-aminocyclopropane-1-carboxylate oxidase activity|L-ascorbic acid binding|metal ion binding|ethylene biosynthetic process|fruit ripening	ko00270	Cysteine and methionine metabolism
TraesCS1D01G098200	5.59075	0.294707	10.8868	32.6276	5.02802	0.00189434	0.01159	Up	0.289775	0.386564	0.296565	0	0	0.028408	STIPL1 {ECO:0000303|PubMed:23110899}; Synonyms=NTR1 {ECO:0000303|PubMed:25568310}; At1g17070 {ECO:0000312|Araport:AT1G17070}; F20D23.23 {ECO:0000312|EMBL:AAD50023.1}	septin and tuftelin-interacting protein 1 homolog 1-like	GO:0031981,GO:0071008,GO:0003677,GO:1990446,GO:0000398,GO:0042752,GO:0006355,GO:0000390	nuclear lumen|U2-type post-mRNA release spliceosomal complex|DNA binding|U1 snRNP binding|mRNA splicing, via spliceosome|regulation of circadian rhythm|regulation of transcription, DNA-templated|spliceosomal complex disassembly
TraesCS1D01G099000	10.076	19.4692	0.682816	0.0355538	-4.81385	0.000292509	0.00233385	Down	0	0.0293879	0.027055	0.309543	0.799305	0.570154	RGA2; Synonyms=177O13.40, CB3A14.5, RB, RPI-BLB1		GO:0043531,GO:0005524,GO:0006952	ADP binding|ATP binding|defense response
TraesCS1D01G099100	39.3126	77.9423	0.682816	0.00890765	-6.81074	2.98e-09	6.53e-08	Down	0	0.0157817	0.0145289	0.70647	1.92416	0.974208	At3g14460; MOA2.6
TraesCS1D01G100900	12.881	0.938239	24.8239	26.6181	4.73434	2.72e-05	0.000286196	Up	0.430742	0.808055	0.619925	0.0472847	0	0.0237531	CDKF-2; Os12g0424700, LOC_Os12g23700	putative cyclin-dependent kinase F-2	GO:0005737,GO:0005634,GO:0005524,GO:0019912,GO:0004693,GO:0008353,GO:1904031	cytoplasm|nucleus|ATP binding|cyclin-dependent protein kinase activating kinase activity|cyclin-dependent protein serine/threonine kinase activity|RNA polymerase II carboxy-terminal domain kinase activity|positive regulation of cyclin-dependent protein kinase activity
TraesCS1D01G101100	4.84907	0	9.69813	56.6861	5.82492	0.000722116	0.00510388	Up	0.405401	0.221241	0.37341	0	0	0	CDKF-2; Os12g0424700, LOC_Os12g23700	putative cyclin-dependent kinase F-2	GO:0005737,GO:0005634,GO:0005524,GO:0019912,GO:0004693,GO:0008353,GO:1904031	cytoplasm|nucleus|ATP binding|cyclin-dependent protein kinase activating kinase activity|cyclin-dependent protein serine/threonine kinase activity|RNA polymerase II carboxy-terminal domain kinase activity|positive regulation of cyclin-dependent protein kinase activity
TraesCS1D01G102100	7.57921	0	15.1584	88.4879	6.46741	6.73e-05	0.000640533	Up	1.11617	0.214758	0.474504	0	0	0	BPM1; At5g19000; T16G12.40	predicted protein			ko04340,ko04341	Hedgehog signaling pathway|Hedgehog signaling pathway - fly
TraesCS1D01G103500	634.017	225.682	1042.35	4.61924	2.20766	7.22e-13	2.48e-11	Up	21.2576	16.6046	9.56168	4.44209	3.59857	2.68358	PAL	putative phenylalanine ammonia-lyase	GO:0005737,GO:0045548,GO:0009800,GO:0006559	cytoplasm|phenylalanine ammonia-lyase activity|cinnamic acid biosynthetic process|L-phenylalanine catabolic process	ko00360,ko00940	Phenylalanine metabolism|Phenylpropanoid biosynthesis
TraesCS1D01G104500	56.2935	95.7079	16.8792	0.17471	-2.51697	8.94e-07	1.3e-05	Down	0.485794	0.668309	0.251696	2.50641	1.73792	4.20586	At5g64700; MVP7.2	WAT1-related protein At5g64700-like	GO:0016021,GO:0005886,GO:0022857,GO:0006810	integral component of membrane|plasma membrane|transmembrane transporter activity|transport
TraesCS1D01G106700	105.21	15.9528	194.467	12.2335	3.61276	4.93e-18	2.75e-16	Up	6.0908	3.16465	4.93598	0.596877	0.269823	0.322901		uncharacterized protein LOC109755224
TraesCS1D01G107100	27.3027	0	54.6054	318.483	8.31507	2.86e-10	7.18e-09	Up	0.669311	0.942982	0.440354	0	0	0	CSFL8; Os07g0551700, LOC_Os07g36630; OSJNBb0041B22.114	predicted protein	GO:0005794,GO:0000139,GO:0016021,GO:0005886,GO:0016760,GO:0016759,GO:0071555,GO:0030244,GO:0009833	Golgi apparatus|Golgi membrane|integral component of membrane|plasma membrane|cellulose synthase (UDP-forming) activity|cellulose synthase activity|cell wall organization|cellulose biosynthetic process|plant-type primary cell wall biogenesis
TraesCS1D01G107200	1650.75	825.814	2475.69	2.99776	1.58389	3.08e-27	3.23e-25	Up	56.2644	48.8587	58.975	16.6998	20.2942	20.0038	ERDJ3B {ECO:0000303|PubMed:24153418}; Synonyms=DJB6 {ECO:0000305}; Os05g0156500 {ECO:0000312|EMBL:BAF16611.1}, LOC_Os05g06440 {ECO:0000305}; OsJ_17183 {ECO:0000312|EMBL:EEE62392.1}, P0431G05.15 {ECO:0000312|EMBL:AAV32228.1}, P0676G05.5 {ECO:0000312|EMBL:AAS55775.2}		GO:0005783,GO:0006457	endoplasmic reticulum|protein folding	ko04141	Protein processing in endoplasmic reticulum
TraesCS1D01G109100	346.417	193.383	499.451	2.5818	1.36838	6.78e-12	2.1e-10	Up	13.7002	11.0201	13.0689	4.40758	5.34593	5.50537	LIP4; At1g56670; F25P12.90	GDSL esterase/lipase LIP-4-like	GO:0005576,GO:0016788,GO:0016042	extracellular region|hydrolase activity, acting on ester bonds|lipid catabolic process
TraesCS1D01G111400	18.5641	3.1023	34.0259	10.9763	3.45632	1.37e-05	0.000154452	Up	2.16446	1.05638	1.79916	0.231808	0.0495376	0.186316	RVE5; At4g01280; F2N1.20	protein REVEILLE 6-like	GO:0005634,GO:0003677,GO:0003700,GO:0009737,GO:0009733,GO:0046686,GO:0009723,GO:0009739,GO:0009753,GO:0009751,GO:0009651,GO:0006351	nucleus|DNA binding|transcription factor activity, sequence-specific DNA binding|response to abscisic acid|response to auxin|response to cadmium ion|response to ethylene|response to gibberellin|response to jasmonic acid|response to salicylic acid|response to salt stress|transcription, DNA-templated
TraesCS1D01G111600	163.479	303.272	23.6866	0.0785285	-3.67064	1.85e-05	0.000202461	Down	0.221965	0.53299	2.28984	9.4346	13.4551	16.4508	FLA11; At5g03170; F15A17_200, MOK16.8	fasciclin-like arabinogalactan protein 11	GO:0031225,GO:0005886,GO:0009834	anchored component of membrane|plasma membrane|plant-type secondary cell wall biogenesis
TraesCS1D01G114600	19.673	1.81523	37.5307	20.3913	4.34988	5.34e-07	8.11e-06	Up	1.0404	0.704159	1.49382	0.0268728	0.0287137	0.107995	GDPD5 {ECO:0000303|PubMed:21323773}; At1g74210 {ECO:0000312|Araport:AT1G74210}; F1O17.12 {ECO:0000312|EMBL:AAG52406.1}		GO:0005618,GO:0005576,GO:0005773,GO:0008889,GO:0006071,GO:0006629	cell wall|extracellular region|vacuole|glycerophosphodiester phosphodiesterase activity|glycerol metabolic process|lipid metabolic process	ko00564	Glycerophospholipid metabolism
TraesCS1D01G117400	368.213	494.348	242.078	0.490259	-1.02838	2.12e-05	0.0002284	Down	2.02842	2.19053	3.07439	4.01513	6.74745	4.70626	CESA1; Os05g0176100, LOC_Os05g08370; OsJ_016545, OsJ_17310 {ECO:0000312|EMBL:EEE62512.1}, OSJNBa0029B02.3, P0617A08.14	cellulose synthase CesA-1	GO:0005794,GO:0016021,GO:0005886,GO:0016760,GO:0016759,GO:0046872,GO:0071555,GO:0030244,GO:0009833	Golgi apparatus|integral component of membrane|plasma membrane|cellulose synthase (UDP-forming) activity|cellulose synthase activity|metal ion binding|cell wall organization|cellulose biosynthetic process|plant-type primary cell wall biogenesis
TraesCS1D01G117900	1856.21	1056.29	2656.13	2.51477	1.33043	2.14e-08	4.11e-07	Up	124.404	86.9231	89.5656	53.1928	36.7046	33.7926	ERD15; Synonyms=CID1, LSR1; At2g41430; F13H10.2, T26J13.2	protein EARLY RESPONSIVE TO DEHYDRATION 15-like	GO:0005737,GO:0009617,GO:0009644,GO:0009414	cytoplasm|response to bacterium|response to high light intensity|response to water deprivation
TraesCS1D01G119500	319.122	147.922	490.322	3.31799	1.73031	4.72e-11	1.31e-09	Up	25.2652	20.3286	35.6396	10.0337	6.63156	8.41791	IAA15; Os05g0178600, LOC_Os05g08570; OSJNBa0029B02.19	auxin-responsive protein IAA15-like	GO:0005634,GO:0009734,GO:0006355,GO:0009733,GO:0006351	nucleus|auxin-activated signaling pathway|regulation of transcription, DNA-templated|response to auxin|transcription, DNA-templated	ko04075	Plant hormone signal transduction
TraesCS1D01G123400	1299.79	395.631	2203.94	5.56902	2.47742	3.47e-38	6.22e-36	Up	46.1478	35.9737	36.8197	5.83098	8.63513	7.93097	ME6; Os01g0188400, LOC_Os01g09320; OsJ_00690 {ECO:0000312|EMBL:EEE54023.1}, P0512G09.20, P0695A04.29	PREDICTED: NADP-dependent malic enzyme, chloroplastic isoform X2	GO:0009507,GO:0004471,GO:0004473,GO:0046872,GO:0051287,GO:0008948,GO:0006108,GO:0006090	chloroplast|malate dehydrogenase (decarboxylating) (NAD+) activity|malate dehydrogenase (decarboxylating) (NADP+) activity|metal ion binding|NAD binding|oxaloacetate decarboxylase activity|malate metabolic process|pyruvate metabolic process	ko00620,ko00710	Pyruvate metabolism|Carbon fixation in photosynthetic organisms
TraesCS1D01G123700	259.996	101.868	418.123	4.1053	2.03749	2.66e-10	6.71e-09	Up	11.8713	10.6897	6.56073	2.46217	3.31816	1.67142	HXK7; Synonyms=HXK6; Os05g0187100, LOC_Os05g09500; OJ1097_A12.3	hexokinase-7	GO:0005829,GO:0005524,GO:0008865,GO:0004340,GO:0005536,GO:0019158,GO:0001678,GO:0006096	cytosol|ATP binding|fructokinase activity|glucokinase activity|glucose binding|mannokinase activity|cellular glucose homeostasis|glycolytic process	ko04066,ko00521,ko00524,ko00010,ko00051,ko00052,ko00500,ko00520	HIF-1 signaling pathway|Streptomycin biosynthesis|Neomycin, kanamycin and gentamicin biosynthesis|Glycolysis / Gluconeogenesis|Fructose and mannose metabolism|Galactose metabolism|Starch and sucrose metabolism|Amino sugar and nucleotide sugar metabolism
TraesCS1D01G125900	6.57197	0.958169	12.1858	12.9411	3.69388	0.00460952	0.0241492	Up	0.474485	0.569674	0.568156	0.0833384	0.0445236	0	SWEET3A; Os05g0214300, LOC_Os05g12320; OsJ_17551	bidirectional sugar transporter SWEET3a	GO:0016021,GO:0005887,GO:0051119,GO:0008643	integral component of membrane|integral component of plasma membrane|sugar transmembrane transporter activity|carbohydrate transport
TraesCS1D01G127600	148.099	200.099	96.0999	0.481276	-1.05506	0.00821508	0.0385831	Down	1.73841	3.95691	6.1247	7.32801	6.23953	11.7337	LFS	uncharacterized protein LOC109761641
TraesCS1D01G128800	340.038	196.507	483.569	2.46283	1.30032	2.25e-08	4.31e-07	Up	30.4326	20.925	36.5597	11.5433	13.61	11.7688	RPL11; Os05g0207300, LOC_Os05g11710; OJ1430_B02.2, OsJ_17505 {ECO:0000312|EMBL:EEE62702.1}, OsJ_21642 {ECO:0000312|EMBL:EEE65858.1}		GO:0022625,GO:0019843,GO:0003735,GO:0000027,GO:0006412	cytosolic large ribosomal subunit|rRNA binding|structural constituent of ribosome|ribosomal large subunit assembly|translation	ko03010	Ribosome
TraesCS1D01G130300	67.2878	40.7822	93.7935	2.29767	1.20017	0.00127375	0.00827752	Up	5.31052	5.1911	5.4537	1.55457	3.15028	2.58513	PRA1F3 {ECO:0000303|PubMed:18583532}; Synonyms=PRA8 {ECO:0000303|PubMed:18845362}; At3g13720 {ECO:0000312|Araport:AT3G13720}; MMM17.14 {ECO:0000312|EMBL:BAB01921.1}	PRA1 family protein F3-like	GO:0005783,GO:0005789,GO:0016021,GO:0016192	endoplasmic reticulum|endoplasmic reticulum membrane|integral component of membrane|vesicle-mediated transport
TraesCS1D01G135800	177.831	237.931	117.73	0.494665	-1.01548	0.000209286	0.00174174	Down	1.7467	2.34891	2.05865	4.05754	5.41055	3.49656	MYOB3 {ECO:0000303|PubMed:23995081}; At5g16720 {ECO:0000312|Araport:AT5G16720}; F5E19.60 {ECO:0000312|EMBL:CAC01836.1}	myosin-binding protein 1-like	GO:0016021,GO:0017022	integral component of membrane|myosin binding
TraesCS1D01G139800	217.831	304.118	131.545	0.432818	-1.20817	0.000859717	0.00592962	Down	2.2149	1.67511	2.5381	2.6956	8.65713	4.23161	pgk {ECO:0000255|HAMAP-Rule:MF_00145}; P9211_02131	PREDICTED: phosphoglycerate kinase-like isoform X1	GO:0005737,GO:0005524,GO:0004618,GO:0006096	cytoplasm|ATP binding|phosphoglycerate kinase activity|glycolytic process	ko00010,ko00710	Glycolysis / Gluconeogenesis|Carbon fixation in photosynthetic organisms
TraesCS1D01G140100	18.3734	34.3969	2.34997	0.0697557	-3.84154	4.49e-06	5.67e-05	Down	0.0843149	0.0421791	0.155323	1.11068	1.1472	1.97139		uncharacterized protein LOC109733168
TraesCS1D01G140300	103.581	62.8227	144.339	2.29342	1.1975	9.48e-05	0.000868957	Up	3.79882	3.4773	3.54869	1.23034	1.64328	2.0681	PIX7 {ECO:0000303|PubMed:23951354}; At5g15080; F2G14.200	probable serine/threonine-protein kinase PBL1 isoform X2
TraesCS1D01G141800	340.612	146.319	534.905	3.65428	1.86959	6.51e-21	4.53e-19	Up	5.84006	6.18817	5.66406	1.63994	1.66299	1.74208	fluG; Synonyms=acoD; AN4819	glutamine synthetase, putative, expressed	GO:0005737,GO:0016787,GO:0001896,GO:0048315,GO:0006807,GO:0075307,GO:0010914,GO:1900376,GO:0010913,GO:0000905,GO:0030435,GO:0045461	cytoplasm|hydrolase activity|autolysis|conidium formation|nitrogen compound metabolic process|positive regulation of conidium formation|positive regulation of sterigmatocystin biosynthetic process|regulation of secondary metabolite biosynthetic process|regulation of sterigmatocystin biosynthetic process|sporocarp development involved in asexual reproduction|sporulation resulting in formation of a…
TraesCS1D01G144100	30.9653	0	61.9306	361.546	8.49803	5.25e-11	1.45e-09	Up	1.96179	1.17258	1.24377	0	0	0	SYCO {ECO:0000303|PubMed:10824085}; Synonyms=FIONA {ECO:0000303|PubMed:21135240}; At2g31170 {ECO:0000312|Araport:AT2G31170}		GO:0009507,GO:0009570,GO:0005739,GO:0005524,GO:0004817,GO:0046872,GO:0042407,GO:0006423,GO:0010197,GO:0043067	chloroplast|chloroplast stroma|mitochondrion|ATP binding|cysteine-tRNA ligase activity|metal ion binding|cristae formation|cysteinyl-tRNA aminoacylation|polar nucleus fusion|regulation of programmed cell death	ko00970	Aminoacyl-tRNA biosynthesis
TraesCS1D01G144600	5.02057	0	10.0411	58.5382	5.87131	0.000942747	0.00641025	Up	0.629719	0.175012	0.161119	0	0	0	HIR1; Synonyms=P31; At5g62740; MQB2.6		GO:0005794,GO:0016020,GO:0005886,GO:0009506,GO:0005774,GO:0005773,GO:0043424	Golgi apparatus|membrane|plasma membrane|plasmodesma|vacuolar membrane|vacuole|protein histidine kinase binding
TraesCS1D01G144900	39.84	12.3152	67.3647	5.49838	2.45901	2.79e-05	0.00029244	Up	1.42214	0.651432	1.15209	0.346086	0.16078	0.0907064	sll0103	uncharacterized protein LOC109768904
TraesCS1D01G146600	177.418	291.428	63.4088	0.218291	-2.19568	3.99e-13	1.41e-11	Down	0.558616	0.558903	0.87471	2.2959	4.24587	2.96711	CESA7; Os10g0467800, LOC_Os10g32980; OSJNBa0006L06.10	cellulose synthase-like protein	GO:0005618,GO:0016021,GO:0005886,GO:0016760,GO:0016759,GO:0008270,GO:0071555,GO:0030244,GO:0042742,GO:0050832,GO:0009834	cell wall|integral component of membrane|plasma membrane|cellulose synthase (UDP-forming) activity|cellulose synthase activity|zinc ion binding|cell wall organization|cellulose biosynthetic process|defense response to bacterium|defense response to fungus|plant-type secondary cell wall biogenesis
TraesCS1D01G146900	179.142	41.433	316.852	7.65783	2.93694	1.1e-27	1.18e-25	Up	2.64004	2.65906	2.48051	0.39546	0.356267	0.303828	At1g35710; F14D7.1	hypothetical protein OsI_33973
TraesCS1D01G148900	9.40918	0	18.8184	110.105	6.78274	5.35e-06	6.64e-05	Up	0.213302	0.302333	0.425686	0	0	0	KCS12 {ECO:0000303|PubMed:18465198}; At2g28630 {ECO:0000312|Araport:AT2G28630}; T8O18.8 {ECO:0000312|EMBL:AAD24372.1}	3-ketoacyl-CoA synthase 12-like	GO:0005783,GO:0016020,GO:0102336,GO:0102337,GO:0102338,GO:0006633	endoplasmic reticulum|membrane|3-oxo-arachidoyl-CoA synthase activity|3-oxo-cerotoyl-CoA synthase activity|3-oxo-lignoceronyl-CoA synthase activity|fatty acid biosynthetic process	ko00062	Fatty acid elongation
TraesCS1D01G154700	92.3998	57.5538	127.246	2.20864	1.14316	0.00130035	0.00841858	Up	7.45804	7.34965	4.9068	3.74265	2.57832	2.96857	LOGL10; Os10g0479500, LOC_Os10g33900; OsJ_31908, OSJNBa0055P24.10	probable cytokinin riboside 5'-monophosphate phosphoribohydrolase LOGL10 isoform X1	GO:0005829,GO:0005634,GO:0070694,GO:0043733,GO:0016799,GO:0070635,GO:0070636,GO:0000701,GO:0017065,GO:0009691	cytosol|nucleus|deoxyribonucleoside 5'-monophosphate N-glycosidase activity|DNA-3-methylbase glycosylase activity|hydrolase activity, hydrolyzing N-glycosyl compounds|nicotinamide riboside hydrolase activity|nicotinic acid riboside hydrolase activity|purine-specific mismatch base pair DNA N-glycosylase activity|single-strand selective uracil DNA N-glycosylase activity|cytokinin biosynthetic proce…
TraesCS1D01G154900	360.054	99.0632	621.046	6.26176	2.64657	7.25e-20	4.68e-18	Up	20.0864	13.0612	23.629	1.9441	3.11591	4.39472	At1g06890; F4H5.5	uncharacterized membrane protein At1g06890-like	GO:0005768,GO:0005794,GO:0000139,GO:0016021,GO:0005802,GO:0005464,GO:0015790	endosome|Golgi apparatus|Golgi membrane|integral component of membrane|trans-Golgi network|UDP-xylose transmembrane transporter activity|UDP-xylose transport
TraesCS1D01G155400	381.191	241.919	520.463	2.15118	1.10513	0.0034248	0.0189628	Up	16.0933	15.5867	9.34685	10.5433	3.2992	5.826		uncharacterized protein LOC109787057
TraesCS1D01G156600	33.8279	3.42114	64.2347	18.8025	4.23285	1.03e-08	2.06e-07	Up	1.42924	0.857984	1.12338	0	0.160937	0.0336277		uncharacterized protein LOC109759738
TraesCS1D01G158100	14.5849	0	29.1698	170.46	7.41329	8.36e-08	1.45e-06	Up	1.03715	0.760965	1.01899	0	0	0		predicted protein
TraesCS1D01G162000	1795.98	993.552	2598.41	2.61582	1.38726	2.92e-12	9.42e-11	Up	72.901	50.3953	83.5106	29.9548	24.7906	26.665	AGAL1 {ECO:0000303|PubMed:15034167}; At5g08380 {ECO:0000312|Araport:AT5G08380}; F8L15.110 {ECO:0000312|EMBL:CAC08338.1}	alpha-galactosidase-like	GO:0048046,GO:0005618,GO:0009505,GO:0052692,GO:0005975,GO:0071555	apoplast|cell wall|plant-type cell wall|raffinose alpha-galactosidase activity|carbohydrate metabolic process|cell wall organization	ko00052,ko00603,ko00561,ko00600	Galactose metabolism|Glycosphingolipid biosynthesis - globo and isoglobo series|Glycerolipid metabolism|Sphingolipid metabolism
TraesCS1D01G165000	156.414	68.6988	244.129	3.55525	1.82995	2.52e-08	4.78e-07	Up	5.23523	4.50381	3.67138	1.79375	1.00483	1.10229	HSR201	predicted protein, partial	GO:0016747	transferase activity, transferring acyl groups other than amino-acyl groups
TraesCS1D01G167300	245.841	151.521	340.16	2.24495	1.16668	5.25e-06	6.53e-05	Up	7.9225	8.41873	8.17968	4.54741	2.79387	3.95194	RNF141; RCJMB04_2p1		GO:0003677,GO:0004842,GO:0008270,GO:0051865,GO:0006355	DNA binding|ubiquitin-protein transferase activity|zinc ion binding|protein autoubiquitination|regulation of transcription, DNA-templated
TraesCS1D01G167600	633.193	290.667	975.72	3.35721	1.74726	1.18e-12	3.96e-11	Up	31.6183	28.4993	24.7072	11.3105	6.76307	8.07335	CBSX5; At4g27460; F27G19.60	CBS domain-containing protein CBSX5-like
TraesCS1D01G171800	113.125	51.1999	175.05	3.41841	1.77333	8.64e-07	1.26e-05	Up	9.12977	7.04519	7.46999	3.11328	1.36707	2.65654		uncharacterized protein LOC109770889
TraesCS1D01G172700	46.6747	3.36135	89.988	26.5602	4.73119	2.37e-10	6.03e-09	Up	10.0359	2.42602	4.3428	0	0.379219	0.297142	Os10g0489301, Os10g0489300, LOC_Os10g34760; B1288B10.4, OSJNBb0049A16.9		GO:0005576	extracellular region
TraesCS1D01G173800	92.6444	25.7694	159.519	6.2067	2.63383	6.61e-10	1.58e-08	Up	7.15477	6.93885	5.2964	1.7732	0.741394	0.697114	NHL13 {ECO:0000303|PubMed:26206852}; At2g27080 {ECO:0000312|Araport:AT2G27080}	NDR1/HIN1-like protein 13 isoform X1	GO:0016021,GO:0005886,GO:0009506,GO:0006952	integral component of membrane|plasma membrane|plasmodesma|defense response
TraesCS1D01G174100	19.3922	3.48239	35.302	10.1961	3.34994	0.000191151	0.00161009	Up	1.76315	2.43855	0.81201	0.136623	0.389286	0		uncharacterized protein LOC109746693	GO:0046872,GO:0008237	metal ion binding|metallopeptidase activity
TraesCS1D01G174700	74.799	36.3275	113.271	3.10835	1.63615	0.000116594	0.001043	Up	7.54955	7.69729	7.41739	1.95743	1.41684	4.2504	MUB1; Synonyms=RPS27A1	ubiquitin-40S ribosomal protein S27a-2-like	GO:0005634,GO:0005840,GO:0046872,GO:0003735,GO:0006412	nucleus|ribosome|metal ion binding|structural constituent of ribosome|translation	ko03010	Ribosome
TraesCS1D01G175400	27.1525	46.3701	7.93486	0.174641	-2.51753	0.00306119	0.0172835	Down	0.0677444	0.0338895	0.686384	0.713916	2.4156	1.4943	At1g33260 {ECO:0000312|Araport:AT1G33260}; T16O9.6 {ECO:0000312|EMBL:AAG51288.1}	probable receptor-like protein kinase At4g10390
TraesCS1D01G175500	97.9511	149.303	46.5996	0.311289	-1.68367	0.00134727	0.00868105	Down	0.776749	1.46287	0.694412	3.59127	1.00755	5.26097	CYP89A2; Synonyms=CYP89; At1g64900; F13O11.20	cytochrome P450 89A2-like	GO:0016021,GO:0016020,GO:0020037,GO:0005506,GO:0016709,GO:0044550	integral component of membrane|membrane|heme binding|iron ion binding|oxidoreductase activity, acting on paired donors, with incorporation or reduction of molecular oxygen, NAD(P)H as one donor, and incorporation of one atom of oxygen|secondary metabolite biosynthetic process
[truncated: 8,495 more rows]

## Sheet: INF_36h vs. CK_36h
gene_id	BaseMean_DESeq2	BaseMean_control_CK_36h	BaseMean_case_INF_36h	FoldChange	log2FoldChange	p-value	q-value	Regulation	Expression_INF_36h-1	Expression_INF_36h-2	Expression_INF_36h-3	Expression_CK_36h-1	Expression_CK_36h-2	Expression_CK_36h-3	synonym	description	GO_id	GO_term	pathway	pathway_description
TraesCS1A01G000200	38.9626	15.3109	62.6143	4.09073	2.03236	0.00584636	0.0171138	Up	0.749945	1.08123	8.88066	0.882858	0.744936	0.891155		hypothetical protein GLYMA_13G021500
[truncated: 17,722 more rows]

## Sheet: INF_48h vs. CK_48h
gene_id	BaseMean_DESeq2	BaseMean_control_CK_48h	BaseMean_case_INF_48h	FoldChange	log2FoldChange	p-value	q-value	Regulation	Expression_INF_48h-1	Expression_INF_48h-2	Expression_INF_48h-3	Expression_CK_48h-1	Expression_CK_48h-2	Expression_CK_48h-3	synonym	description	GO_id	GO_term	pathway	pathway_description
[truncated: 15,600 more rows]
