# Supplementary material for: Transcriptomic profiling of wheat (Triticum Aestivum L.) response to infection by the wheat blast fungus Magnaporthe Oryzae Triticum
Source: Front Plant Sci. 2026 Mar 5;17:1776686. doi: 10.3389/fpls.2026.1776686 (PMC12999787; doi:10.3389/fpls.2026.1776686)
Supplement: Supplementary Table 3 — GO enrichment analysis of wheat and MoT genes across infection stages. This table presents Gene Ontology enrichment results for wheat differentially expressed genes at 24, 36, and 48 hpi. For each time point, upregulated and downregulated genes (infected vs. mock) were analyzed separately and are provided in distinct worksheets. Enriched biological processes, cellular components, and molecular functions are reported with associated statistics and gene lists. The final worksheet summarizes GO enrichment results for MoT genes, providing a global view of pathogen functional dynamics during infection. [file Table3.xlsx]

## Sheet: INF_24h vs. CK_24h-Up
Supplementary Table 3. GO enrichment analysis of wheat and MoT genes across infection stages. This table presents Gene Ontology enrichment results for wheat differentially expressed genes at 24, 36, and 48 hpi. For each time point, upregulated and downregulated genes (infected vs. mock) were analyzed separately and are provided in distinct worksheets. Enriched biological processes, cellular compo…
ID	Term	Category	ListHits	p-value	q-value	Enrichment_score	geneID
GO:0010200	response to chitin	biological_process	112	1.12781e-40	2.55561e-37	4.22384	TraesCS1A01G029800;TraesCS1A01G370600;TraesCS1A01G410700;TraesCS1B01G440300;TraesCS1B01G440500;TraesCS1D01G030300;TraesCS1D01G376700;TraesCS1D01G418400;TraesCS2A01G090200;TraesCS2A01G104800;TraesCS2A01G104900;TraesCS2A01G388500;TraesCS2A01G489500;TraesCS2B01G105900;TraesCS2B01G121800;TraesCS2B01G121900;TraesCS2B01G517400;TraesCS2D01G088100;TraesCS2D01G104500;TraesCS2D01G414300;TraesCS2D01G489700;…
GO:0004364	glutathione transferase activity	molecular_function	112	1.65519e-37	1.87533e-34	3.943	TraesCS1A01G013900;TraesCS1A01G102700;TraesCS1A01G102800;TraesCS1A01G102900;TraesCS1A01G186100;TraesCS1A01G186300;TraesCS1A01G186400;TraesCS1A01G186500;TraesCS1A01G186600;TraesCS1A01G186700;TraesCS1A01G186800;TraesCS1A01G187000;TraesCS1B01G113700;TraesCS1B01G113800;TraesCS1B01G194100;TraesCS1B01G194300;TraesCS1B01G194400;TraesCS1B01G194500;TraesCS1B01G194600;TraesCS1B01G194700;TraesCS1B01G194800;…
GO:0006952	defense response	biological_process	400	7.66027e-33	5.78606e-30	1.83341	TraesCS1A01G076200;TraesCS1A01G218100;TraesCS1A01G261400;TraesCS1A01G276200;TraesCS1A01G303600;TraesCS1A01G328100;TraesCS1A01G328800;TraesCS1A01G338700;TraesCS1A01G354100;TraesCS1A01G417800;TraesCS1A01G422600;TraesCS1A01G422700;TraesCS1A01G422800;TraesCS1A01G422900;TraesCS1A01G431400;TraesCS1B01G004600;TraesCS1B01G094500;TraesCS1B01G110600;TraesCS1B01G231500;TraesCS1B01G245700;TraesCS1B01G285400;…
GO:0045548	phenylalanine ammonia-lyase activity	molecular_function	40	1.33083e-31	7.53913e-29	9.1291	TraesCS1A01G037700;TraesCS1A01G037800;TraesCS1A01G094900;TraesCS1B01G048100;TraesCS1B01G048300;TraesCS1B01G048400;TraesCS1B01G122800;TraesCS1D01G039300;TraesCS1D01G039400;TraesCS1D01G039500;TraesCS1D01G103500;TraesCS2A01G196400;TraesCS2A01G196700;TraesCS2A01G212900;TraesCS2A01G380800;TraesCS2A01G380900;TraesCS2A01G381000;TraesCS2A01G381100;TraesCS2B01G224000;TraesCS2B01G224300;TraesCS2B01G398000;…
GO:0009611	response to wounding	biological_process	137	3.50656e-31	1.58917e-28	2.97783	TraesCS1A01G041300;TraesCS1A01G150200;TraesCS1A01G152600;TraesCS1A01G277400;TraesCS1A01G351600;TraesCS1A01G391100;TraesCS1B01G034200;TraesCS1B01G035100;TraesCS1B01G170100;TraesCS1B01G371900;TraesCS1D01G276600;TraesCS1D01G359100;TraesCS1D01G399400;TraesCS2A01G057100;TraesCS2A01G158600;TraesCS2A01G158700;TraesCS2A01G158800;TraesCS2A01G286700;TraesCS2A01G501300;TraesCS2B01G182900;TraesCS2B01G184300;…
GO:0009800	cinnamic acid biosynthetic process	biological_process	40	2.86778e-30	1.08306e-27	8.68013	TraesCS1A01G037700;TraesCS1A01G037800;TraesCS1A01G094900;TraesCS1B01G048100;TraesCS1B01G048300;TraesCS1B01G048400;TraesCS1B01G122800;TraesCS1D01G039300;TraesCS1D01G039400;TraesCS1D01G039500;TraesCS1D01G103500;TraesCS2A01G196400;TraesCS2A01G196700;TraesCS2A01G212900;TraesCS2A01G380800;TraesCS2A01G380900;TraesCS2A01G381000;TraesCS2A01G381100;TraesCS2B01G224000;TraesCS2B01G224300;TraesCS2B01G398000;…
GO:0020037	heme binding	molecular_function	351	4.53782e-30	1.46896e-27	1.86074	TraesCS1A01G078200;TraesCS1A01G078400;TraesCS1A01G104200;TraesCS1A01G104300;TraesCS1A01G239400;TraesCS1A01G242000;TraesCS1A01G253900;TraesCS1A01G254100;TraesCS1A01G277400;TraesCS1A01G303100;TraesCS1A01G342000;TraesCS1A01G348800;TraesCS1A01G351600;TraesCS1A01G394900;TraesCS1A01G442300;TraesCS1B01G001900;TraesCS1B01G096300;TraesCS1B01G115700;TraesCS1B01G115800;TraesCS1B01G130000;TraesCS1B01G202400;…
GO:0006559	L-phenylalanine catabolic process	biological_process	40	2.39524e-25	6.78453e-23	7.05984	TraesCS1A01G037700;TraesCS1A01G037800;TraesCS1A01G094900;TraesCS1B01G048100;TraesCS1B01G048300;TraesCS1B01G048400;TraesCS1B01G122800;TraesCS1D01G039300;TraesCS1D01G039400;TraesCS1D01G039500;TraesCS1D01G103500;TraesCS2A01G196400;TraesCS2A01G196700;TraesCS2A01G212900;TraesCS2A01G380800;TraesCS2A01G380900;TraesCS2A01G381000;TraesCS2A01G381100;TraesCS2B01G224000;TraesCS2B01G224300;TraesCS2B01G398000;…
GO:0009813	flavonoid biosynthetic process	biological_process	125	1.76879e-24	4.45342e-22	2.69927	TraesCS1A01G070200;TraesCS1A01G424000;TraesCS1A01G442300;TraesCS1B01G088600;TraesCS1D01G072700;TraesCS1D01G359500;TraesCS2A01G028000;TraesCS2A01G376400;TraesCS2A01G395000;TraesCS2A01G482200;TraesCS2B01G040500;TraesCS2B01G088900;TraesCS2B01G395000;TraesCS2B01G413000;TraesCS2B01G507500;TraesCS2B01G508500;TraesCS2D01G029800;TraesCS2D01G054800;TraesCS2D01G055200;TraesCS2D01G067600;TraesCS2D01G392800;…
GO:0050162	oxalate oxidase activity	molecular_function	24	9.25543e-23	2.09728e-20	10.9549	TraesCS3B01G282300;TraesCS3B01G282400;TraesCS3B01G282500;TraesCS4A01G181600;TraesCS4A01G181700;TraesCS4A01G181800;TraesCS4A01G181900;TraesCS4A01G279100;TraesCS4A01G279200;TraesCS4A01G279300;TraesCS4B01G033100;TraesCS4B01G033300;TraesCS4B01G033400;TraesCS4B01G033500;TraesCS4B01G033600;TraesCS4D01G030700;TraesCS4D01G030800;TraesCS4D01G031600;TraesCS4D01G031700;TraesCS4D01G031800;TraesCS4D01G031900;…
GO:0022625	cytosolic large ribosomal subunit	cellular_component	71	4.16425e-22	8.57835e-20	3.6428	TraesCS1A01G125100;TraesCS1A01G147000;TraesCS1A01G383500;TraesCS1B01G144300;TraesCS1B01G164500;TraesCS1B01G409800;TraesCS1B01G417200;TraesCS1B01G427900;TraesCS1D01G128800;TraesCS1D01G391600;TraesCS2A01G109900;TraesCS2A01G227500;TraesCS2A01G294000;TraesCS2A01G443200;TraesCS2B01G127900;TraesCS2B01G262600;TraesCS2B01G281300;TraesCS2B01G296200;TraesCS2B01G310300;TraesCS2B01G312400;TraesCS2B01G464300;…
GO:0006749	glutathione metabolic process	biological_process	72	1.99049e-21	3.75871e-19	3.51689	TraesCS1A01G102900;TraesCS1A01G186100;TraesCS1A01G186300;TraesCS1A01G186400;TraesCS1A01G186500;TraesCS1A01G186600;TraesCS1A01G186700;TraesCS1A01G186800;TraesCS1A01G187000;TraesCS1B01G113800;TraesCS1B01G194100;TraesCS1B01G194300;TraesCS1B01G194400;TraesCS1B01G194500;TraesCS1B01G194600;TraesCS1B01G194700;TraesCS1B01G194800;TraesCS1B01G194900;TraesCS1D01G095000;TraesCS1D01G189600;TraesCS1D01G189700;…
GO:0009407	toxin catabolic process	biological_process	60	6.52669e-20	1.13765e-17	3.80015	TraesCS1A01G186100;TraesCS1A01G186300;TraesCS1A01G186400;TraesCS1A01G186500;TraesCS1A01G186600;TraesCS1A01G186700;TraesCS1A01G186800;TraesCS1A01G187000;TraesCS1B01G194100;TraesCS1B01G194300;TraesCS1B01G194400;TraesCS1B01G194500;TraesCS1B01G194600;TraesCS1B01G194700;TraesCS1B01G194800;TraesCS1B01G194900;TraesCS1D01G189600;TraesCS1D01G189700;TraesCS1D01G189800;TraesCS1D01G190000;TraesCS1D01G190100;…
GO:0008061	chitin binding	molecular_function	46	9.81192e-19	1.58813e-16	4.47729	TraesCS1A01G141500;TraesCS1A01G250000;TraesCS1B01G260600;TraesCS1B01G260700;TraesCS1B01G368300;TraesCS1D01G249600;TraesCS1D01G283900;TraesCS2A01G033600;TraesCS2A01G350700;TraesCS2A01G350800;TraesCS2A01G350900;TraesCS2B01G047300;TraesCS2B01G369100;TraesCS2D01G033100;TraesCS2D01G039300;TraesCS2D01G348800;TraesCS2D01G348900;TraesCS2D01G349000;TraesCS2D01G349400;TraesCS3A01G260100;TraesCS3A01G260200;…
GO:0043231	intracellular membrane-bounded organelle	cellular_component	110	1.22763e-18	1.85454e-16	2.46795	TraesCS1A01G277400;TraesCS1A01G312300;TraesCS1A01G342900;TraesCS1A01G343000;TraesCS1A01G424000;TraesCS1B01G324000;TraesCS1B01G356200;TraesCS1D01G276600;TraesCS1D01G312500;TraesCS1D01G335500;TraesCS1D01G345100;TraesCS1D01G345200;TraesCS2A01G028000;TraesCS2A01G039700;TraesCS2A01G376400;TraesCS2B01G040500;TraesCS2B01G052600;TraesCS2B01G088900;TraesCS2B01G395000;TraesCS2D01G029800;TraesCS2D01G038300;…
GO:0031347	regulation of defense response	biological_process	46	2.63709e-18	3.73478e-16	4.38066	TraesCS1B01G440300;TraesCS1B01G440500;TraesCS1D01G418400;TraesCS2A01G104800;TraesCS2A01G286700;TraesCS2A01G489500;TraesCS2B01G121800;TraesCS2B01G264000;TraesCS2B01G303600;TraesCS2B01G517400;TraesCS2D01G104500;TraesCS2D01G285300;TraesCS2D01G489700;TraesCS3A01G343600;TraesCS4A01G007800;TraesCS4A01G007900;TraesCS4A01G008000;TraesCS4B01G170100;TraesCS4B01G297000;TraesCS4B01G297100;TraesCS4D01G172200;…
GO:0004568	chitinase activity	molecular_function	46	3.16706e-17	4.2215e-15	4.14225	TraesCS1A01G141500;TraesCS1A01G203600;TraesCS1A01G203700;TraesCS1A01G250000;TraesCS1B01G100000;TraesCS1B01G260600;TraesCS1B01G260700;TraesCS1B01G368300;TraesCS1D01G207000;TraesCS1D01G207100;TraesCS1D01G249600;TraesCS1D01G283900;TraesCS2A01G033600;TraesCS2A01G350700;TraesCS2A01G350800;TraesCS2A01G350900;TraesCS2B01G047300;TraesCS2B01G369100;TraesCS2D01G033100;TraesCS2D01G039300;TraesCS2D01G348800;…
GO:0006032	chitin catabolic process	biological_process	47	5.83552e-17	7.34627e-15	4.01386	TraesCS1A01G141500;TraesCS1A01G203600;TraesCS1A01G203700;TraesCS1A01G250000;TraesCS1B01G100000;TraesCS1B01G260600;TraesCS1B01G260700;TraesCS1B01G368300;TraesCS1D01G207000;TraesCS1D01G207100;TraesCS1D01G249600;TraesCS1D01G283900;TraesCS2A01G033600;TraesCS2A01G350700;TraesCS2A01G350800;TraesCS2A01G350900;TraesCS2B01G047300;TraesCS2B01G369100;TraesCS2D01G033100;TraesCS2D01G039300;TraesCS2D01G348800;…
GO:0005506	iron ion binding	molecular_function	237	9.89588e-17	1.18021e-14	1.72945	TraesCS1A01G170900;TraesCS1A01G218400;TraesCS1A01G239400;TraesCS1A01G242000;TraesCS1A01G253900;TraesCS1A01G254100;TraesCS1A01G277400;TraesCS1A01G303100;TraesCS1A01G348800;TraesCS1A01G351600;TraesCS1A01G394900;TraesCS1A01G442300;TraesCS1B01G001900;TraesCS1B01G130000;TraesCS1B01G202400;TraesCS1B01G251600;TraesCS1B01G321800;TraesCS1B01G363500;TraesCS1B01G371900;TraesCS1B01G423200;TraesCS1D01G004500;…
GO:0000272	polysaccharide catabolic process	biological_process	47	5.1947e-16	5.88559e-14	3.81686	TraesCS1A01G093300;TraesCS1A01G141500;TraesCS1A01G203600;TraesCS1A01G203700;TraesCS1A01G250000;TraesCS1B01G100000;TraesCS1B01G121600;TraesCS1B01G260600;TraesCS1B01G260700;TraesCS1D01G207000;TraesCS1D01G207100;TraesCS1D01G249600;TraesCS1D01G283900;TraesCS2A01G033600;TraesCS2A01G350700;TraesCS2A01G350800;TraesCS2A01G350900;TraesCS2B01G047300;TraesCS2B01G369100;TraesCS2D01G033100;TraesCS2D01G348800;…
GO:1903507	negative regulation of nucleic acid-templated transcription	biological_process	28	5.80202e-16	6.26066e-14	6.07609	TraesCS2A01G286700;TraesCS2B01G264000;TraesCS2B01G303600;TraesCS2D01G285300;TraesCS4A01G007800;TraesCS4A01G007900;TraesCS4A01G008000;TraesCS4B01G297000;TraesCS4B01G297100;TraesCS4D01G295900;TraesCS4D01G296000;TraesCS5A01G533000;TraesCS5B01G211000;TraesCS7A01G201100;TraesCS7A01G201200;TraesCS7A01G201300;TraesCS7A01G201400;TraesCS7A01G201500;TraesCS7A01G201600;TraesCS7B01G107700;TraesCS7B01G107800;…
GO:0016998	cell wall macromolecule catabolic process	biological_process	33	3.37164e-15	3.47279e-13	4.90817	TraesCS1A01G203600;TraesCS1A01G203700;TraesCS1A01G250000;TraesCS1B01G100000;TraesCS1B01G260600;TraesCS1B01G260700;TraesCS1D01G207000;TraesCS1D01G207100;TraesCS1D01G249600;TraesCS2A01G033600;TraesCS2A01G350700;TraesCS2A01G350800;TraesCS2A01G350900;TraesCS2B01G047300;TraesCS2B01G369100;TraesCS2D01G033100;TraesCS2D01G348800;TraesCS2D01G348900;TraesCS2D01G349000;TraesCS2D01G349400;TraesCS3A01G260100;…
GO:0000162	tryptophan biosynthetic process	biological_process	25	9.45363e-15	9.31388e-13	6.24396	TraesCS1A01G428400;TraesCS1D01G437700;TraesCS2A01G335200;TraesCS2A01G336500;TraesCS2B01G345400;TraesCS2D01G326400;TraesCS3B01G042300;TraesCS4A01G089800;TraesCS4B01G318900;TraesCS4D01G215100;TraesCS4D01G315400;TraesCS5A01G169500;TraesCS5A01G440700;TraesCS5A01G493300;TraesCS5B01G166300;TraesCS5D01G173900;TraesCS7A01G341700;TraesCS7A01G392800;TraesCS7A01G512300;TraesCS7B01G241200;TraesCS7B01G294800;…
GO:0080044	quercetin 7-O-glucosyltransferase activity	molecular_function	59	1.05954e-14	1.00038e-12	3.03889	TraesCS1A01G424000;TraesCS2A01G028000;TraesCS2A01G376400;TraesCS2B01G040500;TraesCS2B01G088900;TraesCS2B01G395000;TraesCS2D01G029800;TraesCS2D01G054800;TraesCS2D01G055200;TraesCS2D01G067600;TraesCS3A01G124700;TraesCS3A01G124800;TraesCS3A01G125200;TraesCS3A01G125500;TraesCS3A01G125800;TraesCS3A01G332600;TraesCS3B01G050300;TraesCS3B01G143000;TraesCS3B01G143300;TraesCS3B01G144400;TraesCS3B01G144500;…
GO:0006040	amino sugar metabolic process	biological_process	23	1.19897e-14	1.08674e-12	6.76568	TraesCS1A01G203600;TraesCS1A01G203700;TraesCS1A01G250000;TraesCS1B01G100000;TraesCS1B01G260600;TraesCS1B01G260700;TraesCS1D01G207000;TraesCS1D01G207100;TraesCS1D01G249600;TraesCS2A01G350700;TraesCS2A01G350800;TraesCS2A01G350900;TraesCS2B01G369100;TraesCS2D01G348800;TraesCS2D01G348900;TraesCS2D01G349000;TraesCS2D01G349400;TraesCS3D01G411400;TraesCS5B01G403700;TraesCS5D01G408200;TraesCS6A01G216100;…
GO:0080043	quercetin 3-O-glucosyltransferase activity	molecular_function	59	1.27304e-14	1.1095e-12	3.02711	TraesCS1A01G424000;TraesCS2A01G028000;TraesCS2A01G376400;TraesCS2B01G040500;TraesCS2B01G088900;TraesCS2B01G395000;TraesCS2D01G029800;TraesCS2D01G054800;TraesCS2D01G055200;TraesCS2D01G067600;TraesCS3A01G124700;TraesCS3A01G124800;TraesCS3A01G125200;TraesCS3A01G125500;TraesCS3A01G125800;TraesCS3A01G332600;TraesCS3B01G050300;TraesCS3B01G143000;TraesCS3B01G143300;TraesCS3B01G144400;TraesCS3B01G144500;…
GO:0034007	S-linalool synthase activity	molecular_function	18	3.91011e-14	3.2816e-12	8.50963	TraesCS6A01G067500;TraesCS6A01G067600;TraesCS6A01G067700;TraesCS6A01G067800;TraesCS6B01G090800;TraesCS6B01G091000;TraesCS6B01G091100;TraesCS6B01G091200;TraesCS6B01G091300;TraesCS6B01G091500;TraesCS6B01G091700;TraesCS6B01G092800;TraesCS6D01G048600;TraesCS6D01G065100;TraesCS6D01G065200;TraesCS7A01G261500;TraesCSU01G116600;TraesCSU01G116700
GO:0008152	metabolic process	biological_process	128	5.92182e-14	4.79245e-12	1.99807	TraesCS1A01G071400;TraesCS1A01G257500;TraesCS1B01G267600;TraesCS1B01G361500;TraesCS1D01G256400;TraesCS1D01G256800;TraesCS1D01G350400;TraesCS1D01G432600;TraesCS2A01G027600;TraesCS2A01G027800;TraesCS2A01G028400;TraesCS2A01G028700;TraesCS2A01G070800;TraesCS2A01G135900;TraesCS2A01G203500;TraesCS2A01G423900;TraesCS2A01G562000;TraesCS2B01G017600;TraesCS2B01G040600;TraesCS2B01G041700;TraesCS2B01G159800;…
GO:0016705	oxidoreductase activity, acting on paired donors, with incorporation or reduction of molecular oxygen	molecular_function	112	2.70896e-13	2.09123e-11	2.06198	TraesCS1A01G239400;TraesCS1A01G242000;TraesCS1A01G253900;TraesCS1A01G254100;TraesCS1A01G303100;TraesCS1A01G348800;TraesCS1A01G351600;TraesCS1A01G394900;TraesCS1B01G001900;TraesCS1B01G130000;TraesCS1B01G251600;TraesCS1B01G321800;TraesCS1B01G363500;TraesCS1B01G371900;TraesCS1B01G423200;TraesCS1D01G004500;TraesCS1D01G004600;TraesCS1D01G020400;TraesCS1D01G239600;TraesCS1D01G241900;TraesCS1D01G245600;…
GO:0009753	response to jasmonic acid	biological_process	63	2.76862e-13	2.09123e-11	2.72531	TraesCS1A01G070400;TraesCS1A01G076200;TraesCS1A01G107700;TraesCS1A01G150200;TraesCS1A01G298600;TraesCS1B01G088900;TraesCS1B01G094500;TraesCS1B01G129800;TraesCS1B01G217600;TraesCS1B01G308200;TraesCS1B01G401700;TraesCS1B01G440300;TraesCS1B01G440500;TraesCS1D01G072900;TraesCS1D01G078600;TraesCS1D01G111400;TraesCS1D01G207200;TraesCS1D01G292700;TraesCS2A01G104800;TraesCS2A01G286700;TraesCS2A01G288000;…
GO:0050832	defense response to fungus	biological_process	114	2.94039e-13	2.14933e-11	2.04477	TraesCS1A01G121500;TraesCS1A01G250000;TraesCS1A01G355300;TraesCS1A01G358100;TraesCS1A01G358400;TraesCS1A01G370600;TraesCS1A01G378000;TraesCS1B01G260600;TraesCS1B01G260700;TraesCS1B01G366300;TraesCS1B01G374700;TraesCS1B01G374900;TraesCS1B01G398800;TraesCS1B01G440300;TraesCS1B01G440500;TraesCS1D01G249600;TraesCS1D01G355100;TraesCS1D01G362900;TraesCS1D01G363300;TraesCS1D01G376700;TraesCS1D01G385000;…
GO:1905034	regulation of antifungal innate immune response	biological_process	11	4.52658e-13	3.20539e-11	13.2372	TraesCS7A01G508700;TraesCS7A01G508800;TraesCS7A01G509000;TraesCS7B01G418400;TraesCS7B01G418500;TraesCS7B01G418600;TraesCS7B01G419400;TraesCS7D01G497300;TraesCS7D01G497400;TraesCS7D01G497700;TraesCS7D01G497800
GO:0009620	response to fungus	biological_process	51	7.57127e-13	5.19894e-11	3.02734	TraesCS1A01G076200;TraesCS1A01G263900;TraesCS1A01G391100;TraesCS1B01G094500;TraesCS1B01G217600;TraesCS1B01G243000;TraesCS1D01G078600;TraesCS1D01G207200;TraesCS1D01G264000;TraesCS1D01G399400;TraesCS2A01G104600;TraesCS2A01G394900;TraesCS2A01G395000;TraesCS2B01G121600;TraesCS2B01G413000;TraesCS2B01G521100;TraesCS2D01G104300;TraesCS2D01G392800;TraesCS2D01G392900;TraesCS3A01G245500;TraesCS3A01G396100;…
GO:0035251	UDP-glucosyltransferase activity	molecular_function	52	1.48606e-12	9.90414e-11	2.9416	TraesCS1A01G071400;TraesCS2A01G028000;TraesCS2A01G028400;TraesCS2A01G028700;TraesCS2A01G203500;TraesCS2B01G041700;TraesCS2B01G088900;TraesCS2B01G230800;TraesCS2D01G029800;TraesCS2D01G031000;TraesCS2D01G054800;TraesCS2D01G055200;TraesCS2D01G067600;TraesCS2D01G164500;TraesCS3B01G050300;TraesCS3D01G031100;TraesCS3D01G102200;TraesCS4A01G442800;TraesCS5A01G065500;TraesCS5A01G305000;TraesCS5A01G305100;…
GO:0009737	response to abscisic acid	biological_process	125	2.50954e-12	1.62475e-10	1.91289	TraesCS1A01G029800;TraesCS1A01G070400;TraesCS1A01G076200;TraesCS1A01G082500;TraesCS1A01G107700;TraesCS1A01G150200;TraesCS1A01G257200;TraesCS1A01G298600;TraesCS1B01G088900;TraesCS1B01G094500;TraesCS1B01G100100;TraesCS1B01G129800;TraesCS1B01G267700;TraesCS1B01G308200;TraesCS1B01G401700;TraesCS1D01G030300;TraesCS1D01G072900;TraesCS1D01G078600;TraesCS1D01G083900;TraesCS1D01G111400;TraesCS1D01G292700;…
GO:0043693	monoterpene biosynthetic process	biological_process	21	2.87766e-12	1.81133e-10	6.04307	TraesCS2B01G031600;TraesCS2B01G032300;TraesCS2D01G023600;TraesCS6A01G067500;TraesCS6A01G067600;TraesCS6A01G067700;TraesCS6A01G067800;TraesCS6B01G090800;TraesCS6B01G091000;TraesCS6B01G091100;TraesCS6B01G091200;TraesCS6B01G091300;TraesCS6B01G091500;TraesCS6B01G091700;TraesCS6B01G092800;TraesCS6D01G048600;TraesCS6D01G065100;TraesCS6D01G065200;TraesCS7A01G261500;TraesCSU01G116600;TraesCSU01G116700
GO:0009607	response to biotic stimulus	biological_process	46	3.08765e-12	1.89098e-10	3.12262	TraesCS1A01G261400;TraesCS1A01G431400;TraesCS1B01G466200;TraesCS2A01G083600;TraesCS2A01G083700;TraesCS2B01G097800;TraesCS2B01G097900;TraesCS2B01G442700;TraesCS2D01G081400;TraesCS2D01G081500;TraesCS2D01G317800;TraesCS3B01G199600;TraesCS4A01G116400;TraesCS4B01G187800;TraesCS4B01G322100;TraesCS4B01G322700;TraesCS4D01G189200;TraesCS4D01G318700;TraesCS4D01G319100;TraesCS5A01G090600;TraesCS5A01G183300;…
GO:0052696	flavonoid glucuronidation	biological_process	59	5.48533e-12	3.27099e-10	2.64744	TraesCS1A01G424000;TraesCS2A01G028000;TraesCS2A01G376400;TraesCS2B01G040500;TraesCS2B01G088900;TraesCS2B01G395000;TraesCS2D01G029800;TraesCS2D01G054800;TraesCS2D01G055200;TraesCS2D01G067600;TraesCS3A01G124700;TraesCS3A01G124800;TraesCS3A01G125200;TraesCS3A01G125500;TraesCS3A01G125800;TraesCS3A01G332600;TraesCS3B01G050300;TraesCS3B01G143000;TraesCS3B01G143300;TraesCS3B01G144400;TraesCS3B01G144500;…
GO:0006468	protein phosphorylation	biological_process	92	5.80894e-12	3.37514e-10	2.12906	TraesCS1A01G422600;TraesCS1A01G422700;TraesCS1A01G422800;TraesCS1B01G098700;TraesCS1B01G110600;TraesCS1B01G305200;TraesCS1B01G454000;TraesCS1B01G454100;TraesCS1B01G454400;TraesCS1B01G454600;TraesCS1D01G082500;TraesCS1D01G082600;TraesCS1D01G273600;TraesCS1D01G295800;TraesCS1D01G430800;TraesCS1D01G431000;TraesCS1D01G431100;TraesCS1D01G431400;TraesCS2A01G081400;TraesCS2A01G182800;TraesCS2A01G190200;…
GO:0009410	response to xenobiotic stimulus	biological_process	20	6.16097e-12	3.49019e-10	6.15684	TraesCS1A01G013900;TraesCS1A01G102700;TraesCS1A01G102800;TraesCS1B01G113700;TraesCS1D01G095400;TraesCS3A01G302100;TraesCS3B01G334500;TraesCS3D01G299900;TraesCS4A01G349700;TraesCS4D01G136400;TraesCS5A01G024100;TraesCS5A01G080300;TraesCS5B01G020700;TraesCS5B01G020900;TraesCS5B01G021800;TraesCS5D01G030000;TraesCS7A01G173000;TraesCS7B01G084400;TraesCS7D01G174100;TraesCS7D01G174300
GO:0006979	response to oxidative stress	biological_process	144	6.35256e-12	3.51095e-10	1.79826	TraesCS1A01G078200;TraesCS1A01G078400;TraesCS1A01G104200;TraesCS1A01G104300;TraesCS1A01G230500;TraesCS1A01G342000;TraesCS1B01G096300;TraesCS1B01G115700;TraesCS1B01G115800;TraesCS1B01G243700;TraesCS1B01G354900;TraesCS1D01G080400;TraesCS1D01G096200;TraesCS1D01G096300;TraesCS1D01G096400;TraesCS1D01G231500;TraesCS2A01G107200;TraesCS2A01G107300;TraesCS2A01G107500;TraesCS2A01G107600;TraesCS2A01G107700;…
GO:0042744	hydrogen peroxide catabolic process	biological_process	110	6.84077e-12	3.69076e-10	1.9757	TraesCS1A01G078200;TraesCS1A01G078400;TraesCS1A01G104200;TraesCS1A01G104300;TraesCS1A01G342000;TraesCS1B01G096300;TraesCS1B01G115700;TraesCS1B01G115800;TraesCS1B01G354900;TraesCS1D01G080400;TraesCS1D01G096200;TraesCS1D01G096300;TraesCS1D01G096400;TraesCS2A01G107200;TraesCS2A01G107300;TraesCS2A01G107500;TraesCS2A01G107600;TraesCS2A01G107700;TraesCS2A01G107800;TraesCS2A01G108600;TraesCS2A01G108700;…
GO:0016114	terpenoid biosynthetic process	biological_process	31	7.52744e-12	3.96679e-10	4.0629	TraesCS1A01G384300;TraesCS1B01G411100;TraesCS1D01G392500;TraesCS2A01G565400;TraesCS2B01G031600;TraesCS2B01G032300;TraesCS2B01G626400;TraesCS2D01G023600;TraesCS2D01G575800;TraesCS5A01G016600;TraesCS5A01G016700;TraesCS5B01G014700;TraesCS5D01G024200;TraesCS6A01G067500;TraesCS6A01G067600;TraesCS6A01G067700;TraesCS6A01G067800;TraesCS6B01G090800;TraesCS6B01G091000;TraesCS6B01G091100;TraesCS6B01G091200;…
GO:1900056	negative regulation of leaf senescence	biological_process	22	9.19526e-12	4.73556e-10	5.49469	TraesCS1B01G440300;TraesCS1B01G440500;TraesCS2A01G104800;TraesCS2A01G489500;TraesCS2B01G121800;TraesCS2B01G517400;TraesCS2D01G104500;TraesCS2D01G489700;TraesCS3A01G343600;TraesCS4B01G170100;TraesCS4D01G029800;TraesCS4D01G172200;TraesCS5A01G411700;TraesCS5A01G411800;TraesCS5A01G451400;TraesCS5B01G415400;TraesCS5B01G415700;TraesCS5D01G420800;TraesCS5D01G421100;TraesCS7A01G195800;TraesCS7B01G101500;…
GO:0009409	response to cold	biological_process	116	1.81662e-11	9.14771e-10	1.90747	TraesCS1A01G082500;TraesCS1A01G257200;TraesCS1A01G263900;TraesCS1A01G413400;TraesCS1B01G100100;TraesCS1B01G243000;TraesCS1B01G267700;TraesCS1D01G083900;TraesCS1D01G264000;TraesCS1D01G420900;TraesCS2A01G269600;TraesCS2A01G389900;TraesCS2A01G438300;TraesCS2A01G439400;TraesCS2A01G443200;TraesCS2B01G112800;TraesCS2B01G409300;TraesCS2B01G459000;TraesCS2B01G459100;TraesCS2B01G459300;TraesCS2B01G464300;…
GO:0010333	terpene synthase activity	molecular_function	41	2.14924e-11	1.05873e-09	3.1925	TraesCS2A01G027600;TraesCS2A01G027800;TraesCS2A01G135900;TraesCS2B01G017600;TraesCS2B01G031600;TraesCS2B01G032300;TraesCS2B01G159800;TraesCS2B01G445500;TraesCS2B01G445800;TraesCS2B01G445900;TraesCS2D01G005500;TraesCS2D01G023600;TraesCS2D01G029400;TraesCS2D01G029600;TraesCS2D01G030100;TraesCS2D01G138400;TraesCS2D01G423400;TraesCS5A01G016600;TraesCS5A01G016700;TraesCS5B01G014700;TraesCS5D01G024200;…
GO:0003735	structural constituent of ribosome	molecular_function	164	2.37489e-11	1.145e-09	1.69734	TraesCS1A01G105400;TraesCS1A01G125100;TraesCS1A01G129100;TraesCS1A01G147000;TraesCS1A01G286300;TraesCS1A01G288800;TraesCS1A01G383500;TraesCS1A01G397400;TraesCS1A01G397500;TraesCS1A01G403400;TraesCS1B01G144300;TraesCS1B01G164500;TraesCS1B01G295700;TraesCS1B01G409800;TraesCS1B01G427900;TraesCS1D01G128800;TraesCS1D01G174700;TraesCS1D01G285300;TraesCS1D01G287800;TraesCS1D01G336000;TraesCS1D01G391600;…
GO:2000022	regulation of jasmonic acid mediated signaling pathway	biological_process	29	3.05925e-11	1.44422e-09	4.08382	TraesCS2A01G286700;TraesCS2B01G264000;TraesCS2B01G303600;TraesCS2D01G285300;TraesCS4A01G007800;TraesCS4A01G007900;TraesCS4A01G008000;TraesCS4B01G297000;TraesCS4B01G297100;TraesCS4D01G295900;TraesCS4D01G296000;TraesCS5A01G533000;TraesCS5B01G211000;TraesCS6A01G173800;TraesCS7A01G201100;TraesCS7A01G201200;TraesCS7A01G201300;TraesCS7A01G201400;TraesCS7A01G201500;TraesCS7A01G201600;TraesCS7B01G107700;…
GO:0003714	transcription corepressor activity	molecular_function	28	3.95355e-11	1.82831e-09	4.16451	TraesCS2A01G286700;TraesCS2B01G264000;TraesCS2B01G303600;TraesCS2D01G285300;TraesCS4A01G007800;TraesCS4A01G007900;TraesCS4A01G008000;TraesCS4B01G297000;TraesCS4B01G297100;TraesCS4D01G295900;TraesCS4D01G296000;TraesCS5A01G533000;TraesCS5B01G211000;TraesCS7A01G201100;TraesCS7A01G201200;TraesCS7A01G201300;TraesCS7A01G201400;TraesCS7A01G201500;TraesCS7A01G201600;TraesCS7B01G107700;TraesCS7B01G107800;…
GO:0030145	manganese ion binding	molecular_function	62	4.37711e-11	1.9837e-09	2.4572	TraesCS1A01G095800;TraesCS2B01G481600;TraesCS2D01G460100;TraesCS2D01G460200;TraesCS2D01G566700;TraesCS3B01G282300;TraesCS3B01G282400;TraesCS3B01G282500;TraesCS4A01G181600;TraesCS4A01G181700;TraesCS4A01G181800;TraesCS4A01G181900;TraesCS4A01G230500;TraesCS4A01G279100;TraesCS4A01G279200;TraesCS4A01G279300;TraesCS4B01G033100;TraesCS4B01G033300;TraesCS4B01G033400;TraesCS4B01G033500;TraesCS4B01G033600;…
GO:0010120	camalexin biosynthetic process	biological_process	15	5.04793e-11	2.24287e-09	7.63685	TraesCS1A01G391100;TraesCS1D01G399400;TraesCS4A01G062600;TraesCS4A01G106400;TraesCS4B01G197800;TraesCS4B01G239400;TraesCS4D01G049100;TraesCS4D01G198600;TraesCS4D01G239400;TraesCS5A01G411700;TraesCS5A01G411800;TraesCS5B01G415400;TraesCS5B01G415700;TraesCS5D01G420800;TraesCS5D01G421100
GO:0043565	sequence-specific DNA binding	molecular_function	209	8.67802e-11	3.78162e-09	1.5648	TraesCS1A01G070400;TraesCS1A01G076200;TraesCS1A01G121500;TraesCS1A01G298600;TraesCS1A01G304000;TraesCS1A01G350400;TraesCS1A01G358100;TraesCS1A01G358400;TraesCS1A01G392300;TraesCS1A01G410700;TraesCS1A01G421900;TraesCS1B01G088900;TraesCS1B01G094500;TraesCS1B01G308200;TraesCS1B01G374700;TraesCS1B01G374900;TraesCS1B01G440300;TraesCS1B01G440500;TraesCS1B01G440600;TraesCS1B01G440700;TraesCS1D01G072900;…
GO:0009751	response to salicylic acid	biological_process	69	1.24027e-10	5.30274e-09	2.27772	TraesCS1A01G013900;TraesCS1A01G107700;TraesCS1A01G150200;TraesCS1B01G129800;TraesCS1B01G217600;TraesCS1B01G401700;TraesCS1B01G440300;TraesCS1B01G440500;TraesCS1D01G111400;TraesCS1D01G207200;TraesCS1D01G418400;TraesCS1D01G418600;TraesCS2A01G104800;TraesCS2A01G288000;TraesCS2A01G394900;TraesCS2A01G395000;TraesCS2A01G489500;TraesCS2B01G121800;TraesCS2B01G200100;TraesCS2B01G304800;TraesCS2B01G413000;…
GO:0042742	defense response to bacterium	biological_process	94	6.16751e-10	2.58807e-08	1.93816	TraesCS1A01G150200;TraesCS1A01G355300;TraesCS1A01G358100;TraesCS1B01G366300;TraesCS1B01G440300;TraesCS1B01G440500;TraesCS1D01G273600;TraesCS1D01G355100;TraesCS1D01G362900;TraesCS1D01G363300;TraesCS2A01G019300;TraesCS2A01G071500;TraesCS2A01G104800;TraesCS2A01G395000;TraesCS2A01G489500;TraesCS2A01G515700;TraesCS2A01G583000;TraesCS2B01G085300;TraesCS2B01G085500;TraesCS2B01G121800;TraesCS2B01G413000;…
GO:0030435	sporulation resulting in formation of a cellular spore	biological_process	16	6.47525e-10	2.6678e-08	6.22927	TraesCS1A01G143000;TraesCS1A01G367000;TraesCS1D01G141800;TraesCS1D01G372400;TraesCS1D01G372900;TraesCS3A01G255600;TraesCS3A01G255700;TraesCS3A01G256200;TraesCS3A01G256300;TraesCS3B01G288100;TraesCS3B01G288300;TraesCS3B01G289400;TraesCS3B01G289500;TraesCS3D01G256400;TraesCS3D01G256500;TraesCS3D01G256600
GO:0004601	peroxidase activity	molecular_function	108	8.34591e-10	3.37711e-08	1.8352	TraesCS1A01G078200;TraesCS1A01G078400;TraesCS1A01G104200;TraesCS1A01G104300;TraesCS1A01G342000;TraesCS1B01G096300;TraesCS1B01G115700;TraesCS1B01G115800;TraesCS1B01G354900;TraesCS1D01G080400;TraesCS1D01G096200;TraesCS1D01G096300;TraesCS1D01G096400;TraesCS1D01G368900;TraesCS2A01G107200;TraesCS2A01G107300;TraesCS2A01G107500;TraesCS2A01G107600;TraesCS2A01G107700;TraesCS2A01G107800;TraesCS2A01G108600;…
GO:0051213	dioxygenase activity	molecular_function	49	1.35338e-09	5.38027e-08	2.54362	TraesCS1A01G070200;TraesCS1A01G331400;TraesCS1A01G414500;TraesCS1B01G088600;TraesCS1D01G072700;TraesCS1D01G421900;TraesCS2A01G394900;TraesCS2B01G354100;TraesCS2B01G359000;TraesCS2D01G335000;TraesCS2D01G392900;TraesCS3A01G351400;TraesCS3B01G383900;TraesCS3D01G345600;TraesCS3D01G381800;TraesCS4A01G109200;TraesCS4A01G234100;TraesCS4A01G311000;TraesCS4A01G320100;TraesCS4A01G442500;TraesCS4B01G195000;…
GO:0004640	phosphoribosylanthranilate isomerase activity	molecular_function	10	1.38766e-09	5.42146e-08	10.1825	TraesCS2A01G335200;TraesCS5A01G169500;TraesCS5B01G166300;TraesCS5D01G173900;TraesCS7A01G341700;TraesCS7A01G512300;TraesCS7B01G241200;TraesCS7B01G423900;TraesCS7D01G337900;TraesCS7D01G501700
GO:0005388	calcium-transporting ATPase activity	molecular_function	18	3.35668e-09	1.28919e-07	5.06957	TraesCS1A01G312300;TraesCS1B01G324000;TraesCS1D01G312500;TraesCS1D01G335500;TraesCS4A01G046800;TraesCS4B01G258000;TraesCS4D01G257900;TraesCS5A01G136200;TraesCS5A01G276700;TraesCS5B01G276500;TraesCS5D01G284100;TraesCS6A01G152700;TraesCS6B01G180700;TraesCS6D01G142400;TraesCS7A01G254400;TraesCS7B01G150600;TraesCS7D01G252900;TraesCSU01G003600
GO:0045735	nutrient reservoir activity	molecular_function	74	3.9079e-09	1.47588e-07	2.045	TraesCS1A01G317500;TraesCS1B01G263100;TraesCS1D01G251700;TraesCS2B01G481600;TraesCS2D01G460100;TraesCS2D01G460200;TraesCS2D01G566700;TraesCS3A01G040800;TraesCS3A01G471900;TraesCS3B01G042800;TraesCS3B01G282300;TraesCS3B01G282400;TraesCS3B01G282500;TraesCS3B01G514800;TraesCS3B01G515100;TraesCS3D01G039300;TraesCS3D01G467300;TraesCS3D01G467600;TraesCS4A01G041700;TraesCS4A01G181600;TraesCS4A01G181700;…
GO:0004702	signal transducer, downstream of receptor, with serine/threonine kinase activity	molecular_function	30	3.99322e-09	1.48338e-07	3.3093	TraesCS1A01G367000;TraesCS1A01G367100;TraesCS1A01G391100;TraesCS1B01G385100;TraesCS1B01G385300;TraesCS1D01G372400;TraesCS1D01G372500;TraesCS1D01G372600;TraesCS1D01G372900;TraesCS1D01G399400;TraesCS3A01G255600;TraesCS3A01G255700;TraesCS3A01G256200;TraesCS3A01G256300;TraesCS3B01G288100;TraesCS3B01G288300;TraesCS3B01G289400;TraesCS3B01G289500;TraesCS3D01G256400;TraesCS3D01G256500;TraesCS3D01G256600;…
GO:0009653	anatomical structure morphogenesis	biological_process	14	5.04916e-09	1.84539e-07	6.39037	TraesCS1A01G367000;TraesCS1D01G372400;TraesCS1D01G372900;TraesCS3A01G255600;TraesCS3A01G255700;TraesCS3A01G256200;TraesCS3A01G256300;TraesCS3B01G288100;TraesCS3B01G288300;TraesCS3B01G289400;TraesCS3B01G289500;TraesCS3D01G256400;TraesCS3D01G256500;TraesCS3D01G256600
GO:0005509	calcium ion binding	molecular_function	111	7.92021e-09	2.84876e-07	1.74712	TraesCS1A01G308800;TraesCS1A01G394100;TraesCS1A01G416100;TraesCS1A01G424200;TraesCS1A01G435100;TraesCS1A01G435200;TraesCS1B01G279300;TraesCS1B01G319400;TraesCS1B01G422600;TraesCS1B01G470900;TraesCS1B01G471000;TraesCS1D01G308100;TraesCS1D01G402400;TraesCS2A01G156300;TraesCS2A01G156400;TraesCS2A01G425800;TraesCS2A01G545600;TraesCS2A01G582000;TraesCS2B01G181800;TraesCS2B01G182000;TraesCS2B01G446100;…
GO:0000935	barrier septum	cellular_component	10	1.26453e-08	4.21387e-07	8.8248	TraesCS1A01G010200;TraesCS1A01G093300;TraesCS1B01G016400;TraesCS1B01G043200;TraesCS1B01G121600;TraesCS1D01G009100;TraesCS5A01G052600;TraesCS5B01G064000;TraesCS5B01G064100;TraesCS5D01G064000
GO:0046557	glucan endo-1,6-beta-glucosidase activity	molecular_function	10	1.26453e-08	4.21387e-07	8.8248	TraesCS1A01G010200;TraesCS1A01G093300;TraesCS1B01G016400;TraesCS1B01G043200;TraesCS1B01G121600;TraesCS1D01G009100;TraesCS5A01G052600;TraesCS5B01G064000;TraesCS5B01G064100;TraesCS5D01G064000
GO:0070879	fungal-type cell wall beta-glucan metabolic process	biological_process	10	1.26453e-08	4.21387e-07	8.8248	TraesCS1A01G010200;TraesCS1A01G093300;TraesCS1B01G016400;TraesCS1B01G043200;TraesCS1B01G121600;TraesCS1D01G009100;TraesCS5A01G052600;TraesCS5B01G064000;TraesCS5B01G064100;TraesCS5D01G064000
GO:1904541	fungal-type cell wall disassembly involved in conjugation with cellular fusion	biological_process	10	1.26453e-08	4.21387e-07	8.8248	TraesCS1A01G010200;TraesCS1A01G093300;TraesCS1B01G016400;TraesCS1B01G043200;TraesCS1B01G121600;TraesCS1D01G009100;TraesCS5A01G052600;TraesCS5B01G064000;TraesCS5B01G064100;TraesCS5D01G064000
GO:1990819	actin fusion focus	cellular_component	10	1.26453e-08	4.21387e-07	8.8248	TraesCS1A01G010200;TraesCS1A01G093300;TraesCS1B01G016400;TraesCS1B01G043200;TraesCS1B01G121600;TraesCS1D01G009100;TraesCS5A01G052600;TraesCS5B01G064000;TraesCS5B01G064100;TraesCS5D01G064000
GO:0009423	chorismate biosynthetic process	biological_process	14	1.4933e-08	4.9041e-07	5.97809	TraesCS2A01G163600;TraesCS2B01G189300;TraesCS3A01G196700;TraesCS4A01G083400;TraesCS4B01G220800;TraesCS4D01G221100;TraesCS5A01G330700;TraesCS5D01G336400;TraesCS7A01G071200;TraesCS7A01G184600;TraesCS7B01G089400;TraesCS7D01G066600;TraesCS7D01G186100;TraesCSU01G063500
GO:0042973	glucan endo-1,3-beta-D-glucosidase activity	molecular_function	44	1.56585e-08	5.0207e-07	2.49973	TraesCS1A01G276200;TraesCS1A01G422900;TraesCS1B01G285400;TraesCS1B01G454200;TraesCS1B01G454500;TraesCS1D01G275700;TraesCS1D01G430700;TraesCS1D01G431200;TraesCS3A01G277100;TraesCS3A01G480200;TraesCS3A01G480300;TraesCS3A01G480400;TraesCS3A01G481500;TraesCS3A01G481600;TraesCS3A01G482200;TraesCS3A01G483000;TraesCS3A01G483100;TraesCS3A01G486000;TraesCS3B01G524700;TraesCS3B01G524800;TraesCS3B01G525000;…
GO:0050662	coenzyme binding	molecular_function	43	1.57312e-08	5.0207e-07	2.52978	TraesCS2A01G174100;TraesCS2B01G507500;TraesCS2B01G508500;TraesCS2D01G483100;TraesCS3A01G226600;TraesCS3A01G506400;TraesCS3A01G508600;TraesCS3B01G380500;TraesCS3B01G574600;TraesCS3D01G514300;TraesCS3D01G514400;TraesCS5A01G061600;TraesCS5A01G163400;TraesCS5A01G268300;TraesCS5B01G069500;TraesCS5B01G160700;TraesCS5B01G268100;TraesCS5D01G168400;TraesCS5D01G276300;TraesCS5D01G276400;TraesCS5D01G540800;…
GO:0006526	arginine biosynthetic process	biological_process	15	1.7551e-08	5.47117e-07	5.5155	TraesCS1A01G072200;TraesCS1A01G246600;TraesCS1B01G090600;TraesCS1B01G257300;TraesCS1D01G245900;TraesCS4A01G100500;TraesCS4A01G234400;TraesCS4B01G080800;TraesCS4B01G185000;TraesCS4B01G204000;TraesCS4D01G079600;TraesCS4D01G204800;TraesCS7A01G241100;TraesCS7B01G136600;TraesCS7D01G240100
GO:0009617	response to bacterium	biological_process	45	1.76256e-08	5.47117e-07	2.46146	TraesCS1A01G116700;TraesCS1A01G430200;TraesCS1B01G136700;TraesCS1B01G465000;TraesCS1D01G117900;TraesCS1D01G439200;TraesCS2A01G221300;TraesCS2A01G394900;TraesCS2A01G395000;TraesCS2A01G515700;TraesCS2B01G413000;TraesCS2D01G227000;TraesCS2D01G392800;TraesCS2D01G392900;TraesCS2D01G517200;TraesCS3A01G215000;TraesCS3B01G246300;TraesCS4A01G097900;TraesCS4A01G106400;TraesCS4A01G290600;TraesCS4A01G311000;…
GO:0031930	mitochondria-nucleus signaling pathway	biological_process	10	3.14164e-08	9.62022e-07	8.27325	TraesCS2A01G438300;TraesCS2A01G439400;TraesCS2B01G459000;TraesCS2B01G459100;TraesCS2B01G459300;TraesCS2D01G436100;TraesCS2D01G436200;TraesCS2D01G436700;TraesCS6B01G296400;TraesCS6D01G245800
GO:0004497	monooxygenase activity	molecular_function	123	4.05751e-08	1.20082e-06	1.64628	TraesCS1A01G239400;TraesCS1A01G242000;TraesCS1A01G303100;TraesCS1A01G348800;TraesCS1A01G394900;TraesCS1B01G001900;TraesCS1B01G130000;TraesCS1B01G202400;TraesCS1B01G251600;TraesCS1B01G321800;TraesCS1B01G363500;TraesCS1B01G423200;TraesCS1D01G004500;TraesCS1D01G004600;TraesCS1D01G020400;TraesCS1D01G176400;TraesCS1D01G239600;TraesCS1D01G241900;TraesCS1D01G245600;TraesCS1D01G253500;TraesCS1D01G351800;…
GO:0006073	cellular glucan metabolic process	biological_process	8	4.13344e-08	1.20082e-06	10.5898	TraesCS1A01G010200;TraesCS1B01G016400;TraesCS1B01G043200;TraesCS1D01G009100;TraesCS5A01G052600;TraesCS5B01G064000;TraesCS5B01G064100;TraesCS5D01G064000
GO:0009277	fungal-type cell wall	cellular_component	8	4.13344e-08	1.20082e-06	10.5898	TraesCS1A01G010200;TraesCS1B01G016400;TraesCS1B01G043200;TraesCS1D01G009100;TraesCS5A01G052600;TraesCS5B01G064000;TraesCS5B01G064100;TraesCS5D01G064000
GO:0031505	fungal-type cell wall organization	biological_process	8	4.13344e-08	1.20082e-06	10.5898	TraesCS1A01G010200;TraesCS1B01G016400;TraesCS1B01G043200;TraesCS1D01G009100;TraesCS5A01G052600;TraesCS5B01G064000;TraesCS5B01G064100;TraesCS5D01G064000
GO:0005788	endoplasmic reticulum lumen	cellular_component	33	6.81618e-08	1.95512e-06	2.78234	TraesCS2A01G545600;TraesCS2B01G576100;TraesCS2D01G546500;TraesCS3A01G399000;TraesCS3A01G537600;TraesCS3B01G283900;TraesCS3B01G432000;TraesCS3B01G603100;TraesCS3D01G252900;TraesCS3D01G393200;TraesCS3D01G417400;TraesCS3D01G543100;TraesCS4A01G214200;TraesCS4B01G101800;TraesCS4D01G098400;TraesCS5A01G234400;TraesCS5B01G232900;TraesCS5B01G509400;TraesCS5D01G241200;TraesCS6A01G042600;TraesCS6A01G276700;…
GO:0016021	integral component of membrane	cellular_component	1164	9.30611e-08	2.60651e-06	1.14244	TraesCS1A01G017900;TraesCS1A01G018000;TraesCS1A01G033200;TraesCS1A01G082500;TraesCS1A01G099100;TraesCS1A01G111000;TraesCS1A01G150100;TraesCS1A01G150200;TraesCS1A01G156400;TraesCS1A01G165400;TraesCS1A01G170900;TraesCS1A01G206200;TraesCS1A01G230400;TraesCS1A01G233200;TraesCS1A01G239400;TraesCS1A01G242000;TraesCS1A01G246400;TraesCS1A01G248700;TraesCS1A01G253600;TraesCS1A01G253900;TraesCS1A01G254100;…
GO:0005886	plasma membrane	cellular_component	643	9.31719e-08	2.60651e-06	1.21178	TraesCS1A01G017900;TraesCS1A01G018000;TraesCS1A01G035100;TraesCS1A01G048700;TraesCS1A01G071500;TraesCS1A01G099100;TraesCS1A01G111000;TraesCS1A01G150100;TraesCS1A01G152600;TraesCS1A01G176000;TraesCS1A01G206200;TraesCS1A01G230400;TraesCS1A01G230500;TraesCS1A01G235200;TraesCS1A01G248700;TraesCS1A01G261400;TraesCS1A01G286300;TraesCS1A01G295300;TraesCS1A01G297400;TraesCS1A01G364700;TraesCS1A01G378000;…
GO:0015145	monosaccharide transmembrane transporter activity	molecular_function	17	1.00682e-07	2.78225e-06	4.4124	TraesCS2A01G188600;TraesCS2A01G259500;TraesCS2B01G218700;TraesCS2B01G282400;TraesCS2D01G198800;TraesCS2D01G199100;TraesCS2D01G264200;TraesCS3B01G518900;TraesCS4A01G042000;TraesCS4A01G066200;TraesCS4B01G243500;TraesCS4B01G262800;TraesCS4D01G243100;TraesCS4D01G262900;TraesCS5B01G001000;TraesCS6A01G351600;TraesCS6B01G384700
GO:0009094	L-phenylalanine biosynthetic process	biological_process	12	1.20449e-07	3.2884e-06	6.10948	TraesCS1A01G270300;TraesCS1B01G280600;TraesCS1D01G270500;TraesCS2A01G291900;TraesCS2A01G292000;TraesCS2B01G096300;TraesCS2B01G308400;TraesCS2B01G308500;TraesCS2D01G289900;TraesCS2D01G290000;TraesCS5A01G370200;TraesCS5D01G379700
GO:0009251	glucan catabolic process	biological_process	8	1.41415e-07	3.81485e-06	9.62705	TraesCS1A01G010200;TraesCS1B01G016400;TraesCS1B01G043200;TraesCS1D01G009100;TraesCS5A01G052600;TraesCS5B01G064000;TraesCS5B01G064100;TraesCS5D01G064000
GO:0004834	tryptophan synthase activity	molecular_function	13	1.4439e-07	3.83538e-06	5.55108	TraesCS1A01G428400;TraesCS1D01G437700;TraesCS5A01G440700;TraesCS5A01G441100;TraesCS5D01G447800;TraesCS5D01G447900;TraesCS5D01G448500;TraesCS7A01G308600;TraesCS7A01G392800;TraesCS7B01G208700;TraesCS7B01G294800;TraesCS7D01G305300;TraesCS7D01G388400
GO:0006076	(1->3)-beta-D-glucan catabolic process	biological_process	11	1.45562e-07	3.83538e-06	6.6186	TraesCS3A01G482200;TraesCS3A01G483000;TraesCS3A01G483100;TraesCS3B01G528500;TraesCS3B01G529300;TraesCS3B01G529400;TraesCS3B01G529700;TraesCS3D01G477300;TraesCS3D01G478000;TraesCS3D01G478200;TraesCS3D01G478300
GO:0009938	negative regulation of gibberellic acid mediated signaling pathway	biological_process	14	1.48839e-07	3.87665e-06	5.1478	TraesCS1A01G070400;TraesCS1A01G298600;TraesCS1B01G088900;TraesCS1B01G308200;TraesCS1D01G072900;TraesCS1D01G292700;TraesCS3A01G233000;TraesCS3B01G379200;TraesCS6A01G146900;TraesCS6A01G277700;TraesCS6B01G175100;TraesCS6B01G306100;TraesCS6D01G136200;TraesCS6D01G258400
GO:0002181	cytoplasmic translation	biological_process	24	1.69931e-07	4.37572e-06	3.27518	TraesCS1A01G383500;TraesCS1B01G409800;TraesCS1D01G391600;TraesCS2A01G227500;TraesCS2B01G262600;TraesCS2D01G111100;TraesCS3A01G007300;TraesCS3B01G006500;TraesCS3B01G011300;TraesCS3B01G011900;TraesCS3D01G003200;TraesCS3D01G003800;TraesCS3D01G140800;TraesCS4A01G472200;TraesCS5A01G156100;TraesCS5B01G088900;TraesCS6D01G326700;TraesCS7A01G155900;TraesCS7B01G060000;TraesCS7B01G238600;TraesCS7B01G290200;…
GO:0052033	pathogen-associated molecular pattern dependent induction by symbiont of host innate immune response	biological_process	6	1.85355e-07	4.71926e-06	13.2372	TraesCS7A01G159300;TraesCS7A01G330300;TraesCS7B01G063900;TraesCS7B01G231000;TraesCS7D01G160300;TraesCS7D01G327100
GO:0015297	antiporter activity	molecular_function	54	2.04382e-07	5.14588e-06	2.09621	TraesCS1A01G246400;TraesCS1B01G240400;TraesCS1D01G245700;TraesCS1D01G357500;TraesCS2A01G202000;TraesCS2A01G305900;TraesCS2A01G399900;TraesCS2B01G229100;TraesCS2B01G322600;TraesCS2B01G417900;TraesCS2D01G214300;TraesCS2D01G304300;TraesCS3A01G096000;TraesCS3A01G229400;TraesCS3A01G251300;TraesCS3A01G265100;TraesCS3A01G300400;TraesCS3B01G255200;TraesCS3B01G280800;TraesCS3B01G298700;TraesCS3B01G336100;…
GO:0009693	ethylene biosynthetic process	biological_process	19	2.52803e-07	6.29507e-06	3.81071	TraesCS1A01G089500;TraesCS1A01G089600;TraesCS1A01G391100;TraesCS1B01G117500;TraesCS1D01G098000;TraesCS1D01G098100;TraesCS1D01G399400;TraesCS2A01G396400;TraesCS2B01G414800;TraesCS2D01G394200;TraesCS4A01G062600;TraesCS4B01G239400;TraesCS4D01G049100;TraesCS4D01G239400;TraesCS6A01G325700;TraesCS6B01G355700;TraesCS6B01G355900;TraesCS6D01G305200;TraesCS6D01G305400
GO:0015714	phosphoenolpyruvate transport	biological_process	9	2.61519e-07	6.37205e-06	7.94232	TraesCS2A01G220400;TraesCS2B01G245900;TraesCS2D01G226000;TraesCS3A01G130300;TraesCS3B01G149400;TraesCS3D01G131200;TraesCS5A01G178100;TraesCS5B01G175700;TraesCS5D01G182500
GO:0035436	triose phosphate transmembrane transport	biological_process	9	2.61519e-07	6.37205e-06	7.94232	TraesCS2A01G220400;TraesCS2B01G245900;TraesCS2D01G226000;TraesCS3A01G130300;TraesCS3B01G149400;TraesCS3D01G131200;TraesCS5A01G178100;TraesCS5B01G175700;TraesCS5D01G182500
GO:0080167	response to karrikin	biological_process	40	2.85889e-07	6.89176e-06	2.37439	TraesCS1A01G035600;TraesCS1A01G187000;TraesCS1B01G045300;TraesCS1B01G194900;TraesCS1D01G036900;TraesCS1D01G189600;TraesCS2A01G220400;TraesCS2A01G366100;TraesCS2A01G388500;TraesCS2A01G515700;TraesCS2B01G088900;TraesCS2B01G245900;TraesCS2B01G367300;TraesCS2D01G044200;TraesCS2D01G226000;TraesCS2D01G517200;TraesCS3A01G291100;TraesCS3A01G351400;TraesCS3B01G383900;TraesCS3D01G216700;TraesCS3D01G345600;…
GO:0009916	alternative oxidase activity	molecular_function	10	2.93155e-07	6.99252e-06	6.96695	TraesCS2A01G438300;TraesCS2A01G439400;TraesCS2B01G459000;TraesCS2B01G459100;TraesCS2B01G459300;TraesCS2D01G436100;TraesCS2D01G436200;TraesCS2D01G436700;TraesCS6B01G296400;TraesCS6D01G245800
GO:0000287	magnesium ion binding	molecular_function	81	3.07037e-07	7.24735e-06	1.78702	TraesCS1A01G088600;TraesCS1A01G273500;TraesCS1B01G107600;TraesCS1B01G283300;TraesCS1D01G004700;TraesCS1D01G090000;TraesCS1D01G273500;TraesCS1D01G344800;TraesCS2A01G027600;TraesCS2A01G135900;TraesCS2B01G017600;TraesCS2B01G031600;TraesCS2B01G032300;TraesCS2B01G159800;TraesCS2B01G400500;TraesCS2B01G445100;TraesCS2B01G445200;TraesCS2B01G445800;TraesCS2B01G445900;TraesCS2D01G005500;TraesCS2D01G023600;…
GO:0009635	response to herbicide	biological_process	19	3.27888e-07	7.65974e-06	3.75383	TraesCS1A01G013900;TraesCS1A01G102700;TraesCS1A01G102800;TraesCS1B01G113700;TraesCS1D01G095400;TraesCS1D01G214200;TraesCS3A01G302100;TraesCS3B01G334500;TraesCS3D01G299900;TraesCS4A01G349700;TraesCS5A01G024100;TraesCS5B01G020700;TraesCS5B01G020900;TraesCS5B01G021800;TraesCS5D01G030000;TraesCS7A01G071200;TraesCS7B01G084400;TraesCS7D01G066600;TraesCSU01G063500
GO:0022627	cytosolic small ribosomal subunit	cellular_component	30	3.76604e-07	8.708e-06	2.73873	TraesCS1A01G286300;TraesCS1B01G295700;TraesCS1D01G285300;TraesCS2B01G183500;TraesCS2D01G164100;TraesCS2D01G175700;TraesCS2D01G203800;TraesCS3A01G355900;TraesCS4A01G190200;TraesCS4A01G190500;TraesCS4B01G129400;TraesCS4B01G129600;TraesCS4D01G122900;TraesCS4D01G123000;TraesCS4D01G298000;TraesCS5A01G142900;TraesCS5B01G167000;TraesCS5D01G040400;TraesCS5D01G451100;TraesCS5D01G470000;TraesCS6A01G372200;…
GO:0036190	indole-2-monooxygenase activity	molecular_function	17	4.63536e-07	1.06098e-05	4.01844	TraesCS2A01G022500;TraesCS2A01G023000;TraesCS2B01G032500;TraesCS3A01G061600;TraesCS3A01G061700;TraesCS3A01G062200;TraesCS3D01G061500;TraesCS3D01G061700;TraesCS3D01G061900;TraesCS4B01G207000;TraesCS5B01G485200;TraesCS5D01G488500;TraesCS6A01G130100;TraesCS6B01G051900;TraesCS6B01G052200;TraesCSU01G048600;TraesCSU01G110100
GO:0030587	sorocarp development	biological_process	14	4.76091e-07	1.07882e-05	4.75182	TraesCS1A01G367000;TraesCS1D01G372400;TraesCS1D01G372900;TraesCS3A01G255600;TraesCS3A01G255700;TraesCS3A01G256200;TraesCS3A01G256300;TraesCS3B01G288100;TraesCS3B01G288300;TraesCS3B01G289400;TraesCS3B01G289500;TraesCS3D01G256400;TraesCS3D01G256500;TraesCS3D01G256600
GO:0009867	jasmonic acid mediated signaling pathway	biological_process	28	5.32203e-07	1.19403e-05	2.80789	TraesCS1A01G121500;TraesCS1A01G328800;TraesCS1A01G358100;TraesCS1A01G358400;TraesCS1B01G342500;TraesCS1B01G374700;TraesCS1B01G374900;TraesCS1D01G331100;TraesCS1D01G362900;TraesCS1D01G363300;TraesCS2A01G393500;TraesCS2D01G391400;TraesCS3A01G111200;TraesCS3A01G209800;TraesCS3A01G248700;TraesCS3B01G129900;TraesCS3B01G240200;TraesCS3D01G113200;TraesCS3D01G212700;TraesCS3D01G248500;TraesCS4A01G001300;…
GO:0004709	MAP kinase kinase kinase activity	molecular_function	25	5.43814e-07	1.20812e-05	3.00845	TraesCS1A01G367000;TraesCS1A01G367100;TraesCS1B01G384900;TraesCS1B01G385100;TraesCS1B01G385200;TraesCS1B01G385300;TraesCS1D01G372400;TraesCS1D01G372500;TraesCS1D01G372600;TraesCS1D01G372700;TraesCS1D01G372800;TraesCS1D01G372900;TraesCS3A01G255600;TraesCS3A01G255700;TraesCS3A01G256200;TraesCS3A01G256300;TraesCS3B01G288100;TraesCS3B01G288300;TraesCS3B01G289400;TraesCS3B01G289500;TraesCS3D01G256400;…
GO:0016747	transferase activity, transferring acyl groups other than amino-acyl groups	molecular_function	55	7.38209e-07	1.62406e-05	2.00013	TraesCS1A01G088300;TraesCS1A01G173800;TraesCS1A01G278800;TraesCS1B01G052500;TraesCS1B01G101500;TraesCS1B01G107400;TraesCS1B01G107500;TraesCS1B01G190600;TraesCS1B01G287800;TraesCS1D01G009500;TraesCS1D01G089900;TraesCS1D01G165000;TraesCS2A01G362500;TraesCS2D01G016600;TraesCS2D01G359900;TraesCS2D01G568200;TraesCS2D01G581500;TraesCS2D01G582000;TraesCS3A01G127300;TraesCS3B01G146500;TraesCS3B01G350400;…
GO:0030170	pyridoxal phosphate binding	molecular_function	57	7.74214e-07	1.68689e-05	1.97003	TraesCS1A01G050200;TraesCS1A01G070500;TraesCS1A01G072200;TraesCS1A01G270300;TraesCS1A01G329500;TraesCS1A01G371900;TraesCS1A01G428400;TraesCS1B01G066500;TraesCS1B01G066600;TraesCS1B01G089000;TraesCS1B01G090600;TraesCS1B01G280600;TraesCS1B01G300600;TraesCS1D01G052500;TraesCS1D01G073000;TraesCS1D01G270500;TraesCS1D01G289800;TraesCS1D01G437700;TraesCS2A01G355700;TraesCS2A01G396400;TraesCS2A01G516500;…
GO:0015749	monosaccharide transport	biological_process	10	9.71975e-07	2.09761e-05	6.30343	TraesCS2A01G259500;TraesCS2B01G282400;TraesCS2D01G264200;TraesCS3B01G518900;TraesCS4A01G066200;TraesCS4B01G243500;TraesCS4D01G243100;TraesCS5B01G001000;TraesCS6A01G351600;TraesCS6B01G384700
GO:0009809	lignin biosynthetic process	biological_process	50	1.11947e-06	2.39314e-05	2.0491	TraesCS1A01G230500;TraesCS1A01G417800;TraesCS1B01G202400;TraesCS1B01G243700;TraesCS1B01G447900;TraesCS1D01G176400;TraesCS1D01G231500;TraesCS1D01G359500;TraesCS1D01G425400;TraesCS2A01G490100;TraesCS2A01G509800;TraesCS2B01G078700;TraesCS2D01G064900;TraesCS2D01G568300;TraesCS3A01G355100;TraesCS3B01G050300;TraesCS3B01G098600;TraesCS3B01G380500;TraesCS3B01G388000;TraesCS3D01G031100;TraesCS3D01G349100;…
GO:0004425	indole-3-glycerol-phosphate synthase activity	molecular_function	7	1.3678e-06	2.89667e-05	9.26604	TraesCS2A01G335200;TraesCS5A01G169500;TraesCS5B01G166300;TraesCS5D01G173900;TraesCS7A01G512300;TraesCS7B01G423900;TraesCS7D01G501700
GO:0009873	ethylene-activated signaling pathway	biological_process	78	1.80033e-06	3.77736e-05	1.72948	TraesCS1A01G218100;TraesCS1A01G272300;TraesCS1A01G314300;TraesCS1A01G328800;TraesCS1A01G370600;TraesCS1A01G391100;TraesCS1B01G231500;TraesCS1B01G273700;TraesCS1B01G282300;TraesCS1B01G326600;TraesCS1B01G342500;TraesCS1D01G263200;TraesCS1D01G272600;TraesCS1D01G314800;TraesCS1D01G331100;TraesCS1D01G376700;TraesCS1D01G399400;TraesCS2A01G288000;TraesCS2A01G393500;TraesCS2A01G417300;TraesCS2A01G427700;…
GO:0047634	agmatine N4-coumaroyltransferase activity	molecular_function	9	2.05983e-06	4.28217e-05	6.6186	TraesCS2A01G490000;TraesCS2A01G490700;TraesCS2B01G518300;TraesCS2B01G518900;TraesCS2B01G519100;TraesCS2D01G490400;TraesCS2D01G490900;TraesCS2D01G491100;TraesCS6A01G375300
GO:0016621	cinnamoyl-CoA reductase activity	molecular_function	23	2.10216e-06	4.33045e-05	2.95588	TraesCS3B01G380500;TraesCS5A01G061600;TraesCS5A01G163400;TraesCS5A01G268300;TraesCS5B01G069500;TraesCS5B01G160700;TraesCS5B01G268100;TraesCS5D01G168400;TraesCS5D01G276300;TraesCS5D01G276400;TraesCS5D01G540800;TraesCS6A01G381700;TraesCS6B01G420500;TraesCS6D01G366400;TraesCS7A01G149000;TraesCS7A01G395700;TraesCS7B01G052600;TraesCS7B01G052700;TraesCS7B01G297700;TraesCS7B01G298100;TraesCS7D01G150500;…
GO:0031408	oxylipin biosynthetic process	biological_process	29	2.49793e-06	5.09938e-05	2.55919	TraesCS1A01G015800;TraesCS1D01G013700;TraesCS1D01G219500;TraesCS2A01G026600;TraesCS2A01G311200;TraesCS2A01G315100;TraesCS2B01G040000;TraesCS2B01G333600;TraesCS2D01G028600;TraesCS2D01G313400;TraesCS3B01G549000;TraesCS3B01G549200;TraesCS4A01G061900;TraesCS4B01G037700;TraesCS4B01G237600;TraesCS4D01G035200;TraesCS4D01G238800;TraesCS5A01G403200;TraesCS5B01G408000;TraesCS5D01G183700;TraesCS5D01G388700;…
GO:0009073	aromatic amino acid family biosynthetic process	biological_process	14	2.52907e-06	5.11684e-05	4.21184	TraesCS2A01G163600;TraesCS2B01G189300;TraesCS3A01G196700;TraesCS4A01G083400;TraesCS4B01G220800;TraesCS4D01G221100;TraesCS5A01G330700;TraesCS5D01G336400;TraesCS7A01G071200;TraesCS7A01G184600;TraesCS7B01G089400;TraesCS7D01G066600;TraesCS7D01G186100;TraesCSU01G063500
GO:0042542	response to hydrogen peroxide	biological_process	25	2.97729e-06	5.97039e-05	2.75775	TraesCS1A01G013900;TraesCS1A01G230500;TraesCS1B01G243700;TraesCS1D01G231500;TraesCS1D01G418400;TraesCS1D01G418600;TraesCS3A01G302100;TraesCS3A01G355100;TraesCS3A01G396100;TraesCS3B01G334500;TraesCS3B01G388000;TraesCS3B01G428100;TraesCS3D01G299900;TraesCS3D01G349100;TraesCS4A01G097900;TraesCS4D01G207500;TraesCS4D01G357900;TraesCS5A01G548000;TraesCS6D01G314300;TraesCS7A01G182500;TraesCS7A01G333900;…
GO:0033773	isoflavone 2'-hydroxylase activity	molecular_function	9	3.64983e-06	7.25484e-05	6.27025	TraesCS2A01G534600;TraesCS2B01G279200;TraesCS2D01G261100;TraesCS5A01G397900;TraesCS5B01G402900;TraesCS5B01G403000;TraesCS5B01G403100;TraesCS5D01G407400;TraesCS5D01G407500
GO:0018874	benzoate metabolic process	biological_process	8	4.18314e-06	7.83387e-05	7.05984	TraesCS2D01G054800;TraesCS2D01G055200;TraesCS5A01G065500;TraesCS5A01G305000;TraesCS5A01G305100;TraesCS5B01G072300;TraesCS5B01G305400;TraesCS5B01G305500
GO:0046482	para-aminobenzoic acid metabolic process	biological_process	8	4.18314e-06	7.83387e-05	7.05984	TraesCS2D01G054800;TraesCS2D01G055200;TraesCS5A01G065500;TraesCS5A01G305000;TraesCS5A01G305100;TraesCS5B01G072300;TraesCS5B01G305400;TraesCS5B01G305500
GO:0052639	salicylic acid glucosyltransferase (ester-forming) activity	molecular_function	8	4.18314e-06	7.83387e-05	7.05984	TraesCS2D01G054800;TraesCS2D01G055200;TraesCS5A01G065500;TraesCS5A01G305000;TraesCS5A01G305100;TraesCS5B01G072300;TraesCS5B01G305400;TraesCS5B01G305500
GO:0052640	salicylic acid glucosyltransferase (glucoside-forming) activity	molecular_function	8	4.18314e-06	7.83387e-05	7.05984	TraesCS2D01G054800;TraesCS2D01G055200;TraesCS5A01G065500;TraesCS5A01G305000;TraesCS5A01G305100;TraesCS5B01G072300;TraesCS5B01G305400;TraesCS5B01G305500
GO:0052641	benzoic acid glucosyltransferase activity	molecular_function	8	4.18314e-06	7.83387e-05	7.05984	TraesCS2D01G054800;TraesCS2D01G055200;TraesCS5A01G065500;TraesCS5A01G305000;TraesCS5A01G305100;TraesCS5B01G072300;TraesCS5B01G305400;TraesCS5B01G305500
GO:0080002	UDP-glucose:4-aminobenzoate acylglucosyltransferase activity	molecular_function	8	4.18314e-06	7.83387e-05	7.05984	TraesCS2D01G054800;TraesCS2D01G055200;TraesCS5A01G065500;TraesCS5A01G305000;TraesCS5A01G305100;TraesCS5B01G072300;TraesCS5B01G305400;TraesCS5B01G305500
GO:0090704	nicotinate-O-glucosyltransferase activity	molecular_function	8	4.18314e-06	7.83387e-05	7.05984	TraesCS2D01G054800;TraesCS2D01G055200;TraesCS5A01G065500;TraesCS5A01G305000;TraesCS5A01G305100;TraesCS5B01G072300;TraesCS5B01G305400;TraesCS5B01G305500
GO:0005459	UDP-galactose transmembrane transporter activity	molecular_function	10	4.37498e-06	8.05992e-05	5.5155	TraesCS2A01G559300;TraesCS2B01G219200;TraesCS2D01G199600;TraesCS2D01G571200;TraesCS4B01G353800;TraesCS4D01G347700;TraesCS5A01G521500;TraesCS7A01G370000;TraesCS7B01G258500;TraesCS7D01G353100
GO:0072334	UDP-galactose transmembrane transport	biological_process	10	4.37498e-06	8.05992e-05	5.5155	TraesCS2A01G559300;TraesCS2B01G219200;TraesCS2D01G199600;TraesCS2D01G571200;TraesCS4B01G353800;TraesCS4D01G347700;TraesCS5A01G521500;TraesCS7A01G370000;TraesCS7B01G258500;TraesCS7D01G353100
GO:0047769	arogenate dehydratase activity	molecular_function	9	6.18904e-06	0.0001131	5.95674	TraesCS2A01G291900;TraesCS2A01G292000;TraesCS2B01G096300;TraesCS2B01G308400;TraesCS2B01G308500;TraesCS2D01G289900;TraesCS2D01G290000;TraesCS5A01G370200;TraesCS5D01G379700
GO:0042937	tripeptide transporter activity	molecular_function	22	7.47633e-06	0.000134455	2.82736	TraesCS1A01G150200;TraesCS2A01G175600;TraesCS2A01G443600;TraesCS2B01G464700;TraesCS2D01G442700;TraesCS4B01G338600;TraesCS4D01G335100;TraesCS5A01G508500;TraesCS6A01G267600;TraesCS6A01G267700;TraesCS6A01G267800;TraesCS6A01G268400;TraesCS6A01G268500;TraesCS6B01G076100;TraesCS6B01G295000;TraesCS6B01G295100;TraesCS6B01G295600;TraesCS6D01G246400;TraesCS6D01G246500;TraesCS6D01G247000;TraesCS6D01G247100;…
GO:0042939	tripeptide transport	biological_process	22	7.47633e-06	0.000134455	2.82736	TraesCS1A01G150200;TraesCS2A01G175600;TraesCS2A01G443600;TraesCS2B01G464700;TraesCS2D01G442700;TraesCS4B01G338600;TraesCS4D01G335100;TraesCS5A01G508500;TraesCS6A01G267600;TraesCS6A01G267700;TraesCS6A01G267800;TraesCS6A01G268400;TraesCS6A01G268500;TraesCS6B01G076100;TraesCS6B01G295000;TraesCS6B01G295100;TraesCS6B01G295600;TraesCS6D01G246400;TraesCS6D01G246500;TraesCS6D01G247000;TraesCS6D01G247100;…
GO:0009864	induced systemic resistance, jasmonic acid mediated signaling pathway	biological_process	12	7.63923e-06	0.000136303	4.4124	TraesCS1B01G440300;TraesCS1B01G440500;TraesCS2A01G104800;TraesCS2A01G489500;TraesCS2B01G121800;TraesCS2B01G517400;TraesCS2D01G104500;TraesCS2D01G489700;TraesCS3A01G343600;TraesCS4B01G170100;TraesCS4D01G172200;TraesCS6D01G314300
GO:0031429	box H/ACA snoRNP complex	cellular_component	8	7.80891e-06	0.000138242	6.6186	TraesCS2A01G151800;TraesCS2A01G151900;TraesCS2B01G177000;TraesCS3B01G343500;TraesCS4A01G154000;TraesCS6A01G289600;TraesCS6B01G319800;TraesCS6D01G269300
GO:0022626	cytosolic ribosome	cellular_component	36	9.5835e-06	0.000168343	2.16609	TraesCS1A01G147000;TraesCS1A01G286300;TraesCS1B01G295700;TraesCS1D01G285300;TraesCS2A01G443200;TraesCS2B01G281300;TraesCS2B01G296200;TraesCS2B01G464300;TraesCS2D01G111100;TraesCS2D01G263000;TraesCS2D01G277700;TraesCS2D01G442300;TraesCS3A01G355900;TraesCS3A01G509300;TraesCS3B01G578700;TraesCS3D01G140800;TraesCS3D01G517900;TraesCS5A01G392900;TraesCS6A01G386000;TraesCS6B01G041500;TraesCS6B01G234000;…
GO:0006412	translation	biological_process	138	1.11136e-05	0.000193718	1.44064	TraesCS1A01G105400;TraesCS1A01G125100;TraesCS1A01G129100;TraesCS1A01G147000;TraesCS1A01G286300;TraesCS1A01G288800;TraesCS1A01G397400;TraesCS1A01G397500;TraesCS1A01G403400;TraesCS1B01G144300;TraesCS1B01G164500;TraesCS1B01G295700;TraesCS1B01G417200;TraesCS1B01G427900;TraesCS1D01G128800;TraesCS1D01G174700;TraesCS1D01G285300;TraesCS1D01G287800;TraesCS1D01G336000;TraesCS2A01G109900;TraesCS2A01G228800;…
GO:0009718	anthocyanin-containing compound biosynthetic process	biological_process	22	1.21398e-05	0.00020999	2.74734	TraesCS1A01G152600;TraesCS1B01G023600;TraesCS1B01G170100;TraesCS2A01G081100;TraesCS2A01G174100;TraesCS2B01G182900;TraesCS3A01G226600;TraesCS4A01G259300;TraesCS5A01G411700;TraesCS5A01G411800;TraesCS5B01G415400;TraesCS5B01G415700;TraesCS5D01G420800;TraesCS5D01G421100;TraesCS6A01G001500;TraesCS6A01G175900;TraesCS6D01G004300;TraesCS7A01G450700;TraesCS7A01G505200;TraesCS7B01G350500;TraesCS7D01G152300;…
GO:0005950	anthranilate synthase complex	cellular_component	6	1.27436e-05	0.000213904	8.8248	TraesCS2A01G336500;TraesCS2B01G345400;TraesCS2D01G326400;TraesCS3B01G042300;TraesCS4A01G089800;TraesCS4D01G215100
GO:0008661	1-deoxy-D-xylulose-5-phosphate synthase activity	molecular_function	6	1.27436e-05	0.000213904	8.8248	TraesCS1A01G384300;TraesCS1B01G411100;TraesCS1D01G392500;TraesCS2A01G565400;TraesCS2B01G626400;TraesCS2D01G575800
GO:0015121	phosphoenolpyruvate:phosphate antiporter activity	molecular_function	6	1.27436e-05	0.000213904	8.8248	TraesCS3A01G130300;TraesCS3B01G149400;TraesCS3D01G131200;TraesCS5A01G178100;TraesCS5B01G175700;TraesCS5D01G182500
GO:0052865	1-deoxy-D-xylulose 5-phosphate biosynthetic process	biological_process	6	1.27436e-05	0.000213904	8.8248	TraesCS1A01G384300;TraesCS1B01G411100;TraesCS1D01G392500;TraesCS2A01G565400;TraesCS2B01G626400;TraesCS2D01G575800
GO:0003700	transcription factor activity, sequence-specific DNA binding	molecular_function	382	1.37276e-05	0.000226739	1.22942	TraesCS1A01G070400;TraesCS1A01G076200;TraesCS1A01G107700;TraesCS1A01G110400;TraesCS1A01G121500;TraesCS1A01G218100;TraesCS1A01G272300;TraesCS1A01G275900;TraesCS1A01G298600;TraesCS1A01G304000;TraesCS1A01G314300;TraesCS1A01G328800;TraesCS1A01G350400;TraesCS1A01G358100;TraesCS1A01G358400;TraesCS1A01G362800;TraesCS1A01G370600;TraesCS1A01G372300;TraesCS1A01G392300;TraesCS1A01G410700;TraesCS1A01G421900;…
GO:0004588	orotate phosphoribosyltransferase activity	molecular_function	5	1.38085e-05	0.000226739	11.031	TraesCS3B01G547300;TraesCS3B01G547500;TraesCS3D01G492900;TraesCS3D01G493700;TraesCS3D01G494000
GO:0004590	orotidine-5'-phosphate decarboxylase activity	molecular_function	5	1.38085e-05	0.000226739	11.031	TraesCS3B01G547300;TraesCS3B01G547500;TraesCS3D01G492900;TraesCS3D01G493700;TraesCS3D01G494000
GO:0047890	flavanone 4-reductase activity	molecular_function	7	1.59513e-05	0.00026004	7.12772	TraesCS2A01G174100;TraesCS3A01G226600;TraesCS7A01G450700;TraesCS7A01G505200;TraesCS7B01G350500;TraesCS7D01G152300;TraesCS7D01G440000
GO:0042626	ATPase activity, coupled to transmembrane movement of substances	molecular_function	51	1.70467e-05	0.000275914	1.84958	TraesCS1A01G342900;TraesCS1A01G343000;TraesCS1B01G356200;TraesCS1D01G345100;TraesCS1D01G345200;TraesCS2A01G056800;TraesCS2A01G057100;TraesCS2B01G060900;TraesCS2D01G051800;TraesCS2D01G055600;TraesCS2D01G056300;TraesCS3A01G129000;TraesCS3A01G218000;TraesCS3A01G272800;TraesCS3A01G354500;TraesCS3B01G148100;TraesCS3B01G306400;TraesCS3B01G395000;TraesCS3D01G129900;TraesCS3D01G234300;TraesCS3D01G254600;…
GO:0042538	hyperosmotic salinity response	biological_process	25	1.72607e-05	0.000277395	2.50705	TraesCS1A01G150200;TraesCS3B01G354000;TraesCS4B01G338600;TraesCS4D01G141600;TraesCS4D01G335100;TraesCS5A01G411700;TraesCS5A01G411800;TraesCS5A01G477400;TraesCS5A01G478400;TraesCS5A01G508500;TraesCS5B01G415400;TraesCS5B01G415700;TraesCS5B01G489800;TraesCS5B01G491000;TraesCS5D01G026300;TraesCS5D01G420800;TraesCS5D01G421100;TraesCS5D01G491500;TraesCS5D01G491600;TraesCS6B01G334800;TraesCS6D01G285500;…
GO:0009506	plasmodesma	cellular_component	207	1.75886e-05	0.000280675	1.33015	TraesCS1A01G176000;TraesCS1A01G219900;TraesCS1A01G230500;TraesCS1A01G286300;TraesCS1A01G365100;TraesCS1A01G422600;TraesCS1A01G422700;TraesCS1A01G422800;TraesCS1B01G110600;TraesCS1B01G164200;TraesCS1B01G233200;TraesCS1B01G243700;TraesCS1B01G295700;TraesCS1B01G296700;TraesCS1B01G325800;TraesCS1B01G356200;TraesCS1B01G371600;TraesCS1B01G382600;TraesCS1B01G454000;TraesCS1B01G454100;TraesCS1B01G454400;…
GO:0016711	flavonoid 3'-monooxygenase activity	molecular_function	10	2.21005e-05	0.000350208	4.72757	TraesCS1A01G442300;TraesCS2D01G581700;TraesCS5A01G064200;TraesCS5A01G214800;TraesCS5B01G068500;TraesCS5B01G209100;TraesCS5B01G209200;TraesCS5D01G075000;TraesCS5D01G217200;TraesCS5D01G217400
GO:0016126	sterol biosynthetic process	biological_process	30	2.29317e-05	0.000360856	2.25634	TraesCS1B01G218300;TraesCS2A01G586900;TraesCS2B01G029200;TraesCS2B01G228600;TraesCS2D01G021600;TraesCS2D01G213700;TraesCS3A01G132000;TraesCS3A01G517800;TraesCS3B01G167400;TraesCS3D01G148300;TraesCS3D01G525300;TraesCS4A01G259600;TraesCS4B01G055100;TraesCS4B01G353100;TraesCS4D01G055300;TraesCS5A01G004500;TraesCS5A01G004600;TraesCS5A01G004700;TraesCS5A01G004800;TraesCS5A01G442800;TraesCS5A01G522100;…
GO:0009696	salicylic acid metabolic process	biological_process	8	2.31354e-05	0.00036155	5.8832	TraesCS2D01G054800;TraesCS2D01G055200;TraesCS5A01G065500;TraesCS5A01G305000;TraesCS5A01G305100;TraesCS5B01G072300;TraesCS5B01G305400;TraesCS5B01G305500
GO:0048544	recognition of pollen	biological_process	18	2.33288e-05	0.000362076	2.97837	TraesCS1B01G372400;TraesCS1B01G372800;TraesCS1D01G360400;TraesCS1D01G360500;TraesCS2B01G034700;TraesCS3A01G246200;TraesCS3B01G273100;TraesCS4B01G132000;TraesCS5A01G138600;TraesCS5B01G138400;TraesCS5B01G138500;TraesCS5B01G206300;TraesCS5D01G152300;TraesCS7A01G127100;TraesCS7B01G253200;TraesCS7B01G467400;TraesCS7D01G125100;TraesCS7D01G530900
GO:0046323	glucose import	biological_process	30	2.56355e-05	0.000395171	2.24359	TraesCS1A01G405600;TraesCS2A01G046400;TraesCS2A01G188600;TraesCS2A01G259500;TraesCS2A01G373200;TraesCS2B01G058500;TraesCS2B01G218700;TraesCS2B01G266000;TraesCS2B01G282400;TraesCS2B01G338400;TraesCS2D01G198800;TraesCS2D01G199100;TraesCS2D01G252400;TraesCS2D01G264200;TraesCS3B01G518900;TraesCS4A01G042000;TraesCS4A01G066200;TraesCS4B01G243500;TraesCS4B01G262800;TraesCS4D01G243100;TraesCS4D01G262900;…
GO:0004042	acetyl-CoA:L-glutamate N-acetyltransferase activity	molecular_function	6	2.98074e-05	0.000451827	7.94232	TraesCS4A01G100500;TraesCS4B01G204000;TraesCS4D01G204800;TraesCS7A01G241100;TraesCS7B01G136600;TraesCS7D01G240100
GO:0019521	D-gluconate metabolic process	biological_process	6	2.98074e-05	0.000451827	7.94232	TraesCS3B01G565200;TraesCS3D01G491400;TraesCS4A01G455900;TraesCS7A01G012000;TraesCS7A01G092300;TraesCS7D01G030000
GO:0002237	response to molecule of bacterial origin	biological_process	16	2.99091e-05	0.000451827	3.16112	TraesCS1A01G430200;TraesCS1B01G465000;TraesCS1D01G439200;TraesCS2A01G221300;TraesCS2A01G280400;TraesCS2A01G515700;TraesCS2D01G227000;TraesCS2D01G279200;TraesCS2D01G517200;TraesCS3A01G215000;TraesCS3B01G246300;TraesCS4B01G382100;TraesCS5D01G495300;TraesCS7A01G257200;TraesCS7B01G154100;TraesCS7D01G258000
GO:0006855	drug transmembrane transport	biological_process	36	3.12349e-05	0.00046873	2.05405	TraesCS1D01G357500;TraesCS2A01G057100;TraesCS2A01G202000;TraesCS2A01G399900;TraesCS2B01G229100;TraesCS2B01G417900;TraesCS2D01G056300;TraesCS2D01G214300;TraesCS3A01G229400;TraesCS3A01G265100;TraesCS3A01G300400;TraesCS3B01G255200;TraesCS3B01G298700;TraesCS3B01G336100;TraesCS3B01G562400;TraesCS3D01G301400;TraesCS4B01G070000;TraesCS4B01G128600;TraesCS4D01G068800;TraesCS4D01G123800;TraesCS5A01G368600;…
GO:0015197	peptide transporter activity	molecular_function	18	3.32244e-05	0.000488873	2.90573	TraesCS2A01G175600;TraesCS2A01G443600;TraesCS2B01G464700;TraesCS2D01G442700;TraesCS6A01G267600;TraesCS6A01G267700;TraesCS6A01G267800;TraesCS6A01G268400;TraesCS6A01G268500;TraesCS6B01G076100;TraesCS6B01G295000;TraesCS6B01G295100;TraesCS6B01G295600;TraesCS6D01G246400;TraesCS6D01G246500;TraesCS6D01G247000;TraesCS6D01G247100;TraesCS7B01G312500
GO:0015334	high-affinity oligopeptide transporter activity	molecular_function	18	3.32244e-05	0.000488873	2.90573	TraesCS2A01G175600;TraesCS2A01G443600;TraesCS2B01G464700;TraesCS2D01G442700;TraesCS6A01G267600;TraesCS6A01G267700;TraesCS6A01G267800;TraesCS6A01G268400;TraesCS6A01G268500;TraesCS6B01G076100;TraesCS6B01G295000;TraesCS6B01G295100;TraesCS6B01G295600;TraesCS6D01G246400;TraesCS6D01G246500;TraesCS6D01G247000;TraesCS6D01G247100;TraesCS7B01G312500
GO:0015833	peptide transport	biological_process	18	3.32244e-05	0.000488873	2.90573	TraesCS2A01G175600;TraesCS2A01G443600;TraesCS2B01G464700;TraesCS2D01G442700;TraesCS6A01G267600;TraesCS6A01G267700;TraesCS6A01G267800;TraesCS6A01G268400;TraesCS6A01G268500;TraesCS6B01G076100;TraesCS6B01G295000;TraesCS6B01G295100;TraesCS6B01G295600;TraesCS6D01G246400;TraesCS6D01G246500;TraesCS6D01G247000;TraesCS6D01G247100;TraesCS7B01G312500
GO:0030036	actin cytoskeleton organization	biological_process	15	3.63717e-05	0.000531731	3.25505	TraesCS1A01G367000;TraesCS1D01G372400;TraesCS1D01G372900;TraesCS2B01G106000;TraesCS3A01G255600;TraesCS3A01G255700;TraesCS3A01G256200;TraesCS3A01G256300;TraesCS3B01G288100;TraesCS3B01G288300;TraesCS3B01G289400;TraesCS3B01G289500;TraesCS3D01G256400;TraesCS3D01G256500;TraesCS3D01G256600
GO:0010038	response to metal ion	biological_process	10	4.3978e-05	0.000638809	4.4124	TraesCS3A01G488200;TraesCS3A01G488300;TraesCS3B01G539300;TraesCS3B01G540700;TraesCS3D01G485700;TraesCS6D01G314300;TraesCS7A01G083700;TraesCS7D01G078700;TraesCS7D01G197800;TraesCSU01G234300
GO:0009641	shade avoidance	biological_process	5	4.52958e-05	0.000649622	9.45514	TraesCS2B01G406600;TraesCS2D01G386300;TraesCS6A01G239300;TraesCS6B01G285200;TraesCS6D01G221700
GO:0009852	auxin catabolic process	biological_process	5	4.52958e-05	0.000649622	9.45514	TraesCS2B01G354100;TraesCS2B01G359000;TraesCS2D01G335000;TraesCS6B01G225200;TraesCS6D01G190400
GO:0009643	photosynthetic acclimation	biological_process	11	4.59496e-05	0.000650761	4.0447	TraesCS2A01G220400;TraesCS2B01G245900;TraesCS2D01G226000;TraesCS5A01G477400;TraesCS5A01G478400;TraesCS5B01G489800;TraesCS5B01G491000;TraesCS5D01G026300;TraesCS5D01G491500;TraesCS5D01G491600;TraesCSU01G075000
GO:0015908	fatty acid transport	biological_process	11	4.59496e-05	0.000650761	4.0447	TraesCS5A01G249900;TraesCS5B01G247700;TraesCS5D01G257000;TraesCS5D01G257100;TraesCS5D01G257400;TraesCS7A01G219900;TraesCS7B01G127500;TraesCS7B01G490700;TraesCS7B01G490800;TraesCS7D01G222200;TraesCSU01G100800
GO:0045552	dihydrokaempferol 4-reductase activity	molecular_function	7	5.22353e-05	0.000735187	6.17736	TraesCS2A01G174100;TraesCS3A01G226600;TraesCS7A01G450700;TraesCS7A01G505200;TraesCS7B01G350500;TraesCS7D01G152300;TraesCS7D01G440000
GO:0018685	alkane 1-monooxygenase activity	molecular_function	9	5.31663e-05	0.000743672	4.76539	TraesCS1A01G277400;TraesCS1D01G276600;TraesCS3A01G371200;TraesCS3B01G403400;TraesCS4A01G183600;TraesCS4B01G135200;TraesCS5A01G129500;TraesCS5B01G128100;TraesCS5D01G137000
GO:0080036	regulation of cytokinin-activated signaling pathway	biological_process	8	5.80517e-05	0.000807025	5.29488	TraesCS2A01G410000;TraesCS2B01G428300;TraesCS2B01G428700;TraesCS2B01G428800;TraesCS2B01G498300;TraesCS2D01G407200;TraesCS2D01G407500;TraesCS7D01G455200
GO:0015245	fatty acid transporter activity	molecular_function	11	6.09354e-05	0.000822725	3.93538	TraesCS5A01G249900;TraesCS5B01G247700;TraesCS5D01G257000;TraesCS5D01G257100;TraesCS5D01G257400;TraesCS7A01G219900;TraesCS7B01G127500;TraesCS7B01G490700;TraesCS7B01G490800;TraesCS7D01G222200;TraesCSU01G100800
GO:0004049	anthranilate synthase activity	molecular_function	6	6.13595e-05	0.000822725	7.22029	TraesCS2A01G336500;TraesCS2B01G345400;TraesCS2D01G326400;TraesCS3B01G042300;TraesCS4A01G089800;TraesCS4D01G215100
GO:0004586	ornithine decarboxylase activity	molecular_function	6	6.13595e-05	0.000822725	7.22029	TraesCS5A01G337400;TraesCS5B01G304200;TraesCS5B01G336200;TraesCS5D01G310200;TraesCS5D01G342000;TraesCS7D01G156900
GO:0031118	rRNA pseudouridine synthesis	biological_process	6	6.13595e-05	0.000822725	7.22029	TraesCS2A01G151800;TraesCS2A01G151900;TraesCS2B01G177000;TraesCS6A01G289600;TraesCS6B01G319800;TraesCS6D01G269300
GO:0033387	putrescine biosynthetic process from ornithine	biological_process	6	6.13595e-05	0.000822725	7.22029	TraesCS5A01G337400;TraesCS5B01G304200;TraesCS5B01G336200;TraesCS5D01G310200;TraesCS5D01G342000;TraesCS7D01G156900
GO:0033388	putrescine biosynthetic process from arginine	biological_process	6	6.13595e-05	0.000822725	7.22029	TraesCS4A01G419400;TraesCS5A01G024500;TraesCS5B01G022300;TraesCS5D01G031200;TraesCS7A01G069300;TraesCS7D01G063900
GO:0009651	response to salt stress	biological_process	116	6.7444e-05	0.000898989	1.43238	TraesCS1A01G076200;TraesCS1A01G082500;TraesCS1A01G107700;TraesCS1A01G187000;TraesCS1A01G257200;TraesCS1A01G299200;TraesCS1A01G391100;TraesCS1A01G430000;TraesCS1B01G094500;TraesCS1B01G100100;TraesCS1B01G129800;TraesCS1B01G194900;TraesCS1B01G267700;TraesCS1B01G456900;TraesCS1B01G464800;TraesCS1B01G464900;TraesCS1D01G078600;TraesCS1D01G083900;TraesCS1D01G091500;TraesCS1D01G111400;TraesCS1D01G189600;…
GO:0051707	response to other organism	biological_process	24	7.28015e-05	0.000964726	2.35328	TraesCS2A01G028000;TraesCS2A01G071500;TraesCS2B01G085300;TraesCS2B01G085500;TraesCS2B01G395000;TraesCS2B01G603100;TraesCS2B01G603200;TraesCS2D01G029800;TraesCS2D01G067600;TraesCS2D01G070300;TraesCS2D01G596400;TraesCS3B01G408500;TraesCS3D01G368800;TraesCS3D01G406300;TraesCS4A01G435200;TraesCS4B01G299400;TraesCS4B01G299600;TraesCS5B01G182400;TraesCS7A01G049300;TraesCS7B01G364900;TraesCS7B01G476100;…
GO:0006561	proline biosynthetic process	biological_process	9	7.58633e-05	0.000999454	4.58211	TraesCS5A01G411700;TraesCS5A01G411800;TraesCS5B01G415400;TraesCS5B01G415700;TraesCS5D01G420800;TraesCS5D01G421100;TraesCS6A01G250600;TraesCS6B01G274800;TraesCS6D01G232400
GO:0010204	defense response signaling pathway, resistance gene-independent	biological_process	20	8.01092e-05	0.00104929	2.57033	TraesCS2A01G071500;TraesCS2A01G280400;TraesCS2B01G085300;TraesCS2B01G085500;TraesCS2D01G070300;TraesCS2D01G279200;TraesCS3A01G399000;TraesCS3B01G432000;TraesCS3D01G393200;TraesCS4A01G341000;TraesCS4B01G382100;TraesCS5B01G182400;TraesCS5B01G533600;TraesCS5D01G495300;TraesCS5D01G531800;TraesCS7A01G257200;TraesCS7B01G154100;TraesCS7B01G476100;TraesCS7D01G258000;TraesCSU01G099800
GO:0033855	nicotianamine aminotransferase activity	molecular_function	7	8.67891e-05	0.00113025	5.79127	TraesCS1A01G070500;TraesCS1B01G089000;TraesCS1B01G300600;TraesCS1D01G073000;TraesCS1D01G289800;TraesCS7B01G246200;TraesCS7D01G342400
GO:0042936	dipeptide transporter activity	molecular_function	22	8.91394e-05	0.00114767	2.42682	TraesCS1A01G150200;TraesCS2A01G175600;TraesCS2A01G443600;TraesCS2B01G464700;TraesCS2D01G442700;TraesCS4B01G338600;TraesCS4D01G335100;TraesCS5A01G508500;TraesCS6A01G267600;TraesCS6A01G267700;TraesCS6A01G267800;TraesCS6A01G268400;TraesCS6A01G268500;TraesCS6B01G076100;TraesCS6B01G295000;TraesCS6B01G295100;TraesCS6B01G295600;TraesCS6D01G246400;TraesCS6D01G246500;TraesCS6D01G247000;TraesCS6D01G247100;…
GO:0042938	dipeptide transport	biological_process	22	8.91394e-05	0.00114767	2.42682	TraesCS1A01G150200;TraesCS2A01G175600;TraesCS2A01G443600;TraesCS2B01G464700;TraesCS2D01G442700;TraesCS4B01G338600;TraesCS4D01G335100;TraesCS5A01G508500;TraesCS6A01G267600;TraesCS6A01G267700;TraesCS6A01G267800;TraesCS6A01G268400;TraesCS6A01G268500;TraesCS6B01G076100;TraesCS6B01G295000;TraesCS6B01G295100;TraesCS6B01G295600;TraesCS6D01G246400;TraesCS6D01G246500;TraesCS6D01G247000;TraesCS6D01G247100;…
GO:0009626	plant-type hypersensitive response	biological_process	42	9.93536e-05	0.00127195	1.84093	TraesCS1A01G430200;TraesCS1B01G465000;TraesCS1D01G439200;TraesCS2A01G071500;TraesCS2A01G201700;TraesCS2A01G221300;TraesCS2A01G280400;TraesCS2B01G085300;TraesCS2B01G085500;TraesCS2B01G228800;TraesCS2D01G070300;TraesCS2D01G214000;TraesCS2D01G227000;TraesCS2D01G279200;TraesCS3A01G215000;TraesCS3A01G399000;TraesCS3A01G517100;TraesCS3B01G246300;TraesCS3B01G432000;TraesCS3B01G549000;TraesCS3B01G549200;…
GO:0052689	carboxylic ester hydrolase activity	molecular_function	37	0.000104281	0.00132753	1.92069	TraesCS1A01G257500;TraesCS1B01G267600;TraesCS1D01G256400;TraesCS1D01G256800;TraesCS2B01G168500;TraesCS2D01G146500;TraesCS2D01G544600;TraesCS3A01G131200;TraesCS3A01G307000;TraesCS3A01G307100;TraesCS3A01G307200;TraesCS3A01G456200;TraesCS3B01G150100;TraesCS3B01G150200;TraesCS3B01G495800;TraesCS3B01G496200;TraesCS3B01G496500;TraesCS3D01G131900;TraesCS3D01G449200;TraesCS3D01G449300;TraesCS4B01G331200;…
GO:0002239	response to oomycetes	biological_process	10	0.000109828	0.00138167	4.01127	TraesCS2A01G394900;TraesCS2A01G395000;TraesCS2B01G413000;TraesCS2D01G392800;TraesCS2D01G392900;TraesCS4A01G311000;TraesCS4B01G346900;TraesCS4D01G002800;TraesCS4D01G341800;TraesCS5A01G515600
GO:0046244	salicylic acid catabolic process	biological_process	10	0.000109828	0.00138167	4.01127	TraesCS2A01G394900;TraesCS2A01G395000;TraesCS2B01G413000;TraesCS2D01G392800;TraesCS2D01G392900;TraesCS4A01G311000;TraesCS4B01G346900;TraesCS4D01G002800;TraesCS4D01G341800;TraesCS5A01G515600
GO:0005358	high-affinity hydrogen:glucose symporter activity	molecular_function	5	0.000113221	0.00138167	8.27325	TraesCS4A01G066200;TraesCS4B01G243500;TraesCS4D01G243100;TraesCS6A01G351600;TraesCS6B01G384700
GO:0009679	hexose:proton symporter activity	molecular_function	5	0.000113221	0.00138167	8.27325	TraesCS4A01G066200;TraesCS4B01G243500;TraesCS4D01G243100;TraesCS6A01G351600;TraesCS6B01G384700
GO:0033609	oxalate metabolic process	biological_process	34	0.000113607	0.00138167	1.97397	TraesCS2B01G481600;TraesCS2D01G460100;TraesCS2D01G460200;TraesCS2D01G566700;TraesCS4B01G377300;TraesCS4B01G377500;TraesCS4B01G377900;TraesCS4B01G378000;TraesCS4B01G378200;TraesCS4B01G378300;TraesCS5A01G453200;TraesCS5A01G543700;TraesCS5A01G544400;TraesCS5A01G545200;TraesCS5B01G462200;TraesCS5D01G464000;TraesCS6A01G028700;TraesCS6B01G041100;TraesCS6D01G033100;TraesCS6D01G367700;TraesCSU01G127900;T…
GO:0046564	oxalate decarboxylase activity	molecular_function	34	0.000113607	0.00138167	1.97397	TraesCS2B01G481600;TraesCS2D01G460100;TraesCS2D01G460200;TraesCS2D01G566700;TraesCS4B01G377300;TraesCS4B01G377500;TraesCS4B01G377900;TraesCS4B01G378000;TraesCS4B01G378200;TraesCS4B01G378300;TraesCS5A01G453200;TraesCS5A01G543700;TraesCS5A01G544400;TraesCS5A01G545200;TraesCS5B01G462200;TraesCS5D01G464000;TraesCS6A01G028700;TraesCS6B01G041100;TraesCS6D01G033100;TraesCS6D01G367700;TraesCSU01G127900;T…
GO:0004674	protein serine/threonine kinase activity	molecular_function	142	0.000114032	0.00138167	1.36407	TraesCS1A01G017900;TraesCS1A01G018000;TraesCS1A01G391100;TraesCS1A01G422600;TraesCS1A01G422700;TraesCS1A01G422800;TraesCS1B01G098700;TraesCS1B01G110600;TraesCS1B01G372400;TraesCS1B01G372800;TraesCS1B01G454000;TraesCS1B01G454100;TraesCS1B01G454400;TraesCS1B01G454600;TraesCS1D01G015400;TraesCS1D01G082500;TraesCS1D01G082600;TraesCS1D01G273600;TraesCS1D01G360400;TraesCS1D01G360500;TraesCS1D01G399400;…
GO:0010817	regulation of hormone levels	biological_process	6	0.00011484	0.00138167	6.6186	TraesCS2A01G410000;TraesCS2B01G428300;TraesCS2B01G428700;TraesCS2B01G428800;TraesCS2D01G407200;TraesCS2D01G407500
GO:0047987	hydroperoxide dehydratase activity	molecular_function	6	0.00011484	0.00138167	6.6186	TraesCS4A01G061900;TraesCS4B01G237600;TraesCS4D01G238800;TraesCS5A01G403200;TraesCS5B01G408000;TraesCS5D01G413200
GO:0071917	triose-phosphate transmembrane transporter activity	molecular_function	6	0.00011484	0.00138167	6.6186	TraesCS2A01G220400;TraesCS2B01G245900;TraesCS2D01G226000;TraesCS3A01G130300;TraesCS3B01G149400;TraesCS3D01G131200
GO:0015293	symporter activity	molecular_function	42	0.000115241	0.00138167	1.82882	TraesCS1D01G201800;TraesCS1D01G214200;TraesCS2A01G348600;TraesCS2A01G499800;TraesCS2B01G266600;TraesCS2B01G368600;TraesCS2D01G198900;TraesCS2D01G256000;TraesCS2D01G347000;TraesCS3A01G102800;TraesCS3A01G406800;TraesCS3A01G406900;TraesCS3A01G407000;TraesCS3B01G120300;TraesCS3B01G441100;TraesCS3B01G441300;TraesCS3D01G105000;TraesCS3D01G381400;TraesCS3D01G402200;TraesCS4A01G384900;TraesCS5A01G229700;…
GO:0004058	aromatic-L-amino-acid decarboxylase activity	molecular_function	13	0.000121817	0.00145283	3.24686	TraesCS1A01G050200;TraesCS1A01G329500;TraesCS1B01G066500;TraesCS1B01G066600;TraesCS1D01G052500;TraesCS2A01G516500;TraesCS2A01G516700;TraesCS2A01G516800;TraesCS2B01G545200;TraesCS2B01G545300;TraesCS2D01G518200;TraesCS2D01G518300;TraesCS7A01G387100
GO:0015238	drug transmembrane transporter activity	molecular_function	34	0.000123857	0.00146942	1.96535	TraesCS1D01G357500;TraesCS2A01G202000;TraesCS2A01G399900;TraesCS2B01G229100;TraesCS2B01G417900;TraesCS2D01G214300;TraesCS3A01G229400;TraesCS3A01G265100;TraesCS3A01G300400;TraesCS3B01G255200;TraesCS3B01G298700;TraesCS3B01G336100;TraesCS3B01G562400;TraesCS3D01G301400;TraesCS4B01G070000;TraesCS4B01G128600;TraesCS4D01G068800;TraesCS4D01G123800;TraesCS5A01G368600;TraesCS5A01G368700;TraesCS5B01G371200;…
GO:0004675	transmembrane receptor protein serine/threonine kinase activity	molecular_function	21	0.000135083	0.00159426	2.41723	TraesCS1B01G305200;TraesCS1D01G295800;TraesCS2A01G081400;TraesCS2B01G096000;TraesCS2D01G321400;TraesCS3A01G270500;TraesCS3A01G478600;TraesCS3A01G478700;TraesCS6A01G168900;TraesCS6A01G417900;TraesCS6B01G196800;TraesCS6B01G197000;TraesCS6B01G471400;TraesCS6D01G157800;TraesCS6D01G157900;TraesCS6D01G158300;TraesCS6D01G158400;TraesCS6D01G403200;TraesCS7A01G424700;TraesCS7D01G265400;TraesCSU01G051700
GO:0005618	cell wall	cellular_component	186	0.000146545	0.00172058	1.30133	TraesCS1A01G152600;TraesCS1A01G164900;TraesCS1A01G170100;TraesCS1A01G176000;TraesCS1A01G182100;TraesCS1A01G235200;TraesCS1A01G263900;TraesCS1A01G270700;TraesCS1A01G276200;TraesCS1A01G286300;TraesCS1B01G133300;TraesCS1B01G170100;TraesCS1B01G182000;TraesCS1B01G198900;TraesCS1B01G243000;TraesCS1B01G248400;TraesCS1B01G285400;TraesCS1B01G295700;TraesCS1B01G448100;TraesCS1B01G456900;TraesCS1D01G114600;…
GO:0004338	glucan exo-1,3-beta-glucosidase activity	molecular_function	11	0.000169891	0.00197422	3.55144	TraesCS1A01G010200;TraesCS1A01G093300;TraesCS1B01G016400;TraesCS1B01G043200;TraesCS1B01G121600;TraesCS1D01G009100;TraesCS5A01G052600;TraesCS5B01G064000;TraesCS5B01G064100;TraesCS5D01G064000;TraesCS5D01G064100
GO:0006098	pentose-phosphate shunt	biological_process	11	0.000169891	0.00197422	3.55144	TraesCS2A01G320400;TraesCS2B01G362700;TraesCS3B01G473800;TraesCS3B01G565200;TraesCS3D01G432600;TraesCS3D01G491400;TraesCS4A01G455900;TraesCS4D01G180300;TraesCS7A01G012000;TraesCS7A01G092300;TraesCS7D01G030000
GO:0006520	cellular amino acid metabolic process	biological_process	23	0.000175562	0.00202971	2.27206	TraesCS1A01G050200;TraesCS1A01G070500;TraesCS1A01G329500;TraesCS1B01G066500;TraesCS1B01G066600;TraesCS1B01G089000;TraesCS1B01G300600;TraesCS1D01G052500;TraesCS1D01G073000;TraesCS1D01G289800;TraesCS2A01G389900;TraesCS2A01G516500;TraesCS2A01G516700;TraesCS2A01G516800;TraesCS2B01G409300;TraesCS2B01G545200;TraesCS2B01G545300;TraesCS2D01G518200;TraesCS2D01G518300;TraesCS5D01G442000;TraesCS7A01G387100;…
GO:0043295	glutathione binding	molecular_function	12	0.000181329	0.00208574	3.3093	TraesCS1A01G102700;TraesCS1A01G102800;TraesCS1B01G113700;TraesCS1D01G095400;TraesCS4A01G349700;TraesCS5A01G024100;TraesCS5B01G020700;TraesCS5B01G020900;TraesCS5B01G021800;TraesCS5B01G104500;TraesCS5D01G030000;TraesCS7B01G084400
GO:0000030	mannosyltransferase activity	molecular_function	6	0.000199601	0.00227284	6.10948	TraesCS7A01G159300;TraesCS7A01G330300;TraesCS7B01G063900;TraesCS7B01G231000;TraesCS7D01G160300;TraesCS7D01G327100
GO:0031120	snRNA pseudouridine synthesis	biological_process	6	0.000199601	0.00227284	6.10948	TraesCS2A01G151800;TraesCS2A01G151900;TraesCS2B01G177000;TraesCS6A01G289600;TraesCS6B01G319800;TraesCS6D01G269300
GO:0004420	hydroxymethylglutaryl-CoA reductase (NADPH) activity	molecular_function	5	0.000238818	0.00267901	7.354	TraesCS5A01G269300;TraesCS5B01G269600;TraesCS5D01G277500;TraesCS6B01G306000;TraesCS7D01G247800
GO:0015936	coenzyme A metabolic process	biological_process	5	0.000238818	0.00267901	7.354	TraesCS5A01G269300;TraesCS5B01G269600;TraesCS5D01G277500;TraesCS6B01G306000;TraesCS7D01G247800
GO:0019825	oxygen binding	molecular_function	5	0.000238818	0.00267901	7.354	TraesCS1D01G340600;TraesCS4A01G061700;TraesCS4B01G237300;TraesCS4D01G238600;TraesCS7B01G259300
GO:0008066	glutamate receptor activity	molecular_function	17	0.00028402	0.00317039	2.55719	TraesCS5A01G218200;TraesCS5A01G218300;TraesCS5B01G217000;TraesCS5B01G217100;TraesCS5B01G217500;TraesCS5D01G051300;TraesCS5D01G225900;TraesCS5D01G226000;TraesCS5D01G226400;TraesCS5D01G226500;TraesCS6A01G347400;TraesCS6A01G347900;TraesCS6B01G380900;TraesCS6D01G330900;TraesCS7A01G153100;TraesCS7A01G153800;TraesCS7A01G154100
GO:0009815	1-aminocyclopropane-1-carboxylate oxidase activity	molecular_function	10	0.000312642	0.00347277	3.57762	TraesCS1A01G089500;TraesCS1A01G089600;TraesCS1B01G117500;TraesCS1D01G098000;TraesCS1D01G098100;TraesCS6A01G325700;TraesCS6B01G355700;TraesCS6B01G355900;TraesCS6D01G305200;TraesCS6D01G305400
GO:0033320	UDP-D-xylose biosynthetic process	biological_process	6	0.000326944	0.0035618	5.67309	TraesCS1A01G230400;TraesCS1B01G243800;TraesCS1D01G231600;TraesCS2B01G129600;TraesCS2D01G111400;TraesCS4B01G205200
GO:0033759	flavone synthase activity	molecular_function	6	0.000326944	0.0035618	5.67309	TraesCS2A01G395000;TraesCS2B01G413000;TraesCS2D01G392800;TraesCS4B01G346900;TraesCS4D01G341800;TraesCS5A01G515600
GO:0048040	UDP-glucuronate decarboxylase activity	molecular_function	6	0.000326944	0.0035618	5.67309	TraesCS1A01G230400;TraesCS1B01G243800;TraesCS1D01G231600;TraesCS2B01G129600;TraesCS2D01G111400;TraesCS4B01G205200
GO:0080024	indolebutyric acid metabolic process	biological_process	6	0.000326944	0.0035618	5.67309	TraesCS1A01G246400;TraesCS1D01G245700;TraesCS2B01G088900;TraesCS3A01G136700;TraesCS3D01G137500;TraesCS5D01G143300
GO:0015802	basic amino acid transport	biological_process	8	0.000353983	0.00383792	4.2359	TraesCS2A01G348600;TraesCS2D01G347000;TraesCS3A01G406800;TraesCS3A01G406900;TraesCS3A01G407000;TraesCS3B01G441100;TraesCS3B01G441300;TraesCS3D01G402200
GO:0005887	integral component of plasma membrane	cellular_component	102	0.000367062	0.00396077	1.40353	TraesCS1A01G265200;TraesCS1A01G295300;TraesCS1A01G312300;TraesCS1A01G405600;TraesCS1B01G324000;TraesCS1D01G125900;TraesCS1D01G201800;TraesCS1D01G265400;TraesCS1D01G296600;TraesCS1D01G312500;TraesCS1D01G335500;TraesCS2A01G046400;TraesCS2A01G188600;TraesCS2A01G259500;TraesCS2A01G305900;TraesCS2A01G373200;TraesCS2B01G058500;TraesCS2B01G138900;TraesCS2B01G218700;TraesCS2B01G266000;TraesCS2B01G282400;…
GO:0009624	response to nematode	biological_process	37	0.000383603	0.00411964	1.80065	TraesCS1A01G111000;TraesCS1A01G421900;TraesCS1D01G357500;TraesCS2A01G057100;TraesCS2A01G220400;TraesCS2B01G219200;TraesCS2B01G245900;TraesCS2B01G326200;TraesCS2B01G368600;TraesCS2D01G056300;TraesCS2D01G199600;TraesCS2D01G226000;TraesCS2D01G348600;TraesCS5A01G368600;TraesCS5A01G368700;TraesCS5A01G472500;TraesCS5A01G472600;TraesCS5B01G371200;TraesCS5B01G485400;TraesCS5D01G378100;TraesCS5D01G378300;…
GO:0008889	glycerophosphodiester phosphodiesterase activity	molecular_function	10	0.000395755	0.0042301	3.48347	TraesCS1A01G113300;TraesCS1B01G133300;TraesCS1D01G114600;TraesCS2A01G285900;TraesCS2D01G284700;TraesCS3B01G370300;TraesCS3D01G332200;TraesCS6A01G200600;TraesCS6D01G189300;TraesCS7D01G242500
GO:0005938	cell cortex	cellular_component	15	0.00043013	0.00456283	2.64744	TraesCS1A01G367000;TraesCS1D01G372400;TraesCS1D01G372900;TraesCS3A01G255600;TraesCS3A01G255700;TraesCS3A01G256200;TraesCS3A01G256300;TraesCS3B01G288100;TraesCS3B01G288300;TraesCS3B01G289400;TraesCS3B01G289500;TraesCS3D01G256400;TraesCS3D01G256500;TraesCS3D01G256600;TraesCS5D01G051700
GO:0004758	serine C-palmitoyltransferase activity	molecular_function	4	0.000430912	0.00456283	8.8248	TraesCS3B01G477100;TraesCS3D01G435900;TraesCS4A01G081700;TraesCS4D01G222600
GO:0097237	cellular response to toxic substance	biological_process	5	0.000447828	0.00468952	6.6186	TraesCS3A01G351400;TraesCS3B01G383900;TraesCS3D01G345600;TraesCS4A01G234100;TraesCS4A01G320100
GO:0004097	catechol oxidase activity	molecular_function	7	0.000449084	0.00468952	4.63302	TraesCS2A01G468500;TraesCS2B01G491400;TraesCS2D01G468600;TraesCS3B01G355900;TraesCS6A01G041900;TraesCS6B01G056900;TraesCS7A01G054500
GO:0046148	pigment biosynthetic process	biological_process	7	0.000449084	0.00468952	4.63302	TraesCS2A01G468500;TraesCS2B01G491400;TraesCS2D01G468600;TraesCS3B01G355900;TraesCS6A01G041900;TraesCS6B01G056900;TraesCS7A01G054500
GO:0050502	cis-zeatin O-beta-D-glucosyltransferase activity	molecular_function	13	0.000454835	0.00472778	2.86806	TraesCS2A01G410000;TraesCS2B01G428300;TraesCS2B01G428700;TraesCS2B01G428800;TraesCS2B01G498300;TraesCS2D01G407200;TraesCS2D01G407500;TraesCS3A01G125500;TraesCS3A01G125800;TraesCS3D01G127100;TraesCS7A01G467800;TraesCS7B01G369200;TraesCS7D01G455200
GO:0009835	fruit ripening	biological_process	20	0.00047531	0.00491805	2.26277	TraesCS1A01G089500;TraesCS1A01G089600;TraesCS1A01G242000;TraesCS1B01G117500;TraesCS1D01G098000;TraesCS1D01G098100;TraesCS1D01G241900;TraesCS2A01G396400;TraesCS2B01G414800;TraesCS2D01G394200;TraesCS3A01G153000;TraesCS3D01G160400;TraesCS5B01G318200;TraesCS5D01G324400;TraesCS6A01G243300;TraesCS6B01G281000;TraesCS6B01G355700;TraesCS6B01G355900;TraesCS6D01G225500;TraesCSU01G007600
GO:1900140	regulation of seedling development	biological_process	10	0.000496448	0.00511341	3.39415	TraesCS1B01G201800;TraesCS1D01G177000;TraesCS6A01G328700;TraesCS6A01G328900;TraesCS6A01G329000;TraesCS6B01G255400;TraesCS6B01G359600;TraesCS6B01G359700;TraesCS6D01G307800;TraesCS6D01G307900
GO:0034219	carbohydrate transmembrane transport	biological_process	6	0.000510082	0.00523008	5.29488	TraesCS3A01G130300;TraesCS3B01G149400;TraesCS3D01G131200;TraesCS5A01G178100;TraesCS5B01G175700;TraesCS5D01G182500
GO:0005576	extracellular region	cellular_component	337	0.000519821	0.00530592	1.18768	TraesCS1A01G010200;TraesCS1A01G021000;TraesCS1A01G021400;TraesCS1A01G035600;TraesCS1A01G078200;TraesCS1A01G078400;TraesCS1A01G093300;TraesCS1A01G104200;TraesCS1A01G104300;TraesCS1A01G126100;TraesCS1A01G152600;TraesCS1A01G168100;TraesCS1A01G263900;TraesCS1A01G270700;TraesCS1A01G276200;TraesCS1A01G317500;TraesCS1A01G342000;TraesCS1A01G364800;TraesCS1A01G421200;TraesCS1A01G422900;TraesCS1A01G424100;…
GO:0007166	cell surface receptor signaling pathway	biological_process	20	0.000532222	0.00540814	2.24359	TraesCS1B01G305200;TraesCS1D01G295800;TraesCS2A01G081400;TraesCS2B01G096000;TraesCS2D01G321400;TraesCS3A01G478600;TraesCS3A01G478700;TraesCS6A01G168900;TraesCS6A01G417900;TraesCS6B01G196800;TraesCS6B01G197000;TraesCS6B01G471400;TraesCS6D01G157800;TraesCS6D01G157900;TraesCS6D01G158300;TraesCS6D01G158400;TraesCS6D01G403200;TraesCS7A01G424700;TraesCS7D01G265400;TraesCSU01G051700
GO:0008398	sterol 14-demethylase activity	molecular_function	12	0.000696633	0.00704719	2.88812	TraesCS2B01G029200;TraesCS2B01G228600;TraesCS2D01G021600;TraesCS2D01G213700;TraesCS5A01G004500;TraesCS5A01G004600;TraesCS5A01G004700;TraesCS5D01G012000;TraesCS5D01G012100;TraesCS5D01G012200;TraesCS5D01G012300;TraesCS7B01G253700
GO:0045333	cellular respiration	biological_process	10	0.000761854	0.00765157	3.22859	TraesCS2A01G438300;TraesCS2A01G439400;TraesCS2B01G459000;TraesCS2B01G459100;TraesCS2B01G459300;TraesCS2D01G436100;TraesCS2D01G436200;TraesCS2D01G436700;TraesCS6B01G296400;TraesCS6D01G245800
GO:0009862	systemic acquired resistance, salicylic acid mediated signaling pathway	biological_process	15	0.000764132	0.00765157	2.51339	TraesCS1B01G440300;TraesCS1B01G440500;TraesCS2A01G104800;TraesCS2A01G489500;TraesCS2B01G121800;TraesCS2B01G471800;TraesCS2B01G517400;TraesCS2D01G104500;TraesCS2D01G449400;TraesCS2D01G489700;TraesCS3A01G325300;TraesCS3A01G343600;TraesCS4A01G008500;TraesCS4B01G170100;TraesCS4D01G172200
GO:0034513	box H/ACA snoRNA binding	molecular_function	5	0.000769885	0.00765157	6.01691	TraesCS3B01G343500;TraesCS4A01G154000;TraesCS6A01G289600;TraesCS6B01G319800;TraesCS6D01G269300
GO:0047787	delta4-3-oxosteroid 5beta-reductase activity	molecular_function	5	0.000769885	0.00765157	6.01691	TraesCS3A01G506400;TraesCS3A01G508600;TraesCS3B01G574600;TraesCS3D01G514300;TraesCS3D01G514400
GO:0008080	N-acetyltransferase activity	molecular_function	8	0.000829169	0.00820479	3.78206	TraesCS4A01G295400;TraesCS4A01G295500;TraesCS4D01G016500;TraesCS5A01G433900;TraesCS5A01G434000;TraesCS5B01G436800;TraesCS5B01G436900;TraesCS5D01G441800
GO:0008519	ammonium transmembrane transporter activity	molecular_function	7	0.000863817	0.0084009	4.21184	TraesCS1A01G295300;TraesCS1D01G296600;TraesCS3B01G383400;TraesCS3D01G344800;TraesCS4A01G352900;TraesCS5B01G520200;TraesCS5D01G519400
GO:0015695	organic cation transport	biological_process	7	0.000863817	0.0084009	4.21184	TraesCS1A01G295300;TraesCS1D01G296600;TraesCS3B01G383400;TraesCS3D01G344800;TraesCS4A01G352900;TraesCS5B01G520200;TraesCS5D01G519400
GO:0019740	nitrogen utilization	biological_process	7	0.000863817	0.0084009	4.21184	TraesCS1A01G295300;TraesCS1D01G296600;TraesCS3B01G383400;TraesCS3D01G344800;TraesCS4A01G352900;TraesCS5B01G520200;TraesCS5D01G519400
GO:0072488	ammonium transmembrane transport	biological_process	7	0.000863817	0.0084009	4.21184	TraesCS1A01G295300;TraesCS1D01G296600;TraesCS3B01G383400;TraesCS3D01G344800;TraesCS4A01G352900;TraesCS5B01G520200;TraesCS5D01G519400
GO:0009863	salicylic acid mediated signaling pathway	biological_process	13	0.000871063	0.00843517	2.68881	TraesCS1A01G430200;TraesCS1B01G465000;TraesCS1D01G439200;TraesCS2A01G019300;TraesCS2A01G104600;TraesCS2A01G221300;TraesCS2B01G121600;TraesCS2B01G521100;TraesCS2D01G104300;TraesCS2D01G227000;TraesCS3A01G215000;TraesCS3A01G245500;TraesCS3B01G246300
GO:0006850	mitochondrial pyruvate transport	biological_process	4	0.000945066	0.00907424	7.56411	TraesCS1A01G071500;TraesCS1B01G089800;TraesCS1B01G090000;TraesCS1D01G073900
GO:0010243	response to organonitrogen compound	biological_process	4	0.000945066	0.00907424	7.56411	TraesCS4A01G269700;TraesCS4A01G269800;TraesCS4B01G044300;TraesCS4D01G041900
GO:0019722	calcium-mediated signaling	biological_process	19	0.000995614	0.00947925	2.18702	TraesCS1B01G371600;TraesCS1D01G360000;TraesCS5A01G218200;TraesCS5A01G218300;TraesCS5B01G217000;TraesCS5B01G217100;TraesCS5B01G217500;TraesCS5D01G051300;TraesCS5D01G225900;TraesCS5D01G226000;TraesCS5D01G226400;TraesCS5D01G226500;TraesCS6A01G347400;TraesCS6A01G347900;TraesCS6B01G380900;TraesCS6D01G330900;TraesCS7A01G153100;TraesCS7A01G153800;TraesCS7A01G154100
GO:0048527	lateral root development	biological_process	19	0.000995614	0.00947925	2.18702	TraesCS1A01G187000;TraesCS1A01G410700;TraesCS1B01G194900;TraesCS1D01G189600;TraesCS2A01G011000;TraesCS2A01G104900;TraesCS2A01G337100;TraesCS2B01G010500;TraesCS2B01G121900;TraesCS2B01G344800;TraesCS2B01G484100;TraesCS2D01G011700;TraesCS2D01G325800;TraesCS3A01G343900;TraesCS4A01G128100;TraesCS4D01G178400;TraesCS7A01G338500;TraesCS7D01G345700;TraesCS7D01G452500
GO:0010181	FMN binding	molecular_function	26	0.00101118	0.00958721	1.92272	TraesCS1A01G015800;TraesCS1D01G013700;TraesCS1D01G219500;TraesCS2A01G026600;TraesCS2A01G124100;TraesCS2A01G124200;TraesCS2A01G311200;TraesCS2A01G467700;TraesCS2B01G040000;TraesCS2B01G146000;TraesCS2B01G490700;TraesCS2D01G028600;TraesCS2D01G127000;TraesCS2D01G467700;TraesCS3B01G551900;TraesCS3D01G103800;TraesCS3D01G104400;TraesCS4A01G083400;TraesCS4A01G098900;TraesCS4B01G205400;TraesCS4B01G220800;…
GO:0005355	glucose transmembrane transporter activity	molecular_function	25	0.00104481	0.00986475	1.94665	TraesCS1A01G405600;TraesCS2A01G046400;TraesCS2A01G188600;TraesCS2A01G259500;TraesCS2A01G373200;TraesCS2B01G058500;TraesCS2B01G218700;TraesCS2B01G266000;TraesCS2B01G282400;TraesCS2B01G338400;TraesCS2D01G198800;TraesCS2D01G199100;TraesCS2D01G252400;TraesCS2D01G264200;TraesCS3B01G518900;TraesCS4A01G042000;TraesCS4B01G262800;TraesCS4D01G262900;TraesCS5B01G001000;TraesCS5B01G443900;TraesCS5D01G187100;…
GO:0016207	4-coumarate-CoA ligase activity	molecular_function	6	0.0011056	0.0103954	4.67195	TraesCS2A01G145800;TraesCS2B01G171200;TraesCS2D01G150400;TraesCS6A01G151700;TraesCS6B01G179900;TraesCS6D01G141700
GO:0010030	positive regulation of seed germination	biological_process	9	0.00114627	0.0107332	3.3093	TraesCS2D01G054800;TraesCS2D01G055200;TraesCS2D01G598500;TraesCS5A01G065500;TraesCS5A01G305000;TraesCS5A01G305100;TraesCS5B01G072300;TraesCS5B01G305400;TraesCS5B01G305500
GO:0004970	ionotropic glutamate receptor activity	molecular_function	17	0.00115807	0.0107991	2.27305	TraesCS5A01G218200;TraesCS5A01G218300;TraesCS5B01G217000;TraesCS5B01G217100;TraesCS5B01G217500;TraesCS5D01G051300;TraesCS5D01G225900;TraesCS5D01G226000;TraesCS5D01G226400;TraesCS5D01G226500;TraesCS6A01G347400;TraesCS6A01G347900;TraesCS6B01G380900;TraesCS6D01G330900;TraesCS7A01G153100;TraesCS7A01G153800;TraesCS7A01G154100
GO:0047334	diphosphate-fructose-6-phosphate 1-phosphotransferase activity	molecular_function	5	0.00123777	0.0113554	5.5155	TraesCS5A01G072700;TraesCS5B01G078300;TraesCS6A01G279100;TraesCS6B01G307200;TraesCS6D01G259500
GO:0052654	L-leucine transaminase activity	molecular_function	5	0.00123777	0.0113554	5.5155	TraesCS2B01G426100;TraesCS2D01G405200;TraesCS4A01G059800;TraesCS4B01G235400;TraesCS4B01G363000
GO:0052655	L-valine transaminase activity	molecular_function	5	0.00123777	0.0113554	5.5155	TraesCS2B01G426100;TraesCS2D01G405200;TraesCS4A01G059800;TraesCS4B01G235400;TraesCS4B01G363000
GO:0052656	L-isoleucine transaminase activity	molecular_function	5	0.00123777	0.0113554	5.5155	TraesCS2B01G426100;TraesCS2D01G405200;TraesCS4A01G059800;TraesCS4B01G235400;TraesCS4B01G363000
GO:0006816	calcium ion transport	biological_process	17	0.00129859	0.0118177	2.25032	TraesCS5A01G218200;TraesCS5A01G218300;TraesCS5B01G217000;TraesCS5B01G217100;TraesCS5B01G217500;TraesCS5D01G051300;TraesCS5D01G225900;TraesCS5D01G226000;TraesCS5D01G226400;TraesCS5D01G226500;TraesCS6A01G347400;TraesCS6A01G347900;TraesCS6B01G380900;TraesCS6D01G330900;TraesCS7A01G153100;TraesCS7A01G153800;TraesCS7A01G154100
GO:0071230	cellular response to amino acid stimulus	biological_process	17	0.00129859	0.0118177	2.25032	TraesCS5A01G218200;TraesCS5A01G218300;TraesCS5B01G217000;TraesCS5B01G217100;TraesCS5B01G217500;TraesCS5D01G051300;TraesCS5D01G225900;TraesCS5D01G226000;TraesCS5D01G226400;TraesCS5D01G226500;TraesCS6A01G347400;TraesCS6A01G347900;TraesCS6B01G380900;TraesCS6D01G330900;TraesCS7A01G153100;TraesCS7A01G153800;TraesCS7A01G154100
GO:0008559	xenobiotic-transporting ATPase activity	molecular_function	18	0.00134142	0.0121586	2.18596	TraesCS2A01G056800;TraesCS2A01G057100;TraesCS2D01G055600;TraesCS2D01G056300;TraesCS3A01G123000;TraesCS3A01G129000;TraesCS3A01G258000;TraesCS3B01G142200;TraesCS3B01G148100;TraesCS3B01G290700;TraesCS3B01G395000;TraesCS3D01G124700;TraesCS3D01G129900;TraesCS3D01G257500;TraesCS3D01G257900;TraesCS7A01G119000;TraesCS7B01G016500;TraesCS7D01G115100
GO:0005992	trehalose biosynthetic process	biological_process	13	0.00136085	0.01216	2.56841	TraesCS1A01G338200;TraesCS1D01G340400;TraesCS5A01G203500;TraesCS5A01G411700;TraesCS5A01G411800;TraesCS5B01G202200;TraesCS5B01G415400;TraesCS5B01G415700;TraesCS5D01G210000;TraesCS5D01G420800;TraesCS5D01G421100;TraesCS6A01G351300;TraesCS6B01G384500
GO:0005740	mitochondrial envelope	cellular_component	8	0.00136303	0.01216	3.52992	TraesCS1A01G430200;TraesCS1B01G465000;TraesCS1D01G439200;TraesCS2A01G221300;TraesCS2D01G227000;TraesCS2D01G544400;TraesCS3A01G215000;TraesCS3B01G246300
GO:0005787	signal peptidase complex	cellular_component	8	0.00136303	0.01216	3.52992	TraesCS1A01G233200;TraesCS1B01G249800;TraesCS1D01G238300;TraesCS2A01G314500;TraesCS2D01G312700;TraesCS3A01G041000;TraesCS3B01G042600;TraesCS3D01G039200
GO:0080051	cutin transport	biological_process	8	0.00136303	0.01216	3.52992	TraesCS5A01G249900;TraesCS5B01G247700;TraesCS5D01G257000;TraesCS5D01G257100;TraesCS5D01G257400;TraesCS7B01G490700;TraesCS7B01G490800;TraesCSU01G100800
GO:0031640	killing of cells of other organism	biological_process	23	0.00143423	0.012745	1.96423	TraesCS2A01G033600;TraesCS2B01G047300;TraesCS2D01G033100;TraesCS3A01G260100;TraesCS3A01G260200;TraesCS3A01G517100;TraesCS3B01G293200;TraesCS3B01G293400;TraesCS3B01G584700;TraesCS3D01G260300;TraesCS3D01G260500;TraesCS3D01G524700;TraesCS4A01G296300;TraesCS4A01G296400;TraesCS4D01G015600;TraesCS4D01G015800;TraesCS5A01G017900;TraesCS5A01G018300;TraesCS5A01G475300;TraesCS5A01G475400;TraesCS5B01G015500;…
GO:0033984	indole-3-glycerol-phosphate lyase activity	molecular_function	7	0.00153329	0.013572	3.86085	TraesCS1A01G428400;TraesCS1D01G437700;TraesCS5A01G440700;TraesCS5A01G441100;TraesCS5D01G447800;TraesCS5D01G447900;TraesCS5D01G448500
GO:0000325	plant-type vacuole	cellular_component	27	0.00168529	0.0148594	1.83284	TraesCS2A01G056800;TraesCS2A01G057100;TraesCS2A01G175600;TraesCS2A01G443600;TraesCS2B01G464700;TraesCS2D01G055600;TraesCS2D01G056300;TraesCS2D01G442700;TraesCS3A01G129000;TraesCS3B01G148100;TraesCS3B01G395000;TraesCS3D01G129900;TraesCS4B01G327000;TraesCS6A01G267600;TraesCS6A01G267700;TraesCS6A01G267800;TraesCS6A01G268400;TraesCS6A01G268500;TraesCS6B01G076100;TraesCS6B01G295000;TraesCS6B01G295100;…
GO:0005460	UDP-glucose transmembrane transporter activity	molecular_function	8	0.00171666	0.0150774	3.41605	TraesCS2A01G559300;TraesCS2B01G219200;TraesCS2D01G199600;TraesCS2D01G571200;TraesCS4A01G414400;TraesCS7A01G370000;TraesCS7B01G258500;TraesCS7D01G353100
GO:0030643	cellular phosphate ion homeostasis	biological_process	4	0.00177691	0.0153098	6.6186	TraesCS2A01G285900;TraesCS2D01G284700;TraesCS3B01G370300;TraesCS3D01G332200
GO:0034279	syn-pimara-7,15-diene synthase activity	molecular_function	4	0.00177691	0.0153098	6.6186	TraesCS2A01G027600;TraesCS2D01G029400;TraesCS2D01G030100;TraesCSU01G008700
GO:0044130	negative regulation of growth of symbiont in host	biological_process	4	0.00177691	0.0153098	6.6186	TraesCS4A01G296300;TraesCS4A01G296400;TraesCS4D01G015600;TraesCS4D01G015800
GO:0046475	glycerophospholipid catabolic process	biological_process	4	0.00177691	0.0153098	6.6186	TraesCS2A01G285900;TraesCS2D01G284700;TraesCS3B01G370300;TraesCS3D01G332200
GO:0051841	positive regulation by host of cytolysis of symbiont cells	biological_process	4	0.00177691	0.0153098	6.6186	TraesCS4A01G296300;TraesCS4A01G296400;TraesCS4D01G015600;TraesCS4D01G015800
GO:0009416	response to light stimulus	biological_process	51	0.0017855	0.0153256	1.52737	TraesCS1A01G413400;TraesCS1D01G420900;TraesCS2A01G366100;TraesCS2B01G367300;TraesCS3A01G044800;TraesCS3A01G396100;TraesCS3B01G428100;TraesCS3D01G036100;TraesCS3D01G300600;TraesCS4A01G025300;TraesCS4A01G035400;TraesCS4A01G434700;TraesCS4B01G268100;TraesCS4B01G278800;TraesCS4D01G267500;TraesCS4D01G277300;TraesCS5A01G094400;TraesCS5A01G477400;TraesCS5A01G478400;TraesCS5B01G489800;TraesCS5B01G491000;…
GO:0005262	calcium channel activity	molecular_function	20	0.00182805	0.0156316	2.03649	TraesCS1B01G188300;TraesCS3A01G340300;TraesCS5A01G218200;TraesCS5A01G218300;TraesCS5B01G217000;TraesCS5B01G217100;TraesCS5B01G217500;TraesCS5D01G051300;TraesCS5D01G225900;TraesCS5D01G226000;TraesCS5D01G226400;TraesCS5D01G226500;TraesCS5D01G235100;TraesCS6A01G347400;TraesCS6A01G347900;TraesCS6B01G380900;TraesCS6D01G330900;TraesCS7A01G153100;TraesCS7A01G153800;TraesCS7A01G154100
GO:0005351	sugar:proton symporter activity	molecular_function	26	0.00191189	0.016287	1.84047	TraesCS1A01G405600;TraesCS2A01G046400;TraesCS2A01G188600;TraesCS2A01G259500;TraesCS2A01G348300;TraesCS2A01G373200;TraesCS2B01G058500;TraesCS2B01G218700;TraesCS2B01G266000;TraesCS2B01G282400;TraesCS2B01G338400;TraesCS2D01G198800;TraesCS2D01G199100;TraesCS2D01G252400;TraesCS2D01G264200;TraesCS3B01G518900;TraesCS4A01G042000;TraesCS4B01G262800;TraesCS4D01G262900;TraesCS5B01G001000;TraesCS5B01G443900;…
GO:0009451	RNA modification	biological_process	16	0.00196202	0.0166515	2.22942	TraesCS2A01G039700;TraesCS2B01G052600;TraesCS2D01G038300;TraesCS3A01G428300;TraesCS3A01G428700;TraesCS3B01G465200;TraesCS3B01G465400;TraesCS3B01G465700;TraesCS3D01G423600;TraesCS3D01G423800;TraesCS3D01G424000;TraesCS4A01G339900;TraesCS4D01G320100;TraesCS5A01G495700;TraesCS5B01G549500;TraesCS5D01G536500
GO:0006796	phosphate-containing compound metabolic process	biological_process	7	0.00199191	0.0167794	3.70642	TraesCS1A01G273500;TraesCS1B01G283300;TraesCS1D01G273500;TraesCS1D01G344800;TraesCS3B01G611600;TraesCS3B01G611800;TraesCS3D01G539900
GO:0071323	cellular response to chitin	biological_process	7	0.00199191	0.0167794	3.70642	TraesCS6A01G168900;TraesCS6B01G196800;TraesCS6B01G197000;TraesCS6D01G157800;TraesCS6D01G157900;TraesCS6D01G158300;TraesCS6D01G158400
GO:0045926	negative regulation of growth	biological_process	6	0.00212556	0.017839	4.18017	TraesCS3A01G356600;TraesCS3B01G389400;TraesCS3D01G350700;TraesCS5A01G477600;TraesCS5B01G491100;TraesCS5D01G026400
GO:0006414	translational elongation	biological_process	5	0.00275313	0.022936	4.72757	TraesCS2A01G294000;TraesCS2B01G310300;TraesCS2D01G291600;TraesCS7B01G290200;TraesCS7B01G319200
GO:0006532	aspartate biosynthetic process	biological_process	5	0.00275313	0.022936	4.72757	TraesCS2B01G426100;TraesCS2D01G405200;TraesCS3D01G167700;TraesCS4A01G059800;TraesCS4B01G235400
GO:0030295	protein kinase activator activity	molecular_function	6	0.00284405	0.023435	3.97116	TraesCS1A01G391100;TraesCS1D01G399400;TraesCS4A01G062600;TraesCS4B01G239400;TraesCS4D01G049100;TraesCS4D01G239400
GO:0035725	sodium ion transmembrane transport	biological_process	6	0.00284405	0.023435	3.97116	TraesCS2A01G430600;TraesCS2B01G451400;TraesCS2B01G451800;TraesCS7A01G418600;TraesCS7B01G318800;TraesCS7D01G411300
GO:0080186	developmental vegetative growth	biological_process	6	0.00284405	0.023435	3.97116	TraesCS1D01G353400;TraesCS6D01G314300;TraesCS7A01G195800;TraesCS7B01G101500;TraesCS7D01G197300;TraesCSU01G123400
GO:0047274	galactinol-sucrose galactosyltransferase activity	molecular_function	4	0.00300739	0.0246911	5.8832	TraesCS3D01G092900;TraesCS7A01G134100;TraesCS7B01G035200;TraesCS7D01G133500
GO:0017096	acetylserotonin O-methyltransferase activity	molecular_function	10	0.00321076	0.0261553	2.70147	TraesCS1B01G481300;TraesCS1B01G481400;TraesCS1B01G481500;TraesCS1D01G338000;TraesCS5D01G488300;TraesCS5D01G488400;TraesCS6A01G015400;TraesCSU01G205900;TraesCSU01G246000;TraesCSU01G253900
GO:0046916	cellular transition metal ion homeostasis	biological_process	27	0.00321858	0.0261553	1.75198	TraesCS1B01G157000;TraesCS1D01G282700;TraesCS2A01G332700;TraesCS2A01G332800;TraesCS2A01G332900;TraesCS2A01G333000;TraesCS2A01G539000;TraesCS2A01G539300;TraesCS2B01G301600;TraesCS2B01G348800;TraesCS2B01G348900;TraesCS2B01G569100;TraesCS2B01G569200;TraesCS2B01G569400;TraesCS2B01G569600;TraesCS2D01G329800;TraesCS2D01G330200;TraesCS2D01G330500;TraesCS2D01G540000;TraesCS2D01G540400;TraesCS2D01G540500;…
GO:0016688	L-ascorbate peroxidase activity	molecular_function	7	0.00322036	0.0261553	3.43187	TraesCS2A01G305600;TraesCS2B01G322400;TraesCS2D01G304100;TraesCS4A01G106300;TraesCS4B01G197900;TraesCS4D01G198500;TraesCSU01G194200
GO:0004427	inorganic diphosphatase activity	molecular_function	11	0.00324201	0.0262371	2.55455	TraesCS1A01G253600;TraesCS1A01G273500;TraesCS1B01G264600;TraesCS1B01G283300;TraesCS1D01G253200;TraesCS1D01G273500;TraesCS1D01G344800;TraesCS3A01G287500;TraesCS3B01G611600;TraesCS3B01G611800;TraesCS3D01G539900
GO:0008299	isoprenoid biosynthetic process	biological_process	12	0.00361303	0.0291357	2.40676	TraesCS1D01G258900;TraesCS2A01G036300;TraesCS2B01G049200;TraesCS2D01G035400;TraesCS5A01G269300;TraesCS5B01G269600;TraesCS5D01G277500;TraesCS5D01G465000;TraesCS6B01G306000;TraesCS7A01G461500;TraesCS7D01G247800;TraesCS7D01G449700
GO:0033356	UDP-L-arabinose metabolic process	biological_process	6	0.00372973	0.0298642	3.78206	TraesCS3A01G303200;TraesCS3B01G333100;TraesCS3D01G298600;TraesCS4A01G166900;TraesCS4B01G144900;TraesCS4D01G151900
GO:0052691	UDP-arabinopyranose mutase activity	molecular_function	6	0.00372973	0.0298642	3.78206	TraesCS3A01G303200;TraesCS3B01G333100;TraesCS3D01G298600;TraesCS4A01G166900;TraesCS4B01G144900;TraesCS4D01G151900
GO:0006071	glycerol metabolic process	biological_process	10	0.00374624	0.0298908	2.64744	TraesCS1A01G113300;TraesCS1B01G133300;TraesCS1D01G114600;TraesCS2A01G285900;TraesCS2D01G284700;TraesCS3B01G370300;TraesCS3D01G332200;TraesCS6A01G200600;TraesCS6D01G189300;TraesCS7D01G242500
GO:0000249	C-22 sterol desaturase activity	molecular_function	3	0.00383565	0.0300747	7.94232	TraesCS3A01G132000;TraesCS3B01G167400;TraesCS3D01G148300
GO:0000495	box H/ACA snoRNA 3'-end processing	biological_process	3	0.00383565	0.0300747	7.94232	TraesCS2A01G151800;TraesCS2A01G151900;TraesCS2B01G177000
GO:0001561	fatty acid alpha-oxidation	biological_process	3	0.00383565	0.0300747	7.94232	TraesCS3B01G549000;TraesCS3B01G549200;TraesCS5D01G183700
GO:0008446	GDP-mannose 4,6-dehydratase activity	molecular_function	3	0.00383565	0.0300747	7.94232	TraesCS4A01G376500;TraesCS7A01G078000;TraesCS7D01G073400
GO:0042052	rhabdomere development	biological_process	3	0.00383565	0.0300747	7.94232	TraesCS7A01G328500;TraesCS7B01G229100;TraesCS7D01G325300
GO:0031418	L-ascorbic acid binding	molecular_function	19	0.00385451	0.0301183	1.94966	TraesCS1A01G089500;TraesCS1A01G089600;TraesCS1A01G170900;TraesCS1B01G052600;TraesCS1B01G117500;TraesCS1D01G098000;TraesCS1D01G098100;TraesCS3B01G444500;TraesCS3D01G405500;TraesCS6A01G001500;TraesCS6A01G033300;TraesCS6A01G325700;TraesCS6B01G355700;TraesCS6B01G355900;TraesCS6D01G004300;TraesCS6D01G270700;TraesCS6D01G305200;TraesCS6D01G305400;TraesCS6D01G310700
GO:0034051	negative regulation of plant-type hypersensitive response	biological_process	5	0.00387465	0.0301717	4.4124	TraesCS2A01G280400;TraesCS2D01G279200;TraesCS7A01G257200;TraesCS7B01G154100;TraesCS7D01G258000
GO:0009741	response to brassinosteroid	biological_process	20	0.00404533	0.0313929	1.90463	TraesCS1A01G253900;TraesCS1A01G254100;TraesCS1A01G263900;TraesCS1B01G243000;TraesCS1B01G296700;TraesCS1D01G253600;TraesCS1D01G264000;TraesCS2A01G388500;TraesCS2B01G219300;TraesCS2D01G199900;TraesCS6A01G316800;TraesCS6A01G316900;TraesCS6B01G347200;TraesCS6D01G296200;TraesCS6D01G296400;TraesCS7A01G178500;TraesCS7A01G427600;TraesCS7B01G084300;TraesCS7B01G327700;TraesCS7D01G180600
GO:0009816	defense response to bacterium, incompatible interaction	biological_process	19	0.00420138	0.0322307	1.93467	TraesCS1A01G365100;TraesCS1B01G382600;TraesCS1D01G418400;TraesCS2A01G280400;TraesCS2D01G279200;TraesCS4A01G434700;TraesCS4B01G235000;TraesCS5D01G342600;TraesCS5D01G516900;TraesCS6A01G004500;TraesCS6A01G123300;TraesCS6B01G151500;TraesCS6D01G113500;TraesCS7A01G257200;TraesCS7B01G012600;TraesCS7B01G154100;TraesCS7D01G110600;TraesCS7D01G258000;TraesCSU01G003000
GO:0000701	purine-specific mismatch base pair DNA N-glycosylase activity	molecular_function	9	0.00425287	0.0322307	2.77058	TraesCS1A01G156100;TraesCS1B01G173200;TraesCS1D01G154700;TraesCS4A01G317900;TraesCS4B01G313800;TraesCS5B01G348300;TraesCS5B01G348600;TraesCS5D01G353600;TraesCS5D01G568400
GO:0017065	single-strand selective uracil DNA N-glycosylase activity	molecular_function	9	0.00425287	0.0322307	2.77058	TraesCS1A01G156100;TraesCS1B01G173200;TraesCS1D01G154700;TraesCS4A01G317900;TraesCS4B01G313800;TraesCS5B01G348300;TraesCS5B01G348600;TraesCS5D01G353600;TraesCS5D01G568400
GO:0043733	DNA-3-methylbase glycosylase activity	molecular_function	9	0.00425287	0.0322307	2.77058	TraesCS1A01G156100;TraesCS1B01G173200;TraesCS1D01G154700;TraesCS4A01G317900;TraesCS4B01G313800;TraesCS5B01G348300;TraesCS5B01G348600;TraesCS5D01G353600;TraesCS5D01G568400
GO:0070635	nicotinamide riboside hydrolase activity	molecular_function	9	0.00425287	0.0322307	2.77058	TraesCS1A01G156100;TraesCS1B01G173200;TraesCS1D01G154700;TraesCS4A01G317900;TraesCS4B01G313800;TraesCS5B01G348300;TraesCS5B01G348600;TraesCS5D01G353600;TraesCS5D01G568400
GO:0070636	nicotinic acid riboside hydrolase activity	molecular_function	9	0.00425287	0.0322307	2.77058	TraesCS1A01G156100;TraesCS1B01G173200;TraesCS1D01G154700;TraesCS4A01G317900;TraesCS4B01G313800;TraesCS5B01G348300;TraesCS5B01G348600;TraesCS5D01G353600;TraesCS5D01G568400
GO:0070694	deoxyribonucleoside 5'-monophosphate N-glycosidase activity	molecular_function	9	0.00425287	0.0322307	2.77058	TraesCS1A01G156100;TraesCS1B01G173200;TraesCS1D01G154700;TraesCS4A01G317900;TraesCS4B01G313800;TraesCS5B01G348300;TraesCS5B01G348600;TraesCS5D01G353600;TraesCS5D01G568400
GO:0031349	positive regulation of defense response	biological_process	10	0.00435	0.032857	2.59553	TraesCS2A01G543200;TraesCS2B01G080300;TraesCS3A01G259600;TraesCS3A01G307600;TraesCS3B01G292700;TraesCS3D01G132500;TraesCS4D01G352700;TraesCS5B01G284400;TraesCS7B01G396600;TraesCS7D01G358400
GO:0046914	transition metal ion binding	molecular_function	27	0.00449382	0.0338305	1.71007	TraesCS1B01G157000;TraesCS1D01G282700;TraesCS2A01G332700;TraesCS2A01G332800;TraesCS2A01G332900;TraesCS2A01G333000;TraesCS2A01G539000;TraesCS2A01G539300;TraesCS2B01G301600;TraesCS2B01G348800;TraesCS2B01G348900;TraesCS2B01G569100;TraesCS2B01G569200;TraesCS2B01G569400;TraesCS2B01G569600;TraesCS2D01G329800;TraesCS2D01G330200;TraesCS2D01G330500;TraesCS2D01G540000;TraesCS2D01G540400;TraesCS2D01G540500;…
GO:0009986	cell surface	cellular_component	8	0.00469699	0.035243	2.9416	TraesCS1A01G010200;TraesCS1B01G016400;TraesCS1B01G043200;TraesCS1D01G009100;TraesCS5A01G052600;TraesCS5B01G064000;TraesCS5B01G064100;TraesCS5D01G064000
GO:0015171	amino acid transmembrane transporter activity	molecular_function	24	0.00478357	0.0357345	1.76496	TraesCS2A01G348600;TraesCS2A01G406000;TraesCS2D01G347000;TraesCS2D01G402900;TraesCS3A01G406800;TraesCS3A01G406900;TraesCS3A01G407000;TraesCS3B01G441100;TraesCS3B01G441300;TraesCS3D01G402200;TraesCS5A01G375600;TraesCS5B01G533500;TraesCS7A01G312800;TraesCS7A01G313000;TraesCS7A01G464900;TraesCS7B01G093200;TraesCS7B01G212500;TraesCS7B01G213000;TraesCS7B01G365600;TraesCS7B01G433400;TraesCS7D01G189000;…
GO:0005516	calmodulin binding	molecular_function	27	0.00479403	0.0357345	1.70193	TraesCS1A01G424200;TraesCS2B01G034700;TraesCS2B01G478100;TraesCS4A01G206200;TraesCS4B01G052300;TraesCS4B01G231400;TraesCS4B01G258000;TraesCS4D01G052500;TraesCS4D01G357900;TraesCS5A01G276700;TraesCS5A01G548000;TraesCS5B01G276500;TraesCS5B01G375100;TraesCS5B01G428400;TraesCS5D01G284100;TraesCS5D01G382600;TraesCS5D01G434500;TraesCS6A01G089400;TraesCS6A01G261200;TraesCS6A01G375800;TraesCS6B01G413600;…
GO:0015181	arginine transmembrane transporter activity	molecular_function	7	0.00495531	0.0362728	3.19519	TraesCS2A01G305900;TraesCS2B01G322600;TraesCS2D01G304300;TraesCS3A01G096000;TraesCS3B01G532100;TraesCS3B01G532300;TraesCS3D01G479800
GO:0015185	gamma-aminobutyric acid transmembrane transporter activity	molecular_function	7	0.00495531	0.0362728	3.19519	TraesCS2A01G305900;TraesCS2B01G322600;TraesCS2D01G304300;TraesCS3A01G096000;TraesCS3B01G532100;TraesCS3B01G532300;TraesCS3D01G479800
GO:0015189	L-lysine transmembrane transporter activity	molecular_function	7	0.00495531	0.0362728	3.19519	TraesCS2A01G305900;TraesCS2B01G322600;TraesCS2D01G304300;TraesCS3A01G096000;TraesCS3B01G532100;TraesCS3B01G532300;TraesCS3D01G479800
GO:0015812	gamma-aminobutyric acid transport	biological_process	7	0.00495531	0.0362728	3.19519	TraesCS2A01G305900;TraesCS2B01G322600;TraesCS2D01G304300;TraesCS3A01G096000;TraesCS3B01G532100;TraesCS3B01G532300;TraesCS3D01G479800
GO:0047714	galactolipase activity	molecular_function	7	0.00495531	0.0362728	3.19519	TraesCS1A01G218600;TraesCS1B01G232100;TraesCS1D01G220300;TraesCS6B01G281800;TraesCS7A01G306300;TraesCS7B01G206500;TraesCS7D01G303000
GO:0046658	anchored component of plasma membrane	cellular_component	67	0.00498165	0.0362728	1.3793	TraesCS1A01G048700;TraesCS1A01G176000;TraesCS1A01G276200;TraesCS1A01G290400;TraesCS1A01G422900;TraesCS1B01G285400;TraesCS1B01G299700;TraesCS1B01G454200;TraesCS1B01G454500;TraesCS1D01G050000;TraesCS1D01G275700;TraesCS1D01G289100;TraesCS1D01G430700;TraesCS1D01G431200;TraesCS2A01G330300;TraesCS2A01G541800;TraesCS2A01G542100;TraesCS2A01G542300;TraesCS2A01G542400;TraesCS2B01G203500;TraesCS2B01G572100;…
GO:0009833	plant-type primary cell wall biogenesis	biological_process	14	0.00498921	0.0362728	2.15489	TraesCS1A01G099100;TraesCS1D01G107100;TraesCS2A01G210400;TraesCS2B01G219200;TraesCS2D01G199600;TraesCS3A01G094600;TraesCS3B01G110100;TraesCS3D01G094800;TraesCS5A01G253200;TraesCS5D01G261000;TraesCS6A01G286900;TraesCS6B01G316000;TraesCS6D01G111900;TraesCSU01G003300
GO:0015180	L-alanine transmembrane transporter activity	molecular_function	9	0.00499431	0.0362728	2.70761	TraesCS2A01G305900;TraesCS2B01G322600;TraesCS2D01G304300;TraesCS3A01G096000;TraesCS3B01G532100;TraesCS3B01G532300;TraesCS3D01G479800;TraesCS7B01G093200;TraesCS7D01G189000
GO:0010150	leaf senescence	biological_process	50	0.00518473	0.0375354	1.45464	TraesCS1A01G331400;TraesCS1A01G391100;TraesCS1D01G399400;TraesCS1D01G418400;TraesCS2A01G394900;TraesCS2B01G521100;TraesCS2B01G603100;TraesCS2B01G603200;TraesCS2D01G068500;TraesCS2D01G392900;TraesCS2D01G539200;TraesCS2D01G596400;TraesCS3A01G245500;TraesCS3A01G396100;TraesCS3B01G408500;TraesCS3B01G428100;TraesCS3D01G368800;TraesCS4A01G062600;TraesCS4A01G309300;TraesCS4A01G311000;TraesCS4B01G239400;…
GO:0004130	cytochrome-c peroxidase activity	molecular_function	7	0.00604861	0.0426983	3.08868	TraesCS2A01G305600;TraesCS2B01G322400;TraesCS2D01G304100;TraesCS4A01G106300;TraesCS4B01G197900;TraesCS4D01G198500;TraesCSU01G194200
GO:0005354	galactose transmembrane transporter activity	molecular_function	7	0.00604861	0.0426983	3.08868	TraesCS2A01G188600;TraesCS2B01G218700;TraesCS2D01G198800;TraesCS2D01G199100;TraesCS4A01G042000;TraesCS4B01G262800;TraesCS4D01G262900
GO:0005365	myo-inositol transmembrane transporter activity	molecular_function	7	0.00604861	0.0426983	3.08868	TraesCS2A01G188600;TraesCS2B01G218700;TraesCS2D01G198800;TraesCS2D01G199100;TraesCS4A01G042000;TraesCS4B01G262800;TraesCS4D01G262900
GO:0015148	D-xylose transmembrane transporter activity	molecular_function	7	0.00604861	0.0426983	3.08868	TraesCS2A01G188600;TraesCS2B01G218700;TraesCS2D01G198800;TraesCS2D01G199100;TraesCS4A01G042000;TraesCS4B01G262800;TraesCS4D01G262900
GO:0015168	glycerol transmembrane transporter activity	molecular_function	7	0.00604861	0.0426983	3.08868	TraesCS2A01G188600;TraesCS2B01G218700;TraesCS2D01G198800;TraesCS2D01G199100;TraesCS4A01G042000;TraesCS4B01G262800;TraesCS4D01G262900
GO:0015575	mannitol transmembrane transporter activity	molecular_function	7	0.00604861	0.0426983	3.08868	TraesCS2A01G188600;TraesCS2B01G218700;TraesCS2D01G198800;TraesCS2D01G199100;TraesCS4A01G042000;TraesCS4B01G262800;TraesCS4D01G262900
GO:0015576	sorbitol transmembrane transporter activity	molecular_function	7	0.00604861	0.0426983	3.08868	TraesCS2A01G188600;TraesCS2B01G218700;TraesCS2D01G198800;TraesCS2D01G199100;TraesCS4A01G042000;TraesCS4B01G262800;TraesCS4D01G262900
GO:0015591	D-ribose transmembrane transporter activity	molecular_function	7	0.00604861	0.0426983	3.08868	TraesCS2A01G188600;TraesCS2B01G218700;TraesCS2D01G198800;TraesCS2D01G199100;TraesCS4A01G042000;TraesCS4B01G262800;TraesCS4D01G262900
GO:0019287	isopentenyl diphosphate biosynthetic process, mevalonate pathway	biological_process	6	0.00609028	0.042859	3.45318	TraesCS2A01G586900;TraesCS3A01G517800;TraesCS3D01G525300;TraesCS4B01G353100;TraesCS5A01G442800;TraesCS5A01G522100
GO:0030976	thiamine pyrophosphate binding	molecular_function	8	0.0066352	0.0463467	2.78678	TraesCS2A01G079500;TraesCS2B01G094300;TraesCS2D01G076900;TraesCS3D01G104500;TraesCS4A01G110900;TraesCS4B01G193200;TraesCS4D01G194200;TraesCSU01G014800
GO:0016799	hydrolase activity, hydrolyzing N-glycosyl compounds	molecular_function	9	0.00677423	0.0463467	2.58989	TraesCS1A01G156100;TraesCS1B01G173200;TraesCS1D01G154700;TraesCS4A01G317900;TraesCS4B01G313800;TraesCS5B01G348300;TraesCS5B01G348600;TraesCS5D01G353600;TraesCS5D01G568400
GO:0042450	arginine biosynthetic process via ornithine	biological_process	4	0.0069674	0.0463467	4.81353	TraesCS4B01G185000;TraesCS6A01G250600;TraesCS6B01G274800;TraesCS6D01G232400
GO:0006534	cysteine metabolic process	biological_process	5	0.00703145	0.0463467	3.89329	TraesCS2A01G355700;TraesCS2B01G372600;TraesCS2D01G352600;TraesCS5A01G300400;TraesCS5B01G300800
GO:0000469	cleavage involved in rRNA processing	biological_process	3	0.00724039	0.0463467	6.6186	TraesCS6A01G289600;TraesCS6B01G319800;TraesCS6D01G269300
GO:0003942	N-acetyl-gamma-glutamyl-phosphate reductase activity	molecular_function	3	0.00724039	0.0463467	6.6186	TraesCS4A01G234400;TraesCS4B01G080800;TraesCS4D01G079600
GO:0003991	acetylglutamate kinase activity	molecular_function	3	0.00724039	0.0463467	6.6186	TraesCS6A01G250600;TraesCS6B01G274800;TraesCS6D01G232400
GO:0004048	anthranilate phosphoribosyltransferase activity	molecular_function	3	0.00724039	0.0463467	6.6186	TraesCS4B01G318900;TraesCS4D01G315400;TraesCS5A01G493300
GO:0004385	guanylate kinase activity	molecular_function	3	0.00724039	0.0463467	6.6186	TraesCS5A01G100300;TraesCS5B01G105400;TraesCS5D01G112800
GO:0004591	oxoglutarate dehydrogenase (succinyl-transferring) activity	molecular_function	3	0.00724039	0.0463467	6.6186	TraesCS2A01G079500;TraesCS2B01G094300;TraesCS2D01G076900
GO:0004781	sulfate adenylyltransferase (ATP) activity	molecular_function	3	0.00724039	0.0463467	6.6186	TraesCS5A01G382900;TraesCS5B01G387300;TraesCS5D01G392300
GO:0006152	purine nucleoside catabolic process	biological_process	3	0.00724039	0.0463467	6.6186	TraesCS1A01G056600;TraesCS1B01G073700;TraesCS1D01G057300
GO:0008477	purine nucleosidase activity	molecular_function	3	0.00724039	0.0463467	6.6186	TraesCS1A01G056600;TraesCS1B01G073700;TraesCS1D01G057300
GO:0008824	cyanate hydratase activity	molecular_function	3	0.00724039	0.0463467	6.6186	TraesCS4A01G007600;TraesCS4B01G297300;TraesCS4D01G296200
GO:0008963	phospho-N-acetylmuramoyl-pentapeptide-transferase activity	molecular_function	3	0.00724039	0.0463467	6.6186	TraesCS2A01G127300;TraesCS2B01G149100;TraesCS2D01G129700
GO:0009353	mitochondrial oxoglutarate dehydrogenase complex	cellular_component	3	0.00724039	0.0463467	6.6186	TraesCS2A01G079500;TraesCS2B01G094300;TraesCS2D01G076900
GO:0009440	cyanate catabolic process	biological_process	3	0.00724039	0.0463467	6.6186	TraesCS4A01G007600;TraesCS4B01G297300;TraesCS4D01G296200
GO:0010365	positive regulation of ethylene biosynthetic process	biological_process	3	0.00724039	0.0463467	6.6186	TraesCS6B01G379500;TraesCS7B01G059000;TraesCS7D01G155100
GO:0015120	phosphoglycerate transmembrane transporter activity	molecular_function	3	0.00724039	0.0463467	6.6186	TraesCS2A01G220400;TraesCS2B01G245900;TraesCS2D01G226000
GO:0015152	glucose-6-phosphate transmembrane transporter activity	molecular_function	3	0.00724039	0.0463467	6.6186	TraesCS2A01G220400;TraesCS2B01G245900;TraesCS2D01G226000
GO:0015713	phosphoglycerate transport	biological_process	3	0.00724039	0.0463467	6.6186	TraesCS2A01G220400;TraesCS2B01G245900;TraesCS2D01G226000
GO:0015760	glucose-6-phosphate transport	biological_process	3	0.00724039	0.0463467	6.6186	TraesCS2A01G220400;TraesCS2B01G245900;TraesCS2D01G226000
GO:0016872	intramolecular lyase activity	molecular_function	3	0.00724039	0.0463467	6.6186	TraesCS7A01G163700;TraesCS7B01G069500;TraesCS7D01G165800
GO:0019305	dTDP-rhamnose biosynthetic process	biological_process	3	0.00724039	0.0463467	6.6186	TraesCS1A01G230400;TraesCS1B01G243800;TraesCS1D01G231600
GO:0034618	arginine binding	molecular_function	3	0.00724039	0.0463467	6.6186	TraesCS6A01G250600;TraesCS6B01G274800;TraesCS6D01G232400
GO:0042617	paclitaxel biosynthetic process	biological_process	3	0.00724039	0.0463467	6.6186	TraesCS4B01G382300;TraesCS7A01G112700;TraesCS7D01G107900
GO:0046964	3'-phosphoadenosine 5'-phosphosulfate transmembrane transporter activity	molecular_function	3	0.00724039	0.0463467	6.6186	TraesCS4B01G353800;TraesCS4D01G347700;TraesCS5A01G521500
GO:0050307	sucrose-phosphate phosphatase activity	molecular_function	3	0.00724039	0.0463467	6.6186	TraesCS1A01G088600;TraesCS1B01G107600;TraesCS1D01G090000
GO:0060267	positive regulation of respiratory burst	biological_process	3	0.00724039	0.0463467	6.6186	TraesCS1A01G378000;TraesCS1B01G398800;TraesCS1D01G385000
GO:0071668	plant-type cell wall assembly	biological_process	3	0.00724039	0.0463467	6.6186	TraesCS7A01G219900;TraesCS7B01G127500;TraesCS7D01G222200
GO:0102145	(3R)-(E)-nerolidol synthase activity	molecular_function	3	0.00724039	0.0463467	6.6186	TraesCS2B01G445800;TraesCS2B01G445900;TraesCS2D01G423400
GO:1902001	fatty acid transmembrane transport	biological_process	3	0.00724039	0.0463467	6.6186	TraesCS7A01G219900;TraesCS7B01G127500;TraesCS7D01G222200
GO:0031090	organelle membrane	cellular_component	20	0.0075648	0.0481589	1.80098	TraesCS1A01G233200;TraesCS1A01G242000;TraesCS1B01G249800;TraesCS1D01G238300;TraesCS1D01G241900;TraesCS2A01G314500;TraesCS2D01G312700;TraesCS3A01G041000;TraesCS3A01G153000;TraesCS3B01G042600;TraesCS3D01G039200;TraesCS3D01G160400;TraesCS4A01G269700;TraesCS4A01G269800;TraesCS4B01G044300;TraesCS4B01G044500;TraesCS4D01G041900;TraesCS5B01G318200;TraesCS5D01G324400;TraesCSU01G007600
GO:0030187	melatonin biosynthetic process	biological_process	10	0.007566	0.0481589	2.40676	TraesCS1B01G481300;TraesCS1B01G481400;TraesCS1B01G481500;TraesCS1D01G338000;TraesCS5D01G488300;TraesCS5D01G488400;TraesCS6A01G015400;TraesCSU01G205900;TraesCSU01G246000;TraesCSU01G253900
GO:0005313	L-glutamate transmembrane transporter activity	molecular_function	9	0.0078286	0.0496907	2.53478	TraesCS2A01G305900;TraesCS2B01G322600;TraesCS2D01G304300;TraesCS3A01G096000;TraesCS3B01G532100;TraesCS3B01G532300;TraesCS3D01G479800;TraesCS7B01G093200;TraesCS7D01G189000
GO:0006096	glycolytic process	biological_process	27	0.00785347	0.0497094	1.63947	TraesCS1A01G122800;TraesCS1B01G142000;TraesCS1D01G123700;TraesCS2A01G079500;TraesCS2B01G094300;TraesCS2D01G010700;TraesCS2D01G076900;TraesCS3A01G020300;TraesCS3A01G391100;TraesCS3B01G025200;TraesCS3D01G286000;TraesCS3D01G383700;TraesCS4A01G373800;TraesCS5A01G188100;TraesCS5A01G374500;TraesCS5B01G195500;TraesCS5B01G376400;TraesCS5D01G202900;TraesCS5D01G384100;TraesCS6A01G213700;TraesCS6A01G302400;…
GO:0030001	metal ion transport	biological_process	29	0.00844906	0.0533303	1.59949	TraesCS1B01G157000;TraesCS1D01G282700;TraesCS2A01G332700;TraesCS2A01G332800;TraesCS2A01G332900;TraesCS2A01G333000;TraesCS2A01G333100;TraesCS2A01G539000;TraesCS2A01G539300;TraesCS2B01G301600;TraesCS2B01G348800;TraesCS2B01G348900;TraesCS2B01G569100;TraesCS2B01G569200;TraesCS2B01G569400;TraesCS2B01G569600;TraesCS2D01G329800;TraesCS2D01G330200;TraesCS2D01G330500;TraesCS2D01G540000;TraesCS2D01G540400;…
GO:0000989	transcription factor activity, transcription factor binding	molecular_function	9	0.00900336	0.0566711	2.48197	TraesCS2A01G388500;TraesCS2B01G406600;TraesCS2D01G386300;TraesCS3A01G233000;TraesCS6A01G143900;TraesCS6A01G239300;TraesCS6B01G172300;TraesCS6B01G285200;TraesCS6D01G221700
GO:0010154	fruit development	biological_process	12	0.00922543	0.0579081	2.14657	TraesCS1A01G257200;TraesCS1A01G351600;TraesCS1B01G267700;TraesCS1B01G371900;TraesCS1D01G359100;TraesCS5A01G003600;TraesCS5A01G003700;TraesCS5B01G003700;TraesCS5D01G004400;TraesCS5D01G004500;TraesCS5D01G004700;TraesCS6B01G411300
GO:0003959	NADPH dehydrogenase activity	molecular_function	10	0.00974131	0.0609774	2.32232	TraesCS1A01G015800;TraesCS1D01G013700;TraesCS1D01G219500;TraesCS2A01G026600;TraesCS2A01G311200;TraesCS2B01G040000;TraesCS2D01G028600;TraesCS6B01G353200;TraesCS6D01G302300;TraesCS7D01G175900
GO:0050464	nitrate reductase (NADPH) activity	molecular_function	4	0.00983222	0.0612083	4.4124	TraesCS6A01G326200;TraesCS6B01G356800;TraesCS6D01G306000;TraesCS6D01G348500
GO:0052544	defense response by callose deposition in cell wall	biological_process	4	0.00983222	0.0612083	4.4124	TraesCS2B01G521100;TraesCS3A01G245500;TraesCS3B01G426400;TraesCS5A01G440700
GO:0009058	biosynthetic process	biological_process	22	0.0100605	0.0624481	1.70303	TraesCS1A01G070500;TraesCS1B01G089000;TraesCS1B01G217600;TraesCS1B01G300600;TraesCS1D01G073000;TraesCS1D01G207200;TraesCS1D01G289800;TraesCS2B01G196500;TraesCS2B01G196600;TraesCS2D01G177900;TraesCS3A01G183200;TraesCS3A01G256600;TraesCS3B01G141600;TraesCS3B01G477100;TraesCS3D01G187400;TraesCS3D01G435900;TraesCS4A01G081700;TraesCS4A01G394100;TraesCS4D01G222600;TraesCS6D01G197900;TraesCS7B01G246200;…
GO:0030244	cellulose biosynthetic process	biological_process	20	0.0100865	0.0624481	1.75327	TraesCS1A01G099100;TraesCS1D01G107100;TraesCS2A01G210400;TraesCS3A01G094600;TraesCS3A01G303200;TraesCS3B01G110100;TraesCS3B01G333100;TraesCS3D01G094800;TraesCS3D01G298600;TraesCS3D01G411400;TraesCS4A01G166900;TraesCS4B01G144900;TraesCS4D01G151900;TraesCS5A01G253200;TraesCS5D01G261000;TraesCS6A01G286900;TraesCS6B01G316000;TraesCS6D01G111900;TraesCS7D01G029700;TraesCSU01G003300
GO:0042273	ribosomal large subunit biogenesis	biological_process	11	0.0101255	0.0625189	2.2062	TraesCS1A01G383500;TraesCS1B01G409800;TraesCS1D01G353400;TraesCS1D01G391600;TraesCS2D01G379700;TraesCS3D01G140800;TraesCS6B01G256900;TraesCS6D01G326700;TraesCS7A01G155900;TraesCS7B01G060000;TraesCS7D01G156300
GO:0046527	glucosyltransferase activity	molecular_function	12	0.0102464	0.0630933	2.11795	TraesCS2D01G156200;TraesCS3A01G125500;TraesCS3A01G125800;TraesCS3B01G510100;TraesCS3D01G127100;TraesCS3D01G461200;TraesCS5A01G486800;TraesCS5B01G500700;TraesCS6B01G080100;TraesCS7A01G328500;TraesCS7B01G229100;TraesCS7D01G325300
GO:0008865	fructokinase activity	molecular_function	9	0.0103067	0.0632926	2.43132	TraesCS1A01G122800;TraesCS1B01G142000;TraesCS1D01G123700;TraesCS3A01G400000;TraesCS3B01G433000;TraesCS3D01G286000;TraesCS7A01G319000;TraesCS7B01G219800;TraesCS7D01G315500
GO:0015081	sodium ion transmembrane transporter activity	molecular_function	6	0.0114332	0.0700206	3.05474	TraesCS2A01G430600;TraesCS2B01G451400;TraesCS2B01G451800;TraesCS7A01G418600;TraesCS7B01G318800;TraesCS7D01G411300
GO:0004737	pyruvate decarboxylase activity	molecular_function	5	0.0116432	0.0709235	3.48347	TraesCS3D01G104500;TraesCS4A01G110900;TraesCS4B01G193200;TraesCS4D01G194200;TraesCSU01G014800
GO:0040020	regulation of meiotic nuclear division	biological_process	5	0.0116432	0.0709235	3.48347	TraesCS2A01G326500;TraesCS6A01G208900;TraesCS6B01G237900;TraesCS6D01G192400;TraesCS7D01G210600
GO:0006489	dolichyl diphosphate biosynthetic process	biological_process	3	0.0119619	0.0724749	5.67309	TraesCS2A01G127300;TraesCS2B01G149100;TraesCS2D01G129700
GO:0042406	extrinsic component of endoplasmic reticulum membrane	cellular_component	3	0.0119619	0.0724749	5.67309	TraesCS7A01G450700;TraesCS7B01G350500;TraesCS7D01G440000
GO:0010222	stem vascular tissue pattern formation	biological_process	8	0.0122492	0.0739534	2.52137	TraesCS5A01G249900;TraesCS5B01G247700;TraesCS5D01G257000;TraesCS5D01G257100;TraesCS5D01G257400;TraesCS7B01G490700;TraesCS7B01G490800;TraesCSU01G100800
GO:0015786	UDP-glucose transport	biological_process	7	0.0122712	0.0739534	2.72531	TraesCS2A01G559300;TraesCS2B01G219200;TraesCS2D01G199600;TraesCS2D01G571200;TraesCS4A01G414400;TraesCS7A01G109800;TraesCS7B01G007800
GO:0003955	NAD(P)H dehydrogenase (quinone) activity	molecular_function	10	0.0123631	0.07431	2.24359	TraesCS2A01G124100;TraesCS2A01G124200;TraesCS2B01G146000;TraesCS2D01G127000;TraesCS3B01G551900;TraesCS3D01G103800;TraesCS3D01G104400;TraesCS4A01G098900;TraesCS4B01G205400;TraesCS4D01G206300
GO:0016410	N-acyltransferase activity	molecular_function	15	0.0124843	0.074828	1.89103	TraesCS3A01G111400;TraesCS3A01G119500;TraesCS3A01G441400;TraesCS3B01G132400;TraesCS3B01G138900;TraesCS3D01G113600;TraesCS3D01G121600;TraesCS3D01G434200;TraesCS4B01G001500;TraesCS4D01G001500;TraesCS5B01G570400;TraesCS5D01G376500;TraesCS7B01G400300;TraesCS7D01G352300;TraesCS7D01G480200
GO:0006950	response to stress	biological_process	24	0.0125453	0.074828	1.62919	TraesCS2B01G047400;TraesCS2D01G033200;TraesCS2D01G113100;TraesCS3A01G037700;TraesCS3A01G509700;TraesCS3B01G045900;TraesCS3D01G041800;TraesCS3D01G517700;TraesCS3D01G518000;TraesCS5A01G090000;TraesCS5A01G092800;TraesCS5A01G413700;TraesCS5A01G414200;TraesCS5B01G098900;TraesCS5B01G417200;TraesCS5D01G102100;TraesCS5D01G105100;TraesCS6B01G300300;TraesCS6D01G080500;TraesCS7A01G242200;TraesCS7A01G529900;…
GO:0016759	cellulose synthase activity	molecular_function	12	0.0125484	0.074828	2.06294	TraesCS1A01G099100;TraesCS1D01G107100;TraesCS2A01G210400;TraesCS3A01G094600;TraesCS3B01G110100;TraesCS3D01G094800;TraesCS5A01G253200;TraesCS5D01G261000;TraesCS6A01G286900;TraesCS6B01G316000;TraesCS6D01G111900;TraesCSU01G003300
GO:0016854	racemase and epimerase activity	molecular_function	4	0.0133636	0.079065	4.07298	TraesCS2A01G482200;TraesCS3B01G059700;TraesCS3D01G050300;TraesCS3D01G050400
GO:0042754	negative regulation of circadian rhythm	biological_process	4	0.0133636	0.079065	4.07298	TraesCS5B01G160700;TraesCS5D01G168400;TraesCS7B01G298100;TraesCS7D01G391400
GO:0098687	chromosomal region	cellular_component	4	0.0133636	0.079065	4.07298	TraesCS6A01G083100;TraesCS6B01G114000;TraesCS7B01G215600;TraesCS7D01G312100
GO:0010431	seed maturation	biological_process	12	0.0138382	0.0816599	2.03649	TraesCS1A01G257200;TraesCS1A01G392300;TraesCS1B01G267700;TraesCS1D01G400500;TraesCS4B01G021300;TraesCS5A01G003600;TraesCS5A01G003700;TraesCS5B01G003700;TraesCS5D01G004400;TraesCS5D01G004500;TraesCS5D01G004700;TraesCS5D01G360600
GO:0051453	regulation of intracellular pH	biological_process	8	0.014077	0.082853	2.46273	TraesCS3A01G126300;TraesCS3A01G183800;TraesCS3B01G213600;TraesCS3D01G188000;TraesCS5A01G085200;TraesCS5A01G263100;TraesCS5B01G091200;TraesCS5D01G270600
GO:0006696	ergosterol biosynthetic process	biological_process	5	0.0145763	0.0853484	3.3093	TraesCS2A01G357200;TraesCS2D01G356000;TraesCS5D01G465000;TraesCS6A01G215700;TraesCS6B01G245300
GO:0044205	'de novo' UMP biosynthetic process	biological_process	5	0.0145763	0.0853484	3.3093	TraesCS3B01G547300;TraesCS3B01G547500;TraesCS3D01G492900;TraesCS3D01G493700;TraesCS3D01G494000
GO:0044212	transcription regulatory region DNA binding	molecular_function	55	0.0163404	0.0954313	1.34326	TraesCS1A01G410700;TraesCS1D01G418600;TraesCS2A01G011000;TraesCS2A01G090200;TraesCS2A01G104900;TraesCS2A01G427700;TraesCS2A01G542700;TraesCS2B01G010500;TraesCS2B01G105900;TraesCS2B01G121900;TraesCS2B01G376900;TraesCS2D01G011700;TraesCS2D01G088100;TraesCS2D01G425700;TraesCS2D01G543900;TraesCS3A01G343900;TraesCS3A01G356600;TraesCS3B01G273600;TraesCS3B01G389400;TraesCS3D01G350700;TraesCS3D01G388700;…
GO:0004022	alcohol dehydrogenase (NAD) activity	molecular_function	7	0.0166949	0.0970017	2.5739	TraesCS4A01G406100;TraesCS4B01G106300;TraesCS4B01G305700;TraesCS4D01G103000;TraesCS4D01G303900;TraesCS6B01G263200;TraesCS6D01G217000
GO:0019628	urate catabolic process	biological_process	7	0.0166949	0.0970017	2.5739	TraesCS4A01G034500;TraesCS4B01G270300;TraesCS4B01G270800;TraesCS4D01G269500;TraesCS4D01G269700;TraesCS4D01G269900;TraesCS4D01G270000
GO:0009570	chloroplast stroma	cellular_component	108	0.0173882	0.100771	1.22504	TraesCS1A01G145100;TraesCS1A01G246600;TraesCS1A01G371900;TraesCS1B01G162400;TraesCS1B01G257300;TraesCS1D01G144100;TraesCS1D01G245900;TraesCS2A01G171600;TraesCS2A01G291900;TraesCS2A01G292000;TraesCS2A01G305600;TraesCS2A01G335200;TraesCS2A01G508900;TraesCS2B01G031600;TraesCS2B01G032300;TraesCS2B01G096300;TraesCS2B01G198100;TraesCS2B01G308400;TraesCS2B01G308500;TraesCS2B01G322400;TraesCS2B01G426100;…
GO:0045595	regulation of cell differentiation	biological_process	4	0.0176078	0.101525	3.78206	TraesCS4A01G035400;TraesCS4B01G268100;TraesCS4D01G267500;TraesCS7D01G182700
GO:0047216	inositol 3-alpha-galactosyltransferase activity	molecular_function	4	0.0176078	0.101525	3.78206	TraesCS2B01G112800;TraesCS2D01G093100;TraesCS4B01G179300;TraesCS4D01G180800
GO:0047893	flavonol 3-O-glucosyltransferase activity	molecular_function	5	0.0179658	0.101621	3.15171	TraesCS2A01G028000;TraesCS2B01G040600;TraesCS2D01G029800;TraesCS2D01G067600;TraesCSU01G009000
GO:0102360	daphnetin 3-O-glucosyltransferase activity	molecular_function	5	0.0179658	0.101621	3.15171	TraesCS2A01G028000;TraesCS2B01G040600;TraesCS2D01G029800;TraesCS2D01G067600;TraesCSU01G009000
GO:0102425	myricetin 3-O-glucosyltransferase activity	molecular_function	5	0.0179658	0.101621	3.15171	TraesCS2A01G028000;TraesCS2B01G040600;TraesCS2D01G029800;TraesCS2D01G067600;TraesCSU01G009000
GO:0008395	steroid hydroxylase activity	molecular_function	3	0.0180729	0.101621	4.96395	TraesCS1A01G253900;TraesCS1A01G254100;TraesCS1D01G253600
GO:0009578	etioplast stroma	cellular_component	3	0.0180729	0.101621	4.96395	TraesCS4A01G356200;TraesCS5B01G516000;TraesCS5D01G516100
GO:0048480	stigma development	biological_process	3	0.0180729	0.101621	4.96395	TraesCS1A01G351600;TraesCS1B01G371900;TraesCS1D01G359100
GO:0052694	jasmonoyl-isoleucine-12-hydroxylase activity	molecular_function	3	0.0180729	0.101621	4.96395	TraesCS1A01G351600;TraesCS1B01G371900;TraesCS1D01G359100
GO:0060416	response to growth hormone	biological_process	3	0.0180729	0.101621	4.96395	TraesCS1A01G187000;TraesCS1B01G194900;TraesCS1D01G189600
GO:0071731	response to nitric oxide	biological_process	3	0.0180729	0.101621	4.96395	TraesCS2A01G337100;TraesCS2B01G344800;TraesCS2D01G325800
GO:1902609	(R)-2-hydroxy-alpha-linolenic acid biosynthetic process	biological_process	3	0.0180729	0.101621	4.96395	TraesCS3B01G549000;TraesCS3B01G549200;TraesCS5D01G183700
GO:0042372	phylloquinone biosynthetic process	biological_process	8	0.0183144	0.102724	2.35328	TraesCS1A01G082200;TraesCS1B01G099800;TraesCS1D01G083700;TraesCS3A01G073000;TraesCS3D01G072800;TraesCS4A01G282200;TraesCS4B01G031200;TraesCS4D01G029000
GO:0003756	protein disulfide isomerase activity	molecular_function	9	0.0190368	0.106512	2.2062	TraesCS4A01G214200;TraesCS4A01G250800;TraesCS4B01G064100;TraesCS4B01G101800;TraesCS4D01G063000;TraesCS4D01G098400;TraesCS5A01G234400;TraesCS5B01G232900;TraesCS5D01G241200
GO:0005345	purine nucleobase transmembrane transporter activity	molecular_function	10	0.0191533	0.106637	2.10114	TraesCS1B01G077600;TraesCS4A01G404400;TraesCS4B01G304200;TraesCS4D01G302200;TraesCS5A01G413800;TraesCS5A01G429100;TraesCS5D01G367700;TraesCS5D01G437200;TraesCS6A01G262900;TraesCS6B01G289900
GO:0006863	purine nucleobase transport	biological_process	10	0.0191533	0.106637	2.10114	TraesCS1B01G077600;TraesCS4A01G404400;TraesCS4B01G304200;TraesCS4D01G302200;TraesCS5A01G413800;TraesCS5A01G429100;TraesCS5D01G367700;TraesCS5D01G437200;TraesCS6A01G262900;TraesCS6B01G289900
GO:0010109	regulation of photosynthesis	biological_process	6	0.0194387	0.107435	2.73873	TraesCS2A01G220400;TraesCS2A01G467700;TraesCS2B01G245900;TraesCS2B01G490700;TraesCS2D01G226000;TraesCS2D01G467700
GO:0016165	linoleate 13S-lipoxygenase activity	molecular_function	6	0.0194387	0.107435	2.73873	TraesCS2A01G315100;TraesCS2B01G333600;TraesCS2D01G313400;TraesCS7A01G246200;TraesCS7B01G145200;TraesCS7D01G244800
GO:0031204	posttranslational protein targeting to membrane, translocation	biological_process	6	0.0194387	0.107435	2.73873	TraesCS3B01G234900;TraesCS3D01G208200;TraesCS4A01G056500;TraesCS4B01G248500;TraesCS4D01G247900;TraesCS5D01G021100
GO:0016758	transferase activity, transferring hexosyl groups	molecular_function	27	0.0217441	0.119883	1.50804	TraesCS1B01G361500;TraesCS1D01G350400;TraesCS1D01G432600;TraesCS2A01G054200;TraesCS2A01G056100;TraesCS2A01G073500;TraesCS2A01G562000;TraesCS2D01G054900;TraesCS2D01G055000;TraesCS2D01G072600;TraesCS3B01G290200;TraesCS3B01G409000;TraesCS4D01G128300;TraesCS5A01G149600;TraesCS5A01G463900;TraesCS5B01G132200;TraesCS5B01G148300;TraesCS5B01G305600;TraesCS5D01G140900;TraesCS5D01G312100;TraesCS5D01G473700;…
GO:0019897	extrinsic component of plasma membrane	cellular_component	5	0.0218368	0.119896	3.00845	TraesCS2A01G280400;TraesCS2D01G279200;TraesCS7A01G257200;TraesCS7B01G154100;TraesCS7D01G258000
GO:0008970	phosphatidylcholine 1-acylhydrolase activity	molecular_function	12	0.0218522	0.119896	1.91381	TraesCS1A01G218600;TraesCS1A01G266000;TraesCS1A01G266100;TraesCS1A01G412800;TraesCS1B01G232100;TraesCS1B01G277000;TraesCS1D01G220300;TraesCS1D01G420400;TraesCS6B01G281800;TraesCS7A01G306300;TraesCS7B01G206500;TraesCS7D01G303000
GO:0000302	response to reactive oxygen species	biological_process	13	0.0225746	0.121363	1.85036	TraesCS1A01G013900;TraesCS2A01G305600;TraesCS2B01G322400;TraesCS2D01G304100;TraesCS3A01G302100;TraesCS3A01G396100;TraesCS3B01G334500;TraesCS3B01G428100;TraesCS3D01G299900;TraesCS4A01G106300;TraesCS4B01G197900;TraesCS4D01G198500;TraesCSU01G194200
GO:0004615	phosphomannomutase activity	molecular_function	4	0.0226016	0.121363	3.52992	TraesCS2D01G593400;TraesCS4B01G239500;TraesCS4D01G239500;TraesCSU01G037500
GO:0004619	phosphoglycerate mutase activity	molecular_function	4	0.0226016	0.121363	3.52992	TraesCS6A01G302400;TraesCS6B01G331600;TraesCS6D01G281900;TraesCS7B01G086800
GO:0010112	regulation of systemic acquired resistance	biological_process	4	0.0226016	0.121363	3.52992	TraesCS1B01G245700;TraesCS2A01G286700;TraesCS2B01G303600;TraesCS2D01G285300
GO:0019632	shikimate metabolic process	biological_process	4	0.0226016	0.121363	3.52992	TraesCS3A01G196700;TraesCS7A01G184600;TraesCS7B01G089400;TraesCS7D01G186100
GO:0043201	response to leucine	biological_process	4	0.0226016	0.121363	3.52992	TraesCS1A01G150200;TraesCS4B01G338600;TraesCS4D01G335100;TraesCS5A01G508500
GO:0080052	response to histidine	biological_process	4	0.0226016	0.121363	3.52992	TraesCS1A01G150200;TraesCS4B01G338600;TraesCS4D01G335100;TraesCS5A01G508500
GO:0080053	response to phenylalanine	biological_process	4	0.0226016	0.121363	3.52992	TraesCS1A01G150200;TraesCS4B01G338600;TraesCS4D01G335100;TraesCS5A01G508500
GO:1902361	mitochondrial pyruvate transmembrane transport	biological_process	4	0.0226016	0.121363	3.52992	TraesCS1A01G071500;TraesCS1B01G089800;TraesCS1B01G090000;TraesCS1D01G073900
GO:0004012	phospholipid-translocating ATPase activity	molecular_function	6	0.0227863	0.121491	2.64744	TraesCS1D01G004700;TraesCS4A01G130300;TraesCS4B01G174200;TraesCS4B01G174300;TraesCS4D01G176200;TraesCS4D01G176300
GO:0004616	phosphogluconate dehydrogenase (decarboxylating) activity	molecular_function	6	0.0227863	0.121491	2.64744	TraesCS3B01G565200;TraesCS3D01G491400;TraesCS4A01G455900;TraesCS7A01G012000;TraesCS7A01G092300;TraesCS7D01G030000
GO:0009298	GDP-mannose biosynthetic process	biological_process	6	0.0227863	0.121491	2.64744	TraesCS2D01G593400;TraesCS3A01G044800;TraesCS3D01G036100;TraesCS4B01G239500;TraesCS4D01G239500;TraesCSU01G037500
GO:0010197	polar nucleus fusion	biological_process	14	0.0229901	0.12229	1.79923	TraesCS1A01G145100;TraesCS1A01G299200;TraesCS1B01G162400;TraesCS1D01G091500;TraesCS1D01G144100;TraesCS1D01G353400;TraesCS2A01G575400;TraesCS2B01G611800;TraesCS4A01G288400;TraesCS4D01G023900;TraesCS4D01G024000;TraesCS5D01G453800;TraesCS7A01G494400;TraesCS7D01G481600
GO:0044550	secondary metabolite biosynthetic process	biological_process	30	0.0232425	0.123343	1.46537	TraesCS1D01G359400;TraesCS2A01G027400;TraesCS2A01G027700;TraesCS2A01G490500;TraesCS2B01G357200;TraesCS2B01G445300;TraesCS2B01G445600;TraesCS2B01G519000;TraesCS2D01G029500;TraesCS2D01G029700;TraesCS2D01G029900;TraesCS2D01G030000;TraesCS2D01G491000;TraesCS2D01G581700;TraesCS3A01G136100;TraesCS3D01G136900;TraesCS4D01G041300;TraesCS5A01G064200;TraesCS5A01G214800;TraesCS5B01G068500;TraesCS5B01G209100;…
GO:0004089	carbonate dehydratase activity	molecular_function	10	0.0234228	0.124009	2.03649	TraesCS7A01G089600;TraesCS7A01G537600;TraesCS7B01G354800;TraesCS7B01G455700;TraesCS7B01G455900;TraesCS7B01G458900;TraesCS7D01G084800;TraesCS7D01G523500;TraesCS7D01G523800;TraesCS7D01G523900
GO:0022891	substrate-specific transmembrane transporter activity	molecular_function	16	0.0247707	0.129226	1.70803	TraesCS2A01G428400;TraesCS2A01G483400;TraesCS2B01G449100;TraesCS2B01G509700;TraesCS2D01G198900;TraesCS2D01G426500;TraesCS2D01G483300;TraesCS3A01G102800;TraesCS3B01G120300;TraesCS3D01G105000;TraesCS4A01G384900;TraesCS5A01G460300;TraesCS5B01G470100;TraesCS5D01G472000;TraesCS7A01G085900;TraesCS7D01G080200
GO:0040008	regulation of growth	biological_process	48	0.0250353	0.129226	1.33765	TraesCS1A01G187000;TraesCS1A01G253900;TraesCS1A01G254100;TraesCS1A01G367100;TraesCS1B01G194900;TraesCS1B01G201800;TraesCS1D01G177000;TraesCS1D01G189600;TraesCS1D01G253600;TraesCS1D01G372600;TraesCS2B01G219300;TraesCS2D01G199900;TraesCS3A01G477400;TraesCS3B01G471300;TraesCS3D01G411300;TraesCS3D01G472100;TraesCS3D01G472200;TraesCS4A01G192600;TraesCS4A01G296900;TraesCS4A01G297000;TraesCS4B01G016700;…
GO:0009704	de-etiolation	biological_process	7	0.0252746	0.129226	2.37591	TraesCS1A01G187000;TraesCS1B01G194900;TraesCS1D01G189600;TraesCS2B01G483300;TraesCS5A01G049600;TraesCS5B01G054800;TraesCS5D01G060300
GO:0003985	acetyl-CoA C-acetyltransferase activity	molecular_function	3	0.0256056	0.129226	4.4124	TraesCS2A01G036300;TraesCS2B01G049200;TraesCS2D01G035400
GO:0004013	adenosylhomocysteinase activity	molecular_function	3	0.0256056	0.129226	4.4124	TraesCS2A01G489600;TraesCS2B01G517500;TraesCS2D01G489900
GO:0004765	shikimate kinase activity	molecular_function	3	0.0256056	0.129226	4.4124	TraesCS7A01G184600;TraesCS7B01G089400;TraesCS7D01G186100
GO:0004829	threonine-tRNA ligase activity	molecular_function	3	0.0256056	0.129226	4.4124	TraesCS1A01G235200;TraesCS1B01G248400;TraesCS1D01G236900
GO:0006435	threonyl-tRNA aminoacylation	biological_process	3	0.0256056	0.129226	4.4124	TraesCS1A01G235200;TraesCS1B01G248400;TraesCS1D01G236900
GO:0008863	formate dehydrogenase (NAD+) activity	molecular_function	3	0.0256056	0.129226	4.4124	TraesCS6A01G274900;TraesCS6B01G302400;TraesCS6D01G255200
GO:0008883	glutamyl-tRNA reductase activity	molecular_function	3	0.0256056	0.129226	4.4124	TraesCS7A01G125600;TraesCS7B01G024500;TraesCS7D01G122600
GO:0010442	guard cell morphogenesis	biological_process	3	0.0256056	0.129226	4.4124	TraesCS6A01G200600;TraesCS6D01G189300;TraesCS7D01G242500
GO:0016847	1-aminocyclopropane-1-carboxylate synthase activity	molecular_function	3	0.0256056	0.129226	4.4124	TraesCS2A01G396400;TraesCS2B01G414800;TraesCS2D01G394200
GO:0019510	S-adenosylhomocysteine catabolic process	biological_process	3	0.0256056	0.129226	4.4124	TraesCS2A01G489600;TraesCS2B01G517500;TraesCS2D01G489900
GO:0034614	cellular response to reactive oxygen species	biological_process	3	0.0256056	0.129226	4.4124	TraesCS3B01G549000;TraesCS3B01G549200;TraesCS5D01G183700
GO:0042409	caffeoyl-CoA O-methyltransferase activity	molecular_function	3	0.0256056	0.129226	4.4124	TraesCS5A01G257600;TraesCS7A01G127600;TraesCS7D01G126000
GO:0046919	pyruvyltransferase activity	molecular_function	3	0.0256056	0.129226	4.4124	TraesCS1A01G377900;TraesCS1B01G398700;TraesCS1D01G384900
GO:0047220	galactosylxylosylprotein 3-beta-galactosyltransferase activity	molecular_function	3	0.0256056	0.129226	4.4124	TraesCS1A01G377900;TraesCS1B01G398700;TraesCS1D01G384900
GO:0051072	4,6-pyruvylated galactose residue biosynthetic process	biological_process	3	0.0256056	0.129226	4.4124	TraesCS1A01G377900;TraesCS1B01G398700;TraesCS1D01G384900
GO:0052541	plant-type cell wall cellulose metabolic process	biological_process	3	0.0256056	0.129226	4.4124	TraesCS6A01G200600;TraesCS6D01G189300;TraesCS7D01G242500
GO:0071497	cellular response to freezing	biological_process	3	0.0256056	0.129226	4.4124	TraesCS2A01G288000;TraesCS2B01G304800;TraesCS2D01G286300
GO:1900602	endocrocin biosynthetic process	biological_process	3	0.0256056	0.129226	4.4124	TraesCS7A01G530200;TraesCS7B01G474000;TraesCS7D01G536900
GO:0009414	response to water deprivation	biological_process	76	0.0259189	0.130516	1.25284	TraesCS1A01G029800;TraesCS1A01G116700;TraesCS1A01G209100;TraesCS1A01G257200;TraesCS1B01G136700;TraesCS1B01G223300;TraesCS1B01G267700;TraesCS1D01G030300;TraesCS1D01G117900;TraesCS1D01G214200;TraesCS2A01G057100;TraesCS2A01G288000;TraesCS2A01G427700;TraesCS2A01G542700;TraesCS2B01G304800;TraesCS2D01G056300;TraesCS2D01G093100;TraesCS2D01G157100;TraesCS2D01G252600;TraesCS2D01G286300;TraesCS2D01G425700;…
GO:0035428	hexose transmembrane transport	biological_process	17	0.026146	0.131124	1.66691	TraesCS1A01G405600;TraesCS2A01G046400;TraesCS2A01G259500;TraesCS2A01G373200;TraesCS2B01G058500;TraesCS2B01G266000;TraesCS2B01G282400;TraesCS2B01G338400;TraesCS2D01G252400;TraesCS2D01G264200;TraesCS3B01G518900;TraesCS5B01G001000;TraesCS5B01G443900;TraesCS5D01G447300;TraesCS7A01G154500;TraesCS7D01G154700;TraesCSU01G023400
GO:0070181	small ribosomal subunit rRNA binding	molecular_function	5	0.0262108	0.131124	2.87765	TraesCS2A01G575400;TraesCS2B01G611800;TraesCS2D01G203800;TraesCS6D01G126300;TraesCS7A01G316200
GO:0009690	cytokinin metabolic process	biological_process	8	0.0262712	0.131124	2.2062	TraesCS2A01G410000;TraesCS2B01G428300;TraesCS2B01G428700;TraesCS2B01G428800;TraesCS2D01G407200;TraesCS2D01G407500;TraesCS3A01G321100;TraesCS3B01G344600
GO:0043090	amino acid import	biological_process	8	0.0262712	0.131124	2.2062	TraesCS7A01G312800;TraesCS7A01G313000;TraesCS7B01G093200;TraesCS7B01G212500;TraesCS7B01G213000;TraesCS7D01G189000;TraesCS7D01G309200;TraesCS7D01G309400
GO:0015175	neutral amino acid transmembrane transporter activity	molecular_function	6	0.0265001	0.131976	2.56204	TraesCS2B01G266600;TraesCS2D01G256000;TraesCS5A01G472500;TraesCS5A01G472600;TraesCS5B01G485400;TraesCS5D01G485100
GO:0016887	ATPase activity	molecular_function	44	0.0274078	0.136197	1.34823	TraesCS1A01G218400;TraesCS1A01G257200;TraesCS1A01G430000;TraesCS1A01G430200;TraesCS1B01G267700;TraesCS1B01G464800;TraesCS1B01G464900;TraesCS1B01G465000;TraesCS1D01G439200;TraesCS1D01G439300;TraesCS1D01G439500;TraesCS2A01G221300;TraesCS2D01G227000;TraesCS2D01G324200;TraesCS3A01G215000;TraesCS3A01G356800;TraesCS3A01G357100;TraesCS3B01G246300;TraesCS4A01G318400;TraesCS4A01G331100;TraesCS4A01G414400;…
GO:0004020	adenylylsulfate kinase activity	molecular_function	4	0.0283727	0.140377	3.3093	TraesCS2A01G184200;TraesCS5A01G382900;TraesCS5B01G387300;TraesCS5D01G392300
GO:0070814	hydrogen sulfide biosynthetic process	biological_process	4	0.0283727	0.140377	3.3093	TraesCS2A01G184200;TraesCS5A01G382900;TraesCS5B01G387300;TraesCS5D01G392300
GO:0006144	purine nucleobase metabolic process	biological_process	7	0.0287004	0.141074	2.31651	TraesCS4A01G034500;TraesCS4B01G270300;TraesCS4B01G270800;TraesCS4D01G269500;TraesCS4D01G269700;TraesCS4D01G269900;TraesCS4D01G270000
GO:0006535	cysteine biosynthetic process from serine	biological_process	7	0.0287004	0.141074	2.31651	TraesCS1D01G356800;TraesCS4A01G042700;TraesCS4B01G263300;TraesCS5A01G300400;TraesCS5B01G300800;TraesCS5D01G027600;TraesCS6B01G217200
GO:0030968	endoplasmic reticulum unfolded protein response	biological_process	7	0.0287004	0.141074	2.31651	TraesCS3D01G451600;TraesCS7A01G370000;TraesCS7A01G398400;TraesCS7B01G258500;TraesCS7B01G299200;TraesCS7D01G353100;TraesCS7D01G392800
GO:0003680	AT DNA binding	molecular_function	9	0.0291447	0.142948	2.05405	TraesCS4B01G209800;TraesCS4D01G210500;TraesCS6A01G083100;TraesCS6A01G277700;TraesCS6B01G114000;TraesCS6B01G306100;TraesCS6D01G258400;TraesCS7B01G215600;TraesCS7D01G312100
GO:0042802	identical protein binding	molecular_function	45	0.0298424	0.146054	1.33559	TraesCS1A01G270300;TraesCS1A01G430200;TraesCS1B01G263100;TraesCS1B01G280600;TraesCS1B01G325800;TraesCS1B01G465000;TraesCS1D01G251700;TraesCS1D01G270500;TraesCS1D01G439200;TraesCS2A01G221300;TraesCS2B01G138900;TraesCS2B01G483300;TraesCS2D01G136300;TraesCS2D01G227000;TraesCS2D01G464500;TraesCS3A01G040800;TraesCS3A01G215000;TraesCS3B01G042800;TraesCS3B01G246300;TraesCS3D01G039300;TraesCS3D01G467300;…
GO:0010332	response to gamma radiation	biological_process	6	0.0305938	0.149409	2.48197	TraesCS2A01G250200;TraesCS2A01G326500;TraesCS6A01G208900;TraesCS6B01G237900;TraesCS6D01G192400;TraesCS7D01G210600
GO:0000462	maturation of SSU-rRNA from tricistronic rRNA transcript (SSU-rRNA, 5.8S rRNA, LSU-rRNA)	biological_process	14	0.0307717	0.149954	1.73197	TraesCS1B01G352300;TraesCS2A01G575400;TraesCS2B01G611800;TraesCS4A01G190200;TraesCS4A01G190500;TraesCS4B01G129400;TraesCS4B01G129600;TraesCS4D01G122900;TraesCS4D01G123000;TraesCS5A01G142900;TraesCS6B01G234000;TraesCS6D01G126300;TraesCS7A01G356300;TraesCS7B01G271400
GO:0019344	cysteine biosynthetic process	biological_process	5	0.031106	0.150934	2.75775	TraesCS1D01G356800;TraesCS2A01G184200;TraesCS2A01G225200;TraesCS4A01G042700;TraesCS4B01G263300
GO:0050829	defense response to Gram-negative bacterium	biological_process	5	0.031106	0.150934	2.75775	TraesCS1A01G182100;TraesCS1B01G198900;TraesCS5A01G220600;TraesCS5B01G219700;TraesCS5D01G228600
GO:0010132	dhurrin biosynthetic process	biological_process	17	0.0315045	0.152541	1.63067	TraesCS2A01G009800;TraesCS2A01G019400;TraesCS2A01G022800;TraesCS2B01G032000;TraesCS2B01G032400;TraesCS2B01G033000;TraesCS2D01G024100;TraesCS2D01G024200;TraesCS3B01G597000;TraesCS4A01G384700;TraesCS7A01G085700;TraesCS7A01G086000;TraesCS7A01G558600;TraesCS7B01G483500;TraesCS7D01G080400;TraesCS7D01G204900;TraesCSU01G206500
GO:0009733	response to auxin	biological_process	47	0.0318194	0.153737	1.32091	TraesCS1A01G118400;TraesCS1A01G220700;TraesCS1A01G421900;TraesCS1B01G129800;TraesCS1B01G138100;TraesCS1D01G111400;TraesCS1D01G119500;TraesCS2A01G337100;TraesCS2A01G494900;TraesCS2B01G344800;TraesCS2D01G325800;TraesCS2D01G581700;TraesCS3A01G258000;TraesCS3A01G315400;TraesCS3A01G488200;TraesCS3A01G488300;TraesCS3B01G151500;TraesCS3B01G290700;TraesCS3B01G351500;TraesCS3B01G539300;TraesCS3B01G540700;…
GO:0045551	cinnamyl-alcohol dehydrogenase activity	molecular_function	8	0.0327461	0.157543	2.11795	TraesCS2B01G078700;TraesCS2D01G064900;TraesCS5A01G205700;TraesCS5A01G213900;TraesCS5D01G210600;TraesCS6A01G173700;TraesCS6B01G201600;TraesCS6D01G162800
GO:0052747	sinapyl alcohol dehydrogenase activity	molecular_function	8	0.0327461	0.157543	2.11795	TraesCS2B01G078700;TraesCS2D01G064900;TraesCS5A01G205700;TraesCS5A01G213900;TraesCS5D01G210600;TraesCS6A01G173700;TraesCS6B01G201600;TraesCS6D01G162800
GO:0016682	oxidoreductase activity, acting on diphenols and related substances as donors, oxygen as acceptor	molecular_function	12	0.0328654	0.157782	1.80507	TraesCS1A01G331400;TraesCS5A01G226400;TraesCS5B01G224800;TraesCS5B01G224900;TraesCS5D01G233600;TraesCS5D01G233700;TraesCS5D01G565100;TraesCS6A01G375100;TraesCS6B01G351600;TraesCS6D01G300600;TraesCS6D01G359300;TraesCSU01G115000
GO:0008171	O-methyltransferase activity	molecular_function	21	0.0330741	0.158448	1.53581	TraesCS1B01G481300;TraesCS1B01G481400;TraesCS1B01G481500;TraesCS1D01G338000;TraesCS1D01G359500;TraesCS2D01G568300;TraesCS4A01G442400;TraesCS5D01G488300;TraesCS5D01G488400;TraesCS5D01G488800;TraesCS5D01G488900;TraesCS6A01G015400;TraesCS7A01G240300;TraesCS7A01G333900;TraesCS7B01G135900;TraesCS7B01G245500;TraesCS7D01G239200;TraesCS7D01G341500;TraesCSU01G205900;TraesCSU01G246000;TraesCSU01G253900
GO:0009664	plant-type cell wall organization	biological_process	27	0.0344163	0.160911	1.44698	TraesCS2A01G355300;TraesCS2A01G571300;TraesCS2A01G573900;TraesCS2B01G373000;TraesCS2B01G613900;TraesCS2B01G614100;TraesCS2D01G353000;TraesCS2D01G582900;TraesCS2D01G583100;TraesCS2D01G583200;TraesCS2D01G584700;TraesCS3A01G325100;TraesCS3A01G510900;TraesCS3B01G215500;TraesCS3B01G354000;TraesCS3B01G578600;TraesCS3D01G189900;TraesCS3D01G249200;TraesCS3D01G318500;TraesCS3D01G517800;TraesCS3D01G518200;…
GO:0000494	box C/D snoRNA 3'-end processing	biological_process	3	0.0345592	0.160911	3.97116	TraesCS6A01G400300;TraesCS6D01G384500;TraesCS7B01G382200
GO:0004096	catalase activity	molecular_function	3	0.0345592	0.160911	3.97116	TraesCS6A01G041700;TraesCS6B01G056800;TraesCS6D01G048300
GO:0004817	cysteine-tRNA ligase activity	molecular_function	3	0.0345592	0.160911	3.97116	TraesCS1A01G145100;TraesCS1B01G162400;TraesCS1D01G144100
GO:0006423	cysteinyl-tRNA aminoacylation	biological_process	3	0.0345592	0.160911	3.97116	TraesCS1A01G145100;TraesCS1B01G162400;TraesCS1D01G144100
GO:0010148	transpiration	biological_process	3	0.0345592	0.160911	3.97116	TraesCS5A01G425600;TraesCS5B01G427600;TraesCSU01G076400
GO:0010479	stele development	biological_process	3	0.0345592	0.160911	3.97116	TraesCS6A01G255400;TraesCS6B01G270200;TraesCS6D01G236600
GO:0042351	'de novo' GDP-L-fucose biosynthetic process	biological_process	3	0.0345592	0.160911	3.97116	TraesCS4A01G376500;TraesCS7A01G078000;TraesCS7D01G073400
GO:0045746	negative regulation of Notch signaling pathway	biological_process	3	0.0345592	0.160911	3.97116	TraesCS7A01G328500;TraesCS7B01G229100;TraesCS7D01G325300
GO:0047760	butyrate-CoA ligase activity	molecular_function	3	0.0345592	0.160911	3.97116	TraesCS4A01G119200;TraesCS5B01G359300;TraesCS5D01G365800
GO:0060776	simple leaf morphogenesis	biological_process	3	0.0345592	0.160911	3.97116	TraesCS2A01G194500;TraesCS2B01G212400;TraesCS2D01G193400
GO:1990258	histone glutamine methylation	biological_process	3	0.0345592	0.160911	3.97116	TraesCS6A01G400300;TraesCS6D01G384500;TraesCS7B01G382200
GO:1990259	histone-glutamine methyltransferase activity	molecular_function	3	0.0345592	0.160911	3.97116	TraesCS6A01G400300;TraesCS6D01G384500;TraesCS7B01G382200
GO:0004069	L-aspartate:2-oxoglutarate aminotransferase activity	molecular_function	4	0.0349392	0.160911	3.11464	TraesCS1A01G270300;TraesCS1B01G280600;TraesCS1D01G270500;TraesCS3B01G141600
GO:0006564	L-serine biosynthetic process	biological_process	4	0.0349392	0.160911	3.11464	TraesCS2A01G508900;TraesCS4A01G032100;TraesCS4B01G273500;TraesCS4D01G272500
GO:0034975	protein folding in endoplasmic reticulum	biological_process	4	0.0349392	0.160911	3.11464	TraesCS3D01G379800;TraesCS4A01G250800;TraesCS4B01G064100;TraesCS4D01G063000
GO:0048531	beta-1,3-galactosyltransferase activity	molecular_function	4	0.0349392	0.160911	3.11464	TraesCS5A01G235300;TraesCS5B01G233700;TraesCS5D01G242400;TraesCS6D01G258100
GO:0030515	snoRNA binding	molecular_function	11	0.0349858	0.160911	1.84315	TraesCS1B01G352300;TraesCS2A01G119400;TraesCS2A01G125500;TraesCS2D01G120400;TraesCS2D01G128600;TraesCS6A01G289600;TraesCS6A01G400300;TraesCS6B01G319800;TraesCS6D01G269300;TraesCS6D01G384500;TraesCS7B01G382200
GO:0003846	2-acylglycerol O-acyltransferase activity	molecular_function	6	0.0350794	0.160911	2.40676	TraesCS1A01G230500;TraesCS1B01G243700;TraesCS1D01G231500;TraesCS3A01G355100;TraesCS3B01G388000;TraesCS3D01G349100
GO:0009228	thiamine biosynthetic process	biological_process	6	0.0350794	0.160911	2.40676	TraesCS1A01G384300;TraesCS1B01G411100;TraesCS1D01G392500;TraesCS2A01G565400;TraesCS2B01G626400;TraesCS2D01G575800
GO:0090430	caffeoyl-CoA: alcohol caffeoyl transferase activity	molecular_function	6	0.0350794	0.160911	2.40676	TraesCS1A01G230500;TraesCS1B01G243700;TraesCS1D01G231500;TraesCS3A01G355100;TraesCS3B01G388000;TraesCS3D01G349100
GO:0016787	hydrolase activity	molecular_function	66	0.0352989	0.16159	1.25345	TraesCS1A01G082200;TraesCS1A01G143000;TraesCS1A01G230500;TraesCS1B01G099800;TraesCS1B01G243700;TraesCS1D01G083700;TraesCS1D01G141800;TraesCS1D01G231500;TraesCS1D01G258900;TraesCS2A01G175900;TraesCS2B01G202000;TraesCS2B01G445800;TraesCS2B01G445900;TraesCS2B01G526100;TraesCS2D01G099800;TraesCS2D01G183300;TraesCS2D01G423400;TraesCS3A01G046500;TraesCS3A01G073000;TraesCS3A01G355100;TraesCS3A01G456200;…
GO:0045892	negative regulation of transcription, DNA-templated	biological_process	39	0.0360379	0.164641	1.34791	TraesCS1B01G440300;TraesCS1B01G440500;TraesCS2A01G104800;TraesCS2A01G384900;TraesCS2A01G427700;TraesCS2A01G489500;TraesCS2A01G542700;TraesCS2B01G121800;TraesCS2B01G517400;TraesCS2D01G104500;TraesCS2D01G215900;TraesCS2D01G425700;TraesCS2D01G489700;TraesCS2D01G543900;TraesCS3A01G343600;TraesCS4B01G170100;TraesCS4D01G172200;TraesCS5A01G070600;TraesCS5B01G076400;TraesCS5D01G082700;TraesCS6A01G153700;…
GO:0009698	phenylpropanoid metabolic process	biological_process	7	0.0364621	0.166244	2.2062	TraesCS1D01G020700;TraesCS2A01G145800;TraesCS2B01G171200;TraesCS2D01G150400;TraesCS6A01G151700;TraesCS6B01G179900;TraesCS6D01G141700
GO:0009612	response to mechanical stimulus	biological_process	5	0.0365367	0.166249	2.64744	TraesCS4A01G435200;TraesCS7A01G049300;TraesCS7A01G427600;TraesCS7B01G327700;TraesCS7D01G044400
GO:0005789	endoplasmic reticulum membrane	cellular_component	185	0.0373445	0.169584	1.1369	TraesCS1A01G033200;TraesCS1A01G170900;TraesCS1A01G239400;TraesCS1A01G242000;TraesCS1A01G303100;TraesCS1A01G377900;TraesCS1A01G385500;TraesCS1A01G442300;TraesCS1B01G041400;TraesCS1B01G251600;TraesCS1B01G267800;TraesCS1B01G279300;TraesCS1B01G285300;TraesCS1B01G398700;TraesCS1B01G404000;TraesCS1B01G411900;TraesCS1D01G130300;TraesCS1D01G239600;TraesCS1D01G241900;TraesCS1D01G256600;TraesCS1D01G275600;…
GO:0009832	plant-type cell wall biogenesis	biological_process	9	0.0388426	0.176035	1.95303	TraesCS3A01G303200;TraesCS3B01G333100;TraesCS3D01G298600;TraesCS4A01G166900;TraesCS4B01G144900;TraesCS4D01G151900;TraesCS7A01G426900;TraesCS7B01G327000;TraesCS7D01G418600
GO:0051289	protein homotetramerization	biological_process	8	0.0402286	0.181952	2.03649	TraesCS1A01G082200;TraesCS1B01G099800;TraesCS1D01G083700;TraesCS3A01G073000;TraesCS3D01G072800;TraesCS4A01G282200;TraesCS4B01G031200;TraesCS4D01G029000
GO:0000015	phosphopyruvate hydratase complex	cellular_component	4	0.0423108	0.185977	2.9416	TraesCS4A01G373800;TraesCS5A01G188100;TraesCS5B01G195500;TraesCS5D01G202900
GO:0004634	phosphopyruvate hydratase activity	molecular_function	4	0.0423108	0.185977	2.9416	TraesCS4A01G373800;TraesCS5A01G188100;TraesCS5B01G195500;TraesCS5D01G202900
GO:0005901	caveola	cellular_component	4	0.0423108	0.185977	2.9416	TraesCS3A01G517200;TraesCS6A01G142300;TraesCS6B01G170400;TraesCS6D01G131700
GO:0006664	glycolipid metabolic process	biological_process	4	0.0423108	0.185977	2.9416	TraesCS6B01G266000;TraesCS7A01G328500;TraesCS7B01G229100;TraesCS7D01G325300
GO:0010290	chlorophyll catabolite transmembrane transporter activity	molecular_function	4	0.0423108	0.185977	2.9416	TraesCS3A01G129000;TraesCS3B01G148100;TraesCS3B01G395000;TraesCS3D01G129900
GO:0015431	glutathione S-conjugate-exporting ATPase activity	molecular_function	4	0.0423108	0.185977	2.9416	TraesCS3A01G129000;TraesCS3B01G148100;TraesCS3B01G395000;TraesCS3D01G129900
GO:0015783	GDP-fucose transport	biological_process	4	0.0423108	0.185977	2.9416	TraesCS2A01G559300;TraesCS2B01G219200;TraesCS2D01G199600;TraesCS2D01G571200
GO:0031539	positive regulation of anthocyanin metabolic process	biological_process	4	0.0423108	0.185977	2.9416	TraesCS2B01G483300;TraesCS5A01G049600;TraesCS5B01G054800;TraesCS5D01G060300
GO:0055062	phosphate ion homeostasis	biological_process	4	0.0423108	0.185977	2.9416	TraesCS2A01G090200;TraesCS2B01G105900;TraesCS2D01G088100;TraesCS7B01G045900
GO:0060919	auxin influx	biological_process	4	0.0423108	0.185977	2.9416	TraesCS3A01G258000;TraesCS3B01G290700;TraesCS3D01G257500;TraesCS3D01G257900
GO:0006814	sodium ion transport	biological_process	9	0.0425098	0.185977	1.92153	TraesCS3A01G183800;TraesCS3B01G213600;TraesCS3D01G188000;TraesCS4B01G290900;TraesCS5A01G024300;TraesCS5A01G263100;TraesCS5D01G030700;TraesCS5D01G270600;TraesCS7B01G433400
GO:0045335	phagocytic vesicle	cellular_component	9	0.0425098	0.185977	1.92153	TraesCS1D01G236900;TraesCS2A01G048600;TraesCS2B01G062500;TraesCS2B01G293700;TraesCS2D01G047500;TraesCS3A01G244400;TraesCS3B01G275600;TraesCS3D01G247000;TraesCS7B01G061400
GO:0003854	3-beta-hydroxy-delta5-steroid dehydrogenase activity	molecular_function	5	0.0425137	0.185977	2.54562	TraesCS1A01G417800;TraesCS1B01G447900;TraesCS1D01G425400;TraesCS5A01G004800;TraesCS5D01G011900
GO:0004602	glutathione peroxidase activity	molecular_function	5	0.0425137	0.185977	2.54562	TraesCS4A01G269700;TraesCS4A01G269800;TraesCS4B01G044300;TraesCS4B01G044500;TraesCS4D01G041900
GO:0006094	gluconeogenesis	biological_process	5	0.0425137	0.185977	2.54562	TraesCS4D01G220500;TraesCS6A01G302400;TraesCS6B01G331600;TraesCS6D01G281900;TraesCS7B01G086800
GO:0015743	malate transport	biological_process	5	0.0425137	0.185977	2.54562	TraesCS3A01G183800;TraesCS3B01G213600;TraesCS3D01G188000;TraesCS5A01G263100;TraesCS5D01G270600
GO:0070404	NADH binding	molecular_function	5	0.0425137	0.185977	2.54562	TraesCS4A01G034500;TraesCS4B01G270300;TraesCS4D01G269500;TraesCS4D01G269700;TraesCS4D01G270000
GO:0000741	karyogamy	biological_process	10	0.04374	0.190273	1.8385	TraesCS1A01G299200;TraesCS1D01G091500;TraesCS2A01G575400;TraesCS2B01G611800;TraesCS4A01G288400;TraesCS4D01G023900;TraesCS4D01G024000;TraesCS5D01G453800;TraesCS7A01G494400;TraesCS7D01G481600
GO:0006807	nitrogen compound metabolic process	biological_process	8	0.0443637	0.190273	1.99807	TraesCS1A01G143000;TraesCS1D01G141800;TraesCS2A01G194500;TraesCS2B01G212400;TraesCS2D01G193400;TraesCS6A01G232500;TraesCS6B01G260700;TraesCS6D01G348500
GO:0004163	diphosphomevalonate decarboxylase activity	molecular_function	3	0.0449062	0.190273	3.61015	TraesCS3A01G517800;TraesCS3D01G525300;TraesCS5A01G442800
GO:0006505	GPI anchor metabolic process	biological_process	3	0.0449062	0.190273	3.61015	TraesCS7A01G112300;TraesCS7B01G010300;TraesCS7D01G107700
GO:0006621	protein retention in ER lumen	biological_process	3	0.0449062	0.190273	3.61015	TraesCS4A01G341000;TraesCS5B01G533600;TraesCS5D01G531800
GO:0008460	dTDP-glucose 4,6-dehydratase activity	molecular_function	3	0.0449062	0.190273	3.61015	TraesCS1A01G230400;TraesCS1B01G243800;TraesCS1D01G231600
GO:0009001	serine O-acetyltransferase activity	molecular_function	3	0.0449062	0.190273	3.61015	TraesCS1D01G356800;TraesCS4A01G042700;TraesCS4B01G263300
GO:0010285	L,L-diaminopimelate aminotransferase activity	molecular_function	3	0.0449062	0.190273	3.61015	TraesCS4A01G043800;TraesCS4B01G264500;TraesCS4D01G264500
GO:0016710	trans-cinnamate 4-monooxygenase activity	molecular_function	3	0.0449062	0.190273	3.61015	TraesCS3A01G136100;TraesCS3B01G154000;TraesCS3D01G136900
GO:0016765	transferase activity, transferring alkyl or aryl (other than methyl) groups	molecular_function	3	0.0449062	0.190273	3.61015	TraesCS2A01G387700;TraesCS3A01G129100;TraesCS3D01G130000
GO:0019673	GDP-mannose metabolic process	biological_process	3	0.0449062	0.190273	3.61015	TraesCS4A01G376500;TraesCS7A01G078000;TraesCS7D01G073400
GO:0033577	protein glycosylation in endoplasmic reticulum	biological_process	3	0.0449062	0.190273	3.61015	TraesCS7A01G328500;TraesCS7B01G229100;TraesCS7D01G325300
GO:0046923	ER retention sequence binding	molecular_function	3	0.0449062	0.190273	3.61015	TraesCS4A01G341000;TraesCS5B01G533600;TraesCS5D01G531800
GO:0047501	(+)-neomenthol dehydrogenase activity	molecular_function	3	0.0449062	0.190273	3.61015	TraesCS2B01G388300;TraesCS2D01G350600;TraesCS6D01G200400
GO:1990481	mRNA pseudouridine synthesis	biological_process	3	0.0449062	0.190273	3.61015	TraesCS2A01G151800;TraesCS2A01G151900;TraesCS2B01G177000
GO:1990841	promoter-specific chromatin binding	molecular_function	3	0.0449062	0.190273	3.61015	TraesCS6A01G146900;TraesCS6B01G175100;TraesCS6D01G136200
GO:0071555	cell wall organization	biological_process	104	0.0449232	0.190273	1.18068	TraesCS1A01G099100;TraesCS1A01G164900;TraesCS1A01G276200;TraesCS1A01G331800;TraesCS1A01G364800;TraesCS1A01G377900;TraesCS1A01G422900;TraesCS1B01G081900;TraesCS1B01G182000;TraesCS1B01G285400;TraesCS1B01G382200;TraesCS1B01G398700;TraesCS1B01G448100;TraesCS1B01G454200;TraesCS1B01G454500;TraesCS1D01G064500;TraesCS1D01G107100;TraesCS1D01G162000;TraesCS1D01G275700;TraesCS1D01G334400;TraesCS1D01G370300;…
GO:0004708	MAP kinase kinase activity	molecular_function	6	0.0452644	0.191004	2.26923	TraesCS1A01G391100;TraesCS1D01G399400;TraesCS4A01G062600;TraesCS4B01G239400;TraesCS4D01G049100;TraesCS4D01G239400
GO:0006207	'de novo' pyrimidine nucleobase biosynthetic process	biological_process	6	0.0452644	0.191004	2.26923	TraesCS2B01G187300;TraesCS3B01G547300;TraesCS3B01G547500;TraesCS3D01G492900;TraesCS3D01G493700;TraesCS3D01G494000
GO:0004867	serine-type endopeptidase inhibitor activity	molecular_function	37	0.0454773	0.191546	1.33454	TraesCS1A01G021000;TraesCS1A01G021400;TraesCS1A01G041300;TraesCS1B01G034200;TraesCS1B01G035100;TraesCS1D01G020600;TraesCS2A01G158600;TraesCS2A01G158700;TraesCS2A01G158800;TraesCS2B01G184300;TraesCS2B01G184400;TraesCS2B01G325800;TraesCS2B01G530600;TraesCS2D01G165500;TraesCS2D01G165600;TraesCS2D01G165800;TraesCS3A01G046000;TraesCS3A01G046100;TraesCS3A01G093900;TraesCS3B01G037000;TraesCS3B01G037400;…
GO:0016760	cellulose synthase (UDP-forming) activity	molecular_function	13	0.046714	0.196389	1.67071	TraesCS1A01G099100;TraesCS1D01G107100;TraesCS2A01G210400;TraesCS3A01G094600;TraesCS3B01G110100;TraesCS3D01G094800;TraesCS5A01G253200;TraesCS5D01G261000;TraesCS6A01G286900;TraesCS6B01G316000;TraesCS6D01G111900;TraesCS7D01G029700;TraesCSU01G003300
GO:0003333	amino acid transmembrane transport	biological_process	15	0.0474481	0.199106	1.60127	TraesCS2A01G348600;TraesCS2A01G406000;TraesCS2A01G499800;TraesCS2D01G347000;TraesCS2D01G402900;TraesCS3A01G406800;TraesCS3A01G406900;TraesCS3A01G407000;TraesCS3B01G441100;TraesCS3B01G441300;TraesCS3D01G402200;TraesCS4B01G285800;TraesCS4D01G284600;TraesCS5D01G091100;TraesCS7B01G433400
GO:0102452	bisdemethoxycurcumin synthase activity	molecular_function	8	0.0487683	0.201916	1.96107	TraesCS4A01G436200;TraesCS4A01G436400;TraesCS6A01G015500;TraesCS6A01G298400;TraesCS6B01G022500;TraesCS6B01G327900;TraesCS6D01G018500;TraesCS6D01G278200
GO:0000454	snoRNA guided rRNA pseudouridine synthesis	biological_process	2	0.0489197	0.201916	5.29488	TraesCS3B01G343500;TraesCS4A01G154000
GO:0004595	pantetheine-phosphate adenylyltransferase activity	molecular_function	2	0.0489197	0.201916	5.29488	TraesCS6A01G098300;TraesCS6D01G084500
GO:0006641	triglyceride metabolic process	biological_process	2	0.0489197	0.201916	5.29488	TraesCS2A01G515700;TraesCS2D01G517200
GO:0050589	leucocyanidin oxygenase activity	molecular_function	2	0.0489197	0.201916	5.29488	TraesCS6A01G001500;TraesCS6D01G004300
GO:0052638	indole-3-butyrate beta-glucosyltransferase activity	molecular_function	2	0.0489197	0.201916	5.29488	TraesCS2B01G088900;TraesCS5D01G143300
GO:0080039	xyloglucan endotransglucosylase activity	molecular_function	2	0.0489197	0.201916	5.29488	TraesCS2B01G454500;TraesCS2D01G431500
GO:1900376	regulation of secondary metabolite biosynthetic process	biological_process	2	0.0489197	0.201916	5.29488	TraesCS1A01G143000;TraesCS1D01G141800
GO:1902479	positive regulation of defense response to bacterium, incompatible interaction	biological_process	2	0.0489197	0.201916	5.29488	TraesCS2A01G501300;TraesCS2B01G529400
GO:0000103	sulfate assimilation	biological_process	4	0.0504888	0.207409	2.78678	TraesCS2A01G184200;TraesCS5A01G382900;TraesCS5B01G387300;TraesCS5D01G392300
GO:0047196	long-chain-alcohol O-fatty-acyltransferase activity	molecular_function	9	0.050525	0.207409	1.86148	TraesCS1A01G385500;TraesCS1B01G411900;TraesCS1D01G393500;TraesCS3B01G029900;TraesCS3B01G300300;TraesCS3D01G267000;TraesCS7A01G181600;TraesCS7B01G086300;TraesCS7D01G183200
GO:0103095	wax ester synthase activity	molecular_function	9	0.050525	0.207409	1.86148	TraesCS1A01G385500;TraesCS1B01G411900;TraesCS1D01G393500;TraesCS3B01G029900;TraesCS3B01G300300;TraesCS3D01G267000;TraesCS7A01G181600;TraesCS7B01G086300;TraesCS7D01G183200
GO:0006493	protein O-linked glycosylation	biological_process	10	0.0512394	0.209961	1.78881	TraesCS1A01G033200;TraesCS1B01G041400;TraesCS1B01G267800;TraesCS1D01G256600;TraesCS6A01G309400;TraesCS6B01G266000;TraesCS6D01G288800;TraesCS7A01G328500;TraesCS7B01G229100;TraesCS7D01G325300
GO:0009640	photomorphogenesis	biological_process	14	0.0517901	0.21151	1.61149	TraesCS2B01G406600;TraesCS2D01G386300;TraesCS4A01G073200;TraesCS4B01G209800;TraesCS4D01G210500;TraesCS6A01G153700;TraesCS6A01G239300;TraesCS6B01G181400;TraesCS6B01G285200;TraesCS6D01G143100;TraesCS6D01G221700;TraesCS7A01G186900;TraesCS7B01G092200;TraesCS7D01G188000
GO:0004553	hydrolase activity, hydrolyzing O-glycosyl compounds	molecular_function	33	0.0518041	0.21151	1.34408	TraesCS1A01G276200;TraesCS1A01G422900;TraesCS1B01G285400;TraesCS1B01G454200;TraesCS1B01G454500;TraesCS1D01G275700;TraesCS1D01G430700;TraesCS1D01G431200;TraesCS2B01G454500;TraesCS2D01G431500;TraesCS2D01G431600;TraesCS3A01G277100;TraesCS3D01G277300;TraesCS4B01G143500;TraesCS4D01G142000;TraesCS5A01G338400;TraesCS5B01G279000;TraesCS5D01G038400;TraesCS5D01G437700;TraesCS6A01G408300;TraesCS6B01G293500;…
GO:0009691	cytokinin biosynthetic process	biological_process	9	0.0548807	0.223421	1.83284	TraesCS1A01G156100;TraesCS1B01G173200;TraesCS1D01G154700;TraesCS4A01G317900;TraesCS4B01G313800;TraesCS5B01G348300;TraesCS5B01G348600;TraesCS5D01G353600;TraesCS5D01G568400
GO:0005774	vacuolar membrane	cellular_component	119	0.0551996	0.223421	1.15655	TraesCS1A01G071500;TraesCS1A01G104300;TraesCS1A01G176000;TraesCS1A01G253600;TraesCS1A01G286300;TraesCS1A01G405600;TraesCS1B01G089800;TraesCS1B01G090000;TraesCS1B01G164200;TraesCS1B01G264600;TraesCS1B01G295700;TraesCS1D01G073900;TraesCS1D01G096400;TraesCS1D01G144600;TraesCS1D01G253200;TraesCS1D01G285300;TraesCS1D01G357500;TraesCS2A01G056800;TraesCS2A01G057100;TraesCS2A01G109900;TraesCS2A01G175600;…
GO:0102336	3-oxo-arachidoyl-CoA synthase activity	molecular_function	17	0.0552143	0.223421	1.52049	TraesCS1A01G406200;TraesCS1A01G413400;TraesCS1B01G052700;TraesCS1B01G169500;TraesCS1D01G148900;TraesCS1D01G420900;TraesCS4A01G025300;TraesCS4B01G278800;TraesCS4D01G277300;TraesCS5D01G528300;TraesCS6B01G207000;TraesCS6D01G166600;TraesCS7A01G205700;TraesCS7B01G113000;TraesCS7B01G254900;TraesCS7D01G208500;TraesCS7D01G350500
GO:0102337	3-oxo-cerotoyl-CoA synthase activity	molecular_function	17	0.0552143	0.223421	1.52049	TraesCS1A01G406200;TraesCS1A01G413400;TraesCS1B01G052700;TraesCS1B01G169500;TraesCS1D01G148900;TraesCS1D01G420900;TraesCS4A01G025300;TraesCS4B01G278800;TraesCS4D01G277300;TraesCS5D01G528300;TraesCS6B01G207000;TraesCS6D01G166600;TraesCS7A01G205700;TraesCS7B01G113000;TraesCS7B01G254900;TraesCS7D01G208500;TraesCS7D01G350500
GO:0102338	3-oxo-lignoceronyl-CoA synthase activity	molecular_function	17	0.0552143	0.223421	1.52049	TraesCS1A01G406200;TraesCS1A01G413400;TraesCS1B01G052700;TraesCS1B01G169500;TraesCS1D01G148900;TraesCS1D01G420900;TraesCS4A01G025300;TraesCS4B01G278800;TraesCS4D01G277300;TraesCS5D01G528300;TraesCS6B01G207000;TraesCS6D01G166600;TraesCS7A01G205700;TraesCS7B01G113000;TraesCS7B01G254900;TraesCS7D01G208500;TraesCS7D01G350500
GO:2000035	regulation of stem cell division	biological_process	5	0.0561316	0.225	2.36379	TraesCS3A01G400600;TraesCS3D01G395000;TraesCS7A01G328500;TraesCS7B01G229100;TraesCS7D01G325300
GO:0000050	urea cycle	biological_process	3	0.0565975	0.225	3.3093	TraesCS1A01G246600;TraesCS1B01G257300;TraesCS1D01G245900
GO:0003979	UDP-glucose 6-dehydrogenase activity	molecular_function	3	0.0565975	0.225	3.3093	TraesCS5A01G394900;TraesCS5B01G399800;TraesCS5D01G404300
GO:0004473	malate dehydrogenase (decarboxylating) (NADP+) activity	molecular_function	3	0.0565975	0.225	3.3093	TraesCS1A01G122500;TraesCS1B01G141700;TraesCS1D01G123400
GO:0005471	ATP:ADP antiporter activity	molecular_function	3	0.0565975	0.225	3.3093	TraesCS3A01G233300;TraesCS3B01G262600;TraesCS3D01G219900
GO:0005784	Sec61 translocon complex	cellular_component	3	0.0565975	0.225	3.3093	TraesCS3B01G234900;TraesCS3D01G208200;TraesCS5D01G021100
GO:0006024	glycosaminoglycan biosynthetic process	biological_process	3	0.0565975	0.225	3.3093	TraesCS5A01G394900;TraesCS5B01G399800;TraesCS5D01G404300
GO:0031205	endoplasmic reticulum Sec complex	cellular_component	3	0.0565975	0.225	3.3093	TraesCS3B01G234900;TraesCS3D01G208200;TraesCS5D01G021100
GO:0045252	oxoglutarate dehydrogenase complex	cellular_component	3	0.0565975	0.225	3.3093	TraesCS2A01G079500;TraesCS2B01G094300;TraesCS2D01G076900
GO:0046283	anthocyanin-containing compound metabolic process	biological_process	3	0.0565975	0.225	3.3093	TraesCS3A01G399000;TraesCS3B01G432000;TraesCS3D01G393200
GO:0001764	neuron migration	biological_process	6	0.0571129	0.226651	2.14657	TraesCS1A01G033200;TraesCS1B01G041400;TraesCS1B01G267800;TraesCS1D01G256600;TraesCS6A01G309400;TraesCS6D01G288800
GO:0003747	translation release factor activity	molecular_function	4	0.059467	0.23517	2.64744	TraesCS3A01G477400;TraesCS3D01G472100;TraesCS3D01G472200;TraesCSU01G150500
GO:0050664	oxidoreductase activity, acting on NAD(P)H, oxygen as acceptor	molecular_function	4	0.059467	0.23517	2.64744	TraesCS5A01G301700;TraesCS5B01G299000;TraesCS5D01G222100;TraesCS5D01G306400
GO:0006629	lipid metabolic process	biological_process	33	0.0633716	0.250174	1.31972	TraesCS1A01G113300;TraesCS1A01G230500;TraesCS1B01G097300;TraesCS1B01G133300;TraesCS1B01G243700;TraesCS1D01G081100;TraesCS1D01G114600;TraesCS1D01G231500;TraesCS3A01G227000;TraesCS3A01G355100;TraesCS3B01G388000;TraesCS3B01G549000;TraesCS3B01G549200;TraesCS3D01G225000;TraesCS3D01G349100;TraesCS4A01G304400;TraesCS4A01G388600;TraesCS4B01G006800;TraesCS4B01G021300;TraesCS4D01G008300;TraesCS5A01G141700;…
GO:0010588	cotyledon vascular tissue pattern formation	biological_process	8	0.0636401	0.250182	1.85785	TraesCS5A01G249900;TraesCS5B01G247700;TraesCS5D01G257000;TraesCS5D01G257100;TraesCS5D01G257400;TraesCS7B01G490700;TraesCS7B01G490800;TraesCSU01G100800
GO:0008195	phosphatidate phosphatase activity	molecular_function	6	0.0636704	0.250182	2.09008	TraesCS3A01G052100;TraesCS3B01G270800;TraesCS6A01G271800;TraesCS7A01G330800;TraesCS7B01G241600;TraesCS7D01G339000
GO:0046839	phospholipid dephosphorylation	biological_process	5	0.0637759	0.250182	2.28228	TraesCS3A01G052100;TraesCS3B01G270800;TraesCS7A01G330800;TraesCS7B01G241600;TraesCS7D01G339000
GO:1900426	positive regulation of defense response to bacterium	biological_process	13	0.0638152	0.250182	1.59337	TraesCS2A01G543200;TraesCS2B01G080300;TraesCS3A01G259600;TraesCS3A01G307600;TraesCS3B01G292700;TraesCS3D01G132500;TraesCS4A01G434700;TraesCS4D01G352700;TraesCS5B01G284400;TraesCS5D01G342600;TraesCS7B01G396600;TraesCS7D01G358400;TraesCSU01G003000
GO:0043621	protein self-association	molecular_function	24	0.0678319	0.255784	1.38127	TraesCS2A01G467100;TraesCS3A01G298700;TraesCS4B01G209800;TraesCS4B01G329500;TraesCS4D01G210500;TraesCS4D01G326400;TraesCS5A01G079500;TraesCS5A01G092900;TraesCS5A01G501100;TraesCS5B01G099000;TraesCS6A01G152700;TraesCS6A01G277700;TraesCS6A01G417900;TraesCS6B01G180700;TraesCS6B01G306100;TraesCS6B01G471400;TraesCS6D01G142400;TraesCS6D01G258400;TraesCS6D01G403200;TraesCS7A01G302800;TraesCS7B01G202900;…
GO:0004739	pyruvate dehydrogenase (acetyl-transferring) activity	molecular_function	4	0.069232	0.255784	2.52137	TraesCS2D01G010700;TraesCS5A01G374500;TraesCS5B01G376400;TraesCS5D01G384100
GO:0015173	aromatic amino acid transmembrane transporter activity	molecular_function	4	0.069232	0.255784	2.52137	TraesCS5A01G472500;TraesCS5A01G472600;TraesCS5B01G485400;TraesCS5D01G485100
GO:0050833	pyruvate transmembrane transporter activity	molecular_function	4	0.069232	0.255784	2.52137	TraesCS1A01G071500;TraesCS1B01G089800;TraesCS1B01G090000;TraesCS1D01G073900
GO:0003825	alpha,alpha-trehalose-phosphate synthase (UDP-forming) activity	molecular_function	3	0.0695677	0.255784	3.05474	TraesCS5A01G203500;TraesCS5B01G202200;TraesCS5D01G210000
GO:0005452	inorganic anion exchanger activity	molecular_function	3	0.0695677	0.255784	3.05474	TraesCS3A01G126300;TraesCS5A01G085200;TraesCS5B01G091200
GO:0006527	arginine catabolic process	biological_process	3	0.0695677	0.255784	3.05474	TraesCS4A01G419400;TraesCS7A01G069300;TraesCS7D01G063900
GO:0006612	protein targeting to membrane	biological_process	3	0.0695677	0.255784	3.05474	TraesCS5A01G425600;TraesCS5B01G427600;TraesCSU01G076400
GO:0009808	lignin metabolic process	biological_process	3	0.0695677	0.255784	3.05474	TraesCS3A01G136100;TraesCS3D01G136900;TraesCS7B01G484200
GO:0015301	anion:anion antiporter activity	molecular_function	3	0.0695677	0.255784	3.05474	TraesCS3A01G126300;TraesCS5A01G085200;TraesCS5B01G091200
GO:0019605	butyrate metabolic process	biological_process	3	0.0695677	0.255784	3.05474	TraesCS4A01G119200;TraesCS5B01G359300;TraesCS5D01G365800
GO:0031227	intrinsic component of endoplasmic reticulum membrane	cellular_component	3	0.0695677	0.255784	3.05474	TraesCS7A01G112300;TraesCS7B01G010300;TraesCS7D01G107700
GO:0042256	mature ribosome assembly	biological_process	3	0.0695677	0.255784	3.05474	TraesCS2A01G424900;TraesCS2B01G444700;TraesCS3B01G220700
GO:0050269	coniferyl-aldehyde dehydrogenase activity	molecular_function	3	0.0695677	0.255784	3.05474	TraesCS1A01G310600;TraesCS1B01G321900;TraesCS1D01G310100
GO:0001833	inner cell mass cell proliferation	biological_process	2	0.0697593	0.255784	4.4124	TraesCS2A01G424900;TraesCS2B01G444700
GO:0003856	3-dehydroquinate synthase activity	molecular_function	2	0.0697593	0.255784	4.4124	TraesCS5A01G330700;TraesCS5D01G336400
GO:0003871	5-methyltetrahydropteroyltriglutamate-homocysteine S-methyltransferase activity	molecular_function	2	0.0697593	0.255784	4.4124	TraesCS4B01G014700;TraesCS4D01G012900
GO:0004113	2',3'-cyclic-nucleotide 3'-phosphodiesterase activity	molecular_function	2	0.0697593	0.255784	4.4124	TraesCS7B01G072600;TraesCS7D01G168600
GO:0004312	fatty acid synthase activity	molecular_function	2	0.0697593	0.255784	4.4124	TraesCS1B01G359500;TraesCS1D01G348500
GO:0004413	homoserine kinase activity	molecular_function	2	0.0697593	0.255784	4.4124	TraesCS6B01G467000;TraesCS6D01G404500
GO:0004421	hydroxymethylglutaryl-CoA synthase activity	molecular_function	2	0.0697593	0.255784	4.4124	TraesCS4B01G353100;TraesCS5A01G522100
GO:0004476	mannose-6-phosphate isomerase activity	molecular_function	2	0.0697593	0.255784	4.4124	TraesCS3A01G044800;TraesCS3D01G036100
GO:0004801	sedoheptulose-7-phosphate:D-glyceraldehyde-3-phosphate glyceronetransferase activity	molecular_function	2	0.0697593	0.255784	4.4124	TraesCS3B01G473800;TraesCS3D01G432600
GO:0005835	fatty acid synthase complex	cellular_component	2	0.0697593	0.255784	4.4124	TraesCS1B01G359500;TraesCS1D01G348500
GO:0008705	methionine synthase activity	molecular_function	2	0.0697593	0.255784	4.4124	TraesCS4B01G014700;TraesCS4D01G012900
GO:0009092	homoserine metabolic process	biological_process	2	0.0697593	0.255784	4.4124	TraesCS6B01G467000;TraesCS6D01G404500
GO:0009187	cyclic nucleotide metabolic process	biological_process	2	0.0697593	0.255784	4.4124	TraesCS7B01G072600;TraesCS7D01G168600
GO:0010133	proline catabolic process to glutamate	biological_process	2	0.0697593	0.255784	4.4124	TraesCS1A01G209100;TraesCS1B01G223300
GO:0010600	regulation of auxin biosynthetic process	biological_process	2	0.0697593	0.255784	4.4124	TraesCS6A01G261100;TraesCS6B01G288500
GO:0015696	ammonium transport	biological_process	2	0.0697593	0.255784	4.4124	TraesCS1A01G295300;TraesCS1D01G296600
GO:0015867	ATP transport	biological_process	2	0.0697593	0.255784	4.4124	TraesCS1A01G246400;TraesCS1D01G245700
GO:0032025	response to cobalt ion	biological_process	2	0.0697593	0.255784	4.4124	TraesCS3A01G044800;TraesCS3D01G036100
GO:0033591	response to L-ascorbic acid	biological_process	2	0.0697593	0.255784	4.4124	TraesCS3A01G044800;TraesCS3D01G036100
GO:0047792	cyanohydrin beta-glucosyltransferase activity	molecular_function	2	0.0697593	0.255784	4.4124	TraesCS7A01G558600;TraesCS7B01G483500
GO:0050667	homocysteine metabolic process	biological_process	2	0.0697593	0.255784	4.4124	TraesCS4B01G014700;TraesCS4D01G012900
GO:0051513	regulation of monopolar cell growth	biological_process	2	0.0697593	0.255784	4.4124	TraesCS2A01G176000;TraesCS2D01G183400
GO:0051647	nucleus localization	biological_process	2	0.0697593	0.255784	4.4124	TraesCS5A01G092900;TraesCS5B01G099000
GO:0052861	glucan endo-1,3-beta-glucanase activity, C-3 substituted reducing group	molecular_function	2	0.0697593	0.255784	4.4124	TraesCS5B01G197800;TraesCS5D01G205100
GO:0052862	glucan endo-1,4-beta-glucanase activity, C-3 substituted reducing group	molecular_function	2	0.0697593	0.255784	4.4124	TraesCS5B01G197800;TraesCS5D01G205100
GO:0080026	response to indolebutyric acid	biological_process	2	0.0697593	0.255784	4.4124	TraesCS3A01G136700;TraesCS3D01G137500
GO:0009098	leucine biosynthetic process	biological_process	6	0.0706515	0.258637	2.03649	TraesCS2B01G426100;TraesCS2D01G405200;TraesCS3D01G167700;TraesCS4A01G059800;TraesCS4B01G235400;TraesCS4B01G363000
GO:0031012	extracellular matrix	cellular_component	5	0.0719738	0.263053	2.2062	TraesCS2D01G566700;TraesCS3A01G138600;TraesCS7A01G195800;TraesCS7B01G101500;TraesCS7D01G197300
GO:0016131	brassinosteroid metabolic process	biological_process	7	0.0738914	0.269311	1.89103	TraesCS1A01G253900;TraesCS1A01G254100;TraesCS1D01G253600;TraesCS2B01G200100;TraesCS3A01G125500;TraesCS3A01G125800;TraesCS3D01G127100
GO:0016491	oxidoreductase activity	molecular_function	85	0.0740734	0.269311	1.17082	TraesCS1A01G383700;TraesCS1B01G291500;TraesCS1B01G355900;TraesCS1B01G410300;TraesCS1B01G437500;TraesCS1D01G222800;TraesCS1D01G281800;TraesCS1D01G344900;TraesCS1D01G391900;TraesCS2A01G026500;TraesCS2A01G026800;TraesCS2A01G100000;TraesCS2A01G122100;TraesCS2A01G274700;TraesCS2A01G315600;TraesCS2A01G315700;TraesCS2A01G326100;TraesCS2A01G374700;TraesCS2A01G497100;TraesCS2B01G023500;TraesCS2B01G040100;…
GO:0008219	cell death	biological_process	16	0.0741293	0.269311	1.48109	TraesCS1A01G430200;TraesCS1B01G465000;TraesCS1D01G439200;TraesCS2A01G221300;TraesCS2D01G227000;TraesCS2D01G271700;TraesCS3A01G215000;TraesCS3B01G246300;TraesCS3B01G549000;TraesCS3B01G549200;TraesCS4A01G434700;TraesCS4B01G299400;TraesCS4B01G299600;TraesCS5D01G183700;TraesCS5D01G342600;TraesCSU01G003000
GO:0008643	carbohydrate transport	biological_process	18	0.0741617	0.269311	1.44406	TraesCS1D01G125900;TraesCS1D01G265400;TraesCS2D01G198900;TraesCS3A01G102800;TraesCS3B01G120300;TraesCS3D01G105000;TraesCS4A01G058700;TraesCS4A01G384900;TraesCS4B01G246000;TraesCS4D01G245400;TraesCS6A01G148600;TraesCS6D01G138000;TraesCS7A01G085900;TraesCS7A01G109800;TraesCS7A01G309100;TraesCS7B01G007800;TraesCS7B01G045900;TraesCS7D01G080200
GO:0031225	anchored component of membrane	cellular_component	67	0.0749459	0.271724	1.19527	TraesCS1A01G048700;TraesCS1A01G176000;TraesCS1A01G290400;TraesCS1A01G422900;TraesCS1B01G299700;TraesCS1B01G454200;TraesCS1B01G454500;TraesCS1D01G050000;TraesCS1D01G289100;TraesCS1D01G430700;TraesCS1D01G431200;TraesCS2A01G330300;TraesCS2A01G541800;TraesCS2A01G542100;TraesCS2A01G542300;TraesCS2A01G542400;TraesCS2B01G201500;TraesCS2B01G203500;TraesCS2B01G572100;TraesCS2D01G172800;TraesCS2D01G396000;…
GO:0009099	valine biosynthetic process	biological_process	6	0.0780546	0.282092	1.98558	TraesCS2B01G426100;TraesCS2D01G405200;TraesCS3D01G167700;TraesCS4A01G059800;TraesCS4B01G235400;TraesCS4B01G363000
GO:0030173	integral component of Golgi membrane	cellular_component	6	0.0780546	0.282092	1.98558	TraesCS4B01G353800;TraesCS4D01G347700;TraesCS5A01G521500;TraesCS7A01G370000;TraesCS7B01G258500;TraesCS7D01G353100
GO:0000271	polysaccharide biosynthetic process	biological_process	4	0.0797642	0.284905	2.40676	TraesCS2D01G142400;TraesCS4D01G021300;TraesCS7A01G198300;TraesCS7D01G200600
GO:0004332	fructose-bisphosphate aldolase activity	molecular_function	4	0.0797642	0.284905	2.40676	TraesCS3A01G020300;TraesCS3A01G391100;TraesCS3B01G025200;TraesCS3D01G383700
GO:0008891	glycolate oxidase activity	molecular_function	4	0.0797642	0.284905	2.40676	TraesCS2A01G467700;TraesCS2B01G490700;TraesCS2D01G467700;TraesCS6D01G336600
GO:0019674	NAD metabolic process	biological_process	4	0.0797642	0.284905	2.40676	TraesCS3A01G495300;TraesCS3D01G502500;TraesCS6A01G216800;TraesCS6D01G198700
GO:0045747	positive regulation of Notch signaling pathway	biological_process	4	0.0797642	0.284905	2.40676	TraesCS6B01G266000;TraesCS7A01G328500;TraesCS7B01G229100;TraesCS7D01G325300
GO:0005544	calcium-dependent phospholipid binding	molecular_function	13	0.0801597	0.284905	1.53646	TraesCS1B01G279300;TraesCS1D01G236200;TraesCS2A01G582000;TraesCS2B01G605000;TraesCS2D01G598200;TraesCS3B01G392100;TraesCS3B01G392200;TraesCS3D01G353600;TraesCS3D01G353700;TraesCS3D01G353800;TraesCS3D01G353900;TraesCS5A01G265400;TraesCS6A01G058200
GO:0016709	oxidoreductase activity, acting on paired donors, with incorporation or reduction of molecular oxygen, NAD(P)H as one donor, and incorporation of one atom of oxygen	molecular_function	35	0.0804581	0.284905	1.27984	TraesCS1B01G202400;TraesCS1D01G176400;TraesCS1D01G359400;TraesCS2A01G027400;TraesCS2A01G027700;TraesCS2A01G490100;TraesCS2A01G490500;TraesCS2A01G546400;TraesCS2A01G546600;TraesCS2B01G357200;TraesCS2B01G445600;TraesCS2B01G519000;TraesCS2D01G029500;TraesCS2D01G029700;TraesCS2D01G029900;TraesCS2D01G030000;TraesCS2D01G491000;TraesCS2D01G547700;TraesCS3B01G098600;TraesCS3D01G226100;TraesCS4A01G034500;…
GO:0031428	box C/D snoRNP complex	cellular_component	7	0.0805894	0.284905	1.85321	TraesCS2A01G119400;TraesCS2A01G125500;TraesCS2D01G120400;TraesCS2D01G128600;TraesCS6A01G400300;TraesCS6D01G384500;TraesCS7B01G382200
GO:0050275	scopoletin glucosyltransferase activity	molecular_function	7	0.0805894	0.284905	1.85321	TraesCS2D01G464500;TraesCS5A01G433200;TraesCS5A01G433300;TraesCS5B01G436300;TraesCS5B01G436500;TraesCS5D01G440900;TraesCS5D01G441500
GO:0006694	steroid biosynthetic process	biological_process	5	0.0807188	0.284905	2.13503	TraesCS1A01G417800;TraesCS1B01G447900;TraesCS1D01G425400;TraesCS5A01G054900;TraesCS5D01G066100
GO:0009963	positive regulation of flavonoid biosynthetic process	biological_process	5	0.0807188	0.284905	2.13503	TraesCS4A01G412100;TraesCS4B01G312300;TraesCS4D01G309900;TraesCS5A01G306700;TraesCS5B01G307100
GO:0010405	arabinogalactan protein metabolic process	biological_process	5	0.0807188	0.284905	2.13503	TraesCS4D01G029800;TraesCS5A01G451400;TraesCS5B01G460200;TraesCS5B01G460900;TraesCS5D01G461600
GO:0016717	oxidoreductase activity, acting on paired donors, with oxidation of a pair of donors resulting in the reduction of molecular oxygen to two molecules of water	molecular_function	5	0.0807188	0.284905	2.13503	TraesCS4A01G109300;TraesCS4B01G194900;TraesCS4D01G195600;TraesCS6D01G260900;TraesCS6D01G261000
GO:0018258	protein O-linked glycosylation via hydroxyproline	biological_process	5	0.0807188	0.284905	2.13503	TraesCS4D01G029800;TraesCS5A01G451400;TraesCS5B01G460200;TraesCS5B01G460900;TraesCS5D01G461600
GO:1990714	hydroxyproline O-galactosyltransferase activity	molecular_function	5	0.0807188	0.284905	2.13503	TraesCS4D01G029800;TraesCS5A01G451400;TraesCS5B01G460200;TraesCS5B01G460900;TraesCS5D01G461600
GO:0048046	apoplast	cellular_component	126	0.0810465	0.285617	1.13154	TraesCS1A01G164900;TraesCS1A01G176000;TraesCS1B01G182000;TraesCS1B01G371600;TraesCS1D01G162000;TraesCS1D01G360000;TraesCS2A01G509800;TraesCS2B01G454500;TraesCS2B01G481600;TraesCS2D01G396000;TraesCS2D01G431500;TraesCS2D01G431600;TraesCS2D01G460100;TraesCS2D01G460200;TraesCS2D01G566700;TraesCS2D01G598500;TraesCS3A01G129000;TraesCS3A01G452400;TraesCS3A01G452600;TraesCS3B01G148100;TraesCS3B01G282300;…
GO:0004345	glucose-6-phosphate dehydrogenase activity	molecular_function	3	0.0837386	0.29014	2.83654	TraesCS2A01G320400;TraesCS2B01G362700;TraesCS4D01G180300
GO:0004823	leucine-tRNA ligase activity	molecular_function	3	0.0837386	0.29014	2.83654	TraesCS1A01G219900;TraesCS1B01G233200;TraesCS1D01G221400
GO:0006090	pyruvate metabolic process	biological_process	3	0.0837386	0.29014	2.83654	TraesCS1A01G122500;TraesCS1B01G141700;TraesCS1D01G123400
GO:0006429	leucyl-tRNA aminoacylation	biological_process	3	0.0837386	0.29014	2.83654	TraesCS1A01G219900;TraesCS1B01G233200;TraesCS1D01G221400
GO:0008792	arginine decarboxylase activity	molecular_function	3	0.0837386	0.29014	2.83654	TraesCS4A01G419400;TraesCS7A01G069300;TraesCS7D01G063900
GO:0016616	oxidoreductase activity, acting on the CH-OH group of donors, NAD or NADP as acceptor	molecular_function	3	0.0837386	0.29014	2.83654	TraesCS6A01G274900;TraesCS6B01G302400;TraesCS6D01G255200
GO:0042972	licheninase activity	molecular_function	3	0.0837386	0.29014	2.83654	TraesCS1A01G234600;TraesCS1B01G249000;TraesCS1D01G237500
GO:0046677	response to antibiotic	biological_process	3	0.0837386	0.29014	2.83654	TraesCS2A01G387700;TraesCS3A01G129100;TraesCS3D01G130000
GO:0072660	maintenance of protein location in plasma membrane	biological_process	3	0.0837386	0.29014	2.83654	TraesCS5A01G425600;TraesCS5B01G427600;TraesCSU01G076400
GO:1901352	negative regulation of phosphatidylglycerol biosynthetic process	biological_process	3	0.0837386	0.29014	2.83654	TraesCS4A01G259600;TraesCS4B01G055100;TraesCS4D01G055300
GO:2001247	positive regulation of phosphatidylcholine biosynthetic process	biological_process	3	0.0837386	0.29014	2.83654	TraesCS4A01G259600;TraesCS4B01G055100;TraesCS4D01G055300
GO:0016866	intramolecular transferase activity	molecular_function	6	0.0858766	0.296641	1.93715	TraesCS3A01G303200;TraesCS3B01G333100;TraesCS3D01G298600;TraesCS4A01G166900;TraesCS4B01G144900;TraesCS4D01G151900
GO:0071446	cellular response to salicylic acid stimulus	biological_process	6	0.0858766	0.296641	1.93715	TraesCS3B01G549000;TraesCS3B01G549200;TraesCS4A01G434700;TraesCS5D01G183700;TraesCS5D01G342600;TraesCSU01G003000
GO:0071949	FAD binding	molecular_function	11	0.0865367	0.298466	1.58271	TraesCS1A01G209100;TraesCS1B01G223300;TraesCS3A01G338700;TraesCS4A01G034500;TraesCS4B01G270300;TraesCS4B01G270800;TraesCS4D01G269500;TraesCS4D01G269700;TraesCS4D01G269900;TraesCS4D01G270000;TraesCS6D01G348500
GO:0006486	protein glycosylation	biological_process	25	0.0896375	0.308691	1.32904	TraesCS1A01G304900;TraesCS1A01G377900;TraesCS1B01G315700;TraesCS1B01G398700;TraesCS1D01G304700;TraesCS1D01G384900;TraesCS2A01G410000;TraesCS2B01G428300;TraesCS2B01G428700;TraesCS2B01G428800;TraesCS2B01G498300;TraesCS2D01G407200;TraesCS2D01G407500;TraesCS3A01G044800;TraesCS3D01G036100;TraesCS5A01G235300;TraesCS5B01G233700;TraesCS5D01G242400;TraesCS7A01G159300;TraesCS7A01G330300;TraesCS7B01G063900;…
GO:0016149	translation release factor activity, codon specific	molecular_function	5	0.0900012	0.309473	2.06831	TraesCS1A01G080300;TraesCS3A01G477400;TraesCS3D01G472100;TraesCS3D01G472200;TraesCSU01G150500
GO:0006809	nitric oxide biosynthetic process	biological_process	4	0.0910386	0.312566	2.30212	TraesCS4B01G235000;TraesCS6A01G326200;TraesCS6B01G356800;TraesCS6D01G306000
GO:0015079	potassium ion transmembrane transporter activity	molecular_function	11	0.0917918	0.314675	1.56569	TraesCS2A01G289300;TraesCS2B01G305900;TraesCS2D01G287300;TraesCS3A01G446600;TraesCS3B01G481800;TraesCS3D01G439200;TraesCS5A01G233200;TraesCS5D01G240100;TraesCS6A01G294200;TraesCS6B01G084000;TraesCS6D01G062200
GO:0003849	3-deoxy-7-phosphoheptulonate synthase activity	molecular_function	2	0.0928783	0.317439	3.78206	TraesCS2A01G163600;TraesCS2B01G189300
GO:0010188	response to microbial phytotoxin	biological_process	2	0.0928783	0.317439	3.78206	TraesCS2A01G515700;TraesCS2D01G517200
GO:0004622	lysophospholipase activity	molecular_function	6	0.0941123	0.321172	1.89103	TraesCS1A01G230500;TraesCS1B01G243700;TraesCS1D01G231500;TraesCS3A01G355100;TraesCS3B01G388000;TraesCS3D01G349100
GO:0009931	calcium-dependent protein serine/threonine kinase activity	molecular_function	12	0.098408	0.333411	1.51282	TraesCS1A01G424200;TraesCS2B01G478100;TraesCS4A01G206200;TraesCS5B01G428400;TraesCS5D01G434500;TraesCS6A01G089400;TraesCS6A01G261200;TraesCS6A01G375800;TraesCS6B01G413600;TraesCS6D01G242000;TraesCS6D01G360800;TraesCS6D01G360900
GO:0001047	core promoter binding	molecular_function	3	0.0990228	0.333411	2.64744	TraesCS2A01G090200;TraesCS2B01G105900;TraesCS2D01G088100
GO:0004061	arylformamidase activity	molecular_function	3	0.0990228	0.333411	2.64744	TraesCS5A01G160800;TraesCS6A01G174500;TraesCS6D01G163500
GO:0006065	UDP-glucuronate biosynthetic process	biological_process	3	0.0990228	0.333411	2.64744	TraesCS5A01G394900;TraesCS5B01G399800;TraesCS5D01G404300
GO:0008252	nucleotidase activity	molecular_function	3	0.0990228	0.333411	2.64744	TraesCS2A01G153300;TraesCS3A01G528700;TraesCS4A01G275300
GO:0019441	tryptophan catabolic process to kynurenine	biological_process	3	0.0990228	0.333411	2.64744	TraesCS5A01G160800;TraesCS6A01G174500;TraesCS6D01G163500
GO:0033383	geranyl diphosphate metabolic process	biological_process	3	0.0990228	0.333411	2.64744	TraesCS2B01G031600;TraesCS2B01G032300;TraesCS2D01G023600
GO:0043420	anthranilate metabolic process	biological_process	3	0.0990228	0.333411	2.64744	TraesCS5A01G160800;TraesCS6A01G174500;TraesCS6D01G163500
GO:0090610	bundle sheath cell fate specification	biological_process	3	0.0990228	0.333411	2.64744	TraesCS1A01G304000;TraesCS2A01G304000;TraesCS2D01G302600
GO:0006415	translational termination	biological_process	5	0.0998087	0.335061	2.00564	TraesCS1A01G218400;TraesCS3A01G477400;TraesCS3D01G472100;TraesCS3D01G472200;TraesCSU01G150500
GO:1900994	(-)-secologanin biosynthetic process	biological_process	5	0.0998087	0.335061	2.00564	TraesCS7A01G390600;TraesCS7B01G312100;TraesCS7B01G312200;TraesCS7D01G405800;TraesCS7D01G405900
GO:0009630	gravitropism	biological_process	10	0.101172	0.339135	1.57586	TraesCS1A01G304000;TraesCS3A01G258000;TraesCS3B01G290700;TraesCS3D01G257500;TraesCS3D01G257900;TraesCS4A01G012100;TraesCS4A01G187600;TraesCS4B01G131500;TraesCS4D01G125800;TraesCS5A01G440700
GO:0007623	circadian rhythm	biological_process	22	0.101601	0.340072	1.33586	TraesCS5A01G061600;TraesCS5A01G163400;TraesCS5A01G268300;TraesCS5B01G069500;TraesCS5B01G160700;TraesCS5B01G268100;TraesCS5D01G168400;TraesCS5D01G276300;TraesCS5D01G540800;TraesCS6A01G261100;TraesCS6A01G374600;TraesCS6B01G288500;TraesCS6B01G411300;TraesCS6D01G314300;TraesCS7A01G149000;TraesCS7B01G052600;TraesCS7B01G052700;TraesCS7B01G297700;TraesCS7B01G298100;TraesCS7D01G150500;TraesCS7D01G150600;…
GO:0016762	xyloglucan:xyloglucosyl transferase activity	molecular_function	16	0.102483	0.342518	1.41197	TraesCS2B01G454500;TraesCS2D01G431500;TraesCS2D01G431600;TraesCS5D01G038400;TraesCS6A01G408300;TraesCS6B01G293500;TraesCS7A01G063300;TraesCS7A01G426900;TraesCS7A01G427600;TraesCS7B01G327000;TraesCS7B01G327400;TraesCS7B01G327700;TraesCS7D01G097400;TraesCS7D01G418600;TraesCS7D01G419400;TraesCS7D01G419900
GO:0005457	GDP-fucose transmembrane transporter activity	molecular_function	4	0.103025	0.343316	2.2062	TraesCS2A01G559300;TraesCS2B01G219200;TraesCS2D01G199600;TraesCS2D01G571200
GO:0010328	auxin influx transmembrane transporter activity	molecular_function	4	0.103025	0.343316	2.2062	TraesCS3A01G258000;TraesCS3B01G290700;TraesCS3D01G257500;TraesCS3D01G257900
GO:0042631	cellular response to water deprivation	biological_process	8	0.10822	0.360096	1.65465	TraesCS2A01G483400;TraesCS2B01G088900;TraesCS2B01G509700;TraesCS2D01G483300;TraesCS3A01G396100;TraesCS3B01G428100;TraesCS5D01G143300;TraesCSU01G029700
GO:0000077	DNA damage checkpoint	biological_process	5	0.110126	0.364833	1.94665	TraesCS2A01G326500;TraesCS6A01G208900;TraesCS6B01G237900;TraesCS6D01G192400;TraesCS7D01G210600
GO:0009685	gibberellin metabolic process	biological_process	5	0.110126	0.364833	1.94665	TraesCS2D01G375300;TraesCS6A01G146900;TraesCS6B01G175100;TraesCS6B01G259200;TraesCS6D01G136200
GO:1990446	U1 snRNP binding	molecular_function	5	0.110126	0.364833	1.94665	TraesCS1A01G089700;TraesCS1B01G117300;TraesCS1D01G097900;TraesCS1D01G098200;TraesCS4B01G134500
GO:0010091	trichome branching	biological_process	7	0.110738	0.366324	1.71593	TraesCS2B01G106000;TraesCS6A01G065900;TraesCS6B01G088900;TraesCS7A01G450400;TraesCS7B01G350200;TraesCS7D01G439800;TraesCSU01G118100
GO:0047254	2,4-dihydroxy-7-methoxy-2H-1,4-benzoxazin-3(4H)-one 2-D-glucosyltransferase activity	molecular_function	6	0.111797	0.369288	1.80507	TraesCS2D01G156200;TraesCS3B01G510100;TraesCS3D01G461200;TraesCS5A01G486800;TraesCS5B01G500700;TraesCS6B01G080100
GO:0004806	triglyceride lipase activity	molecular_function	10	0.113693	0.371736	1.53921	TraesCS1A01G218600;TraesCS1B01G232100;TraesCS1D01G220300;TraesCS3D01G089100;TraesCS6B01G281800;TraesCS7A01G259100;TraesCS7A01G306300;TraesCS7B01G075000;TraesCS7B01G206500;TraesCS7D01G303000
GO:0005840	ribosome	cellular_component	61	0.114176	0.371736	1.17025	TraesCS1A01G105400;TraesCS1A01G129100;TraesCS1A01G397400;TraesCS1A01G397500;TraesCS1A01G403400;TraesCS1A01G443600;TraesCS1B01G478100;TraesCS1D01G174700;TraesCS1D01G336000;TraesCS2A01G228800;TraesCS2A01G302600;TraesCS2A01G339200;TraesCS2A01G458800;TraesCS2B01G134300;TraesCS2B01G291600;TraesCS2B01G342800;TraesCS2B01G480300;TraesCS2D01G237800;TraesCS2D01G301300;TraesCS2D01G323900;TraesCS2D01G421300;…
GO:0004824	lysine-tRNA ligase activity	molecular_function	3	0.115327	0.371736	2.48197	TraesCS4A01G278500;TraesCS4B01G034500;TraesCS4D01G032900
GO:0005782	peroxisomal matrix	cellular_component	3	0.115327	0.371736	2.48197	TraesCS2A01G374700;TraesCS2B01G391700;TraesCS2D01G371100
GO:0006163	purine nucleotide metabolic process	biological_process	3	0.115327	0.371736	2.48197	TraesCS7A01G382500;TraesCS7B01G285200;TraesCS7D01G378900
GO:0006430	lysyl-tRNA aminoacylation	biological_process	3	0.115327	0.371736	2.48197	TraesCS4A01G278500;TraesCS4B01G034500;TraesCS4D01G032900
GO:0008526	phosphatidylinositol transporter activity	molecular_function	3	0.115327	0.371736	2.48197	TraesCS4A01G259600;TraesCS4B01G055100;TraesCS4D01G055300
GO:0010117	photoprotection	biological_process	3	0.115327	0.371736	2.48197	TraesCS5A01G070600;TraesCS5B01G076400;TraesCS5D01G082700
GO:0010227	floral organ abscission	biological_process	3	0.115327	0.371736	2.48197	TraesCS6B01G379500;TraesCS7B01G059000;TraesCS7D01G155100
GO:0015780	nucleotide-sugar transport	biological_process	3	0.115327	0.371736	2.48197	TraesCS4A01G058700;TraesCS4B01G246000;TraesCS4D01G245400
GO:0016656	monodehydroascorbate reductase (NADH) activity	molecular_function	3	0.115327	0.371736	2.48197	TraesCS7A01G277600;TraesCS7B01G175300;TraesCS7D01G277500
GO:0051233	spindle midzone	cellular_component	3	0.115327	0.371736	2.48197	TraesCS5B01G202400;TraesCS7A01G134200;TraesCS7D01G133600
GO:0090416	nicotinate transporter activity	molecular_function	3	0.115327	0.371736	2.48197	TraesCS2A01G428400;TraesCS2B01G449100;TraesCS2D01G426500
GO:0090417	N-methylnicotinate transporter activity	molecular_function	3	0.115327	0.371736	2.48197	TraesCS2A01G428400;TraesCS2B01G449100;TraesCS2D01G426500
GO:1901698	response to nitrogen compound	biological_process	3	0.115327	0.371736	2.48197	TraesCS2A01G389900;TraesCS2B01G409300;TraesCS5D01G442000
GO:2001142	nicotinate transport	biological_process	3	0.115327	0.371736	2.48197	TraesCS2A01G428400;TraesCS2B01G449100;TraesCS2D01G426500
GO:2001143	N-methylnicotinate transport	biological_process	3	0.115327	0.371736	2.48197	TraesCS2A01G428400;TraesCS2B01G449100;TraesCS2D01G426500
GO:0080130	L-phenylalanine:2-oxoglutarate aminotransferase activity	molecular_function	4	0.11569	0.372376	2.11795	TraesCS1A01G270300;TraesCS1B01G280600;TraesCS1D01G270500;TraesCS3B01G141600
GO:0005622	intracellular	cellular_component	64	0.116651	0.373901	1.16371	TraesCS1A01G015800;TraesCS1A01G203600;TraesCS1A01G203700;TraesCS1A01G250000;TraesCS1A01G398400;TraesCS1B01G100000;TraesCS1B01G260600;TraesCS1B01G260700;TraesCS1B01G371600;TraesCS1B01G426300;TraesCS1D01G013700;TraesCS1D01G207000;TraesCS1D01G207100;TraesCS1D01G219500;TraesCS1D01G249600;TraesCS1D01G360000;TraesCS2A01G026600;TraesCS2A01G311200;TraesCS2A01G350700;TraesCS2A01G350800;TraesCS2A01G350900;…
GO:0000032	cell wall mannoprotein biosynthetic process	biological_process	2	0.117813	0.373901	3.3093	TraesCS3A01G044800;TraesCS3D01G036100
GO:0010322	regulation of isopentenyl diphosphate biosynthetic process, methylerythritol 4-phosphate pathway	biological_process	2	0.117813	0.373901	3.3093	TraesCS4B01G175400;TraesCS4D01G177300
GO:0015827	tryptophan transport	biological_process	2	0.117813	0.373901	3.3093	TraesCS2B01G266600;TraesCS2D01G256000
GO:0018991	oviposition	biological_process	2	0.117813	0.373901	3.3093	TraesCS4B01G358000;TraesCS4D01G351500
GO:0033743	peptide-methionine (R)-S-oxide reductase activity	molecular_function	2	0.117813	0.373901	3.3093	TraesCS6A01G332000;TraesCS6D01G311300
GO:0044257	cellular protein catabolic process	biological_process	2	0.117813	0.373901	3.3093	TraesCS4B01G358000;TraesCS4D01G351500
GO:0047672	anthranilate N-benzoyltransferase activity	molecular_function	2	0.117813	0.373901	3.3093	TraesCS7A01G106100;TraesCS7B01G004800
GO:0071475	cellular hyperosmotic salinity response	biological_process	2	0.117813	0.373901	3.3093	TraesCS2B01G088900;TraesCS5D01G143300
GO:1902395	regulation of 1-deoxy-D-xylulose-5-phosphate synthase activity	biological_process	2	0.117813	0.373901	3.3093	TraesCS4B01G175400;TraesCS4D01G177300
GO:0009695	jasmonic acid biosynthetic process	biological_process	7	0.119093	0.377432	1.68473	TraesCS1D01G013700;TraesCS1D01G219500;TraesCS5A01G403200;TraesCS5B01G408000;TraesCS5D01G413200;TraesCS6D01G314300;TraesCS7D01G175900
GO:0004683	calmodulin-dependent protein kinase activity	molecular_function	12	0.120796	0.381674	1.45731	TraesCS1A01G424200;TraesCS2B01G478100;TraesCS4A01G206200;TraesCS5B01G428400;TraesCS5D01G434500;TraesCS6A01G089400;TraesCS6A01G261200;TraesCS6A01G375800;TraesCS6B01G413600;TraesCS6D01G242000;TraesCS6D01G360800;TraesCS6D01G360900
GO:0005536	glucose binding	molecular_function	5	0.120937	0.381674	1.89103	TraesCS1A01G122800;TraesCS1B01G142000;TraesCS1D01G123700;TraesCS3D01G286000;TraesCS5A01G506900
GO:0007338	single fertilization	biological_process	5	0.120937	0.381674	1.89103	TraesCS5A01G276700;TraesCS5B01G276500;TraesCS5D01G284100;TraesCS7A01G254400;TraesCS7B01G150600
GO:0009723	response to ethylene	biological_process	38	0.127268	0.401098	1.21208	TraesCS1A01G076200;TraesCS1A01G107700;TraesCS1B01G094500;TraesCS1B01G129800;TraesCS1B01G217600;TraesCS1D01G078600;TraesCS1D01G111400;TraesCS1D01G207200;TraesCS2A01G288000;TraesCS2A01G337100;TraesCS2B01G304800;TraesCS2B01G344800;TraesCS2D01G068500;TraesCS2D01G286300;TraesCS2D01G325800;TraesCS2D01G539200;TraesCS3A01G396100;TraesCS3A01G400600;TraesCS3B01G151500;TraesCS3B01G428100;TraesCS3D01G395000;…
GO:0070413	trehalose metabolism in response to stress	biological_process	7	0.127762	0.402097	1.65465	TraesCS1A01G338200;TraesCS1D01G340400;TraesCS5A01G203500;TraesCS5B01G202200;TraesCS5D01G210000;TraesCS6A01G351300;TraesCS6B01G384500
GO:0031167	rRNA methylation	biological_process	4	0.128994	0.404289	2.03649	TraesCS1B01G352300;TraesCS6A01G400300;TraesCS6D01G384500;TraesCS7B01G382200
GO:0031981	nuclear lumen	cellular_component	4	0.128994	0.404289	2.03649	TraesCS1A01G089700;TraesCS1B01G117300;TraesCS1D01G097900;TraesCS1D01G098200
GO:0035252	UDP-xylosyltransferase activity	molecular_function	4	0.128994	0.404289	2.03649	TraesCS6B01G266000;TraesCS7A01G328500;TraesCS7B01G229100;TraesCS7D01G325300
GO:0047085	hydroxyphenylacetonitrile 2-monooxygenase activity	molecular_function	8	0.131483	0.406447	1.58056	TraesCS2A01G019400;TraesCS3B01G597000;TraesCS4A01G384700;TraesCS7A01G085700;TraesCS7A01G086000;TraesCS7D01G080400;TraesCS7D01G204900;TraesCSU01G206500
GO:0050592	4-hydroxyphenylacetaldehyde oxime monooxygenase activity	molecular_function	8	0.131483	0.406447	1.58056	TraesCS2A01G019400;TraesCS3B01G597000;TraesCS4A01G384700;TraesCS7A01G085700;TraesCS7A01G086000;TraesCS7D01G080400;TraesCS7D01G204900;TraesCSU01G206500
GO:0050826	response to freezing	biological_process	8	0.131483	0.406447	1.58056	TraesCS2A01G269600;TraesCS3A01G350400;TraesCS3B01G382900;TraesCS3D01G344400;TraesCS4A01G434700;TraesCS4B01G175600;TraesCS5D01G342600;TraesCSU01G003000
GO:0016298	lipase activity	molecular_function	13	0.131721	0.406447	1.41052	TraesCS1D01G368900;TraesCS2B01G471800;TraesCS2D01G449400;TraesCS3A01G025400;TraesCS3A01G325300;TraesCS4A01G008500;TraesCS4B01G339300;TraesCS4D01G335600;TraesCS5A01G509100;TraesCS6A01G311000;TraesCS6B01G341100;TraesCS7A01G259100;TraesCS7A01G504700
GO:0009717	isoflavonoid biosynthetic process	biological_process	5	0.13222	0.406447	1.8385	TraesCS5B01G439900;TraesCS5D01G444200;TraesCS6B01G046900;TraesCS6B01G047900;TraesCS6D01G038600
GO:0010041	response to iron(III) ion	biological_process	5	0.13222	0.406447	1.8385	TraesCS1B01G052600;TraesCS3B01G444500;TraesCS3D01G405500;TraesCS6A01G033300;TraesCS6D01G270700
GO:0033760	2'-deoxymugineic-acid 2'-dioxygenase activity	molecular_function	5	0.13222	0.406447	1.8385	TraesCS1B01G052600;TraesCS3B01G444500;TraesCS3D01G405500;TraesCS6A01G033300;TraesCS6D01G270700
GO:0033987	2-hydroxyisoflavanone dehydratase activity	molecular_function	5	0.13222	0.406447	1.8385	TraesCS5B01G439900;TraesCS5D01G444200;TraesCS6B01G046900;TraesCS6B01G047900;TraesCS6D01G038600
GO:0046287	isoflavonoid metabolic process	biological_process	5	0.13222	0.406447	1.8385	TraesCS5B01G439900;TraesCS5D01G444200;TraesCS6B01G046900;TraesCS6B01G047900;TraesCS6D01G038600
GO:0004353	glutamate dehydrogenase [NAD(P)+] activity	molecular_function	3	0.132553	0.406447	2.33598	TraesCS2A01G389900;TraesCS2B01G409300;TraesCS5D01G442000
GO:0006658	phosphatidylserine metabolic process	biological_process	3	0.132553	0.406447	2.33598	TraesCS4A01G259600;TraesCS4B01G055100;TraesCS4D01G055300
GO:0030100	regulation of endocytosis	biological_process	3	0.132553	0.406447	2.33598	TraesCS2A01G104600;TraesCS2B01G121600;TraesCS2D01G104300
GO:0042732	D-xylose metabolic process	biological_process	3	0.132553	0.406447	2.33598	TraesCS1A01G230400;TraesCS1B01G243800;TraesCS1D01G231600
GO:0052852	very-long-chain-(S)-2-hydroxy-acid oxidase activity	molecular_function	3	0.132553	0.406447	2.33598	TraesCS2A01G467700;TraesCS2B01G490700;TraesCS2D01G467700
GO:0052853	long-chain-(S)-2-hydroxy-long-chain-acid oxidase activity	molecular_function	3	0.132553	0.406447	2.33598	TraesCS2A01G467700;TraesCS2B01G490700;TraesCS2D01G467700
GO:0052854	medium-chain-(S)-2-hydroxy-acid oxidase activity	molecular_function	3	0.132553	0.406447	2.33598	TraesCS2A01G467700;TraesCS2B01G490700;TraesCS2D01G467700
GO:0002229	defense response to oomycetes	biological_process	11	0.133812	0.409753	1.45609	TraesCS2A01G394900;TraesCS2A01G395000;TraesCS2B01G413000;TraesCS2D01G392800;TraesCS2D01G392900;TraesCS3D01G500600;TraesCS4A01G311000;TraesCS4B01G346900;TraesCS4D01G002800;TraesCS4D01G341800;TraesCS5A01G515600
GO:0000027	ribosomal large subunit assembly	biological_process	9	0.141062	0.423139	1.50804	TraesCS1A01G125100;TraesCS1A01G443600;TraesCS1B01G144300;TraesCS1B01G478100;TraesCS1D01G128800;TraesCS2B01G312400;TraesCS3A01G136800;TraesCS3B01G154600;TraesCS3D01G137600
GO:0010311	lateral root formation	biological_process	10	0.141202	0.423139	1.4708	TraesCS2A01G188600;TraesCS2B01G218700;TraesCS2D01G198800;TraesCS2D01G199100;TraesCS4A01G042000;TraesCS4B01G093500;TraesCS4B01G262800;TraesCS4D01G090300;TraesCS4D01G262900;TraesCS6D01G348500
GO:0003950	NAD+ ADP-ribosyltransferase activity	molecular_function	4	0.142899	0.423139	1.96107	TraesCS4A01G059400;TraesCS4B01G235000;TraesCS4D01G236400;TraesCS7A01G414700
GO:0015203	polyamine transmembrane transporter activity	molecular_function	4	0.142899	0.423139	1.96107	TraesCS5B01G533500;TraesCS7A01G464900;TraesCS7B01G365600;TraesCS7D01G452600
GO:0046872	metal ion binding	molecular_function	539	0.142981	0.423139	1.04372	TraesCS1A01G010200;TraesCS1A01G070200;TraesCS1A01G078200;TraesCS1A01G078400;TraesCS1A01G089500;TraesCS1A01G089600;TraesCS1A01G093300;TraesCS1A01G104200;TraesCS1A01G104300;TraesCS1A01G105400;TraesCS1A01G122500;TraesCS1A01G145100;TraesCS1A01G166100;TraesCS1A01G166200;TraesCS1A01G166600;TraesCS1A01G202300;TraesCS1A01G206200;TraesCS1A01G228000;TraesCS1A01G228100;TraesCS1A01G235200;TraesCS1A01G253600;…
GO:0051287	NAD binding	molecular_function	24	0.143798	0.423139	1.26069	TraesCS1A01G122500;TraesCS1A01G402500;TraesCS1B01G141700;TraesCS1D01G123400;TraesCS2A01G028600;TraesCS2A01G489600;TraesCS2A01G508900;TraesCS2B01G517500;TraesCS2D01G030900;TraesCS2D01G489900;TraesCS2D01G531000;TraesCS4A01G234400;TraesCS4B01G080800;TraesCS4D01G079600;TraesCS5A01G330700;TraesCS5A01G394900;TraesCS5B01G399800;TraesCS5D01G336400;TraesCS5D01G404300;TraesCS6A01G213700;TraesCS6A01G274900;…
GO:0004142	diacylglycerol cholinephosphotransferase activity	molecular_function	2	0.144158	0.423139	2.9416	TraesCS7B01G280100;TraesCS7D01G375100
GO:0004322	ferroxidase activity	molecular_function	2	0.144158	0.423139	2.9416	TraesCS5B01G151000;TraesCS5D01G157600
GO:0004788	thiamine diphosphokinase activity	molecular_function	2	0.144158	0.423139	2.9416	TraesCS3B01G485900;TraesCS3D01G441900
GO:0004816	asparagine-tRNA ligase activity	molecular_function	2	0.144158	0.423139	2.9416	TraesCS7A01G031700;TraesCS7D01G028100
GO:0004930	G-protein coupled receptor activity	molecular_function	2	0.144158	0.423139	2.9416	TraesCS5D01G225900;TraesCS7A01G153800
GO:0005366	myo-inositol:proton symporter activity	molecular_function	2	0.144158	0.423139	2.9416	TraesCS2B01G266000;TraesCS2D01G252400
GO:0006014	D-ribose metabolic process	biological_process	2	0.144158	0.423139	2.9416	TraesCS3A01G400000;TraesCS3B01G433000
GO:0006421	asparaginyl-tRNA aminoacylation	biological_process	2	0.144158	0.423139	2.9416	TraesCS7A01G031700;TraesCS7D01G028100
GO:0006422	aspartyl-tRNA aminoacylation	biological_process	2	0.144158	0.423139	2.9416	TraesCS5B01G327800;TraesCS5D01G333800
GO:0006772	thiamine metabolic process	biological_process	2	0.144158	0.423139	2.9416	TraesCS3B01G485900;TraesCS3D01G441900
GO:0010450	inflorescence meristem growth	biological_process	2	0.144158	0.423139	2.9416	TraesCS7A01G189600;TraesCS7B01G094500
GO:0015172	acidic amino acid transmembrane transporter activity	molecular_function	2	0.144158	0.423139	2.9416	TraesCS2B01G266600;TraesCS2D01G256000
GO:0015798	myo-inositol transport	biological_process	2	0.144158	0.423139	2.9416	TraesCS2B01G266000;TraesCS2D01G252400
GO:0015866	ADP transport	biological_process	2	0.144158	0.423139	2.9416	TraesCS1A01G246400;TraesCS1D01G245700
GO:0016784	3-mercaptopyruvate sulfurtransferase activity	molecular_function	2	0.144158	0.423139	2.9416	TraesCS6A01G140100;TraesCS6B01G168600
GO:0019856	pyrimidine nucleobase biosynthetic process	biological_process	2	0.144158	0.423139	2.9416	TraesCS1A01G411600;TraesCS1D01G419400
GO:0030975	thiamine binding	molecular_function	2	0.144158	0.423139	2.9416	TraesCS3B01G485900;TraesCS3D01G441900
GO:0033729	anthocyanidin reductase activity	molecular_function	2	0.144158	0.423139	2.9416	TraesCS2A01G482200;TraesCS7A01G505300
GO:0042719	mitochondrial intermembrane space protein transporter complex	cellular_component	2	0.144158	0.423139	2.9416	TraesCS6A01G259500;TraesCS6B01G286800
GO:0047427	cyanoalanine nitrilase activity	molecular_function	2	0.144158	0.423139	2.9416	TraesCS6A01G232500;TraesCS6B01G260700
GO:0048448	stamen morphogenesis	biological_process	2	0.144158	0.423139	2.9416	TraesCS7A01G189600;TraesCS7B01G094500
GO:0050347	trans-octaprenyltranstransferase activity	molecular_function	2	0.144158	0.423139	2.9416	TraesCS7A01G461500;TraesCS7D01G449700
GO:0052923	all-trans-nonaprenyl-diphosphate synthase (geranyl-diphosphate specific) activity	molecular_function	2	0.144158	0.423139	2.9416	TraesCS7A01G461500;TraesCS7D01G449700
GO:0072321	chaperone-mediated protein transport	biological_process	2	0.144158	0.423139	2.9416	TraesCS6A01G259500;TraesCS6B01G286800
GO:1990226	histone methyltransferase binding	molecular_function	2	0.144158	0.423139	2.9416	TraesCS2A01G125500;TraesCS2D01G128600
GO:1990585	hydroxyproline O-arabinosyltransferase activity	molecular_function	2	0.144158	0.423139	2.9416	TraesCS3A01G187000;TraesCS3B01G216400
GO:0010229	inflorescence development	biological_process	9	0.148972	0.436702	1.48918	TraesCS1A01G367100;TraesCS1D01G372600;TraesCS2D01G160000;TraesCS4A01G106400;TraesCS4B01G197800;TraesCS4D01G198600;TraesCS6B01G379500;TraesCS7B01G059000;TraesCS7D01G155100
GO:0006616	SRP-dependent cotranslational protein targeting to membrane, translocation	biological_process	3	0.150601	0.436955	2.2062	TraesCS3B01G234900;TraesCS3D01G208200;TraesCS5D01G021100
GO:0008964	phosphoenolpyruvate carboxylase activity	molecular_function	3	0.150601	0.436955	2.2062	TraesCS5A01G181800;TraesCS5B01G179800;TraesCS5D01G186200
GO:0015977	carbon fixation	biological_process	3	0.150601	0.436955	2.2062	TraesCS5A01G181800;TraesCS5B01G179800;TraesCS5D01G186200
GO:0031071	cysteine desulfurase activity	molecular_function	3	0.150601	0.436955	2.2062	TraesCS2A01G355700;TraesCS2B01G372600;TraesCS2D01G352600
GO:0043495	protein anchor	molecular_function	3	0.150601	0.436955	2.2062	TraesCS5A01G425600;TraesCS5B01G427600;TraesCSU01G076400
GO:0089711	L-glutamate transmembrane transport	biological_process	3	0.150601	0.436955	2.2062	TraesCS3A01G096000;TraesCS3B01G532100;TraesCS3B01G532300
GO:0090440	abscisic acid transporter activity	molecular_function	3	0.150601	0.436955	2.2062	TraesCS2B01G368600;TraesCS7A01G365100;TraesCS7D01G357300
GO:1903401	L-lysine transmembrane transport	biological_process	3	0.150601	0.436955	2.2062	TraesCS3A01G096000;TraesCS3B01G532100;TraesCS3B01G532300
GO:0006644	phospholipid metabolic process	biological_process	6	0.151735	0.439681	1.65465	TraesCS3A01G052100;TraesCS3B01G270800;TraesCS7A01G330800;TraesCS7B01G241600;TraesCS7B01G364900;TraesCS7D01G339000
GO:0006813	potassium ion transport	biological_process	10	0.156143	0.450224	1.43883	TraesCS2A01G289300;TraesCS2B01G305900;TraesCS2D01G287300;TraesCS3A01G340500;TraesCS4B01G290900;TraesCS5A01G024300;TraesCS5A01G031700;TraesCS5B01G031800;TraesCS5D01G030700;TraesCS5D01G039900
GO:0009897	external side of plasma membrane	cellular_component	8	0.157079	0.450224	1.51282	TraesCS5A01G249900;TraesCS5B01G247700;TraesCS5D01G257000;TraesCS5D01G257100;TraesCS5D01G257400;TraesCS7B01G490700;TraesCS7B01G490800;TraesCSU01G100800
GO:0000919	cell plate assembly	biological_process	4	0.15736	0.450224	1.89103	TraesCS1B01G384900;TraesCS1B01G385200;TraesCS1D01G372700;TraesCS1D01G372800
GO:0001678	cellular glucose homeostasis	biological_process	4	0.15736	0.450224	1.89103	TraesCS1A01G122800;TraesCS1B01G142000;TraesCS1D01G123700;TraesCS3D01G286000
GO:0004340	glucokinase activity	molecular_function	4	0.15736	0.450224	1.89103	TraesCS1A01G122800;TraesCS1B01G142000;TraesCS1D01G123700;TraesCS3D01G286000
GO:0006464	cellular protein modification process	biological_process	4	0.15736	0.450224	1.89103	TraesCS4A01G250800;TraesCS4B01G064100;TraesCS4D01G063000;TraesCS5D01G475800
GO:0006839	mitochondrial transport	biological_process	4	0.15736	0.450224	1.89103	TraesCS1B01G206900;TraesCS1D01G195500;TraesCS2A01G317100;TraesCS5A01G246300
GO:0015018	galactosylgalactosylxylosylprotein 3-beta-glucuronosyltransferase activity	molecular_function	4	0.15736	0.450224	1.89103	TraesCS1B01G081900;TraesCS1D01G064500;TraesCS4A01G107400;TraesCS4B01G197000
GO:0019158	mannokinase activity	molecular_function	4	0.15736	0.450224	1.89103	TraesCS1A01G122800;TraesCS1B01G142000;TraesCS1D01G123700;TraesCS3D01G286000
GO:0080031	methyl salicylate esterase activity	molecular_function	4	0.15736	0.450224	1.89103	TraesCS2B01G471800;TraesCS2D01G449400;TraesCS3A01G325300;TraesCS4A01G008500
GO:0046777	protein autophosphorylation	biological_process	31	0.160509	0.458654	1.20692	TraesCS1A01G391100;TraesCS1A01G424200;TraesCS1D01G399400;TraesCS2A01G543200;TraesCS2B01G080300;TraesCS2B01G465200;TraesCS2B01G478100;TraesCS3A01G259600;TraesCS3A01G307600;TraesCS3A01G400600;TraesCS3B01G292700;TraesCS3D01G132500;TraesCS3D01G395000;TraesCS4A01G062600;TraesCS4A01G206200;TraesCS4B01G239400;TraesCS4D01G049100;TraesCS4D01G239400;TraesCS4D01G352700;TraesCS5B01G284400;TraesCS5B01G428400;…
GO:0004029	aldehyde dehydrogenase (NAD) activity	molecular_function	6	0.162596	0.463451	1.62088	TraesCS1A01G310600;TraesCS1B01G321900;TraesCS1D01G310100;TraesCS2A01G477900;TraesCS2D01G477100;TraesCS6B01G321400
GO:0010417	glucuronoxylan biosynthetic process	biological_process	6	0.162596	0.463451	1.62088	TraesCS1B01G081900;TraesCS1D01G064500;TraesCS4A01G107400;TraesCS4B01G197000;TraesCS5A01G067100;TraesCS5B01G074000
GO:0004707	MAP kinase activity	molecular_function	7	0.165424	0.470918	1.54434	TraesCS4A01G106400;TraesCS4B01G197800;TraesCS4D01G198600;TraesCS6D01G082900;TraesCS7A01G410700;TraesCS7B01G309900;TraesCS7D01G403700
GO:0045492	xylan biosynthetic process	biological_process	8	0.166099	0.472246	1.49152	TraesCS2B01G398500;TraesCS3A01G350400;TraesCS3B01G382900;TraesCS3D01G344400;TraesCS4B01G337600;TraesCS4D01G332900;TraesCS5A01G067100;TraesCS5B01G074000
GO:0003872	6-phosphofructokinase activity	molecular_function	5	0.168689	0.476411	1.69708	TraesCS5A01G072700;TraesCS5B01G078300;TraesCS6A01G279100;TraesCS6B01G307200;TraesCS6D01G259500
GO:0004351	glutamate decarboxylase activity	molecular_function	3	0.169372	0.476411	2.09008	TraesCS4B01G052300;TraesCS4B01G231400;TraesCS4D01G052500
GO:0004471	malate dehydrogenase (decarboxylating) (NAD+) activity	molecular_function	3	0.169372	0.476411	2.09008	TraesCS1A01G122500;TraesCS1B01G141700;TraesCS1D01G123400
GO:0006625	protein targeting to peroxisome	biological_process	3	0.169372	0.476411	2.09008	TraesCS2A01G374700;TraesCS2B01G391700;TraesCS2D01G371100
GO:0035264	multicellular organism growth	biological_process	3	0.169372	0.476411	2.09008	TraesCS5A01G070600;TraesCS5B01G076400;TraesCS5D01G082700
GO:0048027	mRNA 5'-UTR binding	molecular_function	3	0.169372	0.476411	2.09008	TraesCS2A01G575400;TraesCS2B01G611800;TraesCS6D01G126300
GO:0051498	syn-copalyl diphosphate synthase activity	molecular_function	3	0.169372	0.476411	2.09008	TraesCS2A01G027800;TraesCS2B01G445500;TraesCS2D01G029600
GO:0070001	aspartic-type peptidase activity	molecular_function	3	0.169372	0.476411	2.09008	TraesCS7A01G528200;TraesCS7B01G445000;TraesCS7D01G516100
GO:0005763	mitochondrial small ribosomal subunit	cellular_component	2	0.171558	0.476411	2.64744	TraesCS2A01G575400;TraesCS2B01G611800
GO:0006769	nicotinamide metabolic process	biological_process	2	0.171558	0.476411	2.64744	TraesCS6A01G216800;TraesCS6D01G198700
GO:0008936	nicotinamidase activity	molecular_function	2	0.171558	0.476411	2.64744	TraesCS6A01G216800;TraesCS6D01G198700
GO:0016018	cyclosporin A binding	molecular_function	2	0.171558	0.476411	2.64744	TraesCS4B01G001300;TraesCS4D01G001600
GO:0018858	benzoate-CoA ligase activity	molecular_function	2	0.171558	0.476411	2.64744	TraesCS2D01G581900;TraesCS5A01G356800
GO:0019563	glycerol catabolic process	biological_process	2	0.171558	0.476411	2.64744	TraesCS2A01G515700;TraesCS2D01G517200
GO:0042178	xenobiotic catabolic process	biological_process	2	0.171558	0.476411	2.64744	TraesCS3B01G050300;TraesCS3D01G031100
GO:0045039	protein import into mitochondrial inner membrane	biological_process	2	0.171558	0.476411	2.64744	TraesCS6A01G259500;TraesCS6B01G286800
GO:0048462	carpel formation	biological_process	2	0.171558	0.476411	2.64744	TraesCS5B01G235200;TraesCS5D01G244000
GO:0070182	DNA polymerase binding	molecular_function	2	0.171558	0.476411	2.64744	TraesCS2A01G250200;TraesCS2B01G030600
GO:1990837	sequence-specific double-stranded DNA binding	molecular_function	2	0.171558	0.476411	2.64744	TraesCS3D01G226300;TraesCS4D01G014100
GO:0000390	spliceosomal complex disassembly	biological_process	4	0.172333	0.47681	1.82582	TraesCS1A01G089700;TraesCS1B01G117300;TraesCS1D01G097900;TraesCS1D01G098200
GO:0001944	vasculature development	biological_process	4	0.172333	0.47681	1.82582	TraesCS1A01G370600;TraesCS1D01G376700;TraesCS5A01G238400;TraesCS5D01G245300
GO:0071008	U2-type post-mRNA release spliceosomal complex	cellular_component	4	0.172333	0.47681	1.82582	TraesCS1A01G089700;TraesCS1B01G117300;TraesCS1D01G097900;TraesCS1D01G098200
GO:0009735	response to cytokinin	biological_process	28	0.174257	0.481545	1.2073	TraesCS2D01G566700;TraesCS2D01G598500;TraesCS3A01G258000;TraesCS3A01G488200;TraesCS3A01G488300;TraesCS3B01G290700;TraesCS3B01G539300;TraesCS3B01G540700;TraesCS3D01G220900;TraesCS3D01G257500;TraesCS3D01G257900;TraesCS3D01G411400;TraesCS3D01G485700;TraesCS4A01G032100;TraesCS4B01G273500;TraesCS4B01G299400;TraesCS4B01G299600;TraesCS4D01G272500;TraesCS5A01G188100;TraesCS5A01G440700;TraesCS5B01G195500;…
GO:0009511	plasmodesmatal endoplasmic reticulum	cellular_component	5	0.181637	0.500716	1.65465	TraesCS1B01G279300;TraesCS2A01G582000;TraesCS2B01G605000;TraesCS2D01G598200;TraesCS5A01G265400
GO:0015140	malate transmembrane transporter activity	molecular_function	5	0.181637	0.500716	1.65465	TraesCS3A01G183800;TraesCS3B01G213600;TraesCS3D01G188000;TraesCS5A01G263100;TraesCS5D01G270600
GO:0048510	regulation of timing of transition from vegetative to reproductive phase	biological_process	9	0.182706	0.503024	1.41827	TraesCS1A01G272300;TraesCS1B01G282300;TraesCS1D01G272600;TraesCS3A01G400600;TraesCS3B01G412500;TraesCS3D01G372900;TraesCS3D01G395000;TraesCS4B01G093500;TraesCS4D01G090300
GO:0046686	response to cadmium ion	biological_process	43	0.182918	0.503024	1.15456	TraesCS1A01G107700;TraesCS1A01G230500;TraesCS1A01G365100;TraesCS1B01G129800;TraesCS1B01G243700;TraesCS1B01G382600;TraesCS1D01G111400;TraesCS1D01G231500;TraesCS2D01G598500;TraesCS3A01G020300;TraesCS3A01G044800;TraesCS3A01G355100;TraesCS3B01G025200;TraesCS3B01G151500;TraesCS3B01G388000;TraesCS3B01G611600;TraesCS3B01G611800;TraesCS3D01G036100;TraesCS3D01G349100;TraesCS3D01G483000;TraesCS3D01G500600;…
GO:0009504	cell plate	cellular_component	8	0.184823	0.507647	1.45065	TraesCS1B01G018900;TraesCS3A01G273500;TraesCS4A01G435200;TraesCS5A01G425600;TraesCS5B01G427600;TraesCS7A01G049300;TraesCS7D01G044400;TraesCSU01G076400
GO:0005623	cell	cellular_component	6	0.185266	0.508248	1.55732	TraesCS1A01G218400;TraesCS2A01G285900;TraesCS2D01G284700;TraesCS3A01G221800;TraesCS3B01G251600;TraesCS3D01G231300
GO:0048767	root hair elongation	biological_process	7	0.185903	0.509379	1.49452	TraesCS3A01G136700;TraesCS3A01G258000;TraesCS3B01G290700;TraesCS3D01G137500;TraesCS3D01G257500;TraesCS3D01G257900;TraesCS4B01G070000
GO:0006665	sphingolipid metabolic process	biological_process	4	0.187773	0.511584	1.76496	TraesCS3B01G477100;TraesCS3D01G435900;TraesCS4A01G081700;TraesCS4D01G222600
GO:0015846	polyamine transport	biological_process	4	0.187773	0.511584	1.76496	TraesCS5B01G533500;TraesCS7A01G464900;TraesCS7B01G365600;TraesCS7D01G452600
GO:0050736	O-malonyltransferase activity	molecular_function	4	0.187773	0.511584	1.76496	TraesCS4B01G055300;TraesCS4B01G055400;TraesCS4D01G055500;TraesCS4D01G055700
GO:0004352	glutamate dehydrogenase (NAD+) activity	molecular_function	3	0.188767	0.511584	1.98558	TraesCS2A01G389900;TraesCS2B01G409300;TraesCS5D01G442000
GO:0009814	defense response, incompatible interaction	biological_process	3	0.188767	0.511584	1.98558	TraesCS6B01G379500;TraesCS7B01G059000;TraesCS7D01G155100
GO:0016871	cycloartenol synthase activity	molecular_function	3	0.188767	0.511584	1.98558	TraesCS5A01G004900;TraesCS5D01G011800;TraesCS6B01G138500
GO:0042991	transcription factor import into nucleus	biological_process	3	0.188767	0.511584	1.98558	TraesCS4A01G193100;TraesCS4B01G122100;TraesCS4D01G120200
GO:0043546	molybdopterin cofactor binding	molecular_function	3	0.188767	0.511584	1.98558	TraesCS6A01G326200;TraesCS6B01G356800;TraesCS6D01G306000
GO:0045437	uridine nucleosidase activity	molecular_function	3	0.188767	0.511584	1.98558	TraesCS1A01G056600;TraesCS1B01G073700;TraesCS1D01G057300
GO:0009740	gibberellic acid mediated signaling pathway	biological_process	16	0.188966	0.511584	1.27587	TraesCS1A01G070400;TraesCS1A01G298600;TraesCS1B01G088900;TraesCS1B01G308200;TraesCS1D01G072900;TraesCS1D01G292700;TraesCS2B01G445300;TraesCS2B01G483300;TraesCS3A01G233000;TraesCS3B01G379200;TraesCS5A01G049600;TraesCS5B01G054800;TraesCS5D01G060300;TraesCS6A01G146900;TraesCS6B01G175100;TraesCS6D01G136200
GO:0010224	response to UV-B	biological_process	20	0.191079	0.516687	1.23712	TraesCS1B01G202400;TraesCS1D01G176400;TraesCS2A01G381800;TraesCS2A01G490100;TraesCS2D01G099800;TraesCS3B01G098600;TraesCS4A01G106400;TraesCS4A01G264500;TraesCS4B01G197800;TraesCS4D01G198600;TraesCS5A01G477400;TraesCS5A01G478400;TraesCS5B01G489800;TraesCS5B01G491000;TraesCS5D01G026300;TraesCS5D01G491500;TraesCS5D01G491600;TraesCS6A01G039200;TraesCS6D01G045000;TraesCSU01G075000
GO:0005732	small nucleolar ribonucleoprotein complex	cellular_component	5	0.194937	0.525865	1.61429	TraesCS2A01G125500;TraesCS2D01G128600;TraesCS6A01G289600;TraesCS6B01G319800;TraesCS6D01G269300
GO:0009854	oxidative photosynthetic carbon pathway	biological_process	5	0.194937	0.525865	1.61429	TraesCS2A01G028600;TraesCS2A01G467700;TraesCS2B01G490700;TraesCS2D01G030900;TraesCS2D01G467700
GO:0010017	red or far-red light signaling pathway	biological_process	7	0.196515	0.529493	1.4708	TraesCS2B01G483300;TraesCS5A01G049600;TraesCS5B01G054800;TraesCS5D01G060300;TraesCS6A01G153700;TraesCS6B01G181400;TraesCS6D01G143100
GO:0030246	carbohydrate binding	molecular_function	39	0.199556	0.53617	1.15235	TraesCS1A01G355300;TraesCS1A01G432000;TraesCS1B01G366300;TraesCS1D01G355100;TraesCS2A01G053000;TraesCS2A01G053100;TraesCS2A01G343900;TraesCS2A01G545600;TraesCS2B01G034700;TraesCS2B01G341400;TraesCS2B01G576100;TraesCS2D01G052800;TraesCS2D01G053300;TraesCS2D01G322200;TraesCS2D01G546500;TraesCS3A01G399000;TraesCS3A01G499500;TraesCS3B01G291900;TraesCS3B01G432000;TraesCS3D01G153400;TraesCS3D01G393200;…
GO:0010098	suspensor development	biological_process	2	0.199703	0.53617	2.40676	TraesCS1A01G367100;TraesCS1D01G372600
GO:0015810	aspartate transport	biological_process	2	0.199703	0.53617	2.40676	TraesCS2B01G266600;TraesCS2D01G256000
GO:0043234	protein complex	cellular_component	16	0.20175	0.541023	1.26069	TraesCS1A01G013900;TraesCS1A01G102700;TraesCS1A01G102800;TraesCS1B01G113700;TraesCS1D01G095400;TraesCS3A01G302100;TraesCS3B01G334500;TraesCS3B01G470600;TraesCS3D01G299900;TraesCS4A01G349700;TraesCS5A01G024100;TraesCS5B01G020700;TraesCS5B01G020900;TraesCS5B01G021800;TraesCS5D01G030000;TraesCS7B01G084400
GO:0016125	sterol metabolic process	biological_process	12	0.203231	0.544142	1.31278	TraesCS2A01G036300;TraesCS2A01G586900;TraesCS2B01G049200;TraesCS2D01G035400;TraesCS4A01G061900;TraesCS4B01G237600;TraesCS4D01G238800;TraesCS5A01G403200;TraesCS5B01G408000;TraesCS5D01G413200;TraesCS7B01G354400;TraesCSU01G031600
GO:0008295	spermidine biosynthetic process	biological_process	4	0.203633	0.544142	1.70803	TraesCS4A01G419400;TraesCS5D01G228900;TraesCS7A01G069300;TraesCS7D01G063900
GO:0009694	jasmonic acid metabolic process	biological_process	4	0.203633	0.544142	1.70803	TraesCS1A01G351600;TraesCS1B01G371900;TraesCS1D01G359100;TraesCS2D01G037300
GO:0006518	peptide metabolic process	biological_process	3	0.208689	0.551154	1.89103	TraesCS3B01G059700;TraesCS3D01G050300;TraesCS3D01G050400
GO:0009165	nucleotide biosynthetic process	biological_process	3	0.208689	0.551154	1.89103	TraesCS3A01G285700;TraesCS3D01G285500;TraesCS3D01G300900
GO:0009678	hydrogen-translocating pyrophosphatase activity	molecular_function	3	0.208689	0.551154	1.89103	TraesCS1A01G253600;TraesCS1B01G264600;TraesCS1D01G253200
GO:0009725	response to hormone	biological_process	3	0.208689	0.551154	1.89103	TraesCS7A01G502900;TraesCS7B01G410300;TraesCS7D01G490300
GO:0019827	stem cell population maintenance	biological_process	3	0.208689	0.551154	1.89103	TraesCS1A01G432700;TraesCS7A01G134200;TraesCS7D01G133600
GO:0032050	clathrin heavy chain binding	molecular_function	3	0.208689	0.551154	1.89103	TraesCS1A01G287500;TraesCS1B01G296900;TraesCS3D01G348500
GO:0032578	aleurone grain membrane	cellular_component	3	0.208689	0.551154	1.89103	TraesCS3D01G272600;TraesCS6B01G347600;TraesCS6D01G296700
GO:0035098	ESC/E(Z) complex	cellular_component	3	0.208689	0.551154	1.89103	TraesCS3A01G110000;TraesCS3B01G129100;TraesCS3D01G111900
GO:0035102	PRC1 complex	cellular_component	3	0.208689	0.551154	1.89103	TraesCS3A01G110000;TraesCS3B01G129100;TraesCS3D01G111900
GO:0080168	abscisic acid transport	biological_process	3	0.208689	0.551154	1.89103	TraesCS2B01G368600;TraesCS7A01G365100;TraesCS7D01G357300
GO:0010193	response to ozone	biological_process	6	0.209083	0.551551	1.49855	TraesCS1D01G418400;TraesCS1D01G418600;TraesCS4A01G264500;TraesCS4B01G235000;TraesCS7B01G012600;TraesCS7D01G110600
GO:0000145	exocyst	cellular_component	13	0.21273	0.560518	1.28421	TraesCS2B01G042300;TraesCS2B01G293700;TraesCS2D01G275000;TraesCS2D01G534900;TraesCS2D01G535000;TraesCS4A01G200100;TraesCS4B01G115200;TraesCS4B01G311800;TraesCS4D01G112900;TraesCS7A01G146900;TraesCS7B01G061400;TraesCS7B01G157600;TraesCS7D01G458100
GO:0050370	tyrosine N-monooxygenase activity	molecular_function	7	0.21842	0.574843	1.42554	TraesCS2A01G009800;TraesCS2A01G022800;TraesCS2B01G032000;TraesCS2B01G032400;TraesCS2B01G033000;TraesCS2D01G024100;TraesCS2D01G024200
GO:2000280	regulation of root development	biological_process	9	0.219482	0.576967	1.3538	TraesCS2A01G090200;TraesCS2B01G105900;TraesCS2D01G088100;TraesCS4A01G174100;TraesCS4D01G141500;TraesCS5D01G491400;TraesCS6D01G367700;TraesCS7A01G033500;TraesCS7D01G030100
GO:0004017	adenylate kinase activity	molecular_function	4	0.219866	0.577308	1.65465	TraesCS7A01G382500;TraesCS7B01G285200;TraesCS7D01G378900;TraesCSU01G123400
GO:0004872	receptor activity	molecular_function	6	0.221376	0.579929	1.4708	TraesCS3B01G380300;TraesCS4D01G191200;TraesCS7A01G502900;TraesCS7B01G410300;TraesCS7D01G364600;TraesCS7D01G490300
GO:0035269	protein O-linked mannosylation	biological_process	6	0.221376	0.579929	1.4708	TraesCS1A01G033200;TraesCS1B01G041400;TraesCS1B01G267800;TraesCS1D01G256600;TraesCS6A01G309400;TraesCS6D01G288800
GO:0000470	maturation of LSU-rRNA	biological_process	5	0.222484	0.581485	1.53921	TraesCS1B01G417200;TraesCS3B01G220700;TraesCS6A01G289600;TraesCS6B01G319800;TraesCS6D01G269300
GO:0009097	isoleucine biosynthetic process	biological_process	5	0.222484	0.581485	1.53921	TraesCS2B01G426100;TraesCS2D01G405200;TraesCS4A01G059800;TraesCS4B01G235400;TraesCS4B01G363000
GO:0003951	NAD+ kinase activity	molecular_function	2	0.228324	0.586461	2.2062	TraesCS3A01G495300;TraesCS3D01G502500
GO:0003987	acetate-CoA ligase activity	molecular_function	2	0.228324	0.586461	2.2062	TraesCS4A01G119200;TraesCS6D01G376900
GO:0004747	ribokinase activity	molecular_function	2	0.228324	0.586461	2.2062	TraesCS3A01G400000;TraesCS3B01G433000
GO:0004815	aspartate-tRNA ligase activity	molecular_function	2	0.228324	0.586461	2.2062	TraesCS5B01G327800;TraesCS5D01G333800
GO:0005347	ATP transmembrane transporter activity	molecular_function	2	0.228324	0.586461	2.2062	TraesCS1A01G246400;TraesCS1D01G245700
GO:0006083	acetate metabolic process	biological_process	2	0.228324	0.586461	2.2062	TraesCS4A01G119200;TraesCS6D01G376900
GO:0006741	NADP biosynthetic process	biological_process	2	0.228324	0.586461	2.2062	TraesCS3A01G495300;TraesCS3D01G502500
GO:0008115	sarcosine oxidase activity	molecular_function	2	0.228324	0.586461	2.2062	TraesCS5A01G276300;TraesCS5B01G275700
GO:0008199	ferric iron binding	molecular_function	2	0.228324	0.586461	2.2062	TraesCS5B01G151000;TraesCS5D01G157600
GO:0009899	ent-kaurene synthase activity	molecular_function	2	0.228324	0.586461	2.2062	TraesCS2B01G445100;TraesCS2B01G445200
GO:0030663	COPI-coated vesicle membrane	cellular_component	2	0.228324	0.586461	2.2062	TraesCS1B01G295500;TraesCS5D01G173000
GO:0042735	protein body	cellular_component	2	0.228324	0.586461	2.2062	TraesCS5A01G353400;TraesCS5B01G355900
GO:0047405	pyrimidine-5'-nucleotide nucleosidase activity	molecular_function	2	0.228324	0.586461	2.2062	TraesCS2A01G153300;TraesCS3A01G528700
GO:0070524	11-beta-hydroxysteroid dehydrogenase (NADP+) activity	molecular_function	2	0.228324	0.586461	2.2062	TraesCS5A01G054900;TraesCS5D01G066100
GO:1900055	regulation of leaf senescence	biological_process	2	0.228324	0.586461	2.2062	TraesCS3A01G396100;TraesCS3B01G428100
GO:0012511	monolayer-surrounded lipid storage body	cellular_component	3	0.229046	0.586461	1.80507	TraesCS3B01G549000;TraesCS3B01G549200;TraesCS5D01G183700
GO:0052873	FMN reductase (NADPH) activity	molecular_function	3	0.229046	0.586461	1.80507	TraesCS3B01G551900;TraesCS3D01G103800;TraesCS3D01G104400
GO:0071732	cellular response to nitric oxide	biological_process	3	0.229046	0.586461	1.80507	TraesCS3B01G549000;TraesCS3B01G549200;TraesCS5D01G183700
GO:0009788	negative regulation of abscisic acid-activated signaling pathway	biological_process	8	0.2352	0.601539	1.35766	TraesCS1A01G070400;TraesCS1A01G298600;TraesCS1B01G088900;TraesCS1B01G308200;TraesCS1D01G072900;TraesCS1D01G292700;TraesCS2D01G343000;TraesCS3B01G379200
GO:0004124	cysteine synthase activity	molecular_function	4	0.236426	0.603946	1.60451	TraesCS5A01G300400;TraesCS5B01G300800;TraesCS5D01G027600;TraesCS6B01G217200
GO:0080046	quercetin 4'-O-glucosyltransferase activity	molecular_function	5	0.236674	0.603946	1.50423	TraesCS1A01G424000;TraesCS3A01G125500;TraesCS3A01G125800;TraesCS3B01G426400;TraesCS3D01G127100
GO:0009644	response to high light intensity	biological_process	10	0.241236	0.614894	1.29776	TraesCS1A01G116700;TraesCS1B01G136700;TraesCS1D01G117900;TraesCS4A01G097900;TraesCS4D01G207500;TraesCS4D01G357900;TraesCS5A01G070600;TraesCS5A01G548000;TraesCS5B01G076400;TraesCS5D01G082700
GO:0004328	formamidase activity	molecular_function	3	0.249747	0.632321	1.72659	TraesCS5A01G160800;TraesCS6A01G174500;TraesCS6D01G163500
GO:0009625	response to insect	biological_process	3	0.249747	0.632321	1.72659	TraesCS3A01G396100;TraesCS3B01G428100;TraesCS6D01G314300
GO:0022821	potassium ion antiporter activity	molecular_function	3	0.249747	0.632321	1.72659	TraesCS4A01G187600;TraesCS4B01G131500;TraesCS4D01G125800
GO:0042493	response to drug	biological_process	3	0.249747	0.632321	1.72659	TraesCS4A01G259600;TraesCS4B01G055100;TraesCS4D01G055300
GO:0051090	regulation of sequence-specific DNA binding transcription factor activity	biological_process	3	0.249747	0.632321	1.72659	TraesCS2A01G250200;TraesCS5A01G306700;TraesCS5B01G307100
GO:1990578	perinuclear endoplasmic reticulum membrane	cellular_component	3	0.249747	0.632321	1.72659	TraesCS5A01G285000;TraesCS5D01G292500;TraesCS7A01G476800
GO:0080019	fatty-acyl-CoA reductase (alcohol-forming) activity	molecular_function	5	0.251105	0.635049	1.4708	TraesCS4A01G304400;TraesCS4A01G388600;TraesCS4B01G006800;TraesCS4D01G008300;TraesCS7B01G176400
GO:0042026	protein refolding	biological_process	4	0.253266	0.639087	1.55732	TraesCS4B01G307700;TraesCS4D01G305900;TraesCS5D01G550700;TraesCS6B01G011800
GO:0042285	xylosyltransferase activity	molecular_function	4	0.253266	0.639087	1.55732	TraesCS1B01G081900;TraesCS1D01G064500;TraesCS4A01G107400;TraesCS4B01G197000
GO:0008375	acetylglucosaminyltransferase activity	molecular_function	8	0.256567	0.646109	1.32372	TraesCS1A01G033200;TraesCS1B01G041400;TraesCS1B01G267800;TraesCS1D01G256600;TraesCS2A01G271800;TraesCS2B01G290000;TraesCS6A01G309400;TraesCS6D01G288800
GO:0002240	response to molecule of oomycetes origin	biological_process	2	0.257189	0.646109	2.03649	TraesCS4B01G382100;TraesCS5D01G495300
GO:0006109	regulation of carbohydrate metabolic process	biological_process	2	0.257189	0.646109	2.03649	TraesCS2D01G544400;TraesCS5A01G141700
GO:0032491	detection of molecule of fungal origin	biological_process	2	0.257189	0.646109	2.03649	TraesCS4B01G382100;TraesCS5D01G495300
GO:0006730	one-carbon metabolic process	biological_process	9	0.258815	0.649473	1.29494	TraesCS2A01G489600;TraesCS2B01G517500;TraesCS2D01G489900;TraesCS7A01G089600;TraesCS7A01G537600;TraesCS7B01G455900;TraesCS7D01G084800;TraesCS7D01G523500;TraesCS7D01G523800
GO:0008233	peptidase activity	molecular_function	12	0.260317	0.651923	1.24099	TraesCS1A01G233200;TraesCS1B01G249800;TraesCS1D01G238300;TraesCS2A01G314500;TraesCS2D01G312700;TraesCS3A01G041000;TraesCS3B01G042600;TraesCS3D01G039200;TraesCS6A01G384300;TraesCS6B01G347600;TraesCS6D01G296700;TraesCS6D01G369300
GO:0006887	exocytosis	biological_process	18	0.260366	0.651923	1.18542	TraesCS2A01G219200;TraesCS2B01G042300;TraesCS2B01G293700;TraesCS2D01G275000;TraesCS2D01G534900;TraesCS2D01G535000;TraesCS4A01G200100;TraesCS4B01G115200;TraesCS4B01G311800;TraesCS4D01G112900;TraesCS5A01G425600;TraesCS5B01G102700;TraesCS5B01G427600;TraesCS7A01G146900;TraesCS7B01G061400;TraesCS7B01G157600;TraesCS7D01G458100;TraesCSU01G076400
GO:0006873	cellular ion homeostasis	biological_process	5	0.265748	0.664662	1.43883	TraesCS1D01G432800;TraesCS1D01G432900;TraesCS1D01G433200;TraesCSU01G001500;TraesCSU01G001600
GO:0000987	core promoter proximal region sequence-specific DNA binding	molecular_function	8	0.267468	0.666756	1.30738	TraesCS1A01G410700;TraesCS2A01G104900;TraesCS2B01G121900;TraesCS3A01G343900;TraesCS4A01G128100;TraesCS4D01G178400;TraesCS7A01G338500;TraesCS7D01G345700
GO:0006465	signal peptide processing	biological_process	8	0.267468	0.666756	1.30738	TraesCS1A01G233200;TraesCS1B01G249800;TraesCS1D01G238300;TraesCS2A01G314500;TraesCS2D01G312700;TraesCS3A01G041000;TraesCS3B01G042600;TraesCS3D01G039200
GO:0071456	cellular response to hypoxia	biological_process	8	0.267468	0.666756	1.30738	TraesCS2A01G071500;TraesCS2B01G085300;TraesCS2B01G085500;TraesCS2D01G070300;TraesCS5B01G182400;TraesCS7A01G504700;TraesCS7B01G476100;TraesCSU01G099800
GO:0010315	auxin efflux	biological_process	4	0.270341	0.671141	1.51282	TraesCS3A01G258000;TraesCS3B01G290700;TraesCS3D01G257500;TraesCS3D01G257900
GO:0008649	rRNA methyltransferase activity	molecular_function	3	0.270707	0.671141	1.65465	TraesCS6A01G400300;TraesCS6D01G384500;TraesCS7B01G382200
GO:0009062	fatty acid catabolic process	biological_process	3	0.270707	0.671141	1.65465	TraesCS1D01G368900;TraesCS3A01G136700;TraesCS3D01G137500
GO:0015630	microtubule cytoskeleton	cellular_component	3	0.270707	0.671141	1.65465	TraesCS5A01G092900;TraesCS5B01G099000;TraesCS5B01G202400
GO:0033897	ribonuclease T2 activity	molecular_function	3	0.270707	0.671141	1.65465	TraesCS1A01G152600;TraesCS1B01G170100;TraesCS2B01G182900
GO:2000028	regulation of photoperiodism, flowering	biological_process	6	0.272668	0.675246	1.36937	TraesCS2A01G467100;TraesCS3A01G396100;TraesCS3B01G428100;TraesCS7A01G195800;TraesCS7B01G101500;TraesCS7D01G197300
GO:0016597	amino acid binding	molecular_function	15	0.272959	0.675246	1.19613	TraesCS2A01G291900;TraesCS2A01G292000;TraesCS2A01G508900;TraesCS2B01G096300;TraesCS2B01G308400;TraesCS2B01G308500;TraesCS2D01G289900;TraesCS2D01G290000;TraesCS4A01G079700;TraesCS4B01G054900;TraesCS4B01G224300;TraesCS4D01G224900;TraesCS5A01G370200;TraesCS5D01G379700;TraesCS7D01G262700
GO:0010411	xyloglucan metabolic process	biological_process	16	0.278481	0.687448	1.18321	TraesCS2B01G454500;TraesCS2D01G431500;TraesCS2D01G431600;TraesCS5D01G038400;TraesCS6A01G408300;TraesCS6B01G293500;TraesCS7A01G063300;TraesCS7A01G426900;TraesCS7A01G427600;TraesCS7B01G327000;TraesCS7B01G327400;TraesCS7B01G327700;TraesCS7D01G097400;TraesCS7D01G418600;TraesCS7D01G419400;TraesCS7D01G419900
GO:0016117	carotenoid biosynthetic process	biological_process	8	0.278499	0.687448	1.29143	TraesCS2A01G054200;TraesCS2A01G056100;TraesCS2A01G073500;TraesCS2D01G054900;TraesCS4A01G412100;TraesCS4B01G312300;TraesCS4D01G309900;TraesCS6B01G438800
GO:0003993	acid phosphatase activity	molecular_function	16	0.285917	0.697094	1.17664	TraesCS2D01G544400;TraesCS3A01G320100;TraesCS3D01G177900;TraesCS4A01G380200;TraesCS5A01G286100;TraesCS5A01G321000;TraesCS5B01G285300;TraesCS5B01G285400;TraesCS5B01G321500;TraesCS5D01G090100;TraesCS5D01G293700;TraesCS5D01G327800;TraesCS7A01G330800;TraesCS7B01G241600;TraesCS7D01G077100;TraesCS7D01G339000
GO:0003400	regulation of COPII vesicle coating	biological_process	2	0.286098	0.697094	1.89103	TraesCS1B01G285300;TraesCS7D01G443200
GO:0004459	L-lactate dehydrogenase activity	molecular_function	2	0.286098	0.697094	1.89103	TraesCS2A01G076600;TraesCS7B01G317900
GO:0005274	allantoin uptake transmembrane transporter activity	molecular_function	2	0.286098	0.697094	1.89103	TraesCS7B01G382000;TraesCS7D01G466800
GO:0006695	cholesterol biosynthetic process	biological_process	2	0.286098	0.697094	1.89103	TraesCS1B01G383400;TraesCS1D01G371200
GO:0008441	3'(2'),5'-bisphosphate nucleotidase activity	molecular_function	2	0.286098	0.697094	1.89103	TraesCS4A01G400200;TraesCS6D01G358000
GO:0010508	positive regulation of autophagy	biological_process	2	0.286098	0.697094	1.89103	TraesCS4D01G357900;TraesCS5A01G548000
GO:0015720	allantoin transport	biological_process	2	0.286098	0.697094	1.89103	TraesCS7B01G382000;TraesCS7D01G466800
GO:0015857	uracil transport	biological_process	2	0.286098	0.697094	1.89103	TraesCS7B01G382000;TraesCS7D01G466800
GO:0045903	positive regulation of translational fidelity	biological_process	2	0.286098	0.697094	1.89103	TraesCS2B01G183500;TraesCS2D01G164100
GO:0047012	sterol-4-alpha-carboxylate 3-dehydrogenase (decarboxylating) activity	molecular_function	2	0.286098	0.697094	1.89103	TraesCS5A01G004800;TraesCS5D01G011900
GO:1900459	positive regulation of brassinosteroid mediated signaling pathway	biological_process	2	0.286098	0.697094	1.89103	TraesCS2A01G081400;TraesCS2B01G096000
GO:0043066	negative regulation of apoptotic process	biological_process	4	0.287606	0.700016	1.4708	TraesCS3B01G254800;TraesCS6A01G083200;TraesCS6B01G113900;TraesCS6D01G077000
GO:0009636	response to toxic substance	biological_process	18	0.287918	0.700023	1.16229	TraesCS1A01G187000;TraesCS1B01G194900;TraesCS1D01G189600;TraesCS2A01G028000;TraesCS2D01G029800;TraesCS3B01G050300;TraesCS3D01G031100;TraesCS3D01G483000;TraesCS4B01G055300;TraesCS4B01G055400;TraesCS4D01G055500;TraesCS4D01G055700;TraesCS5A01G053600;TraesCS5B01G507300;TraesCS5D01G507300;TraesCS6A01G029300;TraesCS6D01G162700;TraesCSU01G009000
GO:0000911	cytokinesis by cell plate formation	biological_process	8	0.289648	0.702766	1.27587	TraesCS1B01G018900;TraesCS3A01G273500;TraesCS3B01G206600;TraesCS4A01G192600;TraesCS4A01G435200;TraesCS7A01G049300;TraesCS7D01G044400;TraesCSU01G016800
GO:0009870	defense response signaling pathway, resistance gene-dependent	biological_process	9	0.289666	0.702766	1.25405	TraesCS2A01G071500;TraesCS2B01G085300;TraesCS2B01G085500;TraesCS2B01G521100;TraesCS2D01G070300;TraesCS3A01G245500;TraesCS5B01G182400;TraesCS7B01G476100;TraesCSU01G099800
GO:0000224	peptide-N4-(N-acetyl-beta-glucosaminyl)asparagine amidase activity	molecular_function	3	0.291846	0.704285	1.58846	TraesCS1D01G247200;TraesCS3A01G135100;TraesCS4D01G061600
GO:0005986	sucrose biosynthetic process	biological_process	3	0.291846	0.704285	1.58846	TraesCS1A01G088600;TraesCS1B01G107600;TraesCS1D01G090000
GO:0030658	transport vesicle membrane	cellular_component	3	0.291846	0.704285	1.58846	TraesCS3A01G317400;TraesCS3B01G349100;TraesCS3D01G313900
GO:0048354	mucilage biosynthetic process involved in seed coat development	biological_process	3	0.291846	0.704285	1.58846	TraesCS3B01G290600;TraesCS4D01G029800;TraesCS5A01G451400
GO:0071289	cellular response to nickel ion	biological_process	3	0.291846	0.704285	1.58846	TraesCS4A01G174100;TraesCS4D01G141500;TraesCS5D01G491400
GO:0005773	vacuole	cellular_component	104	0.292339	0.704724	1.05654	TraesCS1A01G126100;TraesCS1A01G405600;TraesCS1A01G421200;TraesCS1A01G435100;TraesCS1B01G133300;TraesCS1B01G164200;TraesCS1B01G217600;TraesCS1D01G044400;TraesCS1D01G114600;TraesCS1D01G144600;TraesCS1D01G207200;TraesCS2A01G056800;TraesCS2A01G057100;TraesCS2A01G109900;TraesCS2A01G175600;TraesCS2A01G259500;TraesCS2A01G337100;TraesCS2A01G443200;TraesCS2A01G443600;TraesCS2A01G573900;TraesCS2B01G127900;…
GO:0009686	gibberellin biosynthetic process	biological_process	11	0.297143	0.714783	1.21341	TraesCS2B01G445100;TraesCS2B01G445200;TraesCS2B01G445300;TraesCS2D01G375300;TraesCS3A01G044700;TraesCS3A01G400600;TraesCS3B01G039100;TraesCS3B01G328700;TraesCS3D01G036200;TraesCS3D01G395000;TraesCS6B01G259200
GO:0009744	response to sucrose	biological_process	11	0.297143	0.714783	1.21341	TraesCS1A01G308900;TraesCS1D01G308200;TraesCS2A01G220400;TraesCS2B01G245900;TraesCS2D01G226000;TraesCS3A01G400600;TraesCS3D01G395000;TraesCS5A01G141700;TraesCS7A01G502900;TraesCS7B01G410300;TraesCS7D01G490300
GO:0008308	voltage-gated anion channel activity	molecular_function	6	0.299313	0.719239	1.32372	TraesCS1D01G432800;TraesCS1D01G432900;TraesCS1D01G433200;TraesCS4D01G331900;TraesCSU01G001500;TraesCSU01G001600
GO:0010345	suberin biosynthetic process	biological_process	13	0.301517	0.723769	1.18678	TraesCS2B01G593300;TraesCS2D01G563900;TraesCS3A01G354500;TraesCS4A01G304400;TraesCS4B01G006800;TraesCS4B01G341600;TraesCS4B01G342000;TraesCS4D01G307100;TraesCS4D01G337500;TraesCS5A01G511100;TraesCS6A01G039500;TraesCS7B01G176400;TraesCS7D01G102100
GO:0009505	plant-type cell wall	cellular_component	73	0.302708	0.725859	1.0654	TraesCS1A01G164900;TraesCS1A01G176000;TraesCS1A01G364800;TraesCS1A01G422900;TraesCS1A01G424100;TraesCS1B01G182000;TraesCS1B01G371600;TraesCS1B01G382200;TraesCS1B01G454200;TraesCS1B01G454500;TraesCS1D01G162000;TraesCS1D01G360000;TraesCS1D01G370300;TraesCS1D01G430700;TraesCS1D01G431200;TraesCS2A01G355300;TraesCS2A01G571300;TraesCS2A01G573900;TraesCS2B01G187700;TraesCS2B01G373000;TraesCS2B01G465200;…
GO:0000154	rRNA modification	biological_process	4	0.305018	0.727548	1.43105	TraesCS2A01G119400;TraesCS2A01G125500;TraesCS2D01G120400;TraesCS2D01G128600
GO:0005545	1-phosphatidylinositol binding	molecular_function	4	0.305018	0.727548	1.43105	TraesCS1A01G035100;TraesCS1B01G044800;TraesCS1D01G036500;TraesCS6B01G407500
GO:0005793	endoplasmic reticulum-Golgi intermediate compartment	cellular_component	4	0.305018	0.727548	1.43105	TraesCS2B01G219200;TraesCS2D01G199600;TraesCS7A01G109800;TraesCS7B01G007800
GO:0018742	epoxide hydrolase B activity	molecular_function	4	0.305018	0.727548	1.43105	TraesCS5A01G053600;TraesCS5B01G507300;TraesCS5D01G507300;TraesCS6A01G029300
GO:0048268	clathrin coat assembly	biological_process	4	0.305018	0.727548	1.43105	TraesCS1A01G035100;TraesCS1B01G044800;TraesCS1D01G036500;TraesCS6B01G407500
GO:0006636	unsaturated fatty acid biosynthetic process	biological_process	5	0.310664	0.736341	1.35073	TraesCS4A01G109300;TraesCS4B01G194900;TraesCS4D01G195600;TraesCS6D01G260900;TraesCS6D01G261000
GO:0006006	glucose metabolic process	biological_process	9	0.310742	0.736341	1.22819	TraesCS2A01G320400;TraesCS2A01G343900;TraesCS2B01G341400;TraesCS2B01G362700;TraesCS2D01G322200;TraesCS3B01G426400;TraesCS4D01G180300;TraesCS6A01G213700;TraesCS6D01G196300
GO:0009705	plant-type vacuole membrane	cellular_component	28	0.310898	0.736341	1.10971	TraesCS2A01G175600;TraesCS2A01G443600;TraesCS2A01G483400;TraesCS2B01G464700;TraesCS2B01G465600;TraesCS2B01G509700;TraesCS2D01G442700;TraesCS2D01G443700;TraesCS2D01G483300;TraesCS3B01G144700;TraesCS4A01G187600;TraesCS4B01G131500;TraesCS4B01G327000;TraesCS4D01G125800;TraesCS6A01G267600;TraesCS6A01G267700;TraesCS6A01G267800;TraesCS6A01G268400;TraesCS6A01G268500;TraesCS6B01G076100;TraesCS6B01G295000;…
GO:0000793	condensed chromosome	cellular_component	3	0.313088	0.736341	1.52737	TraesCS2A01G250200;TraesCS7A01G134200;TraesCS7D01G133600
GO:0008948	oxaloacetate decarboxylase activity	molecular_function	3	0.313088	0.736341	1.52737	TraesCS1A01G122500;TraesCS1B01G141700;TraesCS1D01G123400
GO:0010208	pollen wall assembly	biological_process	3	0.313088	0.736341	1.52737	TraesCS7A01G219900;TraesCS7B01G127500;TraesCS7D01G222200
GO:0016020	membrane	cellular_component	214	0.314785	0.736341	1.03348	TraesCS1A01G071500;TraesCS1A01G176000;TraesCS1A01G218400;TraesCS1A01G230400;TraesCS1A01G235200;TraesCS1A01G286300;TraesCS1A01G365100;TraesCS1A01G424200;TraesCS1B01G052700;TraesCS1B01G089800;TraesCS1B01G090000;TraesCS1B01G164200;TraesCS1B01G169500;TraesCS1B01G202400;TraesCS1B01G217600;TraesCS1B01G243800;TraesCS1B01G248400;TraesCS1B01G295700;TraesCS1B01G310400;TraesCS1B01G382600;TraesCS1B01G417200;…
GO:0003883	CTP synthase activity	molecular_function	2	0.314878	0.736341	1.76496	TraesCS1A01G411600;TraesCS1D01G419400
GO:0004749	ribose phosphate diphosphokinase activity	molecular_function	2	0.314878	0.736341	1.76496	TraesCS3A01G285700;TraesCS3D01G285500
GO:0006805	xenobiotic metabolic process	biological_process	2	0.314878	0.736341	1.76496	TraesCS3B01G050300;TraesCS3D01G031100
GO:0016783	sulfurtransferase activity	molecular_function	2	0.314878	0.736341	1.76496	TraesCS6A01G140100;TraesCS6B01G168600
GO:0031177	phosphopantetheine binding	molecular_function	2	0.314878	0.736341	1.76496	TraesCS5B01G331900;TraesCS5D01G337400
GO:0034515	proteasome storage granule	cellular_component	2	0.314878	0.736341	1.76496	TraesCS7A01G421700;TraesCS7D01G413900
GO:0042826	histone deacetylase binding	molecular_function	2	0.314878	0.736341	1.76496	TraesCS4B01G209800;TraesCS4D01G210500
GO:0047213	anthocyanidin 3-O-glucosyltransferase activity	molecular_function	2	0.314878	0.736341	1.76496	TraesCS1B01G023600;TraesCS2A01G081100
GO:0052635	C-20 gibberellin 2-beta-dioxygenase activity	molecular_function	2	0.314878	0.736341	1.76496	TraesCS2D01G375300;TraesCS6B01G259200
GO:0080022	primary root development	biological_process	2	0.314878	0.736341	1.76496	TraesCS4B01G093500;TraesCS4D01G090300
GO:0080116	glucuronoxylan glucuronosyltransferase activity	molecular_function	2	0.314878	0.736341	1.76496	TraesCS5A01G067100;TraesCS5B01G074000
GO:1901959	positive regulation of cutin biosynthetic process	biological_process	2	0.314878	0.736341	1.76496	TraesCS5A01G141700;TraesCS5D01G229400
GO:0008237	metallopeptidase activity	molecular_function	12	0.322127	0.739724	1.17664	TraesCS1A01G166100;TraesCS1A01G166200;TraesCS1A01G166600;TraesCS1B01G183100;TraesCS1D01G174100;TraesCS2A01G589300;TraesCS2B01G594400;TraesCS4A01G349100;TraesCS6A01G078400;TraesCS6B01G105400;TraesCS6D01G072100;TraesCS7A01G164100
GO:0046898	response to cycloheximide	biological_process	4	0.322535	0.739724	1.39339	TraesCS6A01G375800;TraesCS6B01G413600;TraesCS6D01G360800;TraesCS6D01G360900
GO:0030136	clathrin-coated vesicle	cellular_component	8	0.323696	0.739724	1.23137	TraesCS1A01G035100;TraesCS1A01G287500;TraesCS1B01G044800;TraesCS1B01G296900;TraesCS1D01G036500;TraesCS3D01G348500;TraesCS4A01G192600;TraesCS6B01G407500
GO:0001190	transcriptional activator activity, RNA polymerase II transcription factor binding	molecular_function	1	0.324813	0.739724	2.64744	TraesCS3B01G151500
GO:0002474	antigen processing and presentation of peptide antigen via MHC class I	biological_process	1	0.324813	0.739724	2.64744	TraesCS1D01G275600
GO:0003865	3-oxo-5-alpha-steroid 4-dehydrogenase activity	molecular_function	1	0.324813	0.739724	2.64744	TraesCS3B01G397800
GO:0004056	argininosuccinate lyase activity	molecular_function	1	0.324813	0.739724	2.64744	TraesCS4B01G185000
GO:0006110	regulation of glycolytic process	biological_process	1	0.324813	0.739724	2.64744	TraesCS5A01G141700
GO:0007584	response to nutrient	biological_process	1	0.324813	0.739724	2.64744	TraesCS2D01G252600
GO:0008720	D-lactate dehydrogenase activity	molecular_function	1	0.324813	0.739724	2.64744	TraesCS6D01G336600
GO:0008928	mannose-1-phosphate guanylyltransferase (GDP) activity	molecular_function	1	0.324813	0.739724	2.64744	TraesCS3B01G426400
GO:0010471	GDP-galactose:mannose-1-phosphate guanylyltransferase activity	molecular_function	1	0.324813	0.739724	2.64744	TraesCS3B01G426400
GO:0010472	GDP-galactose:glucose-1-phosphate guanylyltransferase activity	molecular_function	1	0.324813	0.739724	2.64744	TraesCS3B01G426400
GO:0010473	GDP-galactose:myoinositol-1-phosphate guanylyltransferase activity	molecular_function	1	0.324813	0.739724	2.64744	TraesCS3B01G426400
GO:0010474	glucose-1-phosphate guanylyltransferase (GDP) activity	molecular_function	1	0.324813	0.739724	2.64744	TraesCS3B01G426400
GO:0016337	single organismal cell-cell adhesion	biological_process	1	0.324813	0.739724	2.64744	TraesCS2B01G106000
GO:0018022	peptidyl-lysine methylation	biological_process	1	0.324813	0.739724	2.64744	TraesCS3D01G433900
GO:0019154	glycolate dehydrogenase activity	molecular_function	1	0.324813	0.739724	2.64744	TraesCS6D01G336600
GO:0030677	ribonuclease P complex	cellular_component	1	0.324813	0.739724	2.64744	TraesCS1B01G306100
GO:0031461	cullin-RING ubiquitin ligase complex	cellular_component	1	0.324813	0.739724	2.64744	TraesCS3A01G210100
GO:0033044	regulation of chromosome organization	biological_process	1	0.324813	0.739724	2.64744	TraesCS5B01G202400
GO:0033204	ribonuclease P RNA binding	molecular_function	1	0.324813	0.739724	2.64744	TraesCS1B01G306100
GO:0046938	phytochelatin biosynthetic process	biological_process	1	0.324813	0.739724	2.64744	TraesCS7D01G197800
GO:0046974	histone methyltransferase activity (H3-K9 specific)	molecular_function	1	0.324813	0.739724	2.64744	TraesCS3D01G433900
GO:0047751	cholestenone 5-alpha-reductase activity	molecular_function	1	0.324813	0.739724	2.64744	TraesCS3B01G397800
GO:0051596	methylglyoxal catabolic process	biological_process	1	0.324813	0.739724	2.64744	TraesCS6D01G336600
GO:0016791	phosphatase activity	molecular_function	12	0.331236	0.753595	1.16799	TraesCS1A01G338200;TraesCS1D01G340400;TraesCS3A01G287500;TraesCS3A01G339700;TraesCS3B01G371300;TraesCS3D01G333200;TraesCS4A01G230500;TraesCS4B01G085400;TraesCS4D01G083500;TraesCS5A01G137200;TraesCS6A01G351300;TraesCS6B01G384500
GO:0002084	protein depalmitoylation	biological_process	3	0.334361	0.759181	1.4708	TraesCS2D01G544600;TraesCS4B01G358000;TraesCS4D01G351500
GO:0008474	palmitoyl-(protein) hydrolase activity	molecular_function	3	0.334361	0.759181	1.4708	TraesCS2D01G544600;TraesCS4B01G358000;TraesCS4D01G351500
GO:0032403	protein complex binding	molecular_function	4	0.340118	0.769646	1.35766	TraesCS2A01G294000;TraesCS2B01G310300;TraesCS2D01G291600;TraesCS7B01G319200
GO:0072583	clathrin-dependent endocytosis	biological_process	4	0.340118	0.769646	1.35766	TraesCS1A01G287500;TraesCS1B01G296900;TraesCS3D01G348500;TraesCS4B01G059200
GO:0010731	protein glutathionylation	biological_process	2	0.343386	0.769646	1.65465	TraesCS4A01G103700;TraesCS4D01G201300
GO:0015193	L-proline transmembrane transporter activity	molecular_function	2	0.343386	0.769646	1.65465	TraesCS7B01G093200;TraesCS7D01G189000
GO:0015369	calcium:proton antiporter activity	molecular_function	2	0.343386	0.769646	1.65465	TraesCS2B01G465600;TraesCS2D01G443700
GO:0035336	long-chain fatty-acyl-CoA metabolic process	biological_process	2	0.343386	0.769646	1.65465	TraesCS4A01G304400;TraesCS4B01G006800
GO:0052542	defense response by callose deposition	biological_process	2	0.343386	0.769646	1.65465	TraesCS2B01G521100;TraesCS3A01G245500
GO:0070761	pre-snoRNP complex	cellular_component	2	0.343386	0.769646	1.65465	TraesCS2A01G125500;TraesCS2D01G128600
GO:0090448	glucosinolate:proton symporter activity	molecular_function	2	0.343386	0.769646	1.65465	TraesCS2D01G044200;TraesCS4A01G283900
GO:0090449	phloem glucosinolate loading	biological_process	2	0.343386	0.769646	1.65465	TraesCS2D01G044200;TraesCS4A01G283900
GO:0098712	L-glutamate import across plasma membrane	biological_process	2	0.343386	0.769646	1.65465	TraesCS7B01G093200;TraesCS7D01G189000
GO:1901349	glucosinolate transport	biological_process	2	0.343386	0.769646	1.65465	TraesCS2D01G044200;TraesCS4A01G283900
GO:1990937	xylan acetylation	biological_process	2	0.343386	0.769646	1.65465	TraesCS4B01G337600;TraesCS4D01G332900
GO:0006413	translational initiation	biological_process	7	0.350466	0.783963	1.21922	TraesCS1A01G218400;TraesCS4A01G248900;TraesCS4B01G065700;TraesCS4D01G064800;TraesCS5B01G378100;TraesCS7A01G469100;TraesCS7D01G456600
GO:0071944	cell periphery	cellular_component	7	0.350466	0.783963	1.21922	TraesCS1A01G263900;TraesCS1B01G243000;TraesCS1D01G264000;TraesCS4A01G259600;TraesCS4B01G055100;TraesCS4D01G055300;TraesCS5B01G458900
GO:0010043	response to zinc ion	biological_process	9	0.353783	0.786106	1.17955	TraesCS1A01G230500;TraesCS1B01G243700;TraesCS1D01G231500;TraesCS3A01G044800;TraesCS3A01G355100;TraesCS3B01G388000;TraesCS3D01G036100;TraesCS3D01G349100;TraesCS4B01G327000
GO:0016485	protein processing	biological_process	9	0.353783	0.786106	1.17955	TraesCS1B01G240900;TraesCS2B01G419100;TraesCS2D01G398500;TraesCS3A01G071500;TraesCS3B01G589600;TraesCS3D01G298800;TraesCS4B01G356600;TraesCS4D01G350300;TraesCS5A01G526000
GO:0090406	pollen tube	cellular_component	9	0.353783	0.786106	1.17955	TraesCS1D01G295800;TraesCS2B01G266000;TraesCS2B01G465200;TraesCS2D01G142400;TraesCS2D01G198900;TraesCS2D01G252400;TraesCS3B01G552100;TraesCS3D01G497700;TraesCS4B01G059200
GO:0000028	ribosomal small subunit assembly	biological_process	6	0.353817	0.786106	1.24099	TraesCS1B01G352300;TraesCS2A01G575400;TraesCS2B01G611800;TraesCS5B01G167000;TraesCS5D01G451100;TraesCS6D01G126300
GO:0016629	12-oxophytodienoate reductase activity	molecular_function	3	0.355602	0.786106	1.41827	TraesCS1D01G013700;TraesCS1D01G219500;TraesCS7D01G175900
GO:0046520	sphingoid biosynthetic process	biological_process	3	0.355602	0.786106	1.41827	TraesCS7A01G186900;TraesCS7B01G092200;TraesCS7D01G188000
GO:0015629	actin cytoskeleton	cellular_component	5	0.356488	0.786106	1.27281	TraesCS4A01G071400;TraesCS4B01G227300;TraesCS5A01G092900;TraesCS5B01G099000;TraesCS5D01G051700
GO:0002161	aminoacyl-tRNA editing activity	molecular_function	4	0.357727	0.786106	1.32372	TraesCS1A01G219900;TraesCS1B01G204700;TraesCS1B01G233200;TraesCS1D01G221400
GO:0052692	raffinose alpha-galactosidase activity	molecular_function	4	0.357727	0.786106	1.32372	TraesCS1A01G164900;TraesCS1B01G182000;TraesCS1D01G162000;TraesCS6A01G042400
GO:0006457	protein folding	biological_process	37	0.36486	0.786106	1.06705	TraesCS1A01G099300;TraesCS1B01G125100;TraesCS1D01G107200;TraesCS2A01G277100;TraesCS2A01G545600;TraesCS2B01G047400;TraesCS2B01G576100;TraesCS2D01G033200;TraesCS2D01G546500;TraesCS3A01G399000;TraesCS3B01G432000;TraesCS3D01G180000;TraesCS3D01G393200;TraesCS4B01G001300;TraesCS4B01G307700;TraesCS4D01G001600;TraesCS4D01G305900;TraesCS4D01G357900;TraesCS5A01G234400;TraesCS5A01G548000;TraesCS5B01G232900;…
GO:0009408	response to heat	biological_process	39	0.366032	0.786106	1.06443	TraesCS1A01G432700;TraesCS2A01G146000;TraesCS2B01G171400;TraesCS3A01G488200;TraesCS3A01G488300;TraesCS3B01G426400;TraesCS3B01G539300;TraesCS3B01G540700;TraesCS3D01G411400;TraesCS3D01G485700;TraesCS4A01G092200;TraesCS4A01G097900;TraesCS4D01G207500;TraesCS4D01G357900;TraesCS5A01G477400;TraesCS5A01G478400;TraesCS5A01G548000;TraesCS5B01G489800;TraesCS5B01G491000;TraesCS5D01G026300;TraesCS5D01G491500;…
GO:0004618	phosphoglycerate kinase activity	molecular_function	2	0.371497	0.786106	1.55732	TraesCS7B01G375300;TraesCS7D01G460700
GO:0005464	UDP-xylose transmembrane transporter activity	molecular_function	2	0.371497	0.786106	1.55732	TraesCS1A01G156400;TraesCS1D01G154900
GO:0008447	L-ascorbate oxidase activity	molecular_function	2	0.371497	0.786106	1.55732	TraesCS5B01G192000;TraesCS5D01G199900
GO:0015790	UDP-xylose transport	biological_process	2	0.371497	0.786106	1.55732	TraesCS1A01G156400;TraesCS1D01G154900
GO:0030091	protein repair	biological_process	2	0.371497	0.786106	1.55732	TraesCS6A01G332000;TraesCS6D01G311300
GO:2000068	regulation of defense response to insect	biological_process	2	0.371497	0.786106	1.55732	TraesCS5A01G306700;TraesCS5B01G307100
GO:0003712	transcription cofactor activity	molecular_function	5	0.371843	0.786106	1.24879	TraesCS2A01G366100;TraesCS2B01G367300;TraesCS3A01G426200;TraesCS3D01G421000;TraesCS6D01G199200
GO:0006012	galactose metabolic process	biological_process	5	0.371843	0.786106	1.24879	TraesCS2B01G112800;TraesCS2D01G093100;TraesCS2D01G460600;TraesCS4B01G179300;TraesCS4D01G180800
GO:0043622	cortical microtubule organization	biological_process	5	0.371843	0.786106	1.24879	TraesCS1B01G385100;TraesCS1B01G385300;TraesCS1D01G372500;TraesCS4A01G110300;TraesCS4D01G194700
GO:0004871	signal transducer activity	molecular_function	22	0.374451	0.786106	1.08664	TraesCS1A01G378000;TraesCS1B01G371600;TraesCS1B01G398800;TraesCS1D01G360000;TraesCS1D01G385000;TraesCS2B01G603100;TraesCS2B01G603200;TraesCS2D01G596400;TraesCS3A01G400600;TraesCS3B01G408500;TraesCS3D01G368800;TraesCS3D01G395000;TraesCS5D01G133300;TraesCS5D01G160300;TraesCS5D01G516900;TraesCS6A01G123300;TraesCS6B01G151500;TraesCS6D01G113500;TraesCS7A01G017700;TraesCS7A01G033500;TraesCS7A01G336000;…
GO:0000038	very long-chain fatty acid metabolic process	biological_process	1	0.375824	0.786106	2.2062	TraesCS5D01G424200
GO:0000107	imidazoleglycerol-phosphate synthase activity	molecular_function	1	0.375824	0.786106	2.2062	TraesCS4D01G220200
GO:0003855	3-dehydroquinate dehydratase activity	molecular_function	1	0.375824	0.786106	2.2062	TraesCS3A01G196700
GO:0003882	CDP-diacylglycerol-serine O-phosphatidyltransferase activity	molecular_function	1	0.375824	0.786106	2.2062	TraesCS1B01G404000
GO:0004150	dihydroneopterin aldolase activity	molecular_function	1	0.375824	0.786106	2.2062	TraesCS1D01G045200
GO:0004452	isopentenyl-diphosphate delta-isomerase activity	molecular_function	1	0.375824	0.786106	2.2062	TraesCS1D01G258900
GO:0004557	alpha-galactosidase activity	molecular_function	1	0.375824	0.786106	2.2062	TraesCS6A01G042400
GO:0004764	shikimate 3-dehydrogenase (NADP+) activity	molecular_function	1	0.375824	0.786106	2.2062	TraesCS3A01G196700
GO:0004795	threonine synthase activity	molecular_function	1	0.375824	0.786106	2.2062	TraesCS1A01G371900
GO:0004814	arginine-tRNA ligase activity	molecular_function	1	0.375824	0.786106	2.2062	TraesCS3A01G310400
GO:0006112	energy reserve metabolic process	biological_process	1	0.375824	0.786106	2.2062	TraesCS5A01G139500
GO:0006420	arginyl-tRNA aminoacylation	biological_process	1	0.375824	0.786106	2.2062	TraesCS3A01G310400
GO:0006659	phosphatidylserine biosynthetic process	biological_process	1	0.375824	0.786106	2.2062	TraesCS1B01G404000
GO:0006808	regulation of nitrogen utilization	biological_process	1	0.375824	0.786106	2.2062	TraesCS3A01G233000
GO:0007276	gamete generation	biological_process	1	0.375824	0.786106	2.2062	TraesCS2A01G250200
GO:0008089	anterograde axonal transport	biological_process	1	0.375824	0.786106	2.2062	TraesCS3B01G254800
GO:0008153	para-aminobenzoic acid biosynthetic process	biological_process	1	0.375824	0.786106	2.2062	TraesCS3D01G167700
GO:0008696	4-amino-4-deoxychorismate lyase activity	molecular_function	1	0.375824	0.786106	2.2062	TraesCS3D01G167700
GO:0008746	NAD(P)+ transhydrogenase activity	molecular_function	1	0.375824	0.786106	2.2062	TraesCS7B01G289400
GO:0010291	carotene beta-ring hydroxylase activity	molecular_function	1	0.375824	0.786106	2.2062	TraesCS6B01G438800
GO:0010312	detoxification of zinc ion	biological_process	1	0.375824	0.786106	2.2062	TraesCS4B01G327000
GO:0015853	adenine transport	biological_process	1	0.375824	0.786106	2.2062	TraesCS1B01G077600
GO:0015854	guanine transport	biological_process	1	0.375824	0.786106	2.2062	TraesCS1B01G077600
GO:0016701	oxidoreductase activity, acting on single donors with incorporation of molecular oxygen	molecular_function	1	0.375824	0.786106	2.2062	TraesCS3D01G381800
GO:0019427	acetyl-CoA biosynthetic process from acetate	biological_process	1	0.375824	0.786106	2.2062	TraesCS6D01G376900
GO:0019896	axonal transport of mitochondrion	biological_process	1	0.375824	0.786106	2.2062	TraesCS3B01G254800
GO:0030797	24-methylenesterol C-methyltransferase activity	molecular_function	1	0.375824	0.786106	2.2062	TraesCS1B01G218300
GO:0031957	very long-chain fatty acid-CoA ligase activity	molecular_function	1	0.375824	0.786106	2.2062	TraesCS1A01G075000
GO:0032154	cleavage furrow	cellular_component	1	0.375824	0.786106	2.2062	TraesCS3A01G273500
GO:0033466	trans-zeatin biosynthetic process	biological_process	1	0.375824	0.786106	2.2062	TraesCS7B01G224900
GO:0033550	MAP kinase tyrosine phosphatase activity	molecular_function	1	0.375824	0.786106	2.2062	TraesCS4B01G096200
GO:0034214	protein hexamerization	biological_process	1	0.375824	0.786106	2.2062	TraesCS3B01G254800
GO:0042891	antibiotic transport	biological_process	1	0.375824	0.786106	2.2062	TraesCS3D01G254600
GO:0047810	D-alanine:2-oxoglutarate aminotransferase activity	molecular_function	1	0.375824	0.786106	2.2062	TraesCS3D01G167700
GO:0047840	dCTP diphosphatase activity	molecular_function	1	0.375824	0.786106	2.2062	TraesCS2B01G400500
GO:0047918	GDP-mannose 3,5-epimerase activity	molecular_function	1	0.375824	0.786106	2.2062	TraesCS1A01G402500
GO:0050727	regulation of inflammatory response	biological_process	1	0.375824	0.786106	2.2062	TraesCS2A01G250200
GO:0051228	mitotic spindle disassembly	biological_process	1	0.375824	0.786106	2.2062	TraesCS3B01G254800
GO:0051724	NAD transporter activity	molecular_function	1	0.375824	0.786106	2.2062	TraesCS1B01G240400
GO:0071586	CAAX-box protein processing	biological_process	1	0.375824	0.786106	2.2062	TraesCS1B01G240900
GO:0090148	membrane fission	biological_process	1	0.375824	0.786106	2.2062	TraesCS3B01G254800
GO:0102083	7,8-dihydromonapterin aldolase activity	molecular_function	1	0.375824	0.786106	2.2062	TraesCS1D01G045200
GO:0102375	11-oxo-beta-amyrin 30-oxidase activity	molecular_function	1	0.375824	0.786106	2.2062	TraesCS3D01G226100
GO:1900367	positive regulation of defense response to insect	biological_process	1	0.375824	0.786106	2.2062	TraesCS6D01G314300
GO:1902382	11-oxo-beta-amyrin catabolic process	biological_process	1	0.375824	0.786106	2.2062	TraesCS3D01G226100
GO:1902386	glycyrrhetinate biosynthetic process	biological_process	1	0.375824	0.786106	2.2062	TraesCS3D01G226100
GO:1904115	axon cytoplasm	cellular_component	1	0.375824	0.786106	2.2062	TraesCS3B01G254800
GO:1990482	sphingolipid alpha-glucuronosyltransferase activity	molecular_function	1	0.375824	0.786106	2.2062	TraesCS6B01G257400
GO:2000037	regulation of stomatal complex patterning	biological_process	1	0.375824	0.786106	2.2062	TraesCSU01G029700
GO:0004540	ribonuclease activity	molecular_function	3	0.376748	0.786106	1.36937	TraesCS1A01G152600;TraesCS1B01G170100;TraesCS2B01G182900
GO:0019048	modulation by virus of host morphology or physiology	biological_process	3	0.376748	0.786106	1.36937	TraesCS2A01G467700;TraesCS2B01G490700;TraesCS2D01G467700
GO:0031936	negative regulation of chromatin silencing	biological_process	3	0.376748	0.786106	1.36937	TraesCS3A01G110000;TraesCS3B01G129100;TraesCS3D01G111900
GO:0005777	peroxisome	cellular_component	33	0.383676	0.799826	1.06284	TraesCS1A01G082200;TraesCS1A01G246400;TraesCS1B01G099800;TraesCS1D01G083700;TraesCS1D01G245700;TraesCS2A01G036300;TraesCS2A01G171600;TraesCS2A01G467700;TraesCS2B01G049200;TraesCS2B01G198100;TraesCS2B01G402900;TraesCS2B01G490700;TraesCS2D01G035400;TraesCS2D01G467700;TraesCS2D01G581900;TraesCS3A01G073000;TraesCS3A01G136700;TraesCS3A01G517800;TraesCS3D01G072800;TraesCS3D01G137500;TraesCS3D01G525300;…
GO:0009734	auxin-activated signaling pathway	biological_process	64	0.387884	0.807853	1.04076	TraesCS1A01G118400;TraesCS1A01G220700;TraesCS1B01G138100;TraesCS1B01G201800;TraesCS1D01G119500;TraesCS1D01G177000;TraesCS1D01G214200;TraesCS2A01G578200;TraesCS2B01G484100;TraesCS2B01G519200;TraesCS2D01G589400;TraesCS3A01G258000;TraesCS3A01G491500;TraesCS3B01G290700;TraesCS3B01G471300;TraesCS3B01G535300;TraesCS3D01G221900;TraesCS3D01G257500;TraesCS3D01G257900;TraesCS3D01G411300;TraesCS3D01G482700;…
GO:0007186	G-protein coupled receptor signaling pathway	biological_process	4	0.39288	0.816757	1.26069	TraesCS7A01G017700;TraesCS7A01G033500;TraesCS7A01G336000;TraesCS7D01G030100
GO:0009934	regulation of meristem structural organization	biological_process	4	0.39288	0.816757	1.26069	TraesCS2A01G384900;TraesCS4A01G412100;TraesCS4B01G312300;TraesCS4D01G309900
GO:0010090	trichome morphogenesis	biological_process	6	0.39517	0.816965	1.18542	TraesCS2B01G106000;TraesCS3B01G290600;TraesCS5A01G188100;TraesCS5B01G195500;TraesCS5D01G202900;TraesCSU01G029700
GO:0016702	oxidoreductase activity, acting on single donors with incorporation of molecular oxygen, incorporation of two atoms of oxygen	molecular_function	6	0.39517	0.816965	1.18542	TraesCS3B01G549000;TraesCS3B01G549200;TraesCS4B01G037700;TraesCS4D01G035200;TraesCS5D01G183700;TraesCS5D01G388700
GO:0007219	Notch signaling pathway	biological_process	3	0.397745	0.816965	1.32372	TraesCS7A01G328500;TraesCS7B01G229100;TraesCS7D01G325300
GO:0010427	abscisic acid binding	molecular_function	3	0.397745	0.816965	1.32372	TraesCS3B01G380300;TraesCS4D01G191200;TraesCS7D01G364600
GO:0061025	membrane fusion	biological_process	3	0.397745	0.816965	1.32372	TraesCS4A01G435200;TraesCS7A01G049300;TraesCS7D01G044400
GO:0080156	mitochondrial mRNA modification	biological_process	3	0.397745	0.816965	1.32372	TraesCS3A01G428400;TraesCS3B01G465800;TraesCS3D01G424100
GO:1990538	xylan O-acetyltransferase activity	molecular_function	3	0.397745	0.816965	1.32372	TraesCS3A01G350400;TraesCS3B01G382900;TraesCS3D01G344400
GO:0003841	1-acylglycerol-3-phosphate O-acyltransferase activity	molecular_function	2	0.399109	0.816965	1.4708	TraesCS5A01G338900;TraesCS5D01G343200
GO:0004143	diacylglycerol kinase activity	molecular_function	2	0.399109	0.816965	1.4708	TraesCS2B01G562300;TraesCS2D01G534600
GO:0005546	phosphatidylinositol-4,5-bisphosphate binding	molecular_function	2	0.399109	0.816965	1.4708	TraesCS1A01G365100;TraesCS1B01G382600
GO:0006048	UDP-N-acetylglucosamine biosynthetic process	biological_process	2	0.399109	0.816965	1.4708	TraesCS5A01G139500;TraesCS7B01G101100
GO:0010023	proanthocyanidin biosynthetic process	biological_process	2	0.399109	0.816965	1.4708	TraesCS6A01G001500;TraesCS6D01G004300
GO:0010168	ER body	cellular_component	2	0.399109	0.816965	1.4708	TraesCS7D01G027900;TraesCS7D01G028000
GO:0015292	uniporter activity	molecular_function	2	0.399109	0.816965	1.4708	TraesCS1B01G188300;TraesCS3A01G340300
GO:0015808	L-alanine transport	biological_process	2	0.399109	0.816965	1.4708	TraesCS7B01G093200;TraesCS7D01G189000
GO:0042176	regulation of protein catabolic process	biological_process	2	0.399109	0.816965	1.4708	TraesCS7A01G421700;TraesCS7D01G413900
GO:0043619	regulation of transcription from RNA polymerase II promoter in response to oxidative stress	biological_process	2	0.399109	0.816965	1.4708	TraesCS5A01G306700;TraesCS5B01G307100
GO:0004144	diacylglycerol O-acyltransferase activity	molecular_function	7	0.400891	0.819133	1.15825	TraesCS1A01G385500;TraesCS1B01G411900;TraesCS1D01G393500;TraesCS3B01G029900;TraesCS3B01G300300;TraesCS3D01G267000;TraesCS5D01G299400
GO:0005315	inorganic phosphate transmembrane transporter activity	molecular_function	7	0.400891	0.819133	1.15825	TraesCS2A01G220400;TraesCS2B01G245900;TraesCS2D01G226000;TraesCS4A01G414400;TraesCS5A01G460300;TraesCS5B01G470100;TraesCS5D01G472000
GO:0019432	triglyceride biosynthetic process	biological_process	8	0.40518	0.827151	1.13868	TraesCS1A01G385500;TraesCS1B01G411900;TraesCS1D01G393500;TraesCS3B01G029900;TraesCS3B01G300300;TraesCS3D01G267000;TraesCS5A01G141700;TraesCS5D01G299400
GO:0050661	NADP binding	molecular_function	23	0.408793	0.832597	1.06453	TraesCS2A01G071500;TraesCS2A01G320400;TraesCS2A01G482200;TraesCS2B01G085300;TraesCS2B01G085500;TraesCS2B01G362700;TraesCS2D01G070300;TraesCS3A01G196700;TraesCS4B01G366800;TraesCS4D01G180300;TraesCS5A01G269300;TraesCS5B01G182400;TraesCS5B01G269600;TraesCS5D01G277500;TraesCS6A01G213700;TraesCS6B01G306000;TraesCS6D01G196300;TraesCS7A01G125600;TraesCS7B01G024500;TraesCS7B01G476100;TraesCS7D01G122600;…
GO:0018107	peptidyl-threonine phosphorylation	biological_process	6	0.40895	0.832597	1.16799	TraesCS2B01G124100;TraesCS2D01G107100;TraesCS3A01G135700;TraesCS4A01G194800;TraesCS4B01G120400;TraesCS4D01G118500
GO:0071472	cellular response to salt stress	biological_process	6	0.40895	0.832597	1.16799	TraesCS4A01G035400;TraesCS4B01G268100;TraesCS4D01G267500;TraesCS5A01G432000;TraesCS5B01G434000;TraesCS7D01G182700
GO:0005794	Golgi apparatus	cellular_component	167	0.41438	0.842245	1.01825	TraesCS1A01G035100;TraesCS1A01G099100;TraesCS1A01G156400;TraesCS1A01G170900;TraesCS1A01G230400;TraesCS1A01G230500;TraesCS1A01G287500;TraesCS1A01G377900;TraesCS1B01G018900;TraesCS1B01G044800;TraesCS1B01G164200;TraesCS1B01G243700;TraesCS1B01G243800;TraesCS1B01G296900;TraesCS1B01G398700;TraesCS1D01G036500;TraesCS1D01G107100;TraesCS1D01G144600;TraesCS1D01G154900;TraesCS1D01G231500;TraesCS1D01G231600;…
GO:0030163	protein catabolic process	biological_process	32	0.41664	0.842245	1.04849	TraesCS1B01G263100;TraesCS1D01G251700;TraesCS3A01G040800;TraesCS3A01G227000;TraesCS3A01G471900;TraesCS3B01G042800;TraesCS3B01G514800;TraesCS3B01G515100;TraesCS3D01G039300;TraesCS3D01G216700;TraesCS3D01G225000;TraesCS3D01G467300;TraesCS3D01G467600;TraesCS4A01G219500;TraesCS4B01G098000;TraesCS4D01G094200;TraesCS6A01G283500;TraesCS6D01G263700;TraesCS6D01G264000;TraesCS7A01G395300;TraesCS7A01G421700;…
GO:0070402	NADPH binding	molecular_function	5	0.417809	0.842245	1.18189	TraesCS4A01G034500;TraesCS4B01G270300;TraesCS4D01G269500;TraesCS4D01G269700;TraesCS4D01G270000
GO:0009559	embryo sac central cell differentiation	biological_process	3	0.418543	0.842245	1.28102	TraesCS3B01G612300;TraesCS3B01G612500;TraesCS3B01G612600
GO:0050062	long-chain-fatty-acyl-CoA reductase activity	molecular_function	3	0.418543	0.842245	1.28102	TraesCS4A01G304400;TraesCS4B01G006800;TraesCS7B01G176400
GO:0098641	cadherin binding involved in cell-cell adhesion	molecular_function	3	0.418543	0.842245	1.28102	TraesCS1B01G417200;TraesCS2A01G125500;TraesCS2D01G128600
GO:0010540	basipetal auxin transport	biological_process	9	0.419471	0.842245	1.11341	TraesCS3A01G258000;TraesCS3B01G290700;TraesCS3D01G257500;TraesCS3D01G257900;TraesCS4A01G187600;TraesCS4B01G131500;TraesCS4D01G125800;TraesCS6A01G242800;TraesCS6B01G145800
GO:0000771	agglutination involved in conjugation	biological_process	1	0.422981	0.842245	1.89103	TraesCS5A01G506900
GO:0000914	phragmoplast assembly	biological_process	1	0.422981	0.842245	1.89103	TraesCS3B01G206600
GO:0007349	cellularization	biological_process	1	0.422981	0.842245	1.89103	TraesCS3B01G206600
GO:0008623	CHRAC	cellular_component	1	0.422981	0.842245	1.89103	TraesCS5B01G538900
GO:0010245	radial microtubular system formation	biological_process	1	0.422981	0.842245	1.89103	TraesCS3B01G206600
GO:0010458	exit from mitosis	biological_process	1	0.422981	0.842245	1.89103	TraesCS3B01G254800
GO:0016540	protein autoprocessing	biological_process	1	0.422981	0.842245	1.89103	TraesCS1B01G325800
GO:0016833	oxo-acid-lyase activity	molecular_function	1	0.422981	0.842245	1.89103	TraesCS4D01G220200
GO:0032467	positive regulation of cytokinesis	biological_process	1	0.422981	0.842245	1.89103	TraesCS5B01G202400
GO:0035435	phosphate ion transmembrane transport	biological_process	1	0.422981	0.842245	1.89103	TraesCS4A01G414400
GO:0035515	oxidative RNA demethylase activity	molecular_function	1	0.422981	0.842245	1.89103	TraesCS2A01G568300
GO:0035553	oxidative single-stranded RNA demethylation	biological_process	1	0.422981	0.842245	1.89103	TraesCS2A01G568300
GO:0045010	actin nucleation	biological_process	1	0.422981	0.842245	1.89103	TraesCS2B01G106000
GO:0050350	trihydroxystilbene synthase activity	molecular_function	1	0.422981	0.842245	1.89103	TraesCS6D01G197900
GO:0080150	S-adenosyl-L-methionine:benzoic acid carboxyl methyl transferase activity	molecular_function	1	0.422981	0.842245	1.89103	TraesCS3D01G406300
GO:0098789	pre-mRNA cleavage required for polyadenylation	biological_process	1	0.422981	0.842245	1.89103	TraesCS2D01G215900
GO:1902626	assembly of large subunit precursor of preribosome	biological_process	1	0.422981	0.842245	1.89103	TraesCS3B01G220700
GO:2000772	regulation of cellular senescence	biological_process	1	0.422981	0.842245	1.89103	TraesCS1B01G417200
GO:0004365	glyceraldehyde-3-phosphate dehydrogenase (NAD+) (phosphorylating) activity	molecular_function	2	0.426137	0.843341	1.39339	TraesCS6A01G213700;TraesCS6D01G196300
GO:0004792	thiosulfate sulfurtransferase activity	molecular_function	2	0.426137	0.843341	1.39339	TraesCS6A01G140100;TraesCS6B01G168600
GO:0005775	vacuolar lumen	cellular_component	2	0.426137	0.843341	1.39339	TraesCS2B01G403000;TraesCS3D01G254600
GO:0016618	hydroxypyruvate reductase activity	molecular_function	2	0.426137	0.843341	1.39339	TraesCS2A01G028600;TraesCS2D01G030900
GO:0035196	production of miRNAs involved in gene silencing by miRNA	biological_process	2	0.426137	0.843341	1.39339	TraesCS1A01G157700;TraesCS1B01G174000
GO:0044390	ubiquitin-like protein conjugating enzyme binding	molecular_function	2	0.426137	0.843341	1.39339	TraesCS4A01G290600;TraesCS5D01G014800
GO:0051567	histone H3-K9 methylation	biological_process	2	0.426137	0.843341	1.39339	TraesCS3D01G433900;TraesCS5B01G244000
GO:0030674	protein binding, bridging	molecular_function	4	0.427724	0.845745	1.20338	TraesCS2A01G357200;TraesCS2D01G356000;TraesCS6A01G215700;TraesCS6B01G245300
GO:0009615	response to virus	biological_process	8	0.428592	0.84672	1.11471	TraesCS1B01G217600;TraesCS1D01G207200;TraesCS4A01G097900;TraesCS4A01G434700;TraesCS4D01G207500;TraesCS5D01G342600;TraesCS6A01G298900;TraesCSU01G003000
GO:0016036	cellular response to phosphate starvation	biological_process	9	0.430437	0.849626	1.1031	TraesCS1A01G152600;TraesCS1B01G170100;TraesCS2B01G182900;TraesCS3A01G044700;TraesCS3A01G287500;TraesCS3B01G039100;TraesCS3D01G036200;TraesCS6A01G375800;TraesCS7D01G443200
GO:0043068	positive regulation of programmed cell death	biological_process	5	0.433025	0.85399	1.16116	TraesCS1A01G313900;TraesCS1B01G325800;TraesCS3D01G090300;TraesCS4B01G383100;TraesCS4D01G358800
GO:0004864	protein phosphatase inhibitor activity	molecular_function	3	0.439096	0.864458	1.24099	TraesCS3B01G380300;TraesCS4D01G191200;TraesCS7D01G364600
GO:0006790	sulfur compound metabolic process	biological_process	3	0.439096	0.864458	1.24099	TraesCS2B01G402900;TraesCS4A01G400200;TraesCS6D01G358000
GO:0009785	blue light signaling pathway	biological_process	4	0.444955	0.875234	1.17664	TraesCS1B01G401700;TraesCS6A01G153700;TraesCS6B01G181400;TraesCS6D01G143100
GO:0016614	oxidoreductase activity, acting on CH-OH group of donors	molecular_function	15	0.45183	0.883252	1.05616	TraesCS1A01G424100;TraesCS1B01G456900;TraesCS2A01G399100;TraesCS3A01G321100;TraesCS3A01G374700;TraesCS3B01G344600;TraesCS5A01G261400;TraesCS5D01G268800;TraesCS5D01G436000;TraesCS7A01G354000;TraesCS7B01G273500;TraesCS7B01G273600;TraesCS7B01G273900;TraesCS7B01G484200;TraesCS7D01G368700
GO:0051082	unfolded protein binding	molecular_function	10	0.4525	0.883252	1.0762	TraesCS2A01G146000;TraesCS2A01G545600;TraesCS2B01G171400;TraesCS2B01G576100;TraesCS2D01G546500;TraesCS3D01G451600;TraesCS4D01G250100;TraesCS5B01G509400;TraesCS7A01G189600;TraesCS7B01G094500
GO:0000054	ribosomal subunit export from nucleus	biological_process	2	0.452511	0.883252	1.32372	TraesCS1A01G218400;TraesCS3B01G220700
GO:0004784	superoxide dismutase activity	molecular_function	2	0.452511	0.883252	1.32372	TraesCS2A01G121200;TraesCS2D01G123300
GO:0010500	transmitting tissue development	biological_process	2	0.452511	0.883252	1.32372	TraesCS5B01G235200;TraesCS5D01G244000
GO:0015210	uracil transmembrane transporter activity	molecular_function	2	0.452511	0.883252	1.32372	TraesCS7B01G382000;TraesCS7D01G466800
GO:0043100	pyrimidine nucleobase salvage	biological_process	2	0.452511	0.883252	1.32372	TraesCS7B01G382000;TraesCS7D01G466800
GO:0046653	tetrahydrofolate metabolic process	biological_process	2	0.452511	0.883252	1.32372	TraesCS5A01G276300;TraesCS5B01G275700
GO:0051607	defense response to virus	biological_process	11	0.45254	0.883252	1.07066	TraesCS2B01G603100;TraesCS2B01G603200;TraesCS2D01G596400;TraesCS3B01G408500;TraesCS3D01G368800;TraesCS5D01G133300;TraesCS5D01G516900;TraesCS6A01G123300;TraesCS6B01G151500;TraesCS6D01G113500;TraesCS7A01G504700
GO:0006536	glutamate metabolic process	biological_process	3	0.459363	0.891452	1.20338	TraesCS4B01G052300;TraesCS4B01G231400;TraesCS4D01G052500
GO:0030151	molybdenum ion binding	molecular_function	3	0.459363	0.891452	1.20338	TraesCS6A01G326200;TraesCS6B01G356800;TraesCS6D01G306000
GO:0030247	polysaccharide binding	molecular_function	15	0.460151	0.891452	1.05057	TraesCS1A01G276200;TraesCS1A01G422900;TraesCS1B01G285400;TraesCS1B01G454200;TraesCS1B01G454500;TraesCS1D01G275700;TraesCS1D01G430700;TraesCS1D01G431200;TraesCS3A01G277100;TraesCS3D01G277300;TraesCS3D01G411400;TraesCS5A01G338400;TraesCS5B01G279000;TraesCS5D01G437700;TraesCS7B01G285700
GO:0019438	aromatic compound biosynthetic process	biological_process	10	0.462797	0.891452	1.06752	TraesCS1B01G481300;TraesCS1B01G481400;TraesCS1B01G481500;TraesCS1D01G338000;TraesCS5D01G488300;TraesCS5D01G488400;TraesCS6A01G015400;TraesCSU01G205900;TraesCSU01G246000;TraesCSU01G253900
GO:0003725	double-stranded RNA binding	molecular_function	7	0.463678	0.891452	1.09012	TraesCS1A01G157700;TraesCS1B01G174000;TraesCS3A01G298700;TraesCS5A01G079500;TraesCS7A01G302800;TraesCS7B01G202900;TraesCS7D01G298100
GO:0010029	regulation of seed germination	biological_process	7	0.463678	0.891452	1.09012	TraesCS4A01G106800;TraesCS5B01G502200;TraesCS6A01G318100;TraesCS6B01G348100;TraesCS6D01G297300;TraesCS7B01G084600;TraesCS7D01G392500
GO:0000172	ribonuclease MRP complex	cellular_component	1	0.466576	0.891452	1.65465	TraesCS1B01G306100
GO:0004458	D-lactate dehydrogenase (cytochrome) activity	molecular_function	1	0.466576	0.891452	1.65465	TraesCS6D01G336600
GO:0004617	phosphoglycerate dehydrogenase activity	molecular_function	1	0.466576	0.891452	1.65465	TraesCS2A01G508900
GO:0004664	prephenate dehydratase activity	molecular_function	1	0.466576	0.891452	1.65465	TraesCS2B01G096300
GO:0010440	stomatal lineage progression	biological_process	1	0.466576	0.891452	1.65465	TraesCS2A01G269600
GO:0030943	mitochondrion targeting sequence binding	molecular_function	1	0.466576	0.891452	1.65465	TraesCS2D01G544400
GO:0034551	mitochondrial respiratory chain complex III assembly	biological_process	1	0.466576	0.891452	1.65465	TraesCS5B01G216200
GO:0034635	glutathione transport	biological_process	1	0.466576	0.891452	1.65465	TraesCS3D01G500600
GO:0048318	axial mesoderm development	biological_process	1	0.466576	0.891452	1.65465	TraesCS6B01G266000
GO:0048339	paraxial mesoderm development	biological_process	1	0.466576	0.891452	1.65465	TraesCS6B01G266000
GO:0048576	positive regulation of short-day photoperiodism, flowering	biological_process	1	0.466576	0.891452	1.65465	TraesCS7A01G211300
GO:0050412	cinnamate beta-D-glucosyltransferase activity	molecular_function	1	0.466576	0.891452	1.65465	TraesCS6D01G162700
GO:0050468	reticuline oxidase activity	molecular_function	1	0.466576	0.891452	1.65465	TraesCS3A01G374700
GO:0052324	plant-type cell wall cellulose biosynthetic process	biological_process	1	0.466576	0.891452	1.65465	TraesCS2D01G136300
GO:0060348	bone development	biological_process	1	0.466576	0.891452	1.65465	TraesCS3D01G309000
GO:0070370	cellular heat acclimation	biological_process	1	0.466576	0.891452	1.65465	TraesCS2B01G294500
GO:0072358	cardiovascular system development	biological_process	1	0.466576	0.891452	1.65465	TraesCS6B01G266000
GO:1990269	RNA polymerase II C-terminal domain phosphoserine binding	molecular_function	1	0.466576	0.891452	1.65465	TraesCS5D01G403200
GO:1990879	CST complex	cellular_component	1	0.466576	0.891452	1.65465	TraesCS1A01G432700
GO:0004185	serine-type carboxypeptidase activity	molecular_function	12	0.471151	0.899433	1.05196	TraesCS1A01G086100;TraesCS1A01G168100;TraesCS1A01G421200;TraesCS1B01G104500;TraesCS1B01G184500;TraesCS2A01G376300;TraesCS2D01G066600;TraesCS4A01G035200;TraesCS4D01G103600;TraesCS4D01G264700;TraesCS6A01G220200;TraesCS6B01G261700
GO:0009926	auxin polar transport	biological_process	10	0.47306	0.900589	1.05898	TraesCS2A01G381800;TraesCS3A01G258000;TraesCS3B01G290700;TraesCS3D01G221900;TraesCS3D01G257500;TraesCS3D01G257900;TraesCS4A01G412100;TraesCS4B01G312300;TraesCS4D01G309900;TraesCS7B01G095500
GO:0006635	fatty acid beta-oxidation	biological_process	9	0.47405	0.900589	1.0637	TraesCS1A01G246400;TraesCS1D01G245700;TraesCS2A01G036300;TraesCS2B01G049200;TraesCS2D01G035400;TraesCS3A01G136700;TraesCS3A01G291100;TraesCS3D01G137500;TraesCS5A01G424300
GO:0008810	cellulase activity	molecular_function	7	0.476081	0.900589	1.07745	TraesCS3D01G153400;TraesCS5B01G201100;TraesCS6A01G312400;TraesCS6B01G342600;TraesCS6D01G291800;TraesCS7A01G197900;TraesCS7D01G201000
GO:0032580	Golgi cisterna membrane	cellular_component	14	0.477926	0.900589	1.04113	TraesCS1A01G230400;TraesCS1A01G304900;TraesCS1A01G377900;TraesCS1B01G243800;TraesCS1B01G315700;TraesCS1B01G398700;TraesCS1D01G231600;TraesCS1D01G304700;TraesCS1D01G384900;TraesCS2B01G129600;TraesCS2D01G111400;TraesCS2D01G460600;TraesCS6B01G351300;TraesCS6D01G300000
GO:0009514	glyoxysome	cellular_component	5	0.478071	0.900589	1.1031	TraesCS2B01G364000;TraesCS6A01G041700;TraesCS6B01G056800;TraesCS6D01G048300;TraesCS6D01G376900
GO:0000003	reproduction	biological_process	2	0.478177	0.900589	1.26069	TraesCS2B01G521100;TraesCS3A01G245500
GO:0004161	dimethylallyltranstransferase activity	molecular_function	2	0.478177	0.900589	1.26069	TraesCS1B01G383400;TraesCS1D01G371200
GO:0004337	geranyltranstransferase activity	molecular_function	2	0.478177	0.900589	1.26069	TraesCS1B01G383400;TraesCS1D01G371200
GO:0004659	prenyltransferase activity	molecular_function	2	0.478177	0.900589	1.26069	TraesCS7A01G461500;TraesCS7D01G449700
GO:0005375	copper ion transmembrane transporter activity	molecular_function	2	0.478177	0.900589	1.26069	TraesCS2A01G199000;TraesCS2D01G206800
GO:0033384	geranyl diphosphate biosynthetic process	biological_process	2	0.478177	0.900589	1.26069	TraesCS1B01G383400;TraesCS1D01G371200
GO:0033926	glycopeptide alpha-N-acetylgalactosaminidase activity	molecular_function	2	0.478177	0.900589	1.26069	TraesCS4B01G093500;TraesCS4D01G090300
GO:0044210	'de novo' CTP biosynthetic process	biological_process	2	0.478177	0.900589	1.26069	TraesCS1A01G411600;TraesCS1D01G419400
GO:0045337	farnesyl diphosphate biosynthetic process	biological_process	2	0.478177	0.900589	1.26069	TraesCS1B01G383400;TraesCS1D01G371200
GO:0070588	calcium ion transmembrane transport	biological_process	2	0.478177	0.900589	1.26069	TraesCS2B01G465600;TraesCS2D01G443700
GO:0005451	monovalent cation:proton antiporter activity	molecular_function	4	0.478902	0.900589	1.12657	TraesCS3A01G340500;TraesCS5A01G031700;TraesCS5B01G031800;TraesCS5D01G039900
GO:0052793	pectin acetylesterase activity	molecular_function	4	0.478902	0.900589	1.12657	TraesCS5B01G499700;TraesCS6A01G270700;TraesCS6B01G297800;TraesCS6D01G244400
GO:0009088	threonine biosynthetic process	biological_process	3	0.479307	0.900589	1.16799	TraesCS1A01G371900;TraesCS6B01G467000;TraesCS6D01G404500
GO:0033499	galactose catabolic process via UDP-galactose	biological_process	3	0.479307	0.900589	1.16799	TraesCS2A01G343900;TraesCS2B01G341400;TraesCS2D01G322200
GO:0009555	pollen development	biological_process	28	0.482706	0.906224	1.02105	TraesCS1A01G049100;TraesCS1A01G351600;TraesCS1B01G371900;TraesCS1D01G359100;TraesCS2A01G508900;TraesCS2B01G138900;TraesCS2B01G521100;TraesCS3A01G245500;TraesCS3B01G206600;TraesCS4A01G106400;TraesCS4B01G093500;TraesCS4B01G197800;TraesCS4D01G090300;TraesCS4D01G198600;TraesCS5A01G210000;TraesCS5A01G276700;TraesCS5B01G276500;TraesCS5D01G216200;TraesCS5D01G284100;TraesCS7A01G189600;TraesCS7A01G254400;…
GO:0004034	aldose 1-epimerase activity	molecular_function	3	0.498898	0.924433	1.13462	TraesCS2A01G343900;TraesCS2B01G341400;TraesCS2D01G322200
GO:0005199	structural constituent of cell wall	molecular_function	3	0.498898	0.924433	1.13462	TraesCS2B01G187700;TraesCS2D01G168800;TraesCS5A01G436000
GO:0015914	phospholipid transport	biological_process	3	0.498898	0.924433	1.13462	TraesCS4A01G259600;TraesCS4B01G055100;TraesCS4D01G055300
GO:0043001	Golgi to plasma membrane protein transport	biological_process	3	0.498898	0.924433	1.13462	TraesCS4A01G259600;TraesCS4B01G055100;TraesCS4D01G055300
GO:0048262	determination of dorsal/ventral asymmetry	biological_process	3	0.498898	0.924433	1.13462	TraesCS3A01G375500;TraesCS3B01G407700;TraesCS3D01G368000
GO:0050403	trans-zeatin O-beta-D-glucosyltransferase activity	molecular_function	3	0.498898	0.924433	1.13462	TraesCS3A01G125500;TraesCS3A01G125800;TraesCS3D01G127100
GO:0006388	tRNA splicing, via endonucleolytic cleavage and ligation	biological_process	2	0.50309	0.924433	1.20338	TraesCS7B01G072600;TraesCS7D01G168600
GO:0006826	iron ion transport	biological_process	2	0.50309	0.924433	1.20338	TraesCS5B01G151000;TraesCS5D01G157600
GO:0005655	nucleolar ribonuclease P complex	cellular_component	6	0.50374	0.924433	1.05898	TraesCS1B01G306100;TraesCS3A01G298700;TraesCS5A01G079500;TraesCS7A01G302800;TraesCS7B01G202900;TraesCS7D01G298100
GO:0004014	adenosylmethionine decarboxylase activity	molecular_function	1	0.506879	0.924433	1.4708	TraesCS5D01G228900
GO:0004084	branched-chain-amino-acid transaminase activity	molecular_function	1	0.506879	0.924433	1.4708	TraesCS3D01G167700
GO:0004103	choline kinase activity	molecular_function	1	0.506879	0.924433	1.4708	TraesCS3A01G244600
GO:0004128	cytochrome-b5 reductase activity, acting on NAD(P)H	molecular_function	1	0.506879	0.924433	1.4708	TraesCS3A01G338700
GO:0004360	glutamine-fructose-6-phosphate transaminase (isomerizing) activity	molecular_function	1	0.506879	0.924433	1.4708	TraesCS5A01G139500
GO:0004363	glutathione synthase activity	molecular_function	1	0.506879	0.924433	1.4708	TraesCS5B01G104500
GO:0005683	U7 snRNP	cellular_component	1	0.506879	0.924433	1.4708	TraesCS2D01G248300
GO:0005697	telomerase holoenzyme complex	cellular_component	1	0.506879	0.924433	1.4708	TraesCS2D01G248300
GO:0006557	S-adenosylmethioninamine biosynthetic process	biological_process	1	0.506879	0.924433	1.4708	TraesCS5D01G228900
GO:0006651	diacylglycerol biosynthetic process	biological_process	1	0.506879	0.924433	1.4708	TraesCS6A01G271800
GO:0006833	water transport	biological_process	1	0.506879	0.924433	1.4708	TraesCS3A01G499500
GO:0009143	nucleoside triphosphate catabolic process	biological_process	1	0.506879	0.924433	1.4708	TraesCS2B01G400500
GO:0009150	purine ribonucleotide metabolic process	biological_process	1	0.506879	0.924433	1.4708	TraesCS2B01G402900
GO:0010342	endosperm cellularization	biological_process	1	0.506879	0.924433	1.4708	TraesCS3B01G206600
GO:0030865	cortical cytoskeleton organization	biological_process	1	0.506879	0.924433	1.4708	TraesCS1A01G170100
GO:0033358	UDP-L-arabinose biosynthetic process	biological_process	1	0.506879	0.924433	1.4708	TraesCS2D01G460600
GO:0045227	capsule polysaccharide biosynthetic process	biological_process	1	0.506879	0.924433	1.4708	TraesCS2D01G460600
GO:0045431	flavonol synthase activity	molecular_function	1	0.506879	0.924433	1.4708	TraesCS6D01G310700
GO:0047429	nucleoside-triphosphate diphosphatase activity	molecular_function	1	0.506879	0.924433	1.4708	TraesCS2B01G400500
GO:0047957	4'-methoxyisoflavone 2'-hydroxylase activity	molecular_function	1	0.506879	0.924433	1.4708	TraesCS5B01G077700
GO:0050373	UDP-arabinose 4-epimerase activity	molecular_function	1	0.506879	0.924433	1.4708	TraesCS2D01G460600
GO:0050992	dimethylallyl diphosphate biosynthetic process	biological_process	1	0.506879	0.924433	1.4708	TraesCS1D01G258900
GO:0051245	negative regulation of cellular defense response	biological_process	1	0.506879	0.924433	1.4708	TraesCS1A01G338700
GO:2000785	regulation of autophagosome assembly	biological_process	1	0.506879	0.924433	1.4708	TraesCS4A01G290600
GO:0010078	maintenance of root meristem identity	biological_process	4	0.512006	0.924433	1.08059	TraesCS2A01G384900;TraesCS6A01G255400;TraesCS6B01G270200;TraesCS6D01G236600
GO:0050505	hydroquinone glucosyltransferase activity	molecular_function	4	0.512006	0.924433	1.08059	TraesCS2A01G070800;TraesCS3A01G048400;TraesCS3B01G050300;TraesCS3D01G031100
GO:0030245	cellulose catabolic process	biological_process	7	0.51279	0.924433	1.04113	TraesCS3D01G153400;TraesCS5B01G201100;TraesCS6A01G312400;TraesCS6B01G342600;TraesCS6D01G291800;TraesCS7A01G197900;TraesCS7D01G201000
GO:0005524	ATP binding	molecular_function	556	0.513098	0.924433	0.999441	TraesCS1A01G017900;TraesCS1A01G018000;TraesCS1A01G075000;TraesCS1A01G122800;TraesCS1A01G145100;TraesCS1A01G218400;TraesCS1A01G219900;TraesCS1A01G235200;TraesCS1A01G246600;TraesCS1A01G257200;TraesCS1A01G308900;TraesCS1A01G312300;TraesCS1A01G342900;TraesCS1A01G343000;TraesCS1A01G354100;TraesCS1A01G359100;TraesCS1A01G367000;TraesCS1A01G367100;TraesCS1A01G391100;TraesCS1A01G411600;TraesCS1A01G422600;…
GO:0005762	mitochondrial large ribosomal subunit	cellular_component	3	0.518107	0.924433	1.1031	TraesCS3A01G151600;TraesCS7A01G060200;TraesCS7A01G503700
GO:0005913	cell-cell adherens junction	cellular_component	3	0.518107	0.924433	1.1031	TraesCS1B01G417200;TraesCS2A01G125500;TraesCS2D01G128600
GO:0016099	monoterpenoid biosynthetic process	biological_process	3	0.518107	0.924433	1.1031	TraesCS2A01G546400;TraesCS2A01G546600;TraesCS2D01G547700
GO:0018472	1-hydroxy-2-naphthaldehyde dehydrogenase activity	molecular_function	3	0.518107	0.924433	1.1031	TraesCS4A01G304400;TraesCS4B01G006800;TraesCS7B01G176400
GO:0018473	cis-2-methyl-5-isopropylhexa-2,5-dienal dehydrogenase activity	molecular_function	3	0.518107	0.924433	1.1031	TraesCS4A01G304400;TraesCS4B01G006800;TraesCS7B01G176400
GO:0018474	2-carboxybenzaldehyde dehydrogenase activity	molecular_function	3	0.518107	0.924433	1.1031	TraesCS4A01G304400;TraesCS4B01G006800;TraesCS7B01G176400
GO:0018475	trans-2-methyl-5-isopropylhexa-2,5-dienal dehydrogenase activity	molecular_function	3	0.518107	0.924433	1.1031	TraesCS4A01G304400;TraesCS4B01G006800;TraesCS7B01G176400
GO:0019115	benzaldehyde dehydrogenase activity	molecular_function	3	0.518107	0.924433	1.1031	TraesCS4A01G304400;TraesCS4B01G006800;TraesCS7B01G176400
GO:0019761	glucosinolate biosynthetic process	biological_process	3	0.518107	0.924433	1.1031	TraesCS2D01G581900;TraesCS5A01G356800;TraesCSU01G201400
GO:0034520	2-naphthaldehyde dehydrogenase activity	molecular_function	3	0.518107	0.924433	1.1031	TraesCS4A01G304400;TraesCS4B01G006800;TraesCS7B01G176400
GO:0034525	1-naphthaldehyde dehydrogenase activity	molecular_function	3	0.518107	0.924433	1.1031	TraesCS4A01G304400;TraesCS4B01G006800;TraesCS7B01G176400
GO:0034530	4-hydroxymethylsalicyaldehyde dehydrogenase activity	molecular_function	3	0.518107	0.924433	1.1031	TraesCS4A01G304400;TraesCS4B01G006800;TraesCS7B01G176400
GO:0034538	3-methylsalicylaldehyde dehydrogenase activity	molecular_function	3	0.518107	0.924433	1.1031	TraesCS4A01G304400;TraesCS4B01G006800;TraesCS7B01G176400
GO:0034601	oxoglutarate dehydrogenase [NAD(P)+] activity	molecular_function	3	0.518107	0.924433	1.1031	TraesCS4A01G304400;TraesCS4B01G006800;TraesCS7B01G176400
GO:0034602	oxoglutarate dehydrogenase (NAD+) activity	molecular_function	3	0.518107	0.924433	1.1031	TraesCS4A01G304400;TraesCS4B01G006800;TraesCS7B01G176400
GO:0034604	pyruvate dehydrogenase (NAD+) activity	molecular_function	3	0.518107	0.924433	1.1031	TraesCS4A01G304400;TraesCS4B01G006800;TraesCS7B01G176400
GO:0034822	citronellal dehydrogenase activity	molecular_function	3	0.518107	0.924433	1.1031	TraesCS4A01G304400;TraesCS4B01G006800;TraesCS7B01G176400
GO:0034832	geranial dehydrogenase activity	molecular_function	3	0.518107	0.924433	1.1031	TraesCS4A01G304400;TraesCS4B01G006800;TraesCS7B01G176400
GO:0036513	Derlin-1 retrotranslocation complex	cellular_component	3	0.518107	0.924433	1.1031	TraesCS3D01G451600;TraesCS4A01G290600;TraesCS5D01G014800
GO:0043745	N2-acetyl-L-aminoadipate semialdehyde dehydrogenase activity	molecular_function	3	0.518107	0.924433	1.1031	TraesCS4A01G304400;TraesCS4B01G006800;TraesCS7B01G176400
GO:0043796	glyceraldehyde dehydrogenase (NADP) activity	molecular_function	3	0.518107	0.924433	1.1031	TraesCS4A01G304400;TraesCS4B01G006800;TraesCS7B01G176400
GO:0043870	N-acetyl-gamma-aminoadipyl-phosphate reductase activity	molecular_function	3	0.518107	0.924433	1.1031	TraesCS4A01G304400;TraesCS4B01G006800;TraesCS7B01G176400
GO:0043878	glyceraldehyde-3-phosphate dehydrogenase (NAD+) (non-phosphorylating) activity	molecular_function	3	0.518107	0.924433	1.1031	TraesCS4A01G304400;TraesCS4B01G006800;TraesCS7B01G176400
GO:0044104	2,5-dioxovalerate dehydrogenase (NAD+) activity	molecular_function	3	0.518107	0.924433	1.1031	TraesCS4A01G304400;TraesCS4B01G006800;TraesCS7B01G176400
GO:0052814	medium-chain-aldehyde dehydrogenase activity	molecular_function	3	0.518107	0.924433	1.1031	TraesCS4A01G304400;TraesCS4B01G006800;TraesCS7B01G176400
GO:0070301	cellular response to hydrogen peroxide	biological_process	3	0.518107	0.924433	1.1031	TraesCS2B01G088900;TraesCS3A01G142700;TraesCS5D01G143300
GO:0009699	phenylpropanoid biosynthetic process	biological_process	17	0.520789	0.928487	1.00911	TraesCS1A01G310600;TraesCS1B01G202400;TraesCS1B01G321900;TraesCS1D01G176400;TraesCS1D01G310100;TraesCS2A01G490100;TraesCS3B01G098600;TraesCS5A01G385900;TraesCS5A01G386000;TraesCS5B01G160700;TraesCS5B01G391000;TraesCS5D01G168400;TraesCS5D01G395800;TraesCS5D01G395900;TraesCS7B01G298100;TraesCS7D01G391400;TraesCSU01G208600
GO:0006857	oligopeptide transport	biological_process	10	0.523673	0.932895	1.01825	TraesCS1D01G214200;TraesCS2A01G571800;TraesCS2B01G326200;TraesCS2D01G348600;TraesCS3A01G382900;TraesCS5A01G485000;TraesCS5A01G485200;TraesCS5A01G485300;TraesCS5B01G498400;TraesCS5D01G498500
GO:0032259	methylation	biological_process	12	0.526398	0.935532	1.01176	TraesCS1B01G218300;TraesCS2A01G048600;TraesCS2B01G062500;TraesCS2D01G047500;TraesCS3A01G244400;TraesCS3B01G275600;TraesCS3D01G247000;TraesCS4A01G442400;TraesCS7A01G240300;TraesCS7B01G135900;TraesCS7D01G239200;TraesCSU01G022800
GO:0003779	actin binding	molecular_function	2	0.527217	0.935532	1.15106	TraesCS5A01G092900;TraesCS5B01G099000
GO:0006898	receptor-mediated endocytosis	biological_process	2	0.527217	0.935532	1.15106	TraesCS4B01G358000;TraesCS4D01G351500
GO:0051085	chaperone mediated protein folding requiring cofactor	biological_process	2	0.527217	0.935532	1.15106	TraesCS2A01G146000;TraesCS2B01G171400
GO:2000069	regulation of post-embryonic root development	biological_process	2	0.527217	0.935532	1.15106	TraesCS3A01G400600;TraesCS3D01G395000
GO:0002213	defense response to insect	biological_process	4	0.528191	0.936527	1.05898	TraesCS1A01G351600;TraesCS1B01G371900;TraesCS1D01G359100;TraesCS7A01G259100
GO:0006541	glutamine metabolic process	biological_process	8	0.531742	0.942085	1.01825	TraesCS1A01G411600;TraesCS1D01G419400;TraesCS2A01G336500;TraesCS2B01G345400;TraesCS2D01G326400;TraesCS3B01G042300;TraesCS4D01G220200;TraesCS5A01G139500
GO:0018105	peptidyl-serine phosphorylation	biological_process	18	0.533232	0.943987	1.00113	TraesCS1A01G424200;TraesCS2B01G124100;TraesCS2B01G478100;TraesCS2D01G107100;TraesCS3A01G135700;TraesCS4A01G194800;TraesCS4A01G206200;TraesCS4B01G120400;TraesCS4D01G118500;TraesCS5B01G428400;TraesCS5D01G434500;TraesCS6A01G089400;TraesCS6A01G261200;TraesCS6A01G375800;TraesCS6B01G413600;TraesCS6D01G242000;TraesCS6D01G360800;TraesCS6D01G360900
GO:0009055	electron carrier activity	molecular_function	49	0.536635	0.945562	0.99482	TraesCS1A01G276300;TraesCS1A01G290400;TraesCS1B01G299700;TraesCS1D01G289100;TraesCS1D01G405200;TraesCS2A01G541800;TraesCS2A01G542100;TraesCS2A01G542300;TraesCS2A01G542400;TraesCS2B01G572100;TraesCS2D01G131300;TraesCS2D01G250600;TraesCS2D01G543000;TraesCS2D01G543300;TraesCS2D01G543400;TraesCS2D01G543500;TraesCS2D01G543600;TraesCS3A01G246700;TraesCS3B01G272600;TraesCS3D01G244800;TraesCS3D01G272600;…
GO:0004805	trehalose-phosphatase activity	molecular_function	3	0.536908	0.945562	1.07329	TraesCS5A01G203500;TraesCS5B01G202200;TraesCS5D01G210000
GO:0008271	secondary active sulfate transmembrane transporter activity	molecular_function	3	0.536908	0.945562	1.07329	TraesCS5A01G229700;TraesCS5B01G228500;TraesCS5D01G237800
GO:0009086	methionine biosynthetic process	biological_process	3	0.536908	0.945562	1.07329	TraesCS5D01G064400;TraesCS6B01G467000;TraesCS6D01G404500
GO:0070573	metallodipeptidase activity	molecular_function	3	0.536908	0.945562	1.07329	TraesCS2B01G396400;TraesCS3B01G283900;TraesCS3D01G252900
GO:0080147	root hair cell development	biological_process	3	0.536908	0.945562	1.07329	TraesCS5B01G460200;TraesCS5B01G460900;TraesCS5D01G461600
GO:0004575	sucrose alpha-glucosidase activity	molecular_function	9	0.537901	0.945562	1.00962	TraesCS2B01G403000;TraesCS3D01G015900;TraesCS4B01G093500;TraesCS4B01G356800;TraesCS4D01G090300;TraesCS4D01G350500;TraesCS5A01G526200;TraesCS7D01G009100;TraesCS7D01G054800
GO:0001756	somitogenesis	biological_process	1	0.544136	0.945562	1.32372	TraesCS6B01G266000
GO:0003830	beta-1,4-mannosylglycoprotein 4-beta-N-acetylglucosaminyltransferase activity	molecular_function	1	0.544136	0.945562	1.32372	TraesCS6B01G103200
GO:0008610	lipid biosynthetic process	biological_process	1	0.544136	0.945562	1.32372	TraesCS5A01G141700
GO:0010241	ent-kaurene oxidation to kaurenoic acid	biological_process	1	0.544136	0.945562	1.32372	TraesCS2B01G445300
GO:0015204	urea transmembrane transporter activity	molecular_function	1	0.544136	0.945562	1.32372	TraesCS1D01G201800
GO:0030732	methionine S-methyltransferase activity	molecular_function	1	0.544136	0.945562	1.32372	TraesCS4A01G394100
GO:0031209	SCAR complex	cellular_component	1	0.544136	0.945562	1.32372	TraesCS2B01G106000
GO:0034508	centromere complex assembly	biological_process	1	0.544136	0.945562	1.32372	TraesCS5B01G202400
GO:0042868	antisense RNA metabolic process	biological_process	1	0.544136	0.945562	1.32372	TraesCS2D01G215900
GO:0045487	gibberellin catabolic process	biological_process	1	0.544136	0.945562	1.32372	TraesCS1A01G303100
GO:0046713	borate transport	biological_process	1	0.544136	0.945562	1.32372	TraesCS3A01G126300
GO:0052615	ent-kaurene oxidase activity	molecular_function	1	0.544136	0.945562	1.32372	TraesCS2B01G445300
GO:0052616	ent-kaur-16-en-19-ol oxidase activity	molecular_function	1	0.544136	0.945562	1.32372	TraesCS2B01G445300
GO:0052617	ent-kaur-16-en-19-al oxidase activity	molecular_function	1	0.544136	0.945562	1.32372	TraesCS2B01G445300
GO:0080029	cellular response to boron-containing substance levels	biological_process	1	0.544136	0.945562	1.32372	TraesCS3A01G126300
GO:0080118	brassinosteroid sulfotransferase activity	molecular_function	1	0.544136	0.945562	1.32372	TraesCS2B01G200100
GO:0080139	borate efflux transmembrane transporter activity	molecular_function	1	0.544136	0.945562	1.32372	TraesCS3A01G126300
GO:0006970	response to osmotic stress	biological_process	16	0.546684	0.949261	0.994344	TraesCS1A01G209100;TraesCS1B01G223300;TraesCS3A01G221800;TraesCS3B01G251600;TraesCS3D01G231300;TraesCS4A01G035400;TraesCS4A01G106400;TraesCS4B01G197800;TraesCS4B01G235000;TraesCS4B01G268100;TraesCS4D01G198600;TraesCS4D01G267500;TraesCS5B01G399900;TraesCS6A01G316200;TraesCS6B01G346700;TraesCS7D01G182700
GO:0005758	mitochondrial intermembrane space	cellular_component	7	0.548549	0.951771	1.00718	TraesCS2A01G374700;TraesCS2B01G391700;TraesCS2D01G371100;TraesCS6A01G355800;TraesCS7A01G306600;TraesCS7B01G206900;TraesCS7D01G303500
GO:0007205	protein kinase C-activating G-protein coupled receptor signaling pathway	biological_process	2	0.550536	0.953758	1.1031	TraesCS2B01G562300;TraesCS2D01G534600
GO:0008106	alcohol dehydrogenase (NADP+) activity	molecular_function	2	0.550536	0.953758	1.1031	TraesCS1B01G437500;TraesCS2A01G100000
GO:0008757	S-adenosylmethionine-dependent methyltransferase activity	molecular_function	23	0.554135	0.959259	0.988492	TraesCS1B01G218300;TraesCS1B01G481300;TraesCS1B01G481400;TraesCS1B01G481500;TraesCS1D01G338000;TraesCS2A01G048600;TraesCS2B01G062500;TraesCS2D01G047500;TraesCS3A01G244400;TraesCS3B01G275600;TraesCS3D01G247000;TraesCS3D01G406300;TraesCS4A01G442400;TraesCS5D01G488300;TraesCS5D01G488400;TraesCS6A01G015400;TraesCS7A01G240300;TraesCS7B01G135900;TraesCS7D01G239200;TraesCSU01G022800;TraesCSU01G205900;Tr…
GO:0080163	regulation of protein serine/threonine phosphatase activity	biological_process	3	0.555283	0.96003	1.04504	TraesCS3B01G380300;TraesCS4D01G191200;TraesCS7D01G364600
GO:0080133	midchain alkane hydroxylase activity	molecular_function	6	0.555428	0.96003	1.00536	TraesCS3D01G474900;TraesCS4A01G476800;TraesCS4A01G480400;TraesCS4B01G341900;TraesCS7A01G016200;TraesCS7D01G012800
GO:0006626	protein targeting to mitochondrion	biological_process	4	0.559744	0.964548	1.01825	TraesCS2A01G374700;TraesCS2B01G391700;TraesCS2D01G371100;TraesCS2D01G544400
GO:0030552	cAMP binding	molecular_function	4	0.559744	0.964548	1.01825	TraesCS5D01G235100;TraesCS6A01G212000;TraesCS6B01G382500;TraesCS6D01G331900
GO:0030553	cGMP binding	molecular_function	4	0.559744	0.964548	1.01825	TraesCS5D01G235100;TraesCS6A01G212000;TraesCS6B01G382500;TraesCS6D01G331900
GO:0071215	cellular response to abscisic acid stimulus	biological_process	4	0.559744	0.964548	1.01825	TraesCS2B01G088900;TraesCS3B01G220700;TraesCS5D01G143300;TraesCS5D01G360600
GO:0015020	glucuronosyltransferase activity	molecular_function	6	0.567958	0.976723	0.99279	TraesCS2A01G271800;TraesCS2B01G290000;TraesCS5A01G067100;TraesCS5B01G074000;TraesCS6B01G257400;TraesCS7A01G178600
GO:0004813	alanine-tRNA ligase activity	molecular_function	2	0.573031	0.976723	1.05898	TraesCS3D01G022200;TraesCS4B01G054900
GO:0005179	hormone activity	molecular_function	2	0.573031	0.976723	1.05898	TraesCS1B01G371600;TraesCS1D01G360000
GO:0006419	alanyl-tRNA aminoacylation	biological_process	2	0.573031	0.976723	1.05898	TraesCS3D01G022200;TraesCS4B01G054900
GO:0007052	mitotic spindle organization	biological_process	2	0.573031	0.976723	1.05898	TraesCS2A01G424900;TraesCS2B01G444700
GO:0010015	root morphogenesis	biological_process	2	0.573031	0.976723	1.05898	TraesCS6B01G269000;TraesCS6D01G237600
GO:0030267	glyoxylate reductase (NADP) activity	molecular_function	2	0.573031	0.976723	1.05898	TraesCS2A01G028600;TraesCS2D01G030900
GO:0045047	protein targeting to ER	biological_process	2	0.573031	0.976723	1.05898	TraesCS2A01G314500;TraesCS2D01G312700
GO:0048833	specification of floral organ number	biological_process	2	0.573031	0.976723	1.05898	TraesCS7A01G189600;TraesCS7B01G094500
GO:0005302	L-tyrosine transmembrane transporter activity	molecular_function	3	0.573214	0.976723	1.01825	TraesCS4B01G285800;TraesCS4D01G284600;TraesCS5D01G091100
GO:0015188	L-isoleucine transmembrane transporter activity	molecular_function	3	0.573214	0.976723	1.01825	TraesCS4B01G285800;TraesCS4D01G284600;TraesCS5D01G091100
GO:0034605	cellular response to heat	biological_process	4	0.575083	0.976723	0.999034	TraesCS4B01G393100;TraesCS5B01G241400;TraesCS5D01G250100;TraesCS7A01G122200
GO:0008654	phospholipid biosynthetic process	biological_process	8	0.575364	0.976723	0.980533	TraesCS1A01G411600;TraesCS1B01G404000;TraesCS1D01G419400;TraesCS4A01G259600;TraesCS4B01G055100;TraesCS4D01G055300;TraesCS5A01G338900;TraesCS5D01G343200
GO:0010119	regulation of stomatal movement	biological_process	8	0.575364	0.976723	0.980533	TraesCS2B01G368600;TraesCS3D01G388700;TraesCS5A01G425600;TraesCS5B01G427600;TraesCS6B01G244800;TraesCS7A01G365100;TraesCS7D01G357300;TraesCSU01G076400
GO:0034599	cellular response to oxidative stress	biological_process	8	0.575364	0.976723	0.980533	TraesCS2A01G250200;TraesCS2A01G305600;TraesCS2B01G322400;TraesCS2D01G304100;TraesCS4A01G106300;TraesCS4B01G197900;TraesCS4D01G198500;TraesCSU01G194200
GO:0042546	cell wall biogenesis	biological_process	16	0.577271	0.976723	0.976015	TraesCS2B01G454500;TraesCS2D01G431500;TraesCS2D01G431600;TraesCS5D01G038400;TraesCS6A01G408300;TraesCS6B01G293500;TraesCS6B01G351300;TraesCS6D01G258100;TraesCS6D01G300000;TraesCS7A01G063300;TraesCS7A01G427600;TraesCS7B01G327400;TraesCS7B01G327700;TraesCS7D01G097400;TraesCS7D01G419400;TraesCS7D01G419900
GO:0000303	response to superoxide	biological_process	1	0.57858	0.976723	1.20338	TraesCS4B01G235000
GO:0004356	glutamate-ammonia ligase activity	molecular_function	1	0.57858	0.976723	1.20338	TraesCS6A01G298100
GO:0004435	phosphatidylinositol phospholipase C activity	molecular_function	1	0.57858	0.976723	1.20338	TraesCS5D01G160300
GO:0004751	ribose-5-phosphate isomerase activity	molecular_function	1	0.57858	0.976723	1.20338	TraesCS2D01G271700
GO:0006542	glutamine biosynthetic process	biological_process	1	0.57858	0.976723	1.20338	TraesCS6A01G298100
GO:0010428	methyl-CpNpG binding	molecular_function	1	0.57858	0.976723	1.20338	TraesCS3D01G433900
GO:0010429	methyl-CpNpN binding	molecular_function	1	0.57858	0.976723	1.20338	TraesCS3D01G433900
GO:0016570	histone modification	biological_process	1	0.57858	0.976723	1.20338	TraesCS5D01G403200
GO:0031436	BRCA1-BARD1 complex	cellular_component	1	0.57858	0.976723	1.20338	TraesCS2A01G384900
GO:0052096	formation by symbiont of syncytium involving giant cell for nutrient acquisition from host	biological_process	1	0.57858	0.976723	1.20338	TraesCSU01G016800
GO:0065004	protein-DNA complex assembly	biological_process	1	0.57858	0.976723	1.20338	TraesCS2A01G384900
GO:0016757	transferase activity, transferring glycosyl groups	molecular_function	36	0.578879	0.976723	0.97852	TraesCS1A01G088600;TraesCS1A01G304900;TraesCS1A01G331800;TraesCS1A01G338200;TraesCS1B01G107600;TraesCS1B01G225300;TraesCS1B01G279300;TraesCS1B01G315700;TraesCS1D01G090000;TraesCS1D01G214700;TraesCS1D01G304700;TraesCS1D01G334400;TraesCS1D01G340400;TraesCS2A01G127300;TraesCS2A01G582000;TraesCS2B01G149100;TraesCS2B01G605000;TraesCS2D01G129700;TraesCS2D01G136300;TraesCS2D01G142400;TraesCS2D01G598200;…
GO:0010025	wax biosynthetic process	biological_process	17	0.580615	0.978923	0.974166	TraesCS1A01G075000;TraesCS1A01G385500;TraesCS1B01G411900;TraesCS1D01G393500;TraesCS3B01G029900;TraesCS3B01G300300;TraesCS3D01G267000;TraesCS3D01G474900;TraesCS4A01G476800;TraesCS4A01G480400;TraesCS4B01G341900;TraesCS6A01G298900;TraesCS7A01G016200;TraesCS7A01G205700;TraesCS7B01G113000;TraesCS7D01G012800;TraesCS7D01G208500
GO:0031305	integral component of mitochondrial inner membrane	cellular_component	4	0.590114	0.993406	0.980533	TraesCS1A01G071500;TraesCS1B01G089800;TraesCS1B01G090000;TraesCS1D01G073900
GO:0000324	fungal-type vacuole	cellular_component	3	0.590686	0.993406	0.99279	TraesCS4B01G285800;TraesCS4D01G284600;TraesCS5D01G091100
GO:0015824	proline transport	biological_process	3	0.590686	0.993406	0.99279	TraesCS4B01G285800;TraesCS4D01G284600;TraesCS5D01G091100
GO:0048278	vesicle docking	biological_process	5	0.590958	0.993406	0.973323	TraesCS2A01G219200;TraesCS5A01G425600;TraesCS5B01G102700;TraesCS5B01G427600;TraesCSU01G076400
GO:0004526	ribonuclease P activity	molecular_function	6	0.592487	0.993787	0.968576	TraesCS1B01G306100;TraesCS3A01G298700;TraesCS5A01G079500;TraesCS7A01G302800;TraesCS7B01G202900;TraesCS7D01G298100
GO:0010329	auxin efflux transmembrane transporter activity	molecular_function	7	0.594376	0.993787	0.965212	TraesCS3A01G258000;TraesCS3B01G290700;TraesCS3D01G221900;TraesCS3D01G257500;TraesCS3D01G257900;TraesCS6B01G145800;TraesCS7B01G095500
GO:0019252	starch biosynthetic process	biological_process	7	0.594376	0.993787	0.965212	TraesCS3A01G400000;TraesCS3B01G433000;TraesCS3D01G090300;TraesCS7A01G189000;TraesCS7A01G319000;TraesCS7B01G219800;TraesCS7D01G315500
GO:0000480	endonucleolytic cleavage in 5'-ETS of tricistronic rRNA transcript (SSU-rRNA, 5.8S rRNA, LSU-rRNA)	biological_process	2	0.594693	0.993787	1.01825	TraesCS1B01G352300;TraesCS5A01G082100
GO:0015116	sulfate transmembrane transporter activity	molecular_function	2	0.594693	0.993787	1.01825	TraesCS5A01G229700;TraesCS5D01G237800
GO:0050734	hydroxycinnamoyltransferase activity	molecular_function	2	0.594693	0.993787	1.01825	TraesCS4D01G307100;TraesCS6A01G039500
GO:0060548	negative regulation of cell death	biological_process	2	0.594693	0.993787	1.01825	TraesCS1D01G236200;TraesCS6A01G058200
GO:0102406	omega-hydroxypalmitate O-sinapoyl transferase activity	molecular_function	2	0.594693	0.993787	1.01825	TraesCS4D01G307100;TraesCS6A01G039500
GO:0005975	carbohydrate metabolic process	biological_process	77	0.600928	0.99799	0.977243	TraesCS1A01G164900;TraesCS1A01G234600;TraesCS1A01G276200;TraesCS1A01G308900;TraesCS1A01G364800;TraesCS1A01G422900;TraesCS1B01G182000;TraesCS1B01G249000;TraesCS1B01G285400;TraesCS1B01G368300;TraesCS1B01G382200;TraesCS1B01G448100;TraesCS1B01G454200;TraesCS1B01G454500;TraesCS1D01G162000;TraesCS1D01G237500;TraesCS1D01G275700;TraesCS1D01G308200;TraesCS1D01G370300;TraesCS1D01G430700;TraesCS1D01G431200;…
GO:0006633	fatty acid biosynthetic process	biological_process	32	0.604367	0.99799	0.967101	TraesCS1A01G308900;TraesCS1A01G406200;TraesCS1A01G413400;TraesCS1B01G052700;TraesCS1B01G169500;TraesCS1B01G359500;TraesCS1D01G148900;TraesCS1D01G308200;TraesCS1D01G348500;TraesCS1D01G420900;TraesCS2D01G379400;TraesCS2D01G531000;TraesCS4A01G025300;TraesCS4B01G278800;TraesCS4D01G277300;TraesCS5B01G331900;TraesCS5D01G337400;TraesCS5D01G424200;TraesCS5D01G528300;TraesCS6B01G207000;TraesCS6D01G166600;…
GO:0015450	P-P-bond-hydrolysis-driven protein transmembrane transporter activity	molecular_function	6	0.604472	0.99799	0.956906	TraesCS4A01G056500;TraesCS4B01G248500;TraesCS4D01G247900;TraesCS7A01G499400;TraesCS7B01G406300;TraesCS7D01G486200
GO:0005905	clathrin-coated pit	cellular_component	4	0.604827	0.99799	0.962705	TraesCS1A01G035100;TraesCS1B01G044800;TraesCS1D01G036500;TraesCS6B01G407500
GO:0006108	malate metabolic process	biological_process	4	0.604827	0.99799	0.962705	TraesCS1A01G122500;TraesCS1B01G141700;TraesCS1D01G123400;TraesCS7B01G289400
GO:0045893	positive regulation of transcription, DNA-templated	biological_process	49	0.606468	0.99799	0.970992	TraesCS1A01G070400;TraesCS1A01G272300;TraesCS1A01G298600;TraesCS1A01G391100;TraesCS1B01G088900;TraesCS1B01G282300;TraesCS1B01G308200;TraesCS1D01G072900;TraesCS1D01G272600;TraesCS1D01G292700;TraesCS1D01G399400;TraesCS1D01G418400;TraesCS2A01G269600;TraesCS2A01G288000;TraesCS2B01G304800;TraesCS2B01G376900;TraesCS2D01G286300;TraesCS3A01G350400;TraesCS3B01G273600;TraesCS3B01G379200;TraesCS3B01G382900;…
GO:0005504	fatty acid binding	molecular_function	3	0.607688	0.99799	0.968576	TraesCS7A01G163700;TraesCS7B01G069500;TraesCS7D01G165800
GO:0006206	pyrimidine nucleobase metabolic process	biological_process	3	0.607688	0.99799	0.968576	TraesCS2A01G153300;TraesCS3A01G528700;TraesCS4A01G275300
GO:0042407	cristae formation	biological_process	3	0.607688	0.99799	0.968576	TraesCS1A01G145100;TraesCS1B01G162400;TraesCS1D01G144100
GO:0000280	nuclear division	biological_process	1	0.610421	0.99799	1.1031	TraesCSU01G016800
GO:0003860	3-hydroxyisobutyryl-CoA hydrolase activity	molecular_function	1	0.610421	0.99799	1.1031	TraesCS3A01G291100
GO:0004127	cytidylate kinase activity	molecular_function	1	0.610421	0.99799	1.1031	TraesCS2B01G187300
GO:0005090	Sar guanyl-nucleotide exchange factor activity	molecular_function	1	0.610421	0.99799	1.1031	TraesCS7D01G443200
GO:0005310	dicarboxylic acid transmembrane transporter activity	molecular_function	1	0.610421	0.99799	1.1031	TraesCS5A01G246300
GO:0005834	heterotrimeric G-protein complex	cellular_component	1	0.610421	0.99799	1.1031	TraesCS7A01G017700
GO:0006047	UDP-N-acetylglucosamine metabolic process	biological_process	1	0.610421	0.99799	1.1031	TraesCS5A01G139500
GO:0009041	uridylate kinase activity	molecular_function	1	0.610421	0.99799	1.1031	TraesCS2B01G187300
GO:0009113	purine nucleobase biosynthetic process	biological_process	1	0.610421	0.99799	1.1031	TraesCS4D01G311700
GO:0010107	potassium ion import	biological_process	1	0.610421	0.99799	1.1031	TraesCS2D01G252600
GO:0010475	galactose-1-phosphate guanylyltransferase (GDP) activity	molecular_function	1	0.610421	0.99799	1.1031	TraesCS3B01G426400
GO:0030158	protein xylosyltransferase activity	molecular_function	1	0.610421	0.99799	1.1031	TraesCS6B01G266000
GO:0030308	negative regulation of cell growth	biological_process	1	0.610421	0.99799	1.1031	TraesCSU01G029700
GO:0031468	nuclear envelope reassembly	biological_process	1	0.610421	0.99799	1.1031	TraesCS3B01G254800
GO:0043014	alpha-tubulin binding	molecular_function	1	0.610421	0.99799	1.1031	TraesCS3B01G254800
GO:0044209	AMP salvage	biological_process	1	0.610421	0.99799	1.1031	TraesCS6D01G212000
GO:0045430	chalcone isomerase activity	molecular_function	1	0.610421	0.99799	1.1031	TraesCS5D01G489000
GO:0051446	positive regulation of meiotic cell cycle	biological_process	1	0.610421	0.99799	1.1031	TraesCS6D01G182600
GO:0060586	multicellular organismal iron ion homeostasis	biological_process	1	0.610421	0.99799	1.1031	TraesCS3A01G143800
GO:0080047	GDP-L-galactose phosphorylase activity	molecular_function	1	0.610421	0.99799	1.1031	TraesCS3B01G426400
GO:0080048	GDP-D-glucose phosphorylase activity	molecular_function	1	0.610421	0.99799	1.1031	TraesCS3B01G426400
GO:0009229	thiamine diphosphate biosynthetic process	biological_process	2	0.61552	1	0.980533	TraesCS3B01G485900;TraesCS3D01G441900
GO:0010016	shoot system morphogenesis	biological_process	2	0.61552	1	0.980533	TraesCS2B01G088900;TraesCS5D01G143300
GO:1901002	positive regulation of response to salt stress	biological_process	2	0.61552	1	0.980533	TraesCS2A01G501300;TraesCS2B01G529400
GO:0015186	L-glutamine transmembrane transporter activity	molecular_function	5	0.617003	1	0.945514	TraesCS4B01G285800;TraesCS4D01G284600;TraesCS5D01G091100;TraesCS7B01G093200;TraesCS7D01G189000
GO:0004535	poly(A)-specific ribonuclease activity	molecular_function	4	0.619213	1	0.945514	TraesCS2A01G583000;TraesCS2B01G603600;TraesCS2D01G597200;TraesCS5B01G062700
GO:0097167	circadian regulation of translation	biological_process	11	0.620636	1	0.945514	TraesCS1A01G342000;TraesCS1B01G354900;TraesCS2B01G173000;TraesCS3A01G297100;TraesCS3A01G297200;TraesCS3B01G339600;TraesCS3B01G411600;TraesCS3D01G305200;TraesCS3D01G305300;TraesCS3D01G305400;TraesCS5D01G364600
GO:0006474	N-terminal protein amino acid acetylation	biological_process	3	0.624212	1	0.945514	TraesCS4A01G295400;TraesCS4A01G295500;TraesCS4D01G016500
GO:0009631	cold acclimation	biological_process	9	0.627518	1	0.938069	TraesCS3D01G220900;TraesCS5A01G477400;TraesCS5A01G478400;TraesCS5B01G489800;TraesCS5B01G491000;TraesCS5D01G026300;TraesCS5D01G491500;TraesCS5D01G491600;TraesCSU01G075000
GO:0004190	aspartic-type endopeptidase activity	molecular_function	38	0.627606	1	0.95995	TraesCS1B01G263100;TraesCS1D01G251700;TraesCS2A01G217700;TraesCS2A01G583100;TraesCS2B01G127400;TraesCS2B01G243200;TraesCS3A01G040800;TraesCS3A01G227000;TraesCS3A01G471900;TraesCS3B01G042800;TraesCS3B01G514800;TraesCS3B01G515100;TraesCS3D01G039300;TraesCS3D01G216700;TraesCS3D01G225000;TraesCS3D01G467300;TraesCS3D01G467600;TraesCS4A01G213500;TraesCS4A01G219500;TraesCS4B01G098000;TraesCS4B01G102000;…
GO:0004040	amidase activity	molecular_function	4	0.633265	1	0.928926	TraesCS1B01G448000;TraesCS2A01G064000;TraesCS2B01G037100;TraesCS3D01G364700
GO:0004165	dodecenoyl-CoA delta-isomerase activity	molecular_function	2	0.635514	1	0.945514	TraesCS3A01G136700;TraesCS3D01G137500
GO:0006241	CTP biosynthetic process	biological_process	2	0.635514	1	0.945514	TraesCS1A01G411600;TraesCS1D01G419400
GO:0006879	cellular iron ion homeostasis	biological_process	2	0.635514	1	0.945514	TraesCS5B01G151000;TraesCS5D01G157600
GO:0009880	embryonic pattern specification	biological_process	2	0.635514	1	0.945514	TraesCS7A01G189600;TraesCS7B01G094500
GO:0051262	protein tetramerization	biological_process	2	0.635514	1	0.945514	TraesCS3A01G287500;TraesCS4B01G185000
GO:0051502	diterpene phytoalexin biosynthetic process	biological_process	2	0.635514	1	0.945514	TraesCS5D01G181200;TraesCS6D01G057800
GO:0102597	3alpha-hydroxy-ent-sandaracopimardiene 9-beta-monooxygenase activity	molecular_function	2	0.635514	1	0.945514	TraesCS5D01G181200;TraesCS6D01G057800
GO:0009553	embryo sac development	biological_process	11	0.63772	1	0.933392	TraesCS1A01G443600;TraesCS1B01G478100;TraesCS1D01G353400;TraesCS2A01G399100;TraesCS2B01G138900;TraesCS5A01G210000;TraesCS5D01G216200;TraesCS6B01G152100;TraesCS7A01G370000;TraesCS7B01G258500;TraesCS7D01G353100
GO:0004310	farnesyl-diphosphate farnesyltransferase activity	molecular_function	1	0.639857	1	1.01825	TraesCS5D01G465000
GO:0004316	3-oxoacyl-[acyl-carrier-protein] reductase (NADPH) activity	molecular_function	1	0.639857	1	1.01825	TraesCS2D01G531000
GO:0008612	peptidyl-lysine modification to peptidyl-hypusine	biological_process	1	0.639857	1	1.01825	TraesCS6D01G383200
GO:0010069	zygote asymmetric cytokinesis in embryo sac	biological_process	1	0.639857	1	1.01825	TraesCS2B01G465200
GO:0010070	zygote asymmetric cell division	biological_process	1	0.639857	1	1.01825	TraesCS2B01G465200
GO:0010929	positive regulation of auxin mediated signaling pathway	biological_process	1	0.639857	1	1.01825	TraesCS4A01G012100
GO:0012506	vesicle membrane	cellular_component	1	0.639857	1	1.01825	TraesCS4A01G414400
GO:0016756	glutathione gamma-glutamylcysteinyltransferase activity	molecular_function	1	0.639857	1	1.01825	TraesCS7D01G197800
GO:0017077	oxidative phosphorylation uncoupler activity	molecular_function	1	0.639857	1	1.01825	TraesCS5A01G246300
GO:0018996	molting cycle, collagen and cuticulin-based cuticle	biological_process	1	0.639857	1	1.01825	TraesCS5D01G014800
GO:0031463	Cul3-RING ubiquitin ligase complex	cellular_component	1	0.639857	1	1.01825	TraesCS2A01G224300
GO:0040039	inductive cell migration	biological_process	1	0.639857	1	1.01825	TraesCS5D01G014800
GO:0043132	NAD transport	biological_process	1	0.639857	1	1.01825	TraesCS1B01G240400
GO:0043668	exine	cellular_component	1	0.639857	1	1.01825	TraesCS1A01G049100
GO:0045486	naringenin 3-dioxygenase activity	molecular_function	1	0.639857	1	1.01825	TraesCS6D01G310700
GO:0046656	folic acid biosynthetic process	biological_process	1	0.639857	1	1.01825	TraesCS1D01G045200
GO:0048194	Golgi vesicle budding	biological_process	1	0.639857	1	1.01825	TraesCS1D01G004700
GO:0050708	regulation of protein secretion	biological_process	1	0.639857	1	1.01825	TraesCS6B01G064200
GO:0051457	maintenance of protein location in nucleus	biological_process	1	0.639857	1	1.01825	TraesCS1A01G304000
GO:0051996	squalene synthase activity	molecular_function	1	0.639857	1	1.01825	TraesCS5D01G465000
GO:0055002	striated muscle cell development	biological_process	1	0.639857	1	1.01825	TraesCS5D01G014800
GO:0071204	histone pre-mRNA 3'end processing complex	cellular_component	1	0.639857	1	1.01825	TraesCS2D01G248300
GO:0102132	3-oxo-pimeloyl-[acp] methyl ester reductase activity	molecular_function	1	0.639857	1	1.01825	TraesCS2D01G531000
GO:1901430	positive regulation of syringal lignin biosynthetic process	biological_process	1	0.639857	1	1.01825	TraesCS2A01G509800
GO:0005086	ARF guanyl-nucleotide exchange factor activity	molecular_function	3	0.640251	1	0.923526	TraesCS3B01G234900;TraesCS3D01G208200;TraesCS5D01G021100
GO:0006986	response to unfolded protein	biological_process	3	0.640251	1	0.923526	TraesCS2A01G146000;TraesCS2B01G171400;TraesCS7A01G122200
GO:0072661	protein targeting to plasma membrane	biological_process	3	0.640251	1	0.923526	TraesCS5A01G425600;TraesCS5B01G427600;TraesCSU01G076400
GO:0009739	response to gibberellin	biological_process	22	0.644972	1	0.942454	TraesCS1A01G107700;TraesCS1B01G129800;TraesCS1B01G401700;TraesCS1D01G111400;TraesCS2D01G068500;TraesCS2D01G539200;TraesCS3A01G233000;TraesCS3A01G488200;TraesCS3A01G488300;TraesCS3B01G151500;TraesCS3B01G539300;TraesCS3B01G540700;TraesCS3D01G485700;TraesCS4A01G309300;TraesCS4D01G004400;TraesCS6A01G146900;TraesCS6A01G173800;TraesCS6B01G175100;TraesCS6D01G136200;TraesCS7A01G083700;TraesCS7D01G078700;…
GO:0015992	proton transport	biological_process	4	0.646977	1	0.91291	TraesCS1A01G253600;TraesCS1B01G264600;TraesCS1D01G253200;TraesCS5A01G246300
GO:0051865	protein autoubiquitination	biological_process	4	0.646977	1	0.91291	TraesCS1A01G029800;TraesCS1B01G187600;TraesCS1D01G030300;TraesCS1D01G167300
GO:0009411	response to UV	biological_process	7	0.648115	1	0.91743	TraesCS1A01G430200;TraesCS1B01G465000;TraesCS1D01G439200;TraesCS2A01G221300;TraesCS2D01G227000;TraesCS3A01G215000;TraesCS3B01G246300
GO:0006744	ubiquinone biosynthetic process	biological_process	2	0.654681	1	0.91291	TraesCS7A01G461500;TraesCS7D01G449700
GO:0008235	metalloexopeptidase activity	molecular_function	2	0.654681	1	0.91291	TraesCS1A01G095800;TraesCS3B01G589600
GO:0019752	carboxylic acid metabolic process	biological_process	2	0.654681	1	0.91291	TraesCS2A01G076600;TraesCS7B01G317900
GO:0030042	actin filament depolymerization	biological_process	2	0.654681	1	0.91291	TraesCS4A01G071400;TraesCS4B01G227300
GO:0034485	phosphatidylinositol-3,4,5-trisphosphate 5-phosphatase activity	molecular_function	2	0.654681	1	0.91291	TraesCS5A01G432000;TraesCS5B01G434000
GO:0047183	anthocyanin 5-aromatic acyltransferase activity	molecular_function	2	0.654681	1	0.91291	TraesCS7A01G149800;TraesCS7D01G090000
GO:0102777	caffeoyl-CoA:pelargonidin-3,5-diglucoside 5-O-glucoside-6-O-hydroxycinnamoyltransferase activity	molecular_function	2	0.654681	1	0.91291	TraesCS7A01G149800;TraesCS7D01G090000
GO:0006995	cellular response to nitrogen starvation	biological_process	3	0.655801	1	0.902536	TraesCS2A01G389900;TraesCS2B01G409300;TraesCS5D01G442000
GO:0031176	endo-1,4-beta-xylanase activity	molecular_function	3	0.655801	1	0.902536	TraesCS4A01G045800;TraesCS4B01G259400;TraesCS4D01G259100
GO:0032543	mitochondrial translation	biological_process	3	0.655801	1	0.902536	TraesCS3A01G151600;TraesCS7A01G060200;TraesCS7A01G503700
GO:0042752	regulation of circadian rhythm	biological_process	17	0.657547	1	0.929886	TraesCS1A01G089700;TraesCS1A01G107700;TraesCS1A01G342000;TraesCS1B01G117300;TraesCS1B01G354900;TraesCS1D01G097900;TraesCS1D01G098200;TraesCS2B01G173000;TraesCS3A01G297100;TraesCS3A01G297200;TraesCS3B01G151500;TraesCS3B01G339600;TraesCS3B01G411600;TraesCS3D01G305200;TraesCS3D01G305300;TraesCS3D01G305400;TraesCS5D01G364600
GO:0031348	negative regulation of defense response	biological_process	4	0.660344	1	0.897437	TraesCS4B01G096200;TraesCS5A01G425600;TraesCS5B01G427600;TraesCSU01G076400
GO:0010183	pollen tube guidance	biological_process	5	0.666032	1	0.894405	TraesCS4A01G106400;TraesCS4B01G197800;TraesCS4D01G198600;TraesCS6B01G152100;TraesCS7B01G260500
GO:0000472	endonucleolytic cleavage to generate mature 5'-end of SSU-rRNA from (SSU-rRNA, 5.8S rRNA, LSU-rRNA)	biological_process	1	0.66707	1	0.945514	TraesCS1B01G352300
GO:0001649	osteoblast differentiation	biological_process	1	0.66707	1	0.945514	TraesCS1B01G417200
GO:0001701	in utero embryonic development	biological_process	1	0.66707	1	0.945514	TraesCS1D01G275600
GO:0002183	cytoplasmic translational initiation	biological_process	1	0.66707	1	0.945514	TraesCS3B01G563600
GO:0006001	fructose catabolic process	biological_process	1	0.66707	1	0.945514	TraesCS1D01G274000
GO:0006596	polyamine biosynthetic process	biological_process	1	0.66707	1	0.945514	TraesCS5B01G570400
GO:0006725	cellular aromatic compound metabolic process	biological_process	1	0.66707	1	0.945514	TraesCS3D01G381800
GO:0010033	response to organic substance	biological_process	1	0.66707	1	0.945514	TraesCS7A01G182500
GO:0010048	vernalization response	biological_process	1	0.66707	1	0.945514	TraesCS5D01G403200
GO:0015086	cadmium ion transmembrane transporter activity	molecular_function	1	0.66707	1	0.945514	TraesCS7A01G419500
GO:0019430	removal of superoxide radicals	biological_process	1	0.66707	1	0.945514	TraesCS7D01G229100
GO:0031648	protein destabilization	biological_process	1	0.66707	1	0.945514	TraesCS4A01G290600
GO:0033809	anthocyanin 6''-O-malonyltransferase activity	molecular_function	1	0.66707	1	0.945514	TraesCS1D01G020700
GO:0036192	3-hydroxyindolin-2-one monooxygenase activity	molecular_function	1	0.66707	1	0.945514	TraesCS2B01G032600
GO:0040019	positive regulation of embryonic development	biological_process	1	0.66707	1	0.945514	TraesCS4D01G131200
GO:0042132	fructose 1,6-bisphosphate 1-phosphatase activity	molecular_function	1	0.66707	1	0.945514	TraesCS1D01G274000
GO:0047172	shikimate O-hydroxycinnamoyltransferase activity	molecular_function	1	0.66707	1	0.945514	TraesCS7D01G099000
GO:0047627	adenylylsulfatase activity	molecular_function	1	0.66707	1	0.945514	TraesCS2B01G402900
GO:0048827	phyllome development	biological_process	1	0.66707	1	0.945514	TraesCS2D01G160000
GO:0051286	cell tip	cellular_component	1	0.66707	1	0.945514	TraesCS3B01G384000
GO:0055120	striated muscle dense body	cellular_component	1	0.66707	1	0.945514	TraesCS5D01G014800
GO:0102588	cyanidin 3-O-glucoside 6''-O-malonyltransferase activity	molecular_function	1	0.66707	1	0.945514	TraesCS1D01G020700
GO:2000038	regulation of stomatal complex development	biological_process	1	0.66707	1	0.945514	TraesCSU01G029700
GO:0032922	circadian regulation of gene expression	biological_process	12	0.670053	1	0.91291	TraesCS1A01G342000;TraesCS1B01G354900;TraesCS2B01G173000;TraesCS3A01G297100;TraesCS3A01G297200;TraesCS3B01G151500;TraesCS3B01G339600;TraesCS3B01G411600;TraesCS3D01G305200;TraesCS3D01G305300;TraesCS3D01G305400;TraesCS5D01G364600
GO:0009738	abscisic acid-activated signaling pathway	biological_process	37	0.671922	1	0.941878	TraesCS1A01G029800;TraesCS1A01G070400;TraesCS1A01G298600;TraesCS1A01G424200;TraesCS1B01G088900;TraesCS1B01G308200;TraesCS1D01G030300;TraesCS1D01G072900;TraesCS1D01G292700;TraesCS2A01G501300;TraesCS2B01G478100;TraesCS2B01G529400;TraesCS3A01G221800;TraesCS3B01G251600;TraesCS3B01G379200;TraesCS3B01G380300;TraesCS3D01G231300;TraesCS4A01G206200;TraesCS4D01G191200;TraesCS5A01G306700;TraesCS5B01G307100;…
GO:0005779	integral component of peroxisomal membrane	cellular_component	2	0.673034	1	0.88248	TraesCS5A01G061000;TraesCS5D01G072500
GO:0005987	sucrose catabolic process	biological_process	2	0.673034	1	0.88248	TraesCS4B01G093500;TraesCS4D01G090300
GO:0008540	proteasome regulatory particle, base subcomplex	cellular_component	2	0.673034	1	0.88248	TraesCS7A01G421700;TraesCS7D01G413900
GO:0009245	lipid A biosynthetic process	biological_process	2	0.673034	1	0.88248	TraesCS2D01G379400;TraesCS5D01G376500
GO:0015194	L-serine transmembrane transporter activity	molecular_function	2	0.673034	1	0.88248	TraesCS7B01G093200;TraesCS7D01G189000
GO:0010026	trichome differentiation	biological_process	4	0.673364	1	0.88248	TraesCS5B01G244000;TraesCS6A01G200600;TraesCS6D01G189300;TraesCS7D01G242500
GO:0030176	integral component of endoplasmic reticulum membrane	cellular_component	11	0.678573	1	0.904405	TraesCS1B01G240900;TraesCS4A01G434700;TraesCS4B01G353800;TraesCS4D01G347700;TraesCS5A01G521500;TraesCS5D01G342600;TraesCS7A01G370000;TraesCS7B01G258500;TraesCS7D01G353100;TraesCS7D01G443200;TraesCSU01G003000
GO:0016829	lyase activity	molecular_function	6	0.682623	1	0.88248	TraesCS1B01G359500;TraesCS1D01G348500;TraesCS2B01G526100;TraesCS5A01G241200;TraesCS5B01G239300;TraesCS7A01G172500
GO:0009646	response to absence of light	biological_process	3	0.685432	1	0.863296	TraesCS3A01G396100;TraesCS3B01G428100;TraesCS6D01G314300
GO:0055088	lipid homeostasis	biological_process	3	0.685432	1	0.863296	TraesCS7A01G219900;TraesCS7B01G127500;TraesCS7D01G222200
GO:0006487	protein N-linked glycosylation	biological_process	4	0.686033	1	0.868013	TraesCS2A01G127300;TraesCS2B01G149100;TraesCS2D01G129700;TraesCS6B01G103200
GO:0007030	Golgi organization	biological_process	4	0.686033	1	0.868013	TraesCS3D01G309000;TraesCS7A01G328500;TraesCS7B01G229100;TraesCS7D01G325300
GO:0005856	cytoskeleton	cellular_component	20	0.690411	1	0.916069	TraesCS1B01G384900;TraesCS1B01G385200;TraesCS1D01G372700;TraesCS1D01G372800;TraesCS2B01G042300;TraesCS2B01G106000;TraesCS2D01G275000;TraesCS2D01G534900;TraesCS2D01G535000;TraesCS3A01G277000;TraesCS3B01G410000;TraesCS4A01G200100;TraesCS4A01G264400;TraesCS4B01G115200;TraesCS4B01G311800;TraesCS4D01G050800;TraesCS4D01G112900;TraesCS7A01G146900;TraesCS7B01G157600;TraesCS7D01G458100
GO:0009266	response to temperature stimulus	biological_process	2	0.690585	1	0.854013	TraesCS4A01G097900;TraesCS4D01G207500
GO:0010233	phloem transport	biological_process	2	0.690585	1	0.854013	TraesCS3A01G233000;TraesCS5B01G560900
GO:0030127	COPII vesicle coat	cellular_component	2	0.690585	1	0.854013	TraesCS1B01G285300;TraesCS1D01G275600
GO:0046654	tetrahydrofolate biosynthetic process	biological_process	2	0.690585	1	0.854013	TraesCS1D01G045200;TraesCS3D01G167700
GO:0004825	methionine-tRNA ligase activity	molecular_function	1	0.692226	1	0.88248	TraesCS7B01G301400
GO:0005791	rough endoplasmic reticulum	cellular_component	1	0.692226	1	0.88248	TraesCS3B01G116100
GO:0006220	pyrimidine nucleotide metabolic process	biological_process	1	0.692226	1	0.88248	TraesCS3D01G300900
GO:0006418	tRNA aminoacylation for protein translation	biological_process	1	0.692226	1	0.88248	TraesCS7B01G301400
GO:0006431	methionyl-tRNA aminoacylation	biological_process	1	0.692226	1	0.88248	TraesCS7B01G301400
GO:0006479	protein methylation	biological_process	1	0.692226	1	0.88248	TraesCS2D01G248300
GO:0006597	spermine biosynthetic process	biological_process	1	0.692226	1	0.88248	TraesCS5D01G228900
GO:0019886	antigen processing and presentation of exogenous peptide antigen via MHC class II	biological_process	1	0.692226	1	0.88248	TraesCS1D01G275600
GO:0030010	establishment of cell polarity	biological_process	1	0.692226	1	0.88248	TraesCS1B01G352300
GO:0032876	negative regulation of DNA endoreduplication	biological_process	1	0.692226	1	0.88248	TraesCSU01G029700
GO:0032880	regulation of protein localization	biological_process	1	0.692226	1	0.88248	TraesCS1B01G417200
GO:0045717	negative regulation of fatty acid biosynthetic process	biological_process	1	0.692226	1	0.88248	TraesCS2A01G384900
GO:0047617	acyl-CoA hydrolase activity	molecular_function	1	0.692226	1	0.88248	TraesCS7B01G364900
GO:0060771	phyllotactic patterning	biological_process	1	0.692226	1	0.88248	TraesCS4D01G131200
GO:0060774	auxin mediated signaling pathway involved in phyllotactic patterning	biological_process	1	0.692226	1	0.88248	TraesCS4D01G131200
GO:0072593	reactive oxygen species metabolic process	biological_process	1	0.692226	1	0.88248	TraesCS3B01G254800
GO:2001009	regulation of plant-type cell wall cellulose biosynthetic process	biological_process	1	0.692226	1	0.88248	TraesCS2D01G136300
GO:2001289	lipid X metabolic process	biological_process	1	0.692226	1	0.88248	TraesCS5D01G376500
GO:0010286	heat acclimation	biological_process	4	0.698351	1	0.854013	TraesCS4B01G299400;TraesCS4B01G299600;TraesCS7A01G189600;TraesCS7B01G094500
GO:0043067	regulation of programmed cell death	biological_process	4	0.698351	1	0.854013	TraesCS1A01G145100;TraesCS1B01G162400;TraesCS1D01G144100;TraesCS7B01G340700
GO:0006782	protoporphyrinogen IX biosynthetic process	biological_process	3	0.699514	1	0.844928	TraesCS7A01G125600;TraesCS7B01G024500;TraesCS7D01G122600
GO:0016208	AMP binding	molecular_function	3	0.699514	1	0.844928	TraesCS2D01G113100;TraesCS6B01G300300;TraesCS6D01G376900
GO:0009627	systemic acquired resistance	biological_process	13	0.705632	1	0.891625	TraesCS2A01G071500;TraesCS2B01G085300;TraesCS2B01G085500;TraesCS2D01G070300;TraesCS3B01G549000;TraesCS3B01G549200;TraesCS5B01G182400;TraesCS5D01G183700;TraesCS7A01G528200;TraesCS7B01G445000;TraesCS7B01G476100;TraesCS7D01G516100;TraesCSU01G099800
GO:0006097	glyoxylate cycle	biological_process	2	0.707351	1	0.827325	TraesCS2B01G364000;TraesCS4A01G119200
GO:0008417	fucosyltransferase activity	molecular_function	2	0.707351	1	0.827325	TraesCS6B01G351300;TraesCS6D01G300000
GO:0000289	nuclear-transcribed mRNA poly(A) tail shortening	biological_process	4	0.710317	1	0.840457	TraesCS2A01G583000;TraesCS2B01G603600;TraesCS2D01G597200;TraesCS5B01G062700
GO:0001046	core promoter sequence-specific DNA binding	molecular_function	8	0.710791	1	0.868013	TraesCS2A01G011000;TraesCS2A01G348800;TraesCS2B01G010500;TraesCS2B01G367200;TraesCS2D01G011700;TraesCS3D01G388700;TraesCS5D01G406900;TraesCS6B01G244800
GO:0006605	protein targeting	biological_process	3	0.71311	1	0.827325	TraesCS7A01G499400;TraesCS7B01G406300;TraesCS7D01G486200
GO:0048825	cotyledon development	biological_process	3	0.71311	1	0.827325	TraesCS4A01G193100;TraesCS4B01G122100;TraesCS4D01G120200
GO:0000813	ESCRT I complex	cellular_component	1	0.715482	1	0.827325	TraesCS5D01G475800
GO:0004348	glucosylceramidase activity	molecular_function	1	0.715482	1	0.827325	TraesCS7A01G320000
GO:0006680	glucosylceramide catabolic process	biological_process	1	0.715482	1	0.827325	TraesCS7A01G320000
GO:0008551	cadmium-exporting ATPase activity	molecular_function	1	0.715482	1	0.827325	TraesCS7A01G419500
GO:0009850	auxin metabolic process	biological_process	1	0.715482	1	0.827325	TraesCS5D01G466100
GO:0009970	cellular response to sulfate starvation	biological_process	1	0.715482	1	0.827325	TraesCS5B01G228500
GO:0015976	carbon utilization	biological_process	1	0.715482	1	0.827325	TraesCS7B01G354800
GO:0016463	zinc-exporting ATPase activity	molecular_function	1	0.715482	1	0.827325	TraesCS7A01G419500
GO:0021954	central nervous system neuron development	biological_process	1	0.715482	1	0.827325	TraesCS7A01G320000
GO:0036524	protein deglycase activity	molecular_function	1	0.715482	1	0.827325	TraesCS3A01G142700
GO:0042274	ribosomal small subunit biogenesis	biological_process	1	0.715482	1	0.827325	TraesCS2B01G271100
GO:0042645	mitochondrial nucleoid	cellular_component	1	0.715482	1	0.827325	TraesCS6A01G273800
GO:0048208	COPII vesicle coating	biological_process	1	0.715482	1	0.827325	TraesCS1D01G275600
GO:0048487	beta-tubulin binding	molecular_function	1	0.715482	1	0.827325	TraesCS3B01G254800
GO:0051020	GTPase binding	molecular_function	1	0.715482	1	0.827325	TraesCS7D01G443200
GO:0055069	zinc ion homeostasis	biological_process	1	0.715482	1	0.827325	TraesCS7A01G419500
GO:0070034	telomerase RNA binding	molecular_function	1	0.715482	1	0.827325	TraesCS2D01G248300
GO:0080131	hydroxyjasmonate sulfotransferase activity	molecular_function	1	0.715482	1	0.827325	TraesCS2D01G037300
GO:0090378	seed trichome elongation	biological_process	1	0.715482	1	0.827325	TraesCS3B01G397800
GO:0005778	peroxisomal membrane	cellular_component	7	0.715806	1	0.857967	TraesCS1A01G246400;TraesCS1D01G245700;TraesCS5A01G424300;TraesCS5B01G269600;TraesCS5B01G522900;TraesCS5D01G277500;TraesCS7D01G247800
GO:0000122	negative regulation of transcription from RNA polymerase II promoter	biological_process	5	0.721258	1	0.837797	TraesCS2A01G011000;TraesCS2B01G010500;TraesCS2D01G011700;TraesCS7A01G134200;TraesCS7D01G133600
GO:0000326	protein storage vacuole	cellular_component	2	0.72335	1	0.802254	TraesCS2A01G024800;TraesCS5D01G360600
GO:0004198	calcium-dependent cysteine-type endopeptidase activity	molecular_function	2	0.72335	1	0.802254	TraesCS4B01G383100;TraesCS4D01G358800
GO:0008097	5S rRNA binding	molecular_function	2	0.72335	1	0.802254	TraesCS2B01G312400;TraesCS4B01G286300
GO:0009116	nucleoside metabolic process	biological_process	2	0.72335	1	0.802254	TraesCS3A01G285700;TraesCS3D01G285500
GO:0019863	IgE binding	molecular_function	2	0.72335	1	0.802254	TraesCS1A01G317500;TraesCS4B01G017500
GO:2000652	regulation of secondary cell wall biogenesis	biological_process	2	0.72335	1	0.802254	TraesCS2B01G376900;TraesCS3B01G273600
GO:0004366	glycerol-3-phosphate O-acyltransferase activity	molecular_function	3	0.726225	1	0.810441	TraesCS3A01G339700;TraesCS3B01G371300;TraesCS3D01G333200
GO:0004439	phosphatidylinositol-4,5-bisphosphate 5-phosphatase activity	molecular_function	3	0.726225	1	0.810441	TraesCS5A01G432000;TraesCS5A01G488300;TraesCS5B01G434000
GO:0009789	positive regulation of abscisic acid-activated signaling pathway	biological_process	4	0.733198	1	0.814597	TraesCS3A01G221800;TraesCS3B01G251600;TraesCS3D01G231300;TraesCS6D01G380000
GO:0002039	p53 binding	molecular_function	1	0.736981	1	0.778659	TraesCS3D01G451600
GO:0004861	cyclin-dependent protein serine/threonine kinase inhibitor activity	molecular_function	1	0.736981	1	0.778659	TraesCS4B01G360900
GO:0008021	synaptic vesicle	cellular_component	1	0.736981	1	0.778659	TraesCS4A01G018300
GO:0008022	protein C-terminus binding	molecular_function	1	0.736981	1	0.778659	TraesCS1D01G244100
GO:0009052	pentose-phosphate shunt, non-oxidative branch	biological_process	1	0.736981	1	0.778659	TraesCS2D01G271700
GO:0030620	U2 snRNA binding	molecular_function	1	0.736981	1	0.778659	TraesCS2D01G248300
GO:0043433	negative regulation of sequence-specific DNA binding transcription factor activity	biological_process	1	0.736981	1	0.778659	TraesCS1A01G338700
GO:0044322	endoplasmic reticulum quality control compartment	cellular_component	1	0.736981	1	0.778659	TraesCS3D01G451600
GO:0046785	microtubule polymerization	biological_process	1	0.736981	1	0.778659	TraesCSU01G016800
GO:0050285	sinapine esterase activity	molecular_function	1	0.736981	1	0.778659	TraesCS3A01G057100
GO:0052624	2-phytyl-1,4-naphthoquinone methyltransferase activity	molecular_function	1	0.736981	1	0.778659	TraesCS3D01G406300
GO:0070531	BRCA1-A complex	cellular_component	1	0.736981	1	0.778659	TraesCS2A01G384900
GO:0071158	positive regulation of cell cycle arrest	biological_process	1	0.736981	1	0.778659	TraesCS2A01G384900
GO:0003968	RNA-directed RNA polymerase activity	molecular_function	2	0.738603	1	0.778659	TraesCS6A01G298900;TraesCS6A01G299000
GO:0005844	polysome	cellular_component	2	0.738603	1	0.778659	TraesCS5B01G332400;TraesCS5D01G338100
GO:0044732	mitotic spindle pole body	cellular_component	2	0.738603	1	0.778659	TraesCS3B01G384000;TraesCS4B01G134500
GO:0071712	ER-associated misfolded protein catabolic process	biological_process	2	0.738603	1	0.778659	TraesCS4A01G290600;TraesCS5D01G014800
GO:0000329	fungal-type vacuole membrane	cellular_component	3	0.738866	1	0.794232	TraesCS4B01G285800;TraesCS4D01G284600;TraesCS5D01G091100
GO:0043547	positive regulation of GTPase activity	biological_process	3	0.738866	1	0.794232	TraesCS2A01G501300;TraesCS2B01G529400;TraesCS6D01G380000
GO:0009269	response to desiccation	biological_process	3	0.751038	1	0.778659	TraesCS3B01G354000;TraesCS5A01G306700;TraesCS5B01G307100
GO:0015693	magnesium ion transport	biological_process	3	0.751038	1	0.778659	TraesCS3B01G413100;TraesCS3B01G413200;TraesCS7A01G527900
GO:0030665	clathrin-coated vesicle membrane	cellular_component	3	0.751038	1	0.778659	TraesCS2A01G425800;TraesCS2B01G446100;TraesCS2D01G423700
GO:0034976	response to endoplasmic reticulum stress	biological_process	3	0.751038	1	0.778659	TraesCS5A01G234400;TraesCS5B01G232900;TraesCS5D01G241200
GO:0048235	pollen sperm cell differentiation	biological_process	3	0.751038	1	0.778659	TraesCS1A01G390500;TraesCS1B01G418800;TraesCS1D01G398700
GO:0012505	endomembrane system	cellular_component	15	0.752765	1	0.867065	TraesCS1D01G295800;TraesCS2A01G219200;TraesCS2A01G280400;TraesCS2D01G279200;TraesCS3A01G270500;TraesCS3A01G340500;TraesCS3B01G536600;TraesCS4B01G341000;TraesCS6B01G064200;TraesCS7A01G257200;TraesCS7A01G328500;TraesCS7B01G154100;TraesCS7B01G229100;TraesCS7D01G258000;TraesCS7D01G325300
GO:0012507	ER to Golgi transport vesicle membrane	cellular_component	2	0.75313	1	0.756411	TraesCS1D01G275600;TraesCS3D01G207900
GO:0052325	cell wall pectin biosynthetic process	biological_process	2	0.75313	1	0.756411	TraesCS4D01G307100;TraesCS6A01G039500
GO:0000836	Hrd1p ubiquitin ligase complex	cellular_component	1	0.756856	1	0.7354	TraesCS3D01G451600
GO:0003910	DNA ligase (ATP) activity	molecular_function	1	0.756856	1	0.7354	TraesCS7A01G414700
GO:0003978	UDP-glucose 4-epimerase activity	molecular_function	1	0.756856	1	0.7354	TraesCS2D01G460600
GO:0004854	xanthine dehydrogenase activity	molecular_function	1	0.756856	1	0.7354	TraesCS5D01G436000
GO:0005680	anaphase-promoting complex	cellular_component	1	0.756856	1	0.7354	TraesCS2D01G160000
GO:0005828	kinetochore microtubule	cellular_component	1	0.756856	1	0.7354	TraesCS5A01G142400
GO:0006471	protein ADP-ribosylation	biological_process	1	0.756856	1	0.7354	TraesCS7A01G414700
GO:0008409	5'-3' exonuclease activity	molecular_function	1	0.756856	1	0.7354	TraesCS7A01G295900
GO:0009115	xanthine catabolic process	biological_process	1	0.756856	1	0.7354	TraesCS5D01G436000
GO:0009435	NAD biosynthetic process	biological_process	1	0.756856	1	0.7354	TraesCS6B01G127300
GO:0009956	radial pattern formation	biological_process	1	0.756856	1	0.7354	TraesCS1A01G304000
GO:0010152	pollen maturation	biological_process	1	0.756856	1	0.7354	TraesCS2D01G160000
GO:0010430	fatty acid omega-oxidation	biological_process	1	0.756856	1	0.7354	TraesCS2A01G399100
GO:0010521	telomerase inhibitor activity	molecular_function	1	0.756856	1	0.7354	TraesCS1A01G432700
GO:0016123	xanthophyll biosynthetic process	biological_process	1	0.756856	1	0.7354	TraesCS6B01G438800
GO:0034517	ribophagy	biological_process	1	0.756856	1	0.7354	TraesCS2D01G183500
GO:0034709	methylosome	cellular_component	1	0.756856	1	0.7354	TraesCS2D01G248300
GO:0048229	gametophyte development	biological_process	1	0.756856	1	0.7354	TraesCS2B01G030600
GO:0048589	developmental growth	biological_process	1	0.756856	1	0.7354	TraesCS2D01G215900
GO:0051103	DNA ligation involved in DNA repair	biological_process	1	0.756856	1	0.7354	TraesCS7A01G414700
GO:0060628	regulation of ER to Golgi vesicle-mediated transport	biological_process	1	0.756856	1	0.7354	TraesCS2D01G183500
GO:0060772	leaf phyllotactic patterning	biological_process	1	0.756856	1	0.7354	TraesCS4D01G131200
GO:1990861	Ubp3-Bre5 deubiquitination complex	cellular_component	1	0.756856	1	0.7354	TraesCS2D01G183500
GO:0022900	electron transport chain	biological_process	5	0.760493	1	0.797422	TraesCS1A01G276300;TraesCS3A01G338700;TraesCS4A01G356200;TraesCS5B01G516000;TraesCS5D01G516100
GO:0090333	regulation of stomatal closure	biological_process	3	0.76275	1	0.763685	TraesCS4A01G187600;TraesCS4B01G131500;TraesCS4D01G125800
GO:0005852	eukaryotic translation initiation factor 3 complex	cellular_component	4	0.764924	1	0.778659	TraesCS3B01G563600;TraesCS4A01G248900;TraesCS4B01G065700;TraesCS4D01G064800
GO:0006817	phosphate ion transport	biological_process	4	0.764924	1	0.778659	TraesCS5A01G460300;TraesCS5B01G470100;TraesCS5D01G472000;TraesCS7D01G443200
GO:0046910	pectinesterase inhibitor activity	molecular_function	4	0.764924	1	0.778659	TraesCS1A01G263900;TraesCS1B01G243000;TraesCS1D01G264000;TraesCS5B01G458900
GO:0006820	anion transport	biological_process	2	0.766955	1	0.7354	TraesCS4B01G341000;TraesCS7B01G045900
GO:0015937	coenzyme A biosynthetic process	biological_process	2	0.766955	1	0.7354	TraesCS6A01G098300;TraesCS6D01G084500
GO:0009089	lysine biosynthetic process via diaminopimelate	biological_process	3	0.77401	1	0.749275	TraesCS4A01G043800;TraesCS4B01G264500;TraesCS4D01G264500
GO:0010118	stomatal movement	biological_process	3	0.77401	1	0.749275	TraesCS2A01G057100;TraesCS2D01G056300;TraesCS2D01G252600
GO:1902290	positive regulation of defense response to oomycetes	biological_process	3	0.77401	1	0.749275	TraesCS4A01G434700;TraesCS5D01G342600;TraesCSU01G003000
GO:0006885	regulation of pH	biological_process	4	0.77482	1	0.767374	TraesCS3A01G340500;TraesCS5A01G031700;TraesCS5B01G031800;TraesCS5D01G039900
GO:0005847	mRNA cleavage and polyadenylation specificity factor complex	cellular_component	1	0.775229	1	0.696695	TraesCS2D01G215900
GO:0006221	pyrimidine nucleotide biosynthetic process	biological_process	1	0.775229	1	0.696695	TraesCS2B01G187300
GO:0008206	bile acid metabolic process	biological_process	1	0.775229	1	0.696695	TraesCS7A01G320000
GO:0010482	regulation of epidermal cell division	biological_process	1	0.775229	1	0.696695	TraesCS5B01G244000
GO:0016139	glycoside catabolic process	biological_process	1	0.775229	1	0.696695	TraesCS7A01G320000
GO:0016236	macroautophagy	biological_process	1	0.775229	1	0.696695	TraesCS1B01G285300
GO:0017089	glycolipid transporter activity	molecular_function	1	0.775229	1	0.696695	TraesCS4B01G397500
GO:0031123	RNA 3'-end processing	biological_process	1	0.775229	1	0.696695	TraesCS2D01G215900
GO:0042632	cholesterol homeostasis	biological_process	1	0.775229	1	0.696695	TraesCS3B01G116100
GO:0046593	mandelonitrile lyase activity	molecular_function	1	0.775229	1	0.696695	TraesCS2A01G399100
GO:0047364	desulfoglucosinolate sulfotransferase activity	molecular_function	1	0.775229	1	0.696695	TraesCSU01G201400
GO:0070042	rRNA (uridine-N3-)-methyltransferase activity	molecular_function	1	0.775229	1	0.696695	TraesCS2A01G333100
GO:0070936	protein K48-linked ubiquitination	biological_process	1	0.775229	1	0.696695	TraesCS4A01G290600
GO:0071786	endoplasmic reticulum tubular network organization	biological_process	1	0.775229	1	0.696695	TraesCS3A01G151200
GO:1990381	ubiquitin-specific protease binding	molecular_function	1	0.775229	1	0.696695	TraesCS3D01G451600
GO:0042803	protein homodimerization activity	molecular_function	36	0.777383	1	0.89575	TraesCS1A01G102700;TraesCS1A01G102800;TraesCS1B01G113700;TraesCS1D01G095400;TraesCS3A01G491500;TraesCS3D01G497300;TraesCS4A01G349700;TraesCS5A01G024100;TraesCS5A01G053600;TraesCS5A01G249900;TraesCS5B01G020700;TraesCS5B01G020900;TraesCS5B01G021800;TraesCS5B01G104500;TraesCS5B01G247700;TraesCS5B01G507300;TraesCS5D01G030000;TraesCS5D01G257000;TraesCS5D01G257100;TraesCS5D01G257400;TraesCS5D01G507300;…
GO:0019853	L-ascorbic acid biosynthetic process	biological_process	5	0.778482	1	0.778659	TraesCS1A01G402500;TraesCS3B01G426400;TraesCS6D01G328200;TraesCS7A01G317500;TraesCS7D01G314200
GO:0002238	response to molecule of fungal origin	biological_process	2	0.780101	1	0.715524	TraesCS4B01G382100;TraesCS5D01G495300
GO:0005247	voltage-gated chloride channel activity	molecular_function	2	0.780101	1	0.715524	TraesCS3B01G144700;TraesCS6D01G264100
GO:0019139	cytokinin dehydrogenase activity	molecular_function	2	0.780101	1	0.715524	TraesCS3A01G321100;TraesCS3B01G344600
GO:0030410	nicotianamine synthase activity	molecular_function	2	0.780101	1	0.715524	TraesCS4B01G183900;TraesCS4D01G184900
GO:0030418	nicotianamine biosynthetic process	biological_process	2	0.780101	1	0.715524	TraesCS4B01G183900;TraesCS4D01G184900
GO:0034707	chloride channel complex	cellular_component	2	0.780101	1	0.715524	TraesCS3B01G144700;TraesCS6D01G264100
GO:0035673	oligopeptide transmembrane transporter activity	molecular_function	2	0.780101	1	0.715524	TraesCS6A01G265800;TraesCS7D01G049000
GO:0004519	endonuclease activity	molecular_function	16	0.788369	1	0.847181	TraesCS2A01G039700;TraesCS2B01G052600;TraesCS2D01G038300;TraesCS3A01G428300;TraesCS3A01G428700;TraesCS3B01G465200;TraesCS3B01G465400;TraesCS3B01G465700;TraesCS3D01G423600;TraesCS3D01G423800;TraesCS3D01G424000;TraesCS4A01G339900;TraesCS4D01G320100;TraesCS5A01G495700;TraesCS5B01G549500;TraesCS5D01G536500
GO:0009652	thigmotropism	biological_process	1	0.792214	1	0.66186	TraesCS1A01G170100
GO:0016531	copper chaperone activity	molecular_function	1	0.792214	1	0.66186	TraesCS6A01G355800
GO:0034388	Pwp2p-containing subcomplex of 90S preribosome	cellular_component	1	0.792214	1	0.66186	TraesCS1B01G352300
GO:0045543	gibberellin 2-beta-dioxygenase activity	molecular_function	1	0.792214	1	0.66186	TraesCS3B01G328700
GO:0047037	salutaridine reductase (NADPH) activity	molecular_function	1	0.792214	1	0.66186	TraesCS1D01G415900
GO:0048571	long-day photoperiodism	biological_process	1	0.792214	1	0.66186	TraesCS7A01G211300
GO:0051013	microtubule severing	biological_process	1	0.792214	1	0.66186	TraesCS3B01G254800
GO:0080113	regulation of seed growth	biological_process	1	0.792214	1	0.66186	TraesCS4A01G012100
GO:0009647	skotomorphogenesis	biological_process	2	0.792591	1	0.696695	TraesCS4B01G209800;TraesCS4D01G210500
GO:0009682	induced systemic resistance	biological_process	2	0.792591	1	0.696695	TraesCS3A01G138600;TraesCS4D01G360000
GO:1902074	response to salt	biological_process	2	0.792591	1	0.696695	TraesCS3A01G396100;TraesCS3B01G428100
GO:0005741	mitochondrial outer membrane	cellular_component	10	0.794728	1	0.812098	TraesCS1A01G430200;TraesCS1B01G465000;TraesCS1D01G439200;TraesCS2A01G221300;TraesCS2D01G227000;TraesCS3A01G215000;TraesCS3A01G338700;TraesCS3B01G246300;TraesCS3B01G276600;TraesCS4D01G331900
GO:0004028	3-chloroallyl aldehyde dehydrogenase activity	molecular_function	3	0.795212	1	0.722029	TraesCS4A01G304400;TraesCS4B01G006800;TraesCS7B01G176400
GO:0015095	magnesium ion transmembrane transporter activity	molecular_function	3	0.795212	1	0.722029	TraesCS3B01G413100;TraesCS3B01G413200;TraesCS7A01G527900
GO:0019760	glucosinolate metabolic process	biological_process	5	0.795411	1	0.760759	TraesCS2A01G288000;TraesCS2B01G304800;TraesCS2D01G286300;TraesCS3D01G321500;TraesCS6B01G268700
GO:0016049	cell growth	biological_process	7	0.803211	1	0.778659	TraesCS2A01G271800;TraesCS2A01G337100;TraesCS2B01G201500;TraesCS2B01G290000;TraesCS2B01G344800;TraesCS2D01G325800;TraesCS4B01G187300
GO:0009574	preprophase band	cellular_component	2	0.804449	1	0.678831	TraesCS3B01G206600;TraesCSU01G016800
GO:0010072	primary shoot apical meristem specification	biological_process	2	0.804449	1	0.678831	TraesCS2B01G484100;TraesCS7D01G452500
GO:0030148	sphingolipid biosynthetic process	biological_process	2	0.804449	1	0.678831	TraesCS6B01G297300;TraesCS6D01G245000
GO:0034059	response to anoxia	biological_process	2	0.804449	1	0.678831	TraesCS5D01G320800;TraesCS7B01G319200
GO:0045491	xylan metabolic process	biological_process	2	0.804449	1	0.678831	TraesCS4B01G337600;TraesCS4D01G332900
GO:0080110	sporopollenin biosynthetic process	biological_process	2	0.804449	1	0.678831	TraesCS7B01G298700;TraesCS7D01G392100
GO:0004860	protein kinase inhibitor activity	molecular_function	1	0.807916	1	0.630343	TraesCS1B01G296700
GO:0005971	ribonucleoside-diphosphate reductase complex	cellular_component	1	0.807916	1	0.630343	TraesCS7B01G031500
GO:0007032	endosome organization	biological_process	1	0.807916	1	0.630343	TraesCS3B01G254800
GO:0007409	axonogenesis	biological_process	1	0.807916	1	0.630343	TraesCS3B01G254800
GO:0009011	starch synthase activity	molecular_function	1	0.807916	1	0.630343	TraesCS7A01G189000
GO:0009202	deoxyribonucleoside triphosphate biosynthetic process	biological_process	1	0.807916	1	0.630343	TraesCS7B01G031500
GO:0030060	L-malate dehydrogenase activity	molecular_function	1	0.807916	1	0.630343	TraesCS7B01G289400
GO:0033201	alpha-1,4-glucan synthase activity	molecular_function	1	0.807916	1	0.630343	TraesCS7A01G189000
GO:0034719	SMN-Sm protein complex	cellular_component	1	0.807916	1	0.630343	TraesCS2D01G248300
GO:0035066	positive regulation of histone acetylation	biological_process	1	0.807916	1	0.630343	TraesCS2A01G384900
GO:0043023	ribosomal large subunit binding	molecular_function	1	0.807916	1	0.630343	TraesCS3B01G220700
GO:0043024	ribosomal small subunit binding	molecular_function	1	0.807916	1	0.630343	TraesCS1A01G218400
GO:0043169	cation binding	molecular_function	1	0.807916	1	0.630343	TraesCS5B01G062700
GO:0045040	protein import into mitochondrial outer membrane	biological_process	1	0.807916	1	0.630343	TraesCS2D01G544400
GO:0071782	endoplasmic reticulum tubular network	cellular_component	1	0.807916	1	0.630343	TraesCS3A01G151200
GO:0080182	histone H3-K4 trimethylation	biological_process	1	0.807916	1	0.630343	TraesCS2A01G384900
GO:0047262	polygalacturonate 4-alpha-galacturonosyltransferase activity	molecular_function	4	0.811141	1	0.725326	TraesCS2D01G142400;TraesCS4D01G021300;TraesCS7A01G198300;TraesCS7D01G200600
GO:0009749	response to glucose	biological_process	3	0.814725	1	0.696695	TraesCS2A01G220400;TraesCS2B01G245900;TraesCS2D01G226000
GO:0009982	pseudouridine synthase activity	molecular_function	3	0.814725	1	0.696695	TraesCS2A01G151800;TraesCS2A01G151900;TraesCS2B01G177000
GO:0050105	L-gulonolactone oxidase activity	molecular_function	3	0.814725	1	0.696695	TraesCS6D01G328200;TraesCS7A01G317500;TraesCS7D01G314200
GO:0000463	maturation of LSU-rRNA from tricistronic rRNA transcript (SSU-rRNA, 5.8S rRNA, LSU-rRNA)	biological_process	2	0.8157	1	0.66186	TraesCS2B01G296200;TraesCS2D01G277700
GO:0006303	double-strand break repair via nonhomologous end joining	biological_process	2	0.8157	1	0.66186	TraesCS5B01G384400;TraesCS5D01G390600
GO:0018279	protein N-linked glycosylation via asparagine	biological_process	2	0.8157	1	0.66186	TraesCS7A01G415500;TraesCS7B01G063800
GO:0030234	enzyme regulator activity	molecular_function	2	0.8157	1	0.66186	TraesCS7A01G421700;TraesCS7D01G413900
GO:0043562	cellular response to nitrogen levels	biological_process	2	0.8157	1	0.66186	TraesCS1A01G308900;TraesCS1D01G308200
GO:0046470	phosphatidylcholine metabolic process	biological_process	2	0.8157	1	0.66186	TraesCS7B01G280100;TraesCS7D01G375100
GO:0015935	small ribosomal subunit	cellular_component	9	0.818896	1	0.783782	TraesCS1A01G288800;TraesCS1D01G287800;TraesCS3A01G353000;TraesCS3B01G385700;TraesCS3D01G347100;TraesCS3D01G537000;TraesCS5D01G486500;TraesCS7A01G469100;TraesCS7D01G456600
GO:0009524	phragmoplast	cellular_component	20	0.819739	1	0.840457	TraesCS1A01G170100;TraesCS1B01G384900;TraesCS1B01G385200;TraesCS1D01G372700;TraesCS1D01G372800;TraesCS2B01G042300;TraesCS2D01G275000;TraesCS2D01G534900;TraesCS2D01G535000;TraesCS2D01G571000;TraesCS3A01G273500;TraesCS3B01G206600;TraesCS4A01G200100;TraesCS4B01G115200;TraesCS4B01G311800;TraesCS4D01G112900;TraesCS7A01G146900;TraesCS7B01G157600;TraesCS7D01G458100;TraesCSU01G016800
GO:0080008	Cul4-RING E3 ubiquitin ligase complex	cellular_component	6	0.820393	1	0.749275	TraesCS1A01G443600;TraesCS1B01G478100;TraesCS4A01G106900;TraesCS4D01G197900;TraesCS6A01G039200;TraesCS6D01G045000
GO:0010507	negative regulation of autophagy	biological_process	1	0.822432	1	0.601691	TraesCS4A01G290600
GO:0016558	protein import into peroxisome matrix	biological_process	1	0.822432	1	0.601691	TraesCS5A01G424300
GO:0016752	sinapoyltransferase activity	molecular_function	1	0.822432	1	0.601691	TraesCS2D01G409500
GO:0016846	carbon-sulfur lyase activity	molecular_function	1	0.822432	1	0.601691	TraesCS5B01G202400
GO:0019172	glyoxalase III activity	molecular_function	1	0.822432	1	0.601691	TraesCS3A01G142700
GO:0047202	sinapoylglucose-choline O-sinapoyltransferase activity	molecular_function	1	0.822432	1	0.601691	TraesCS2D01G409500
GO:0051276	chromosome organization	biological_process	1	0.822432	1	0.601691	TraesCS2B01G030600
GO:0048653	anther development	biological_process	3	0.823875	1	0.684683	TraesCS1A01G351600;TraesCS1B01G371900;TraesCS1D01G359100
GO:0071577	zinc II ion transmembrane transport	biological_process	3	0.823875	1	0.684683	TraesCS1A01G111000;TraesCS1A01G297400;TraesCS6D01G082600
GO:0006874	cellular calcium ion homeostasis	biological_process	2	0.826367	1	0.645717	TraesCS2B01G465600;TraesCS2D01G443700
GO:0050306	sucrose 1F-fructosyltransferase activity	molecular_function	2	0.826367	1	0.645717	TraesCS7D01G009100;TraesCS7D01G054800
GO:0009846	pollen germination	biological_process	7	0.82935	1	0.753337	TraesCS2A01G036300;TraesCS2B01G049200;TraesCS2D01G035400;TraesCS3D01G177900;TraesCS5A01G063900;TraesCS5B01G068600;TraesCS5D01G074900
GO:0000281	mitotic cytokinesis	biological_process	1	0.835851	1	0.57553	TraesCS3B01G254800
GO:0006913	nucleocytoplasmic transport	biological_process	1	0.835851	1	0.57553	TraesCS5D01G152200
GO:0019829	cation-transporting ATPase activity	molecular_function	1	0.835851	1	0.57553	TraesCS7A01G419500
GO:0048572	short-day photoperiodism	biological_process	1	0.835851	1	0.57553	TraesCS7A01G211300
GO:0060968	regulation of gene silencing	biological_process	1	0.835851	1	0.57553	TraesCS2D01G215900
GO:0070678	preprotein binding	molecular_function	1	0.835851	1	0.57553	TraesCS7A01G122200
GO:0009817	defense response to fungus, incompatible interaction	biological_process	2	0.836475	1	0.630343	TraesCS4D01G357900;TraesCS5A01G548000
GO:0010103	stomatal complex morphogenesis	biological_process	2	0.836475	1	0.630343	TraesCS1A01G367100;TraesCS1D01G372600
GO:0003885	D-arabinono-1,4-lactone oxidase activity	molecular_function	3	0.841018	1	0.66186	TraesCS6D01G328200;TraesCS7A01G317500;TraesCS7D01G314200
GO:0009536	plastid	cellular_component	36	0.842267	1	0.863296	TraesCS1A01G246600;TraesCS1B01G206900;TraesCS1B01G257300;TraesCS1D01G195500;TraesCS1D01G245900;TraesCS2A01G381800;TraesCS2A01G508900;TraesCS2D01G252600;TraesCS3A01G020300;TraesCS3B01G025200;TraesCS3B01G370300;TraesCS3D01G332200;TraesCS3D01G500600;TraesCS4A01G032100;TraesCS4A01G069100;TraesCS4B01G226300;TraesCS4B01G273500;TraesCS4B01G318900;TraesCS4D01G220200;TraesCS4D01G226900;TraesCS4D01G272500;…
GO:0009639	response to red or far red light	biological_process	4	0.842519	1	0.687647	TraesCS2B01G483300;TraesCS5A01G049600;TraesCS5B01G054800;TraesCS5D01G060300
GO:0010305	leaf vascular tissue pattern formation	biological_process	4	0.842519	1	0.687647	TraesCS1A01G220700;TraesCS5A01G432000;TraesCS5B01G434000;TraesCS5B01G560900
GO:0019748	secondary metabolic process	biological_process	4	0.842519	1	0.687647	TraesCS2D01G409500;TraesCS5A01G307200;TraesCS5B01G307600;TraesCS5D01G314100
GO:0006880	intracellular sequestering of iron ion	biological_process	2	0.846047	1	0.615684	TraesCS7D01G027900;TraesCS7D01G028000
GO:0030026	cellular manganese ion homeostasis	biological_process	2	0.846047	1	0.615684	TraesCS7D01G027900;TraesCS7D01G028000
GO:0051259	protein oligomerization	biological_process	2	0.846047	1	0.615684	TraesCS5A01G353400;TraesCS5B01G355900
GO:0007005	mitochondrion organization	biological_process	6	0.846196	1	0.722029	TraesCS2A01G337100;TraesCS2B01G344800;TraesCS2D01G325800;TraesCS4B01G358000;TraesCS4D01G351500;TraesCS7A01G253500
GO:0000105	histidine biosynthetic process	biological_process	1	0.848256	1	0.55155	TraesCS4D01G220200
GO:0000795	synaptonemal complex	cellular_component	1	0.848256	1	0.55155	TraesCS1D01G198300
GO:0004031	aldehyde oxidase activity	molecular_function	1	0.848256	1	0.55155	TraesCS5D01G436000
GO:0004748	ribonucleoside-diphosphate reductase activity, thioredoxin disulfide as acceptor	molecular_function	1	0.848256	1	0.55155	TraesCS7B01G031500
GO:0006273	lagging strand elongation	biological_process	1	0.848256	1	0.55155	TraesCS7A01G414700
GO:0009263	deoxyribonucleotide biosynthetic process	biological_process	1	0.848256	1	0.55155	TraesCS7B01G031500
GO:0009509	chromoplast	cellular_component	1	0.848256	1	0.55155	TraesCS6B01G217200
GO:0016903	oxidoreductase activity, acting on the aldehyde or oxo group of donors	molecular_function	1	0.848256	1	0.55155	TraesCS5D01G436000
GO:0032450	maltose alpha-glucosidase activity	molecular_function	1	0.848256	1	0.55155	TraesCS7D01G451800
GO:0032040	small-subunit processome	cellular_component	8	0.848899	1	0.745758	TraesCS1B01G352300;TraesCS2A01G119400;TraesCS2A01G125500;TraesCS2D01G120400;TraesCS2D01G128600;TraesCS6A01G400300;TraesCS6D01G384500;TraesCS7B01G382200
GO:0090447	glycerol-3-phosphate 2-O-acyltransferase activity	molecular_function	3	0.849035	1	0.65101	TraesCS3A01G339700;TraesCS3B01G371300;TraesCS3D01G333200
GO:0000209	protein polyubiquitination	biological_process	9	0.851286	1	0.754018	TraesCS1A01G029800;TraesCS1D01G030300;TraesCS2D01G529500;TraesCS3D01G024200;TraesCS3D01G451600;TraesCS5A01G215600;TraesCS7A01G352100;TraesCS7B01G276000;TraesCS7D01G370800
GO:0009834	plant-type secondary cell wall biogenesis	biological_process	9	0.851286	1	0.754018	TraesCS1B01G081900;TraesCS1D01G064500;TraesCS4A01G107400;TraesCS4B01G197000;TraesCS4B01G337600;TraesCS4D01G332900;TraesCS5A01G067100;TraesCS5B01G074000;TraesCS7B01G484200
GO:0006508	proteolysis	biological_process	28	0.851314	1	0.842367	TraesCS1B01G263100;TraesCS1D01G251700;TraesCS2D01G409500;TraesCS3A01G040800;TraesCS3A01G227000;TraesCS3A01G471900;TraesCS3B01G042800;TraesCS3B01G514800;TraesCS3B01G515100;TraesCS3D01G039300;TraesCS3D01G216700;TraesCS3D01G225000;TraesCS3D01G467300;TraesCS3D01G467600;TraesCS4A01G219500;TraesCS4A01G349100;TraesCS4B01G098000;TraesCS4D01G094200;TraesCS6A01G283500;TraesCS6D01G263700;TraesCS6D01G264000;…
GO:0004518	nuclease activity	molecular_function	6	0.852152	1	0.715524	TraesCS2A01G236800;TraesCS3A01G110000;TraesCS3A01G517100;TraesCS3B01G129100;TraesCS3D01G111700;TraesCS3D01G111900
GO:0008143	poly(A) binding	molecular_function	2	0.855106	1	0.601691	TraesCS5B01G241400;TraesCS5D01G250100
GO:0046854	phosphatidylinositol phosphorylation	biological_process	2	0.855106	1	0.601691	TraesCS4A01G400200;TraesCS6D01G358000
GO:0090332	stomatal closure	biological_process	2	0.855106	1	0.601691	TraesCS1D01G236200;TraesCS6A01G058200
GO:0000175	3'-5'-exoribonuclease activity	molecular_function	3	0.856696	1	0.64051	TraesCS2A01G583000;TraesCS2B01G603600;TraesCS2D01G597200
GO:0005381	iron ion transmembrane transporter activity	molecular_function	3	0.856696	1	0.64051	TraesCS4D01G219200;TraesCS7D01G027900;TraesCS7D01G028000
GO:0016671	oxidoreductase activity, acting on a sulfur group of donors, disulfide as acceptor	molecular_function	3	0.856696	1	0.64051	TraesCS4A01G250800;TraesCS4B01G064100;TraesCS4D01G063000
GO:0006099	tricarboxylic acid cycle	biological_process	8	0.859214	1	0.7354	TraesCS2A01G079500;TraesCS2B01G094300;TraesCS2B01G364000;TraesCS2D01G076900;TraesCS5A01G181800;TraesCS5B01G179800;TraesCS5D01G186200;TraesCS7B01G289400
GO:0090502	RNA phosphodiester bond hydrolysis, endonucleolytic	biological_process	5	0.859276	1	0.689437	TraesCS3A01G298700;TraesCS5A01G079500;TraesCS7A01G302800;TraesCS7B01G202900;TraesCS7D01G298100
GO:0006086	acetyl-CoA biosynthetic process from pyruvate	biological_process	1	0.859723	1	0.529488	TraesCS2D01G010700
GO:0010044	response to aluminum ion	biological_process	1	0.859723	1	0.529488	TraesCS4A01G414400
GO:0033306	phytol metabolic process	biological_process	1	0.859723	1	0.529488	TraesCS5D01G299400
GO:0035067	negative regulation of histone acetylation	biological_process	1	0.859723	1	0.529488	TraesCS2A01G384900
GO:1901348	positive regulation of secondary cell wall biogenesis	biological_process	1	0.859723	1	0.529488	TraesCS6D01G220600
GO:0031969	chloroplast membrane	cellular_component	28	0.8603	1	0.836663	TraesCS1A01G314900;TraesCS1B01G240400;TraesCS2A01G220400;TraesCS2B01G245900;TraesCS2D01G226000;TraesCS3A01G052100;TraesCS3A01G130300;TraesCS3A01G233300;TraesCS3B01G149400;TraesCS3B01G262600;TraesCS3B01G270800;TraesCS3D01G131200;TraesCS3D01G219900;TraesCS3D01G341400;TraesCS3D01G500600;TraesCS4A01G109300;TraesCS4B01G194900;TraesCS4D01G195600;TraesCS5A01G178100;TraesCS5A01G319900;TraesCS5A01G403200;…
GO:0004693	cyclin-dependent protein serine/threonine kinase activity	molecular_function	11	0.861448	1	0.762352	TraesCS1A01G359100;TraesCS1B01G375400;TraesCS1D01G100900;TraesCS1D01G101100;TraesCS1D01G363800;TraesCS2A01G182800;TraesCS2B01G030600;TraesCS2D01G190600;TraesCS3A01G439200;TraesCS3B01G473100;TraesCS3D01G432000
GO:0009969	xyloglucan biosynthetic process	biological_process	2	0.863675	1	0.58832	TraesCS6B01G351300;TraesCS6D01G300000
GO:1900424	regulation of defense response to bacterium	biological_process	2	0.863675	1	0.58832	TraesCS3A01G396100;TraesCS3B01G428100
GO:0015030	Cajal body	cellular_component	3	0.864015	1	0.630343	TraesCS6A01G400300;TraesCS6D01G384500;TraesCS7B01G382200
GO:0032541	cortical endoplasmic reticulum	cellular_component	3	0.864015	1	0.630343	TraesCS5A01G285000;TraesCS5D01G292500;TraesCS7A01G476800
GO:0006865	amino acid transport	biological_process	6	0.868894	1	0.696695	TraesCS2A01G499800;TraesCS3D01G381400;TraesCS4B01G285800;TraesCS4D01G284600;TraesCS5D01G091100;TraesCS7A01G392400
GO:0001666	response to hypoxia	biological_process	4	0.869387	1	0.653689	TraesCS2A01G568300;TraesCS3A01G400600;TraesCS3D01G395000;TraesCS7B01G259300
GO:0005249	voltage-gated potassium channel activity	molecular_function	4	0.869387	1	0.653689	TraesCS5D01G235100;TraesCS6A01G212000;TraesCS6B01G382500;TraesCS6D01G331900
GO:0000079	regulation of cyclin-dependent protein serine/threonine kinase activity	biological_process	1	0.870325	1	0.509123	TraesCS1D01G218800
GO:0004832	valine-tRNA ligase activity	molecular_function	1	0.870325	1	0.509123	TraesCS1B01G204700
GO:0006438	valyl-tRNA aminoacylation	biological_process	1	0.870325	1	0.509123	TraesCS1B01G204700
GO:0030570	pectate lyase activity	molecular_function	1	0.870325	1	0.509123	TraesCS2B01G024500
GO:0046513	ceramide biosynthetic process	biological_process	1	0.870325	1	0.509123	TraesCS6B01G257400
GO:0046274	lignin catabolic process	biological_process	5	0.870946	1	0.675367	TraesCS3A01G452400;TraesCS3A01G452600;TraesCS6A01G058300;TraesCS6D01G361500;TraesCS7A01G175000
GO:0052716	hydroquinone:oxygen oxidoreductase activity	molecular_function	5	0.870946	1	0.675367	TraesCS3A01G452400;TraesCS3A01G452600;TraesCS6A01G058300;TraesCS6D01G361500;TraesCS7A01G175000
GO:0071281	cellular response to iron ion	biological_process	5	0.870946	1	0.675367	TraesCS3A01G400600;TraesCS3B01G428000;TraesCS3D01G395000;TraesCS7D01G027900;TraesCS7D01G028000
GO:0005384	manganese ion transmembrane transporter activity	molecular_function	2	0.871777	1	0.57553	TraesCS7D01G027900;TraesCS7D01G028000
GO:0008194	UDP-glycosyltransferase activity	molecular_function	2	0.871777	1	0.57553	TraesCS3B01G050300;TraesCS3D01G031100
GO:0010228	vegetative to reproductive phase transition of meristem	biological_process	18	0.873232	1	0.794232	TraesCS1B01G279300;TraesCS2A01G366100;TraesCS2A01G582000;TraesCS2B01G367300;TraesCS2B01G605000;TraesCS2D01G271700;TraesCS2D01G598200;TraesCS3D01G226300;TraesCS4B01G209800;TraesCS4D01G014100;TraesCS4D01G210500;TraesCS4D01G357900;TraesCS5A01G265400;TraesCS5A01G548000;TraesCS6A01G277700;TraesCS6B01G306100;TraesCS6D01G199200;TraesCS6D01G258400
GO:1904264	ubiquitin protein ligase activity involved in ERAD pathway	molecular_function	3	0.877671	1	0.610948	TraesCS3D01G451600;TraesCS4A01G290600;TraesCS5D01G014800
GO:0042787	protein ubiquitination involved in ubiquitin-dependent protein catabolic process	biological_process	13	0.878718	1	0.761432	TraesCS1A01G029800;TraesCS1D01G030300;TraesCS2A01G224300;TraesCS2D01G529500;TraesCS3A01G065900;TraesCS3D01G024200;TraesCS3D01G451600;TraesCS4A01G290600;TraesCS5A01G215600;TraesCS5D01G014800;TraesCS7A01G352100;TraesCS7B01G276000;TraesCS7D01G370800
GO:0016042	lipid catabolic process	biological_process	58	0.878875	1	0.871461	TraesCS1A01G126100;TraesCS1A01G218600;TraesCS1A01G266000;TraesCS1A01G266100;TraesCS1A01G365100;TraesCS1A01G412800;TraesCS1B01G232100;TraesCS1B01G277000;TraesCS1B01G382600;TraesCS1D01G109100;TraesCS1D01G220300;TraesCS1D01G420400;TraesCS2B01G034800;TraesCS2B01G158900;TraesCS3A01G025400;TraesCS3A01G046500;TraesCS3A01G140200;TraesCS3A01G141100;TraesCS3A01G308200;TraesCS3D01G033200;TraesCS3D01G033500;…
GO:0030599	pectinesterase activity	molecular_function	6	0.879154	1	0.684683	TraesCS1A01G182100;TraesCS1A01G263900;TraesCS1B01G198900;TraesCS1B01G243000;TraesCS1D01G264000;TraesCS5B01G458900
GO:0042545	cell wall modification	biological_process	6	0.879154	1	0.684683	TraesCS1A01G182100;TraesCS1A01G263900;TraesCS1B01G198900;TraesCS1B01G243000;TraesCS1D01G264000;TraesCS5B01G458900
GO:0045330	aspartyl esterase activity	molecular_function	6	0.879154	1	0.684683	TraesCS1A01G182100;TraesCS1A01G263900;TraesCS1B01G198900;TraesCS1B01G243000;TraesCS1D01G264000;TraesCS5B01G458900
GO:0000148	1,3-beta-D-glucan synthase complex	cellular_component	2	0.879434	1	0.563285	TraesCS2B01G521100;TraesCS3A01G245500
GO:0003843	1,3-beta-D-glucan synthase activity	molecular_function	2	0.879434	1	0.563285	TraesCS2B01G521100;TraesCS3A01G245500
GO:0005875	microtubule associated complex	cellular_component	2	0.879434	1	0.563285	TraesCS1D01G198300;TraesCS5A01G377500
GO:0006075	(1->3)-beta-D-glucan biosynthetic process	biological_process	2	0.879434	1	0.563285	TraesCS2B01G521100;TraesCS3A01G245500
GO:0009825	multidimensional cell growth	biological_process	2	0.879434	1	0.563285	TraesCS3D01G411400;TraesCS4A01G192600
GO:0030598	rRNA N-glycosylase activity	molecular_function	2	0.879434	1	0.563285	TraesCS5A01G475300;TraesCS5A01G475400
GO:0001578	microtubule bundle formation	biological_process	1	0.880125	1	0.490267	TraesCS3B01G254800
GO:0004373	glycogen (starch) synthase activity	molecular_function	1	0.880125	1	0.490267	TraesCS7A01G189000
GO:0004521	endoribonuclease activity	molecular_function	1	0.880125	1	0.490267	TraesCS5A01G082100
GO:0004656	procollagen-proline 4-dioxygenase activity	molecular_function	1	0.880125	1	0.490267	TraesCS1A01G170900
GO:0004743	pyruvate kinase activity	molecular_function	1	0.880125	1	0.490267	TraesCS4B01G021300
GO:0005687	U4 snRNP	cellular_component	1	0.880125	1	0.490267	TraesCS2D01G248300
GO:0006656	phosphatidylcholine biosynthetic process	biological_process	1	0.880125	1	0.490267	TraesCS7D01G375200
GO:0006825	copper ion transport	biological_process	1	0.880125	1	0.490267	TraesCS6A01G355800
GO:0008381	mechanically-gated ion channel activity	molecular_function	1	0.880125	1	0.490267	TraesCS4B01G341000
GO:0008420	CTD phosphatase activity	molecular_function	1	0.880125	1	0.490267	TraesCS1D01G244100
GO:0048507	meristem development	biological_process	1	0.880125	1	0.490267	TraesCS1D01G375900
GO:0051861	glycolipid binding	molecular_function	1	0.880125	1	0.490267	TraesCS4B01G397500
GO:0070180	large ribosomal subunit rRNA binding	molecular_function	1	0.880125	1	0.490267	TraesCS7B01G290200
GO:0042391	regulation of membrane potential	biological_process	4	0.881274	1	0.637937	TraesCS5D01G235100;TraesCS6A01G212000;TraesCS6B01G382500;TraesCS6D01G331900
GO:0016722	oxidoreductase activity, oxidizing metal ions	molecular_function	6	0.884025	1	0.678831	TraesCS1A01G176000;TraesCS3A01G452400;TraesCS3A01G452600;TraesCS6A01G058300;TraesCS6D01G361500;TraesCS7A01G175000
GO:0010494	cytoplasmic stress granule	cellular_component	2	0.886665	1	0.55155	TraesCS5B01G241400;TraesCS5D01G250100
GO:0009851	auxin biosynthetic process	biological_process	8	0.886778	1	0.705984	TraesCS1A01G428400;TraesCS1D01G437700;TraesCS3A01G491500;TraesCS3D01G497300;TraesCS5A01G440700;TraesCS5D01G436000;TraesCS6A01G261100;TraesCS6B01G288500
GO:0019912	cyclin-dependent protein kinase activating kinase activity	molecular_function	5	0.886907	1	0.655307	TraesCS1A01G359100;TraesCS1B01G375400;TraesCS1D01G100900;TraesCS1D01G101100;TraesCS1D01G363800
GO:1904031	positive regulation of cyclin-dependent protein kinase activity	biological_process	5	0.886907	1	0.655307	TraesCS1A01G359100;TraesCS1B01G375400;TraesCS1D01G100900;TraesCS1D01G101100;TraesCS1D01G363800
GO:0055114	oxidation-reduction process	biological_process	49	0.889088	1	0.855703	TraesCS1A01G015800;TraesCS1B01G359500;TraesCS1B01G437500;TraesCS1D01G348500;TraesCS2A01G026600;TraesCS2A01G071500;TraesCS2A01G100000;TraesCS2A01G124100;TraesCS2A01G124200;TraesCS2A01G225200;TraesCS2A01G311200;TraesCS2B01G040000;TraesCS2B01G085300;TraesCS2B01G085500;TraesCS2B01G146000;TraesCS2D01G028600;TraesCS2D01G070300;TraesCS2D01G127000;TraesCS3B01G397800;TraesCS4A01G034500;TraesCS4A01G044000;…
GO:0000460	maturation of 5.8S rRNA	biological_process	1	0.889184	1	0.472757	TraesCS3B01G220700
GO:0004558	alpha-1,4-glucosidase activity	molecular_function	1	0.889184	1	0.472757	TraesCS7D01G451800
GO:0004837	tyrosine decarboxylase activity	molecular_function	1	0.889184	1	0.472757	TraesCS1A01G329500
GO:0008250	oligosaccharyltransferase complex	cellular_component	1	0.889184	1	0.472757	TraesCS7B01G063800
GO:0016462	pyrophosphatase activity	molecular_function	1	0.889184	1	0.472757	TraesCS3A01G287500
GO:0016593	Cdc73/Paf1 complex	cellular_component	1	0.889184	1	0.472757	TraesCS5D01G403200
GO:0048280	vesicle fusion with Golgi apparatus	biological_process	1	0.889184	1	0.472757	TraesCS3D01G207900
GO:0051753	mannan synthase activity	molecular_function	1	0.889184	1	0.472757	TraesCS7D01G029700
GO:0009556	microsporogenesis	biological_process	3	0.890094	1	0.59271	TraesCS2A01G423900;TraesCS3B01G206600;TraesCS4A01G207800
GO:1900150	regulation of defense response to fungus	biological_process	8	0.890905	1	0.701309	TraesCS2A01G104600;TraesCS2B01G121600;TraesCS2D01G104300;TraesCS3A01G396100;TraesCS3B01G428100;TraesCS4A01G434700;TraesCS5D01G342600;TraesCSU01G003000
GO:0045489	pectin biosynthetic process	biological_process	5	0.891836	1	0.648882	TraesCS2D01G142400;TraesCS4D01G021300;TraesCS6D01G258100;TraesCS7A01G198300;TraesCS7D01G200600
GO:0009750	response to fructose	biological_process	2	0.893492	1	0.540294	TraesCS3A01G400600;TraesCS3D01G395000
GO:0043171	peptide catabolic process	biological_process	3	0.895871	1	0.583994	TraesCS2B01G396400;TraesCS3B01G283900;TraesCS3D01G252900
GO:0010216	maintenance of DNA methylation	biological_process	1	0.89756	1	0.456455	TraesCS3D01G433900
GO:0051131	chaperone-mediated protein complex assembly	biological_process	1	0.89756	1	0.456455	TraesCS7A01G122200
GO:0010167	response to nitrate	biological_process	2	0.899935	1	0.529488	TraesCS1D01G214200;TraesCS3D01G411400
GO:0010182	sugar mediated signaling pathway	biological_process	2	0.899935	1	0.529488	TraesCS3A01G400600;TraesCS3D01G395000
GO:0042128	nitrate assimilation	biological_process	9	0.902161	1	0.700793	TraesCS1A01G308900;TraesCS1D01G214200;TraesCS1D01G308200;TraesCS2B01G368600;TraesCS6A01G326200;TraesCS6B01G356800;TraesCS6D01G306000;TraesCS7A01G365100;TraesCS7D01G357300
GO:0000447	endonucleolytic cleavage in ITS1 to separate SSU-rRNA from 5.8S rRNA and LSU-rRNA from tricistronic rRNA transcript (SSU-rRNA, 5.8S rRNA, LSU-rRNA)	biological_process	1	0.905302	1	0.44124	TraesCS1B01G352300
GO:0006646	phosphatidylethanolamine biosynthetic process	biological_process	1	0.905302	1	0.44124	TraesCS1B01G404000
GO:0008081	phosphoric diester hydrolase activity	molecular_function	1	0.905302	1	0.44124	TraesCS7A01G326200
GO:0030955	potassium ion binding	molecular_function	1	0.905302	1	0.44124	TraesCS4B01G021300
GO:0046907	intracellular transport	biological_process	1	0.905302	1	0.44124	TraesCS2A01G024800
GO:0061088	regulation of sequestering of zinc ion	biological_process	1	0.905302	1	0.44124	TraesCS4B01G327000
GO:0008483	transaminase activity	molecular_function	2	0.906012	1	0.519106	TraesCS7A01G373400;TraesCS7B01G253600
GO:0007267	cell-cell signaling	biological_process	3	0.906611	1	0.567309	TraesCS1B01G371600;TraesCS1D01G360000;TraesCS2A01G399100
GO:0016024	CDP-diacylglycerol biosynthetic process	biological_process	3	0.906611	1	0.567309	TraesCS3A01G339700;TraesCS3B01G371300;TraesCS3D01G333200
GO:0030126	COPI vesicle coat	cellular_component	4	0.906951	1	0.601691	TraesCS4A01G475000;TraesCS4D01G089300;TraesCS7B01G459600;TraesCS7B01G462900
GO:0048511	rhythmic process	biological_process	4	0.906951	1	0.601691	TraesCS5A01G320300;TraesCS5B01G320500;TraesCS5B01G405300;TraesCS5D01G326200
GO:0042761	very long-chain fatty acid biosynthetic process	biological_process	7	0.907488	1	0.666622	TraesCS2B01G593300;TraesCS2D01G563900;TraesCS4B01G341600;TraesCS4B01G342000;TraesCS4D01G337500;TraesCS5A01G511100;TraesCS7D01G102100
GO:0000781	chromosome, telomeric region	cellular_component	3	0.911596	1	0.559318	TraesCS1A01G432700;TraesCS7A01G134200;TraesCS7D01G133600
GO:0004630	phospholipase D activity	molecular_function	2	0.911743	1	0.509123	TraesCS1A01G365100;TraesCS1B01G382600
GO:0070290	N-acylphosphatidylethanolamine-specific phospholipase D activity	molecular_function	2	0.911743	1	0.509123	TraesCS1A01G365100;TraesCS1B01G382600
GO:0016740	transferase activity	molecular_function	14	0.912094	1	0.7354	TraesCS2D01G351600;TraesCS3B01G206600;TraesCS4B01G337600;TraesCS4D01G332900;TraesCS5A01G300400;TraesCS5A01G429000;TraesCS5B01G300800;TraesCS5B01G431100;TraesCS5D01G027600;TraesCS6B01G217200;TraesCS6D01G087300;TraesCS7A01G381300;TraesCS7B01G283200;TraesCS7D01G377600
GO:0008017	microtubule binding	molecular_function	9	0.912309	1	0.68864	TraesCS1A01G170100;TraesCS2A01G424900;TraesCS2B01G444700;TraesCS3A01G273500;TraesCS3B01G206600;TraesCS3B01G254800;TraesCS5A01G092900;TraesCS5B01G099000;TraesCSU01G016800
GO:0004467	long-chain fatty acid-CoA ligase activity	molecular_function	1	0.912459	1	0.427006	TraesCS1A01G075000
GO:0006829	zinc II ion transport	biological_process	1	0.912459	1	0.427006	TraesCS1A01G297400
GO:0007129	synapsis	biological_process	1	0.912459	1	0.427006	TraesCS2A01G250200
GO:0009231	riboflavin biosynthetic process	biological_process	1	0.912459	1	0.427006	TraesCS2D01G351600
GO:0030686	90S preribosome	cellular_component	1	0.912459	1	0.427006	TraesCS1B01G352300
GO:0048509	regulation of meristem development	biological_process	1	0.912459	1	0.427006	TraesCS1D01G375900
GO:0102391	decanoate--CoA ligase activity	molecular_function	1	0.912459	1	0.427006	TraesCS1A01G075000
GO:0016311	dephosphorylation	biological_process	3	0.916338	1	0.55155	TraesCS3A01G339700;TraesCS3B01G371300;TraesCS3D01G333200
GO:0031625	ubiquitin protein ligase binding	molecular_function	3	0.916338	1	0.55155	TraesCS2B01G034700;TraesCS4A01G097900;TraesCS4D01G207500
GO:0010187	negative regulation of seed germination	biological_process	2	0.917144	1	0.499517	TraesCS5D01G229400;TraesCS6B01G411300
GO:0006906	vesicle fusion	biological_process	5	0.917677	1	0.612833	TraesCS2A01G219200;TraesCS5A01G425600;TraesCS5B01G102700;TraesCS5B01G427600;TraesCSU01G076400
GO:0006491	N-glycan processing	biological_process	1	0.919075	1	0.413662	TraesCS3B01G325900
GO:0007094	mitotic spindle assembly checkpoint	biological_process	1	0.919075	1	0.413662	TraesCS5A01G142400
GO:0009061	anaerobic respiration	biological_process	1	0.919075	1	0.413662	TraesCS6B01G127300
GO:0009875	pollen-pistil interaction	biological_process	1	0.919075	1	0.413662	TraesCS6B01G152100
GO:0042981	regulation of apoptotic process	biological_process	1	0.919075	1	0.413662	TraesCS1B01G417200
GO:0080143	regulation of amino acid export	biological_process	1	0.919075	1	0.413662	TraesCS7A01G392400
GO:0009742	brassinosteroid mediated signaling pathway	biological_process	6	0.920824	1	0.630343	TraesCS2A01G081400;TraesCS2B01G096000;TraesCS2B01G219300;TraesCS2D01G199900;TraesCS5B01G560900;TraesCS7B01G272900
GO:0005385	zinc ion transmembrane transporter activity	molecular_function	5	0.92141	1	0.607211	TraesCS1A01G111000;TraesCS1A01G297400;TraesCS4B01G327000;TraesCS6D01G082600;TraesCS7A01G419500
GO:0016210	naringenin-chalcone synthase activity	molecular_function	1	0.925192	1	0.401127	TraesCS5D01G488700
GO:0016591	DNA-directed RNA polymerase II, holoenzyme	cellular_component	1	0.925192	1	0.401127	TraesCS1D01G244100
GO:0030496	midbody	cellular_component	1	0.925192	1	0.401127	TraesCS3B01G254800
GO:0045300	acyl-[acyl-carrier-protein] desaturase activity	molecular_function	1	0.925192	1	0.401127	TraesCS7A01G196500
GO:0080092	regulation of pollen tube growth	biological_process	1	0.925192	1	0.401127	TraesCS7B01G260500
GO:0008107	galactoside 2-alpha-L-fucosyltransferase activity	molecular_function	2	0.927027	1	0.481353	TraesCS6B01G351300;TraesCS6D01G300000
GO:0010114	response to red light	biological_process	2	0.927027	1	0.481353	TraesCS6B01G411300;TraesCS6D01G314300
GO:0016926	protein desumoylation	biological_process	2	0.927027	1	0.481353	TraesCS5D01G344000;TraesCS6B01G456100
GO:0016929	SUMO-specific protease activity	molecular_function	2	0.927027	1	0.481353	TraesCS5D01G344000;TraesCS6B01G456100
GO:0035556	intracellular signal transduction	biological_process	31	0.927553	1	0.79372	TraesCS1A01G424200;TraesCS1B01G098700;TraesCS1D01G082500;TraesCS1D01G082600;TraesCS2A01G190200;TraesCS2B01G124100;TraesCS2B01G216800;TraesCS2B01G478100;TraesCS2D01G107100;TraesCS2D01G252600;TraesCS3A01G135700;TraesCS4A01G194800;TraesCS4A01G206200;TraesCS4B01G096200;TraesCS4B01G120400;TraesCS4D01G118500;TraesCS5A01G037100;TraesCS5A01G321400;TraesCS5B01G037900;TraesCS5B01G428400;TraesCS5D01G160300;…
GO:0045087	innate immune response	biological_process	8	0.928534	1	0.653689	TraesCS2B01G034700;TraesCS6A01G168900;TraesCS6B01G196800;TraesCS6B01G197000;TraesCS6D01G157800;TraesCS6D01G157900;TraesCS6D01G158300;TraesCS6D01G158400
GO:0030014	CCR4-NOT complex	cellular_component	3	0.929202	1	0.529488	TraesCS2A01G583000;TraesCS2B01G603600;TraesCS2D01G597200
GO:0009543	chloroplast thylakoid lumen	cellular_component	7	0.930576	1	0.63466	TraesCS2A01G468500;TraesCS2B01G491400;TraesCS2D01G468600;TraesCS3B01G355900;TraesCS6A01G041900;TraesCS6B01G056900;TraesCS7A01G054500
GO:0006351	transcription, DNA-templated	biological_process	510	0.930618	1	0.9434	TraesCS1A01G070400;TraesCS1A01G076200;TraesCS1A01G107700;TraesCS1A01G110400;TraesCS1A01G118400;TraesCS1A01G121500;TraesCS1A01G218100;TraesCS1A01G220300;TraesCS1A01G272300;TraesCS1A01G275900;TraesCS1A01G298600;TraesCS1A01G304000;TraesCS1A01G314300;TraesCS1A01G328800;TraesCS1A01G350400;TraesCS1A01G358100;TraesCS1A01G358400;TraesCS1A01G362800;TraesCS1A01G370600;TraesCS1A01G372300;TraesCS1A01G392300;…
GO:0009819	drought recovery	biological_process	1	0.930846	1	0.389329	TraesCS6D01G276600
GO:0034613	cellular protein localization	biological_process	1	0.930846	1	0.389329	TraesCS2A01G224300
GO:0051879	Hsp90 protein binding	molecular_function	1	0.930846	1	0.389329	TraesCS7A01G122200
GO:0055028	cortical microtubule	cellular_component	1	0.930846	1	0.389329	TraesCSU01G016800
GO:0060918	auxin transport	biological_process	1	0.930846	1	0.389329	TraesCS4A01G012100
GO:0071458	integral component of cytoplasmic side of endoplasmic reticulum membrane	cellular_component	1	0.930846	1	0.389329	TraesCS3A01G151200
GO:0085030	mutualism	biological_process	1	0.930846	1	0.389329	TraesCS5D01G399000
GO:2000899	xyloglucan catabolic process	biological_process	1	0.930846	1	0.389329	TraesCS5D01G399000
GO:0042335	cuticle development	biological_process	4	0.931166	1	0.563285	TraesCS1A01G048700;TraesCS1D01G050000;TraesCS3D01G331400;TraesCS5B01G435100
GO:0016853	isomerase activity	molecular_function	2	0.93154	1	0.472757	TraesCS3A01G183200;TraesCS3D01G187400
GO:0046930	pore complex	cellular_component	2	0.93154	1	0.472757	TraesCS3B01G276600;TraesCS4D01G331900
GO:0048765	root hair cell differentiation	biological_process	2	0.93154	1	0.472757	TraesCS1D01G295800;TraesCS5B01G244000
GO:0051087	chaperone binding	molecular_function	2	0.93154	1	0.472757	TraesCS2A01G146000;TraesCS2B01G171400
GO:0071004	U2-type prespliceosome	cellular_component	2	0.93154	1	0.472757	TraesCS2D01G248300;TraesCS4B01G134500
GO:0008168	methyltransferase activity	molecular_function	19	0.93189	1	0.744103	TraesCS2B01G029200;TraesCS2B01G228600;TraesCS2B01G398500;TraesCS2D01G021600;TraesCS2D01G151700;TraesCS2D01G213700;TraesCS3A01G470600;TraesCS3B01G445100;TraesCS3D01G158500;TraesCS5A01G004500;TraesCS5A01G004600;TraesCS5A01G004700;TraesCS5D01G012000;TraesCS5D01G012100;TraesCS5D01G012200;TraesCS5D01G012300;TraesCS5D01G064400;TraesCS7A01G223900;TraesCS7B01G253700
GO:0045454	cell redox homeostasis	biological_process	24	0.932935	1	0.765525	TraesCS1D01G405200;TraesCS2A01G225200;TraesCS2D01G131300;TraesCS2D01G250600;TraesCS3A01G221800;TraesCS3A01G246700;TraesCS3B01G251600;TraesCS3B01G272600;TraesCS3D01G231300;TraesCS3D01G244800;TraesCS4A01G214200;TraesCS4A01G330200;TraesCS4B01G101800;TraesCS4D01G098400;TraesCS5A01G234400;TraesCS5B01G100600;TraesCS5B01G232900;TraesCS5D01G241200;TraesCS6A01G305800;TraesCS7A01G182500;TraesCS7A01G277600;…
GO:0051537	2 iron, 2 sulfur cluster binding	molecular_function	11	0.935932	1	0.680417	TraesCS1A01G276300;TraesCS1D01G405200;TraesCS3A01G246700;TraesCS3B01G272600;TraesCS3D01G244800;TraesCS4A01G330200;TraesCS4A01G356200;TraesCS5B01G516000;TraesCS5D01G436000;TraesCS5D01G516100;TraesCS7A01G182500
GO:0005770	late endosome	cellular_component	6	0.936485	1	0.606284	TraesCS5A01G031700;TraesCS5B01G031800;TraesCS5D01G039900;TraesCS5D01G475800;TraesCS6B01G269000;TraesCS6D01G237600
GO:0006631	fatty acid metabolic process	biological_process	6	0.936485	1	0.606284	TraesCS1A01G075000;TraesCS5D01G466100;TraesCS6D01G376900;TraesCS7A01G163700;TraesCS7B01G069500;TraesCS7D01G165800
GO:0000139	Golgi membrane	cellular_component	94	0.937232	1	0.866502	TraesCS1A01G099100;TraesCS1A01G156400;TraesCS1A01G230400;TraesCS1A01G331800;TraesCS1B01G081900;TraesCS1B01G243800;TraesCS1B01G285300;TraesCS1B01G295500;TraesCS1D01G004700;TraesCS1D01G064500;TraesCS1D01G107100;TraesCS1D01G154900;TraesCS1D01G231600;TraesCS1D01G275600;TraesCS1D01G334400;TraesCS2A01G210400;TraesCS2A01G271800;TraesCS2A01G348300;TraesCS2A01G425800;TraesCS2B01G290000;TraesCS2B01G398500;…
GO:0010584	pollen exine formation	biological_process	4	0.937872	1	0.55155	TraesCS2A01G423900;TraesCS5B01G279000;TraesCS7B01G298700;TraesCS7D01G392100
GO:0010223	secondary shoot formation	biological_process	5	0.937907	1	0.580579	TraesCS4A01G412100;TraesCS4B01G312300;TraesCS4D01G309900;TraesCS5A01G316000;TraesCS5D01G322200
GO:0010268	brassinosteroid homeostasis	biological_process	5	0.937907	1	0.580579	TraesCS1A01G253900;TraesCS1A01G254100;TraesCS1D01G253600;TraesCS7B01G354400;TraesCSU01G031600
GO:0048364	root development	biological_process	18	0.938425	1	0.730888	TraesCS2B01G203500;TraesCS3A01G396100;TraesCS3B01G428100;TraesCS3D01G024200;TraesCS4A01G187600;TraesCS4B01G131500;TraesCS4D01G125800;TraesCS4D01G131200;TraesCS5A01G037100;TraesCS5A01G085200;TraesCS5B01G037900;TraesCS5B01G091200;TraesCS6A01G255400;TraesCS6B01G270200;TraesCS6D01G236600;TraesCS7A01G352100;TraesCS7B01G276000;TraesCS7D01G370800
GO:0010105	negative regulation of ethylene-activated signaling pathway	biological_process	2	0.939784	1	0.456455	TraesCS3A01G400600;TraesCS3D01G395000
GO:0010319	stromule	cellular_component	2	0.939784	1	0.456455	TraesCS5D01G401800;TraesCS7B01G289400
GO:0031624	ubiquitin conjugating enzyme binding	molecular_function	2	0.939784	1	0.456455	TraesCS2D01G529500;TraesCS5A01G215600
GO:0032436	positive regulation of proteasomal ubiquitin-dependent protein catabolic process	biological_process	2	0.939784	1	0.456455	TraesCS2D01G529500;TraesCS5A01G215600
GO:0051117	ATPase binding	molecular_function	2	0.939784	1	0.456455	TraesCS4B01G307700;TraesCS4D01G305900
GO:0010492	maintenance of shoot apical meristem identity	biological_process	1	0.940905	1	0.3677	TraesCS2A01G384900
GO:0016706	oxidoreductase activity, acting on paired donors, with incorporation or reduction of molecular oxygen, 2-oxoglutarate as one donor, and incorporation of one atom each of oxygen into both donors	molecular_function	1	0.940905	1	0.3677	TraesCS2A01G568300
GO:0016132	brassinosteroid biosynthetic process	biological_process	4	0.940996	1	0.545864	TraesCS3B01G397800;TraesCS7B01G354400;TraesCS7B01G484200;TraesCSU01G031600
GO:0015288	porin activity	molecular_function	2	0.943544	1	0.448719	TraesCS3B01G276600;TraesCS4D01G331900
GO:0046856	phosphatidylinositol dephosphorylation	biological_process	2	0.943544	1	0.448719	TraesCS5A01G432000;TraesCS5B01G434000
GO:0005783	endoplasmic reticulum	cellular_component	143	0.943813	1	0.886198	TraesCS1A01G033200;TraesCS1A01G075000;TraesCS1A01G099300;TraesCS1A01G230500;TraesCS1A01G257200;TraesCS1A01G377900;TraesCS1A01G385500;TraesCS1B01G041400;TraesCS1B01G052700;TraesCS1B01G125100;TraesCS1B01G169500;TraesCS1B01G202400;TraesCS1B01G217600;TraesCS1B01G240900;TraesCS1B01G243700;TraesCS1B01G267700;TraesCS1B01G267800;TraesCS1B01G279300;TraesCS1B01G398700;TraesCS1B01G411900;TraesCS1D01G107200;…
GO:0005832	chaperonin-containing T-complex	cellular_component	1	0.945372	1	0.357762	TraesCS4D01G250100
GO:0006379	mRNA cleavage	biological_process	1	0.945372	1	0.357762	TraesCS1B01G306100
GO:0048759	xylem vessel member cell differentiation	biological_process	1	0.945372	1	0.357762	TraesCS6D01G220600
GO:0043078	polar nucleus	cellular_component	3	0.946664	1	0.496395	TraesCS3B01G612300;TraesCS3B01G612500;TraesCS3B01G612600
GO:0007033	vacuole organization	biological_process	2	0.947079	1	0.44124	TraesCS6A01G001500;TraesCS6D01G004300
GO:0008374	O-acyltransferase activity	molecular_function	2	0.947079	1	0.44124	TraesCS1B01G097300;TraesCS1D01G081100
GO:0005215	transporter activity	molecular_function	25	0.94809	1	0.752114	TraesCS1A01G165400;TraesCS1A01G218400;TraesCS1A01G342900;TraesCS1A01G343000;TraesCS1B01G077600;TraesCS1B01G356200;TraesCS1D01G345100;TraesCS1D01G345200;TraesCS2A01G571800;TraesCS2B01G326200;TraesCS2D01G348600;TraesCS3A01G382900;TraesCS5A01G485000;TraesCS5A01G485200;TraesCS5A01G485300;TraesCS5B01G194100;TraesCS5B01G498400;TraesCS5D01G498500;TraesCS6A01G183200;TraesCS6B01G310600;TraesCS7A01G461200;…
GO:0009554	megasporogenesis	biological_process	1	0.949501	1	0.348347	TraesCS4A01G207800
GO:0009932	cell tip growth	biological_process	1	0.949501	1	0.348347	TraesCS1A01G176000
GO:0010106	cellular response to iron ion starvation	biological_process	1	0.949501	1	0.348347	TraesCS3A01G143800
GO:0071421	manganese ion transmembrane transport	biological_process	1	0.949501	1	0.348347	TraesCS7D01G027900
GO:0009965	leaf morphogenesis	biological_process	4	0.94953	1	0.529488	TraesCS2B01G521100;TraesCS3A01G245500;TraesCS7A01G189600;TraesCS7B01G094500
GO:0015995	chlorophyll biosynthetic process	biological_process	4	0.94953	1	0.529488	TraesCS1D01G258900;TraesCS7A01G125600;TraesCS7B01G024500;TraesCS7D01G122600
GO:0004177	aminopeptidase activity	molecular_function	2	0.950403	1	0.434007	TraesCS1A01G095800;TraesCS3B01G589600
GO:0009877	nodulation	biological_process	4	0.952112	1	0.524246	TraesCS1B01G243900;TraesCS1D01G231700;TraesCS7A01G127400;TraesCS7B01G027100
GO:0004180	carboxypeptidase activity	molecular_function	3	0.952454	1	0.484288	TraesCS5A01G307200;TraesCS5B01G307600;TraesCS5D01G314100
GO:0048481	plant ovule development	biological_process	3	0.952454	1	0.484288	TraesCS4A01G106400;TraesCS4B01G197800;TraesCS4D01G198600
GO:0007283	spermatogenesis	biological_process	1	0.953318	1	0.339415	TraesCS2A01G568300
GO:0010385	double-stranded methylated DNA binding	molecular_function	1	0.953318	1	0.339415	TraesCS3D01G433900
GO:0070940	dephosphorylation of RNA polymerase II C-terminal domain	biological_process	1	0.953318	1	0.339415	TraesCS1D01G244100
GO:0010214	seed coat development	biological_process	2	0.953526	1	0.427006	TraesCS2D01G598500;TraesCS3B01G290600
GO:0006890	retrograde vesicle-mediated transport, Golgi to ER	biological_process	5	0.953552	1	0.55155	TraesCS2B01G053000;TraesCS4A01G475000;TraesCS4D01G089300;TraesCS7B01G459600;TraesCS7B01G462900
GO:0005484	SNAP receptor activity	molecular_function	4	0.954572	1	0.519106	TraesCS3D01G207900;TraesCS4A01G435200;TraesCS7A01G049300;TraesCS7D01G044400
GO:2000031	regulation of salicylic acid mediated signaling pathway	biological_process	4	0.954572	1	0.519106	TraesCS4A01G434700;TraesCS5D01G342600;TraesCS6A01G173800;TraesCSU01G003000
GO:0045490	pectin catabolic process	biological_process	7	0.954758	1	0.593977	TraesCS1A01G182100;TraesCS1A01G263900;TraesCS1B01G198900;TraesCS1B01G243000;TraesCS1D01G264000;TraesCS2B01G024500;TraesCS5B01G458900
GO:0005507	copper ion binding	molecular_function	24	0.95632	1	0.737106	TraesCS1A01G176000;TraesCS2A01G146000;TraesCS2A01G335200;TraesCS2A01G477900;TraesCS2B01G171400;TraesCS2D01G477100;TraesCS3A01G428400;TraesCS3A01G452400;TraesCS3A01G452600;TraesCS3B01G465800;TraesCS3D01G220900;TraesCS3D01G424100;TraesCS5A01G169500;TraesCS5B01G166300;TraesCS5B01G192000;TraesCS5D01G173900;TraesCS5D01G199900;TraesCS6A01G058300;TraesCS6D01G212000;TraesCS6D01G361500;TraesCS7A01G175000;…
GO:0010215	cellulose microfibril organization	biological_process	2	0.956461	1	0.420229	TraesCS2B01G201500;TraesCS4B01G187300
GO:0032586	protein storage vacuole membrane	cellular_component	2	0.956461	1	0.420229	TraesCS1A01G165400;TraesCS2A01G024800
GO:0008356	asymmetric cell division	biological_process	1	0.956847	1	0.33093	TraesCS1A01G304000
GO:0009902	chloroplast relocation	biological_process	1	0.956847	1	0.33093	TraesCS3B01G235000
GO:0009904	chloroplast accumulation movement	biological_process	1	0.956847	1	0.33093	TraesCS2A01G106600
GO:0010053	root epidermal cell differentiation	biological_process	1	0.956847	1	0.33093	TraesCS3D01G411400
GO:0070534	protein K63-linked ubiquitination	biological_process	1	0.956847	1	0.33093	TraesCS4A01G290600
GO:0005737	cytoplasm	cellular_component	566	0.957398	1	0.938056	TraesCS1A01G029800;TraesCS1A01G037700;TraesCS1A01G037800;TraesCS1A01G080300;TraesCS1A01G094900;TraesCS1A01G102900;TraesCS1A01G116700;TraesCS1A01G125400;TraesCS1A01G143000;TraesCS1A01G157700;TraesCS1A01G186100;TraesCS1A01G186300;TraesCS1A01G186400;TraesCS1A01G186500;TraesCS1A01G186600;TraesCS1A01G186700;TraesCS1A01G186800;TraesCS1A01G187000;TraesCS1A01G235200;TraesCS1A01G246600;TraesCS1A01G266000;…
GO:0048573	photoperiodism, flowering	biological_process	5	0.957909	1	0.542508	TraesCS2A01G366100;TraesCS2B01G367300;TraesCS3B01G151500;TraesCS6D01G199200;TraesCS6D01G314300
GO:0005815	microtubule organizing center	cellular_component	2	0.959218	1	0.413662	TraesCS3B01G254800;TraesCS5A01G142400
GO:0006261	DNA-dependent DNA replication	biological_process	2	0.959218	1	0.413662	TraesCS2B01G419300;TraesCS7A01G295900
GO:1990135	flavonoid sulfotransferase activity	molecular_function	2	0.959218	1	0.413662	TraesCS2B01G200100;TraesCSU01G237600
GO:0031966	mitochondrial membrane	cellular_component	15	0.959706	1	0.679993	TraesCS1A01G257200;TraesCS1B01G267700;TraesCS2A01G305900;TraesCS2B01G322600;TraesCS2D01G304300;TraesCS3D01G298800;TraesCS3D01G479800;TraesCS4A01G290600;TraesCS5A01G003600;TraesCS5A01G003700;TraesCS5B01G003700;TraesCS5D01G004400;TraesCS5D01G004500;TraesCS5D01G004700;TraesCS5D01G401800
GO:0009820	alkaloid metabolic process	biological_process	3	0.960045	1	0.467195	TraesCS1D01G222800;TraesCS1D01G415900;TraesCS3A01G374700
GO:0009532	plastid stroma	cellular_component	1	0.960109	1	0.322859	TraesCS7B01G289400
GO:0048440	carpel development	biological_process	1	0.960109	1	0.322859	TraesCS6B01G411300
GO:0051260	protein homooligomerization	biological_process	1	0.960109	1	0.322859	TraesCS3B01G254800
GO:0031902	late endosome membrane	cellular_component	9	0.961201	1	0.614097	TraesCS2A01G425800;TraesCS2B01G446100;TraesCS2D01G423700;TraesCS3D01G207900;TraesCS6A01G155600;TraesCS6B01G183800;TraesCS6B01G269000;TraesCS6D01G145600;TraesCS6D01G237600
GO:0031201	SNARE complex	cellular_component	6	0.961625	1	0.559318	TraesCS2A01G219200;TraesCS3D01G207900;TraesCS5A01G425600;TraesCS5B01G102700;TraesCS5B01G427600;TraesCSU01G076400
[truncated: 323 more rows]

## Sheet: INF_24h vs. CK_24h-Down
ID	Term	Category	ListHits	p-value	q-value	Enrichment_score	geneID
[truncated: 1,594 more rows]

[truncated: 5 more sheets: INF_36h vs. CK_36h-Up, INF_36h vs. CK_36h-Dwon, INF_48h vs. CK_48h-Up, INF_48h vs. CK_48h-Down, MoT GO Enrichment]
