# Supplementary material for: Transcriptomic profiling of wheat (Triticum Aestivum L.) response to infection by the wheat blast fungus Magnaporthe Oryzae Triticum
Source: Front Plant Sci. 2026 Mar 5;17:1776686. doi: 10.3389/fpls.2026.1776686 (PMC12999787; doi:10.3389/fpls.2026.1776686)
Supplement: Supplementary Table 4 — KEGG pathway enrichment of wheat transcriptional responses to MoT infection. This table summarizes KEGG pathway enrichment analyses for wheat differentially expressed genes at 24, 36, and 48 hpi. Upregulated and downregulated gene sets (infected vs. mock) were analyzed separately for each time point and are presented in individual worksheets. Enriched pathways are annotated by functional classification, statistical significance, and contributing genes, providing insight into stage-specific metabolic and signaling pathways associated with wheat blast infection. [file Table4.xlsx]

## Sheet: INF_24h vs. CK_24h-Up
Supplementary Table 4. KEGG pathway enrichment of wheat transcriptional responses to MoT infection. This table summarizes KEGG pathway enrichment analyses for wheat differentially expressed genes at 24, 36, and 48 hpi. Upregulated and downregulated gene sets (infected vs. mock) were analyzed separately for each time point and are presented in individual worksheets. Enriched pathways are annotated…
ID	Term	Classification_level1	Classification_level2	ListHits	p-value	q-value	Enrichment_score	geneID
ko00010	Glycolysis / Gluconeogenesis	Metabolism	Carbohydrate metabolism	54	0.00951106	0.0463038	1.38259	TraesCS1A01G122800;TraesCS1B01G142000;TraesCS1B01G291500;TraesCS1D01G123700;TraesCS1D01G274000;TraesCS1D01G281800;TraesCS2A01G076600;TraesCS2A01G343900;TraesCS2B01G341400;TraesCS2D01G010700;TraesCS2D01G322200;TraesCS3A01G020300;TraesCS3A01G391100;TraesCS3B01G025200;TraesCS3D01G104500;TraesCS3D01G286000;TraesCS3D01G383700;TraesCS4A01G110900;TraesCS4A01G373800;TraesCS4A01G406100;TraesCS4B01G021300;…
ko00020	Citrate cycle (TCA cycle)	Metabolism	Carbohydrate metabolism	9	0.955164	1	0.62759	TraesCS2A01G079500;TraesCS2B01G094300;TraesCS2D01G010700;TraesCS2D01G076900;TraesCS4D01G220500;TraesCS5A01G374500;TraesCS5B01G376400;TraesCS5D01G384100;TraesCS7B01G289400
ko00030	Pentose phosphate pathway	Metabolism	Carbohydrate metabolism	22	0.0189414	0.0854673	1.59999	TraesCS1D01G274000;TraesCS2A01G320400;TraesCS2B01G362700;TraesCS2D01G271700;TraesCS3A01G020300;TraesCS3A01G391100;TraesCS3B01G025200;TraesCS3B01G473800;TraesCS3B01G565200;TraesCS3D01G383700;TraesCS3D01G432600;TraesCS3D01G491400;TraesCS4A01G455900;TraesCS4D01G180300;TraesCS5A01G072700;TraesCS5B01G078300;TraesCS6A01G279100;TraesCS6B01G307200;TraesCS6D01G259500;TraesCS7A01G012000;TraesCS7A01G092300;…
ko00040	Pentose and glucuronate interconversions	Metabolism	Carbohydrate metabolism	11	0.99567	1	0.521597	TraesCS1A01G182100;TraesCS1A01G263900;TraesCS1B01G198900;TraesCS1B01G243000;TraesCS1B01G291500;TraesCS1D01G264000;TraesCS1D01G281800;TraesCS2B01G024500;TraesCS5A01G394900;TraesCS5B01G399800;TraesCS5D01G404300
ko00051	Fructose and mannose metabolism	Metabolism	Carbohydrate metabolism	28	0.0168484	0.0779241	1.52259	TraesCS1A01G122800;TraesCS1B01G142000;TraesCS1D01G123700;TraesCS1D01G274000;TraesCS2D01G593400;TraesCS3A01G020300;TraesCS3A01G044800;TraesCS3A01G391100;TraesCS3A01G400000;TraesCS3B01G025200;TraesCS3B01G433000;TraesCS3D01G036100;TraesCS3D01G286000;TraesCS3D01G383700;TraesCS4A01G376500;TraesCS4B01G239500;TraesCS4D01G239500;TraesCS5A01G072700;TraesCS5B01G078300;TraesCS6A01G279100;TraesCS6B01G307200;…
ko00052	Galactose metabolism	Metabolism	Carbohydrate metabolism	26	0.576271	1	0.978464	TraesCS1A01G122800;TraesCS1A01G164900;TraesCS1B01G142000;TraesCS1B01G182000;TraesCS1D01G123700;TraesCS1D01G162000;TraesCS2A01G343900;TraesCS2B01G112800;TraesCS2B01G341400;TraesCS2B01G403000;TraesCS2D01G093100;TraesCS2D01G322200;TraesCS3D01G015900;TraesCS3D01G092900;TraesCS3D01G286000;TraesCS4B01G179300;TraesCS4B01G356800;TraesCS4D01G180800;TraesCS4D01G350500;TraesCS5A01G526200;TraesCS7A01G134100;…
ko00053	Ascorbate and aldarate metabolism	Metabolism	Carbohydrate metabolism	16	0.120315	0.397471	1.37443	TraesCS1A01G402500;TraesCS2A01G305600;TraesCS2B01G322400;TraesCS2D01G304100;TraesCS3B01G426400;TraesCS4A01G106300;TraesCS4B01G197900;TraesCS4D01G198500;TraesCS5A01G394900;TraesCS5B01G399800;TraesCS5D01G404300;TraesCS6B01G321400;TraesCS7A01G277600;TraesCS7B01G175300;TraesCS7D01G277500;TraesCSU01G194200
ko00061	Fatty acid biosynthesis	Metabolism	Lipid metabolism	7	0.977533	1	0.542361	TraesCS1A01G075000;TraesCS1B01G355900;TraesCS1D01G344900;TraesCS2D01G379400;TraesCS3A01G035300;TraesCS3B01G048900;TraesCS7A01G196500
ko00062	Fatty acid elongation	Metabolism	Lipid metabolism	19	0.69005	1	0.915589	TraesCS1A01G406200;TraesCS1A01G413400;TraesCS1B01G052700;TraesCS1B01G169500;TraesCS1D01G148900;TraesCS1D01G420900;TraesCS4A01G025300;TraesCS4B01G278800;TraesCS4B01G358000;TraesCS4D01G277300;TraesCS4D01G351500;TraesCS5D01G528300;TraesCS6B01G207000;TraesCS6D01G166600;TraesCS7A01G205700;TraesCS7B01G113000;TraesCS7B01G254900;TraesCS7D01G208500;TraesCS7D01G350500
ko00071	Fatty acid degradation	Metabolism	Lipid metabolism	14	0.474318	1	1.04379	TraesCS1A01G075000;TraesCS2A01G036300;TraesCS2B01G049200;TraesCS2D01G035400;TraesCS3A01G136700;TraesCS3D01G137500;TraesCS4A01G406100;TraesCS4B01G106300;TraesCS4B01G305700;TraesCS4D01G103000;TraesCS4D01G303900;TraesCS6B01G263200;TraesCS6B01G321400;TraesCS6D01G217000
ko00072	Synthesis and degradation of ketone bodies	Metabolism	Lipid metabolism	5	0.02759	0.116003	2.82249	TraesCS2A01G036300;TraesCS2B01G049200;TraesCS2D01G035400;TraesCS4B01G353100;TraesCS5A01G522100
ko00073	Cutin, suberine and wax biosynthesis	Metabolism	Lipid metabolism	7	0.966059	1	0.572285	TraesCS4A01G304400;TraesCS4A01G388600;TraesCS4B01G006800;TraesCS4D01G008300;TraesCS6D01G208500;TraesCS6D01G276600;TraesCS7B01G176400
ko00100	Steroid biosynthesis	Metabolism	Lipid metabolism	24	0.0724421	0.268036	1.36782	TraesCS1B01G218300;TraesCS2B01G029200;TraesCS2B01G228600;TraesCS2D01G021600;TraesCS2D01G213700;TraesCS3A01G132000;TraesCS3B01G167400;TraesCS3D01G148300;TraesCS5A01G004500;TraesCS5A01G004600;TraesCS5A01G004700;TraesCS5A01G004800;TraesCS5A01G004900;TraesCS5D01G011800;TraesCS5D01G011900;TraesCS5D01G012000;TraesCS5D01G012100;TraesCS5D01G012200;TraesCS5D01G012300;TraesCS5D01G465000;TraesCS6B01G138500;…
ko00130	Ubiquinone and other terpenoid-quinone biosynthesis	Metabolism	Metabolism of cofactors and vitamins	25	0.00922674	0.0461337	1.64645	TraesCS1A01G070500;TraesCS1B01G089000;TraesCS1B01G300600;TraesCS1D01G073000;TraesCS1D01G289800;TraesCS2A01G124100;TraesCS2A01G124200;TraesCS2A01G145800;TraesCS2B01G146000;TraesCS2B01G171200;TraesCS2D01G127000;TraesCS2D01G150400;TraesCS3A01G136100;TraesCS3B01G154000;TraesCS3D01G136900;TraesCS4A01G098900;TraesCS4B01G205400;TraesCS4D01G206300;TraesCS6A01G151700;TraesCS6B01G179900;TraesCS6D01G141700;…
ko00140	Steroid hormone biosynthesis	Metabolism	Lipid metabolism	31	0.00719303	0.0380203	1.584	TraesCS2A01G022500;TraesCS2A01G023000;TraesCS2A01G027300;TraesCS2A01G027500;TraesCS2A01G322500;TraesCS2B01G032500;TraesCS2B01G032600;TraesCS2B01G360300;TraesCS2D01G006500;TraesCS2D01G029300;TraesCS2D01G340600;TraesCS3A01G061600;TraesCS3A01G061700;TraesCS3A01G153000;TraesCS3D01G061500;TraesCS3D01G061900;TraesCS3D01G160400;TraesCS4D01G190500;TraesCS5A01G270200;TraesCS5B01G270700;TraesCS5B01G270900;…
ko00190	Oxidative phosphorylation	Metabolism	Energy metabolism	13	1	1	0.17238	TraesCS1A01G253600;TraesCS1A01G273500;TraesCS1A01G352800;TraesCS1B01G264600;TraesCS1B01G283300;TraesCS1D01G253200;TraesCS1D01G273500;TraesCS1D01G344800;TraesCS1D01G357200;TraesCS3B01G611600;TraesCS3B01G611800;TraesCS3D01G539900;TraesCS6A01G355800
ko00195	Photosynthesis	Metabolism	Energy metabolism	4	1	1	0.0920736	TraesCS1A01G276300;TraesCS4A01G356200;TraesCS5B01G516000;TraesCS5D01G516100
ko00220	Arginine biosynthesis	Metabolism	Amino acid metabolism	22	7.32168e-05	0.0007129	2.43737	TraesCS1A01G072200;TraesCS1A01G246600;TraesCS1B01G090600;TraesCS1B01G257300;TraesCS1D01G245900;TraesCS2A01G389900;TraesCS2B01G409300;TraesCS4A01G100500;TraesCS4A01G234400;TraesCS4B01G080800;TraesCS4B01G185000;TraesCS4B01G204000;TraesCS4D01G079600;TraesCS4D01G204800;TraesCS5D01G442000;TraesCS6A01G250600;TraesCS6A01G298100;TraesCS6B01G274800;TraesCS6D01G232400;TraesCS7A01G241100;TraesCS7B01G136600;…
ko00230	Purine metabolism	Metabolism	Nucleotide metabolism	20	1	1	0.413048	TraesCS2A01G184200;TraesCS4B01G021300;TraesCS4D01G311700;TraesCS5A01G100300;TraesCS5A01G382900;TraesCS5B01G105400;TraesCS5B01G387300;TraesCS5B01G499000;TraesCS5B01G538900;TraesCS5D01G112800;TraesCS5D01G392300;TraesCS5D01G499000;TraesCS6D01G212000;TraesCS6D01G236300;TraesCS7A01G295900;TraesCS7A01G382500;TraesCS7B01G031500;TraesCS7B01G285200;TraesCS7D01G378900;TraesCSU01G123400
ko00240	Pyrimidine metabolism	Metabolism	Nucleotide metabolism	21	0.99937	1	0.553209	TraesCS1A01G056600;TraesCS1A01G411600;TraesCS1B01G073700;TraesCS1D01G057300;TraesCS1D01G419400;TraesCS2B01G172700;TraesCS2B01G187300;TraesCS2B01G400500;TraesCS2D01G152000;TraesCS3B01G547300;TraesCS3B01G547500;TraesCS3D01G300900;TraesCS3D01G492900;TraesCS3D01G493700;TraesCS3D01G494000;TraesCS5B01G499000;TraesCS5B01G538900;TraesCS5D01G499000;TraesCS6D01G236300;TraesCS7A01G295900;TraesCS7B01G031500
ko00250	Alanine, aspartate and glutamate metabolism	Metabolism	Amino acid metabolism	15	0.429811	1	1.07119	TraesCS1A01G246600;TraesCS1B01G257300;TraesCS1D01G245900;TraesCS2A01G389900;TraesCS2B01G409300;TraesCS4B01G052300;TraesCS4B01G185000;TraesCS4B01G231400;TraesCS4D01G052500;TraesCS5A01G139500;TraesCS5D01G442000;TraesCS6A01G298100;TraesCS6B01G127300;TraesCS7A01G373400;TraesCS7B01G253600
ko00260	Glycine, serine and threonine metabolism	Metabolism	Amino acid metabolism	30	0.0238209	0.102485	1.45752	TraesCS1A01G371900;TraesCS1A01G428400;TraesCS1D01G437700;TraesCS2A01G028600;TraesCS2A01G399100;TraesCS2A01G508900;TraesCS2D01G030900;TraesCS4A01G032100;TraesCS4B01G273500;TraesCS4D01G272500;TraesCS5A01G137200;TraesCS5A01G276300;TraesCS5A01G440700;TraesCS5A01G441100;TraesCS5B01G275700;TraesCS5D01G447800;TraesCS5D01G447900;TraesCS5D01G448500;TraesCS6A01G302400;TraesCS6B01G331600;TraesCS6B01G467000;…
ko00261	Monobactam biosynthesis	Metabolism	Biosynthesis of other secondary metabolites	3	0.535079	1	1.07768	TraesCS5A01G382900;TraesCS5B01G387300;TraesCS5D01G392300
ko00270	Cysteine and methionine metabolism	Metabolism	Amino acid metabolism	45	0.00462226	0.0259127	1.49009	TraesCS1A01G070500;TraesCS1A01G089500;TraesCS1A01G089600;TraesCS1B01G089000;TraesCS1B01G117500;TraesCS1B01G300600;TraesCS1D01G073000;TraesCS1D01G098000;TraesCS1D01G098100;TraesCS1D01G289800;TraesCS1D01G356800;TraesCS2A01G076600;TraesCS2A01G396400;TraesCS2A01G489600;TraesCS2B01G414800;TraesCS2B01G426100;TraesCS2B01G517500;TraesCS2D01G394200;TraesCS2D01G405200;TraesCS2D01G489900;TraesCS4A01G042700;…
ko00280	Valine, leucine and isoleucine degradation	Metabolism	Amino acid metabolism	14	0.175824	0.51631	1.31716	TraesCS2A01G036300;TraesCS2A01G477900;TraesCS2B01G049200;TraesCS2B01G426100;TraesCS2D01G035400;TraesCS2D01G405200;TraesCS2D01G477100;TraesCS3A01G291100;TraesCS4A01G059800;TraesCS4B01G235400;TraesCS4B01G353100;TraesCS4B01G363000;TraesCS5A01G522100;TraesCS6B01G321400
ko00290	Valine, leucine and isoleucine biosynthesis	Metabolism	Amino acid metabolism	5	0.483058	1	1.09764	TraesCS2B01G426100;TraesCS2D01G405200;TraesCS4A01G059800;TraesCS4B01G235400;TraesCS4B01G363000
ko00300	Lysine biosynthesis	Metabolism	Amino acid metabolism	3	0.72946	1	0.808259	TraesCS4A01G043800;TraesCS4B01G264500;TraesCS4D01G264500
ko00310	Lysine degradation	Metabolism	Amino acid metabolism	10	0.789795	1	0.81755	TraesCS2A01G036300;TraesCS2A01G079500;TraesCS2B01G049200;TraesCS2B01G094300;TraesCS2D01G035400;TraesCS2D01G076900;TraesCS3D01G433900;TraesCS5A01G276300;TraesCS5B01G275700;TraesCS6B01G321400
ko00330	Arginine and proline metabolism	Metabolism	Amino acid metabolism	21	0.175291	0.51631	1.24472	TraesCS1A01G170900;TraesCS1A01G209100;TraesCS1B01G223300;TraesCS1B01G448000;TraesCS2A01G064000;TraesCS2B01G037100;TraesCS3D01G364700;TraesCS4A01G419400;TraesCS5A01G024500;TraesCS5A01G337400;TraesCS5B01G022300;TraesCS5B01G304200;TraesCS5B01G336200;TraesCS5D01G031200;TraesCS5D01G228900;TraesCS5D01G310200;TraesCS5D01G342000;TraesCS6B01G321400;TraesCS7A01G069300;TraesCS7D01G063900;TraesCS7D01G156900
ko00333	Prodigiosin biosyntheses	Metabolism	Biosynthesis of other secondary metabolites	4	0.321733	0.804333	1.39464	TraesCS1B01G355900;TraesCS1D01G344900;TraesCS3A01G035300;TraesCS3B01G048900
ko00340	Histidine metabolism	Metabolism	Amino acid metabolism	2	0.973745	1	0.376332	TraesCS4D01G220200;TraesCS6B01G321400
ko00350	Tyrosine metabolism	Metabolism	Amino acid metabolism	37	1.00525e-05	0.000109395	2.11891	TraesCS1A01G050200;TraesCS1A01G070500;TraesCS1A01G270300;TraesCS1A01G329500;TraesCS1B01G066500;TraesCS1B01G066600;TraesCS1B01G089000;TraesCS1B01G280600;TraesCS1B01G300600;TraesCS1D01G052500;TraesCS1D01G073000;TraesCS1D01G270500;TraesCS1D01G289800;TraesCS2A01G468500;TraesCS2A01G516500;TraesCS2A01G516700;TraesCS2A01G516800;TraesCS2B01G491400;TraesCS2B01G545200;TraesCS2B01G545300;TraesCS2D01G468600;…
ko00360	Phenylalanine metabolism	Metabolism	Amino acid metabolism	85	1.01714e-26	2.68815e-25	3.62457	TraesCS1A01G037700;TraesCS1A01G037800;TraesCS1A01G050200;TraesCS1A01G070500;TraesCS1A01G094900;TraesCS1A01G270300;TraesCS1A01G329500;TraesCS1B01G048100;TraesCS1B01G048300;TraesCS1B01G048400;TraesCS1B01G066500;TraesCS1B01G066600;TraesCS1B01G089000;TraesCS1B01G122800;TraesCS1B01G280600;TraesCS1B01G300600;TraesCS1B01G448000;TraesCS1D01G039300;TraesCS1D01G039400;TraesCS1D01G039500;TraesCS1D01G052500;…
ko00362	Benzoate degradation	Metabolism	Xenobiotics biodegradation and metabolism	3	0.0741198	0.268866	2.96362	TraesCS2A01G036300;TraesCS2B01G049200;TraesCS2D01G035400
ko00380	Tryptophan metabolism	Metabolism	Amino acid metabolism	32	0.103702	0.355277	1.26028	TraesCS1A01G050200;TraesCS1A01G329500;TraesCS1B01G066500;TraesCS1B01G066600;TraesCS1B01G448000;TraesCS1D01G052500;TraesCS2A01G036300;TraesCS2A01G064000;TraesCS2A01G079500;TraesCS2A01G516500;TraesCS2A01G516700;TraesCS2A01G516800;TraesCS2B01G037100;TraesCS2B01G049200;TraesCS2B01G094300;TraesCS2B01G545200;TraesCS2B01G545300;TraesCS2D01G035400;TraesCS2D01G076900;TraesCS2D01G518200;TraesCS2D01G518300;…
ko00400	Phenylalanine, tyrosine and tryptophan biosynthesis	Metabolism	Amino acid metabolism	65	3.12151e-27	9.62467e-26	4.58655	TraesCS1A01G070500;TraesCS1A01G270300;TraesCS1A01G428400;TraesCS1B01G089000;TraesCS1B01G280600;TraesCS1B01G300600;TraesCS1D01G073000;TraesCS1D01G270500;TraesCS1D01G289800;TraesCS1D01G437700;TraesCS2A01G163600;TraesCS2A01G291900;TraesCS2A01G292000;TraesCS2A01G335200;TraesCS2A01G336500;TraesCS2B01G096300;TraesCS2B01G189300;TraesCS2B01G308400;TraesCS2B01G308500;TraesCS2B01G345400;TraesCS2D01G289900;…
ko00401	Novobiocin biosynthesis	Metabolism	Biosynthesis of other secondary metabolites	7	0.00591445	0.0321816	3.07338	TraesCS1A01G070500;TraesCS1B01G089000;TraesCS1B01G300600;TraesCS1D01G073000;TraesCS1D01G289800;TraesCS7B01G246200;TraesCS7D01G342400
ko00402	Benzoxazinoid biosynthesis	Metabolism	Biosynthesis of other secondary metabolites	1	0.795446	1	0.658582	TraesCS5B01G007000
ko00405	Phenazine biosynthesis	Metabolism	Biosynthesis of other secondary metabolites	6	0.00011384	0.000957292	6.46607	TraesCS2A01G336500;TraesCS2B01G345400;TraesCS2D01G326400;TraesCS3B01G042300;TraesCS4A01G089800;TraesCS4D01G215100
ko00410	beta-Alanine metabolism	Metabolism	Metabolism of other amino acids	7	0.91103	1	0.66385	TraesCS2A01G477900;TraesCS2D01G477100;TraesCS3A01G291100;TraesCS4B01G052300;TraesCS4B01G231400;TraesCS4D01G052500;TraesCS6B01G321400
ko00430	Taurine and hypotaurine metabolism	Metabolism	Metabolism of other amino acids	3	0.756932	1	0.773118	TraesCS4B01G052300;TraesCS4B01G231400;TraesCS4D01G052500
ko00450	Selenocompound metabolism	Metabolism	Metabolism of other amino acids	8	0.212786	0.587545	1.39464	TraesCS4A01G394100;TraesCS4B01G014700;TraesCS4D01G012900;TraesCS5A01G382900;TraesCS5B01G387300;TraesCS5D01G392300;TraesCS7B01G301400;TraesCS7D01G229100
ko00460	Cyanoamino acid metabolism	Metabolism	Metabolism of other amino acids	14	0.995237	1	0.560684	TraesCS2A01G009800;TraesCS2A01G022800;TraesCS2B01G032000;TraesCS2B01G032400;TraesCS2B01G033000;TraesCS2D01G024100;TraesCS2D01G024200;TraesCS3B01G484000;TraesCS5A01G300400;TraesCS5B01G294600;TraesCS5B01G300800;TraesCS5D01G399000;TraesCS6A01G232500;TraesCS6B01G260700
ko00471	D-Glutamine and D-glutamate metabolism	Metabolism	Metabolism of other amino acids	3	0.147297	0.454164	2.22271	TraesCS2A01G389900;TraesCS2B01G409300;TraesCS5D01G442000
ko00480	Glutathione metabolism	Metabolism	Metabolism of other amino acids	137	4.82772e-36	2.97709e-34	3.20961	TraesCS1A01G013900;TraesCS1A01G095800;TraesCS1A01G102700;TraesCS1A01G102800;TraesCS1A01G102900;TraesCS1A01G186100;TraesCS1A01G186300;TraesCS1A01G186400;TraesCS1A01G186500;TraesCS1A01G186600;TraesCS1A01G186700;TraesCS1A01G186800;TraesCS1A01G187000;TraesCS1B01G113700;TraesCS1B01G113800;TraesCS1B01G194100;TraesCS1B01G194300;TraesCS1B01G194400;TraesCS1B01G194500;TraesCS1B01G194600;TraesCS1B01G194700;…
ko00500	Starch and sucrose metabolism	Metabolism	Carbohydrate metabolism	31	0.999932	1	0.560196	TraesCS1A01G088600;TraesCS1A01G122800;TraesCS1A01G338200;TraesCS1B01G107600;TraesCS1B01G142000;TraesCS1D01G090000;TraesCS1D01G123700;TraesCS1D01G340400;TraesCS2B01G403000;TraesCS3A01G400000;TraesCS3B01G433000;TraesCS3B01G484000;TraesCS3D01G015900;TraesCS3D01G286000;TraesCS4B01G356800;TraesCS4D01G350500;TraesCS5A01G203500;TraesCS5A01G526200;TraesCS5B01G202200;TraesCS5B01G294600;TraesCS5D01G210000;…
ko00510	N-Glycan biosynthesis	Metabolism	Glycan biosynthesis and metabolism	6	0.976713	1	0.522991	TraesCS2A01G127300;TraesCS2B01G149100;TraesCS2D01G129700;TraesCS6B01G103200;TraesCS7A01G415500;TraesCS7B01G063800
ko00511	Other glycan degradation	Metabolism	Glycan biosynthesis and metabolism	1	0.997927	1	0.16935	TraesCS7A01G320000
ko00513	Various types of N-glycan biosynthesis	Metabolism	Glycan biosynthesis and metabolism	2	0.999674	1	0.199235	TraesCS7A01G415500;TraesCS7B01G063800
ko00514	Other types of O-glycan biosynthesis	Metabolism	Glycan biosynthesis and metabolism	5	0.141116	0.442481	1.79613	TraesCS3A01G187000;TraesCS3B01G216400;TraesCS7A01G328500;TraesCS7B01G229100;TraesCS7D01G325300
ko00520	Amino sugar and nucleotide sugar metabolism	Metabolism	Carbohydrate metabolism	79	2.13711e-08	2.82403e-07	1.8996	TraesCS1A01G122800;TraesCS1A01G203600;TraesCS1A01G203700;TraesCS1A01G230400;TraesCS1A01G250000;TraesCS1A01G402500;TraesCS1B01G142000;TraesCS1B01G243800;TraesCS1B01G260600;TraesCS1B01G260700;TraesCS1B01G368300;TraesCS1D01G123700;TraesCS1D01G207000;TraesCS1D01G207100;TraesCS1D01G231600;TraesCS1D01G249600;TraesCS2A01G033600;TraesCS2A01G350700;TraesCS2A01G350800;TraesCS2A01G350900;TraesCS2B01G047300;…
ko00521	Streptomycin biosynthesis	Metabolism	Biosynthesis of other secondary metabolites	4	0.439629	1	1.18545	TraesCS1A01G122800;TraesCS1B01G142000;TraesCS1D01G123700;TraesCS3D01G286000
ko00524	Neomycin, kanamycin and gentamicin biosynthesis	Metabolism	Biosynthesis of other secondary metabolites	4	0.207166	0.587545	1.6935	TraesCS1A01G122800;TraesCS1B01G142000;TraesCS1D01G123700;TraesCS3D01G286000
ko00561	Glycerolipid metabolism	Metabolism	Lipid metabolism	24	0.766492	1	0.883563	TraesCS1A01G164900;TraesCS1A01G230500;TraesCS1B01G182000;TraesCS1B01G243700;TraesCS1B01G291500;TraesCS1D01G162000;TraesCS1D01G231500;TraesCS1D01G281800;TraesCS2A01G515700;TraesCS2B01G562300;TraesCS2D01G517200;TraesCS2D01G534600;TraesCS3A01G052100;TraesCS3A01G339700;TraesCS3A01G355100;TraesCS3B01G270800;TraesCS3B01G371300;TraesCS3B01G388000;TraesCS3D01G333200;TraesCS3D01G349100;TraesCS6B01G321400;…
ko00562	Inositol phosphate metabolism	Metabolism	Carbohydrate metabolism	5	0.999673	1	0.318669	TraesCS2A01G477900;TraesCS2D01G477100;TraesCS4A01G400200;TraesCS4B01G059200;TraesCS5D01G160300
ko00564	Glycerophospholipid metabolism	Metabolism	Lipid metabolism	20	0.996845	1	0.595702	TraesCS1A01G113300;TraesCS1A01G365100;TraesCS1B01G097300;TraesCS1B01G133300;TraesCS1B01G382600;TraesCS1B01G404000;TraesCS1D01G081100;TraesCS1D01G114600;TraesCS2B01G562300;TraesCS2D01G534600;TraesCS2D01G544600;TraesCS3A01G052100;TraesCS3A01G244600;TraesCS3A01G339700;TraesCS3B01G270800;TraesCS3B01G371300;TraesCS3D01G333200;TraesCS7A01G330800;TraesCS7B01G241600;TraesCS7D01G339000
ko00565	Ether lipid metabolism	Metabolism	Lipid metabolism	2	0.998504	1	0.237089	TraesCS1A01G365100;TraesCS1B01G382600
ko00590	Arachidonic acid metabolism	Metabolism	Lipid metabolism	1	0.994983	1	0.197574	TraesCS2D01G350600
ko00591	Linoleic acid metabolism	Metabolism	Lipid metabolism	9	0.299834	0.763104	1.24058	TraesCS2A01G315100;TraesCS2B01G333600;TraesCS2D01G313400;TraesCS4B01G037700;TraesCS4D01G035200;TraesCS5D01G388700;TraesCS7A01G246200;TraesCS7B01G145200;TraesCS7D01G244800
ko00592	alpha-Linolenic acid metabolism	Metabolism	Lipid metabolism	31	0.000104429	0.000957292	2.0416	TraesCS1A01G015800;TraesCS1D01G013700;TraesCS1D01G219500;TraesCS2A01G026600;TraesCS2A01G311200;TraesCS2A01G315100;TraesCS2B01G040000;TraesCS2B01G333600;TraesCS2D01G028600;TraesCS2D01G313400;TraesCS3B01G549000;TraesCS3B01G549200;TraesCS4A01G061900;TraesCS4B01G106300;TraesCS4B01G237600;TraesCS4B01G326800;TraesCS4D01G103000;TraesCS4D01G238800;TraesCS4D01G323500;TraesCS5A01G403200;TraesCS5A01G498800;…
ko00600	Sphingolipid metabolism	Metabolism	Lipid metabolism	13	0.211479	0.587545	1.28423	TraesCS1A01G164900;TraesCS1B01G182000;TraesCS1D01G162000;TraesCS3B01G477100;TraesCS3D01G435900;TraesCS4A01G081700;TraesCS4D01G222600;TraesCS6B01G297300;TraesCS6D01G245000;TraesCS7A01G186900;TraesCS7A01G320000;TraesCS7B01G092200;TraesCS7D01G188000
ko00603	Glycosphingolipid biosynthesis - globo and isoglobo series	Metabolism	Glycan biosynthesis and metabolism	3	0.575812	1	1.0161	TraesCS1A01G164900;TraesCS1B01G182000;TraesCS1D01G162000
ko00620	Pyruvate metabolism	Metabolism	Carbohydrate metabolism	22	0.54157	1	0.995413	TraesCS1A01G122500;TraesCS1B01G141700;TraesCS1D01G123400;TraesCS2A01G036300;TraesCS2A01G076600;TraesCS2B01G049200;TraesCS2B01G364000;TraesCS2D01G010700;TraesCS2D01G035400;TraesCS4B01G021300;TraesCS4D01G220500;TraesCS5A01G181800;TraesCS5A01G374500;TraesCS5B01G179800;TraesCS5B01G376400;TraesCS5D01G186200;TraesCS5D01G384100;TraesCS6B01G321400;TraesCS6D01G336600;TraesCS6D01G376900;TraesCS7B01G289400;…
ko00625	Chloroalkane and chloroalkene degradation	Metabolism	Xenobiotics biodegradation and metabolism	6	0.127754	0.40749	1.7348	TraesCS4A01G406100;TraesCS4B01G305700;TraesCS4D01G303900;TraesCS6B01G263200;TraesCS6B01G321400;TraesCS6D01G217000
ko00626	Naphthalene degradation	Metabolism	Xenobiotics biodegradation and metabolism	5	0.0225463	0.0993109	2.96362	TraesCS4A01G406100;TraesCS4B01G305700;TraesCS4D01G303900;TraesCS6B01G263200;TraesCS6D01G217000
ko00627	Aminobenzoate degradation	Metabolism	Xenobiotics biodegradation and metabolism	4	0.361238	0.891055	1.31716	TraesCS1B01G448000;TraesCS2A01G064000;TraesCS2B01G037100;TraesCS3D01G364700
ko00630	Glyoxylate and dicarboxylate metabolism	Metabolism	Carbohydrate metabolism	18	0.733044	1	0.889085	TraesCS2A01G028600;TraesCS2A01G036300;TraesCS2A01G467700;TraesCS2B01G049200;TraesCS2B01G364000;TraesCS2B01G490700;TraesCS2D01G030900;TraesCS2D01G035400;TraesCS2D01G467700;TraesCS2D01G598500;TraesCS6A01G041700;TraesCS6A01G274900;TraesCS6A01G298100;TraesCS6B01G056800;TraesCS6B01G302400;TraesCS6D01G048300;TraesCS6D01G255200;TraesCS7B01G289400
ko00640	Propanoate metabolism	Metabolism	Carbohydrate metabolism	9	0.276409	0.73051	1.27012	TraesCS2A01G036300;TraesCS2A01G076600;TraesCS2A01G477900;TraesCS2B01G049200;TraesCS2D01G035400;TraesCS2D01G477100;TraesCS3A01G291100;TraesCS6D01G376900;TraesCS7B01G317900
ko00643	Styrene degradation	Metabolism	Xenobiotics biodegradation and metabolism	4	0.618048	1	0.948358	TraesCS1B01G448000;TraesCS2A01G064000;TraesCS2B01G037100;TraesCS3D01G364700
ko00650	Butanoate metabolism	Metabolism	Carbohydrate metabolism	10	0.0795534	0.283027	1.64645	TraesCS2A01G036300;TraesCS2B01G049200;TraesCS2D01G035400;TraesCS4B01G052300;TraesCS4B01G231400;TraesCS4B01G353100;TraesCS4D01G052500;TraesCS5A01G522100;TraesCS7A01G373400;TraesCS7B01G253600
ko00680	Methane metabolism	Metabolism	Energy metabolism	28	0.00127582	0.0084295	1.83384	TraesCS1D01G274000;TraesCS2A01G508900;TraesCS3A01G020300;TraesCS3A01G391100;TraesCS3B01G025200;TraesCS3D01G383700;TraesCS4A01G032100;TraesCS4A01G373800;TraesCS4A01G406100;TraesCS4B01G273500;TraesCS4B01G305700;TraesCS4D01G272500;TraesCS4D01G303900;TraesCS5A01G137200;TraesCS5A01G181800;TraesCS5A01G188100;TraesCS5B01G179800;TraesCS5B01G195500;TraesCS5D01G186200;TraesCS5D01G202900;TraesCS6A01G274900;…
ko00710	Carbon fixation in photosynthetic organisms	Metabolism	Energy metabolism	18	0.739311	1	0.885396	TraesCS1A01G122500;TraesCS1B01G141700;TraesCS1D01G123400;TraesCS1D01G274000;TraesCS2D01G271700;TraesCS3A01G020300;TraesCS3A01G391100;TraesCS3B01G025200;TraesCS3D01G383700;TraesCS4D01G220500;TraesCS5A01G181800;TraesCS5B01G179800;TraesCS5D01G186200;TraesCS6A01G213700;TraesCS6D01G196300;TraesCS7B01G289400;TraesCS7B01G375300;TraesCS7D01G460700
ko00720	Carbon fixation pathways in prokaryotes	Metabolism	Energy metabolism	7	0.557395	1	0.999775	TraesCS2A01G036300;TraesCS2B01G049200;TraesCS2D01G035400;TraesCS5A01G181800;TraesCS5B01G179800;TraesCS5D01G186200;TraesCS6D01G376900
ko00730	Thiamine metabolism	Metabolism	Metabolism of cofactors and vitamins	11	0.0318312	0.130862	1.86285	TraesCS1A01G384300;TraesCS1B01G411100;TraesCS1D01G392500;TraesCS2A01G565400;TraesCS2B01G626400;TraesCS2D01G575800;TraesCS3B01G485900;TraesCS3D01G441900;TraesCS7A01G382500;TraesCS7B01G285200;TraesCS7D01G378900
ko00740	Riboflavin metabolism	Metabolism	Metabolism of cofactors and vitamins	1	0.985516	1	0.246968	TraesCS2D01G351600
ko00750	Vitamin B6 metabolism	Metabolism	Metabolism of cofactors and vitamins	5	0.415451	0.985366	1.18545	TraesCS1A01G371900;TraesCS3A01G287500;TraesCS4A01G032100;TraesCS4B01G273500;TraesCS4D01G272500
ko00760	Nicotinate and nicotinamide metabolism	Metabolism	Metabolism of cofactors and vitamins	7	0.240287	0.644247	1.38302	TraesCS1A01G056600;TraesCS1B01G073700;TraesCS1D01G057300;TraesCS2A01G153300;TraesCS3A01G495300;TraesCS3D01G502500;TraesCS6B01G127300
ko00770	Pantothenate and CoA biosynthesis	Metabolism	Metabolism of cofactors and vitamins	8	0.401412	0.964431	1.1426	TraesCS2B01G426100;TraesCS2D01G405200;TraesCS3D01G158500;TraesCS4A01G059800;TraesCS4B01G235400;TraesCS4B01G363000;TraesCS6A01G098300;TraesCS6D01G084500
ko00780	Biotin metabolism	Metabolism	Metabolism of cofactors and vitamins	5	0.748006	1	0.81195	TraesCS1B01G355900;TraesCS1D01G344900;TraesCS2D01G379400;TraesCS3A01G035300;TraesCS3B01G048900
ko00790	Folate biosynthesis	Metabolism	Metabolism of cofactors and vitamins	3	0.975199	1	0.428475	TraesCS1D01G045200;TraesCS2D01G350600;TraesCS3D01G167700
ko00830	Retinol metabolism	Metabolism	Metabolism of cofactors and vitamins	7	0.667083	1	0.901971	TraesCS4A01G406100;TraesCS4B01G305700;TraesCS4D01G190500;TraesCS4D01G303900;TraesCS6B01G061100;TraesCS6B01G263200;TraesCS6D01G217000
ko00860	Porphyrin and chlorophyll metabolism	Metabolism	Metabolism of cofactors and vitamins	4	0.99984	1	0.270959	TraesCS5A01G319900;TraesCS7A01G125600;TraesCS7B01G024500;TraesCS7D01G122600
ko00900	Terpenoid backbone biosynthesis	Metabolism	Metabolism of terpenoids and polyketides	26	0.00238443	0.0142296	1.80243	TraesCS1A01G384300;TraesCS1B01G240900;TraesCS1B01G383400;TraesCS1B01G411100;TraesCS1D01G258900;TraesCS1D01G371200;TraesCS1D01G392500;TraesCS2A01G036300;TraesCS2A01G565400;TraesCS2A01G586900;TraesCS2B01G049200;TraesCS2B01G626400;TraesCS2D01G035400;TraesCS2D01G575800;TraesCS3A01G517800;TraesCS3D01G525300;TraesCS4B01G353100;TraesCS5A01G269300;TraesCS5A01G442800;TraesCS5A01G522100;TraesCS5B01G269600;…
ko00901	Indole alkaloid biosynthesis	Metabolism	Biosynthesis of other secondary metabolites	25	0.281952	0.734663	1.13549	TraesCS1A01G050200;TraesCS1A01G126100;TraesCS1A01G329500;TraesCS1B01G066500;TraesCS1B01G066600;TraesCS1D01G052500;TraesCS2A01G516500;TraesCS2A01G516700;TraesCS2A01G516800;TraesCS2B01G034800;TraesCS2B01G158900;TraesCS2B01G545200;TraesCS2B01G545300;TraesCS2D01G518200;TraesCS2D01G518300;TraesCS3A01G057100;TraesCS3A01G141100;TraesCS3A01G308200;TraesCS3D01G134200;TraesCS3D01G146000;TraesCS5B01G209000;…
ko00902	Monoterpenoid biosynthesis	Metabolism	Metabolism of terpenoids and polyketides	23	3.70453e-08	4.56892e-07	3.58754	TraesCS1B01G437500;TraesCS1D01G415900;TraesCS2A01G100000;TraesCS2B01G031600;TraesCS2B01G032300;TraesCS2B01G388300;TraesCS2D01G023600;TraesCS6A01G067500;TraesCS6A01G067600;TraesCS6A01G067700;TraesCS6A01G067800;TraesCS6B01G090800;TraesCS6B01G091000;TraesCS6B01G091100;TraesCS6B01G091300;TraesCS6B01G091500;TraesCS6B01G091700;TraesCS6B01G092800;TraesCS6D01G048600;TraesCS6D01G065100;TraesCS6D01G065200;…
ko00903	Limonene and pinene degradation	Metabolism	Metabolism of terpenoids and polyketides	1	0.843004	1	0.564499	TraesCS6B01G321400
ko00904	Diterpenoid biosynthesis	Metabolism	Metabolism of terpenoids and polyketides	29	0.000119112	0.000958075	2.08351	TraesCS2A01G027400;TraesCS2A01G027600;TraesCS2A01G027700;TraesCS2A01G027800;TraesCS2B01G445100;TraesCS2B01G445200;TraesCS2B01G445300;TraesCS2B01G445500;TraesCS2B01G445600;TraesCS2B01G445800;TraesCS2B01G445900;TraesCS2D01G029400;TraesCS2D01G029500;TraesCS2D01G029600;TraesCS2D01G029700;TraesCS2D01G029900;TraesCS2D01G030000;TraesCS2D01G030100;TraesCS2D01G375300;TraesCS2D01G423400;TraesCS3B01G328700;…
ko00905	Brassinosteroid biosynthesis	Metabolism	Metabolism of terpenoids and polyketides	10	0.0683275	0.263346	1.6935	TraesCS2D01G581700;TraesCS3B01G397800;TraesCS5A01G064200;TraesCS5A01G214800;TraesCS5B01G068500;TraesCS5B01G209100;TraesCS5B01G209200;TraesCS5D01G075000;TraesCS5D01G217200;TraesCS5D01G217400
ko00906	Carotenoid biosynthesis	Metabolism	Metabolism of terpenoids and polyketides	1	0.999841	1	0.119742	TraesCS6B01G438800
ko00908	Zeatin biosynthesis	Metabolism	Metabolism of terpenoids and polyketides	13	0.0416054	0.167326	1.6935	TraesCS2A01G410000;TraesCS2B01G428300;TraesCS2B01G428700;TraesCS2B01G428800;TraesCS2B01G498300;TraesCS2D01G407200;TraesCS2D01G407500;TraesCS3A01G321100;TraesCS3B01G344600;TraesCS7A01G467800;TraesCS7B01G224900;TraesCS7B01G369200;TraesCS7D01G455200
ko00909	Sesquiterpenoid and triterpenoid biosynthesis	Metabolism	Metabolism of terpenoids and polyketides	3	0.72946	1	0.808259	TraesCS5D01G465000;TraesCS6B01G091200;TraesCS7A01G261500
ko00910	Nitrogen metabolism	Metabolism	Energy metabolism	20	0.0703775	0.265711	1.4197	TraesCS2A01G389900;TraesCS2B01G409300;TraesCS4A01G007600;TraesCS4B01G297300;TraesCS4D01G296200;TraesCS5D01G442000;TraesCS6A01G298100;TraesCS6A01G326200;TraesCS6B01G356800;TraesCS6D01G306000;TraesCS7A01G089600;TraesCS7A01G537600;TraesCS7B01G354800;TraesCS7B01G455700;TraesCS7B01G455900;TraesCS7B01G458900;TraesCS7D01G084800;TraesCS7D01G523500;TraesCS7D01G523800;TraesCS7D01G523900
ko00920	Sulfur metabolism	Metabolism	Energy metabolism	16	0.0160183	0.0759844	1.78935	TraesCS1D01G356800;TraesCS2A01G184200;TraesCS2A01G225200;TraesCS4A01G042700;TraesCS4A01G400200;TraesCS4B01G263300;TraesCS5A01G300400;TraesCS5A01G382900;TraesCS5B01G300800;TraesCS5B01G387300;TraesCS5D01G027600;TraesCS5D01G392300;TraesCS6A01G140100;TraesCS6B01G168600;TraesCS6B01G217200;TraesCS6D01G358000
ko00930	Caprolactam degradation	Metabolism	Xenobiotics biodegradation and metabolism	2	0.852516	1	0.607922	TraesCS1B01G291500;TraesCS1D01G281800
ko00940	Phenylpropanoid biosynthesis	Metabolism	Biosynthesis of other secondary metabolites	243	5.41872e-29	2.00492e-27	2.06497	TraesCS1A01G037700;TraesCS1A01G037800;TraesCS1A01G078200;TraesCS1A01G078400;TraesCS1A01G088300;TraesCS1A01G094900;TraesCS1A01G104200;TraesCS1A01G104300;TraesCS1A01G310600;TraesCS1A01G342000;TraesCS1A01G424100;TraesCS1B01G048100;TraesCS1B01G048300;TraesCS1B01G048400;TraesCS1B01G096300;TraesCS1B01G107400;TraesCS1B01G107500;TraesCS1B01G115700;TraesCS1B01G115800;TraesCS1B01G122800;TraesCS1B01G202400;…
ko00941	Flavonoid biosynthesis	Metabolism	Biosynthesis of other secondary metabolites	70	1.31228e-09	2.20701e-08	2.12228	TraesCS1A01G088300;TraesCS1A01G442300;TraesCS1B01G107400;TraesCS1B01G107500;TraesCS1B01G321800;TraesCS1D01G089900;TraesCS2A01G482200;TraesCS2A01G490000;TraesCS2A01G490700;TraesCS2B01G507500;TraesCS2B01G508500;TraesCS2B01G518300;TraesCS2B01G518900;TraesCS2B01G519100;TraesCS2D01G016600;TraesCS2D01G483100;TraesCS2D01G490400;TraesCS2D01G490900;TraesCS2D01G491100;TraesCS2D01G568200;TraesCS2D01G581500;…
ko00942	Anthocyanin biosynthesis	Metabolism	Biosynthesis of other secondary metabolites	2	0.301117	0.763104	1.82376	TraesCS1B01G023600;TraesCS2A01G081100
ko00944	Flavone and flavonol biosynthesis	Metabolism	Biosynthesis of other secondary metabolites	1	0.85626	1	0.53884	TraesCS1A01G442300
ko00945	Stilbenoid, diarylheptanoid and gingerol biosynthesis	Metabolism	Biosynthesis of other secondary metabolites	60	1.36602e-08	1.94396e-07	2.14237	TraesCS1A01G088300;TraesCS1B01G107400;TraesCS1B01G107500;TraesCS1B01G321800;TraesCS1B01G481300;TraesCS1B01G481400;TraesCS1B01G481500;TraesCS1D01G089900;TraesCS1D01G338000;TraesCS2A01G490000;TraesCS2A01G490700;TraesCS2B01G518300;TraesCS2B01G518900;TraesCS2B01G519100;TraesCS2D01G016600;TraesCS2D01G490400;TraesCS2D01G490900;TraesCS2D01G491100;TraesCS2D01G568200;TraesCS2D01G581500;TraesCS2D01G582000;…
ko00950	Isoquinoline alkaloid biosynthesis	Metabolism	Biosynthesis of other secondary metabolites	30	3.01739e-07	3.48885e-06	2.73565	TraesCS1A01G050200;TraesCS1A01G070500;TraesCS1A01G270300;TraesCS1A01G329500;TraesCS1B01G066500;TraesCS1B01G066600;TraesCS1B01G089000;TraesCS1B01G280600;TraesCS1B01G300600;TraesCS1D01G052500;TraesCS1D01G073000;TraesCS1D01G270500;TraesCS1D01G289800;TraesCS2A01G468500;TraesCS2A01G516500;TraesCS2A01G516700;TraesCS2A01G516800;TraesCS2B01G491400;TraesCS2B01G545200;TraesCS2B01G545300;TraesCS2D01G468600;…
ko00960	Tropane, piperidine and pyridine alkaloid biosynthesis	Metabolism	Biosynthesis of other secondary metabolites	20	0.000341559	0.00252754	2.30184	TraesCS1A01G070500;TraesCS1A01G270300;TraesCS1A01G383700;TraesCS1B01G089000;TraesCS1B01G280600;TraesCS1B01G300600;TraesCS1B01G410300;TraesCS1D01G073000;TraesCS1D01G270500;TraesCS1D01G289800;TraesCS1D01G391900;TraesCS2A01G497100;TraesCS2B01G525400;TraesCS2D01G497300;TraesCS3A01G401900;TraesCS3B01G434900;TraesCS3D01G396800;TraesCS5D01G545800;TraesCS7B01G246200;TraesCS7D01G342400
ko00965	Betalain biosynthesis	Metabolism	Biosynthesis of other secondary metabolites	14	0.00324457	0.0187577	2.24274	TraesCS1A01G050200;TraesCS1A01G329500;TraesCS1B01G066500;TraesCS1B01G066600;TraesCS1D01G052500;TraesCS2A01G516500;TraesCS2A01G516700;TraesCS2A01G516800;TraesCS2B01G545200;TraesCS2B01G545300;TraesCS2D01G518200;TraesCS2D01G518300;TraesCS3D01G381800;TraesCS7A01G387100
ko00966	Glucosinolate biosynthesis	Metabolism	Biosynthesis of other secondary metabolites	7	0.377594	0.919143	1.18545	TraesCS2A01G009800;TraesCS2A01G022800;TraesCS2B01G032000;TraesCS2B01G032400;TraesCS2B01G033000;TraesCS2D01G024100;TraesCS2D01G024200
ko00970	Aminoacyl-tRNA biosynthesis	Genetic Information Processing	Translation	20	0.594918	1	0.967712	TraesCS1A01G145100;TraesCS1A01G219900;TraesCS1A01G235200;TraesCS1B01G162400;TraesCS1B01G204700;TraesCS1B01G233200;TraesCS1B01G248400;TraesCS1D01G144100;TraesCS1D01G221400;TraesCS1D01G236900;TraesCS3A01G310400;TraesCS4A01G278500;TraesCS4B01G034500;TraesCS4B01G054900;TraesCS4D01G032900;TraesCS5B01G327800;TraesCS5D01G333800;TraesCS7A01G031700;TraesCS7B01G301400;TraesCS7D01G028100
ko00980	Metabolism of xenobiotics by cytochrome P450	Metabolism	Xenobiotics biodegradation and metabolism	122	3.7566e-39	6.94971e-37	3.71785	TraesCS1A01G013900;TraesCS1A01G102700;TraesCS1A01G102800;TraesCS1A01G102900;TraesCS1A01G186100;TraesCS1A01G186300;TraesCS1A01G186400;TraesCS1A01G186500;TraesCS1A01G186600;TraesCS1A01G186700;TraesCS1A01G186800;TraesCS1A01G187000;TraesCS1B01G113700;TraesCS1B01G113800;TraesCS1B01G194100;TraesCS1B01G194300;TraesCS1B01G194400;TraesCS1B01G194500;TraesCS1B01G194600;TraesCS1B01G194700;TraesCS1B01G194800;…
ko00981	Insect hormone biosynthesis	Metabolism	Metabolism of terpenoids and polyketides	1	0.843004	1	0.564499	TraesCS6B01G321400
ko00982	Drug metabolism - cytochrome P450	Metabolism	Xenobiotics biodegradation and metabolism	124	3.24668e-38	3.00318e-36	3.60283	TraesCS1A01G013900;TraesCS1A01G102700;TraesCS1A01G102800;TraesCS1A01G102900;TraesCS1A01G186100;TraesCS1A01G186300;TraesCS1A01G186400;TraesCS1A01G186500;TraesCS1A01G186600;TraesCS1A01G186700;TraesCS1A01G186800;TraesCS1A01G187000;TraesCS1B01G113700;TraesCS1B01G113800;TraesCS1B01G194100;TraesCS1B01G194300;TraesCS1B01G194400;TraesCS1B01G194500;TraesCS1B01G194600;TraesCS1B01G194700;TraesCS1B01G194800;…
ko00983	Drug metabolism - other enzymes	Metabolism	Xenobiotics biodegradation and metabolism	119	2.84803e-30	1.31721e-28	3.1279	TraesCS1A01G013900;TraesCS1A01G102700;TraesCS1A01G102800;TraesCS1A01G102900;TraesCS1A01G186100;TraesCS1A01G186300;TraesCS1A01G186400;TraesCS1A01G186500;TraesCS1A01G186600;TraesCS1A01G186700;TraesCS1A01G186800;TraesCS1A01G187000;TraesCS1B01G113700;TraesCS1B01G113800;TraesCS1B01G194100;TraesCS1B01G194300;TraesCS1B01G194400;TraesCS1B01G194500;TraesCS1B01G194600;TraesCS1B01G194700;TraesCS1B01G194800;…
ko01040	Biosynthesis of unsaturated fatty acids	Metabolism	Lipid metabolism	7	0.996194	1	0.448548	TraesCS1B01G355900;TraesCS1D01G344900;TraesCS3A01G035300;TraesCS3B01G048900;TraesCS6D01G260900;TraesCS6D01G261000;TraesCS7A01G196500
ko02010	ABC transporters	Environmental Information Processing	Membrane transport	8	0.849591	1	0.746738	TraesCS3A01G258000;TraesCS3B01G290700;TraesCS3D01G257500;TraesCS3D01G257900;TraesCS6A01G171800;TraesCS6B01G145800;TraesCS6B01G199700;TraesCS6D01G161200
ko02020	Two-component system	Environmental Information Processing	Signal transduction	7	0.240287	0.644247	1.38302	TraesCS1A01G263300;TraesCS1B01G273900;TraesCS1D01G263400;TraesCS2A01G036300;TraesCS2B01G049200;TraesCS2D01G035400;TraesCS6A01G298100
ko02024	Quorum sensing	Cellular Processes	Cellular community - prokaryotes	14	0.739606	1	0.873487	TraesCS1A01G075000;TraesCS2A01G163600;TraesCS2A01G336500;TraesCS2B01G024500;TraesCS2B01G189300;TraesCS2B01G345400;TraesCS2D01G326400;TraesCS3B01G042300;TraesCS3B01G342900;TraesCS4A01G089800;TraesCS4B01G052300;TraesCS4B01G231400;TraesCS4D01G052500;TraesCS4D01G215100
ko02025	Biofilm formation - Pseudomonas aeruginosa	Cellular Processes	Cellular community - prokaryotes	6	0.00011384	0.000957292	6.46607	TraesCS2A01G336500;TraesCS2B01G345400;TraesCS2D01G326400;TraesCS3B01G042300;TraesCS4A01G089800;TraesCS4D01G215100
ko02026	Biofilm formation - Escherichia coli	Cellular Processes	Cellular community - prokaryotes	1	0.945544	1	0.359226	TraesCS7A01G189000
ko03008	Ribosome biogenesis in eukaryotes	Genetic Information Processing	Translation	22	0.846662	1	0.830568	TraesCS1B01G306100;TraesCS1B01G352300;TraesCS2A01G119400;TraesCS2A01G125500;TraesCS2A01G151800;TraesCS2A01G151900;TraesCS2A01G424900;TraesCS2B01G177000;TraesCS2B01G444700;TraesCS2D01G120400;TraesCS2D01G128600;TraesCS3B01G220700;TraesCS3B01G343500;TraesCS4A01G154000;TraesCS5A01G082100;TraesCS6A01G289600;TraesCS6A01G400300;TraesCS6B01G319800;TraesCS6D01G269300;TraesCS6D01G384500;TraesCS7B01G382200;…
ko03010	Ribosome	Genetic Information Processing	Translation	163	1.35371e-08	1.94396e-07	1.53966	TraesCS1A01G105400;TraesCS1A01G125100;TraesCS1A01G129100;TraesCS1A01G147000;TraesCS1A01G286300;TraesCS1A01G288800;TraesCS1A01G383500;TraesCS1A01G397400;TraesCS1A01G397500;TraesCS1A01G403400;TraesCS1B01G144300;TraesCS1B01G164500;TraesCS1B01G295700;TraesCS1B01G409800;TraesCS1B01G427900;TraesCS1D01G128800;TraesCS1D01G174700;TraesCS1D01G285300;TraesCS1D01G287800;TraesCS1D01G336000;TraesCS1D01G391600;…
ko03013	RNA transport	Genetic Information Processing	Translation	9	1	1	0.176932	TraesCS1B01G306100;TraesCS2B01G121200;TraesCS2B01G498100;TraesCS2D01G103900;TraesCS4A01G248900;TraesCS4B01G065700;TraesCS4D01G064800;TraesCS4D01G193700;TraesCS5D01G152200
ko03015	mRNA surveillance pathway	Genetic Information Processing	Translation	5	1	1	0.153555	TraesCS2D01G215900;TraesCS3A01G477400;TraesCS3D01G472100;TraesCS3D01G472200;TraesCSU01G150500
ko03018	RNA degradation	Genetic Information Processing	Folding, sorting and degradation	12	0.999998	1	0.356525	TraesCS2A01G583000;TraesCS2B01G603600;TraesCS2D01G597200;TraesCS4A01G373800;TraesCS4B01G307700;TraesCS4D01G305900;TraesCS5A01G188100;TraesCS5B01G062700;TraesCS5B01G195500;TraesCS5B01G267900;TraesCS5D01G202900;TraesCS6B01G011800
ko03020	RNA polymerase	Genetic Information Processing	Transcription	3	0.999993	1	0.185226	TraesCS5B01G499000;TraesCS5D01G499000;TraesCS6D01G236300
ko03022	Basal transcription factors	Genetic Information Processing	Transcription	1	1	1	0.0598711	TraesCS2B01G363400
ko03030	DNA replication	Genetic Information Processing	Replication and repair	4	0.999947	1	0.249568	TraesCS1A01G002200;TraesCS2B01G419300;TraesCS5B01G538900;TraesCS7A01G295900
ko03040	Spliceosome	Genetic Information Processing	Transcription	8	1	1	0.138446	TraesCS1B01G254900;TraesCS2D01G248300;TraesCS3A01G428400;TraesCS3B01G465800;TraesCS3D01G424100;TraesCS4A01G097900;TraesCS4B01G206700;TraesCS4D01G207500
ko03050	Proteasome	Genetic Information Processing	Folding, sorting and degradation	2	1	1	0.116793	TraesCS7A01G421700;TraesCS7D01G413900
ko03060	Protein export	Genetic Information Processing	Folding, sorting and degradation	25	0.164845	0.49994	1.22972	TraesCS1A01G233200;TraesCS1B01G249800;TraesCS1D01G238300;TraesCS2A01G314500;TraesCS2B01G125400;TraesCS2D01G108000;TraesCS2D01G312700;TraesCS2D01G600900;TraesCS3A01G041000;TraesCS3B01G042600;TraesCS3B01G234900;TraesCS3B01G342900;TraesCS3D01G039200;TraesCS3D01G208200;TraesCS4A01G056500;TraesCS4B01G248500;TraesCS4D01G247900;TraesCS5D01G021100;TraesCS6A01G042600;TraesCS6B01G058300;TraesCS6D01G049100;…
ko03070	Bacterial secretion system	Environmental Information Processing	Membrane transport	1	0.992195	1	0.215536	TraesCS3B01G342900
ko03410	Base excision repair	Genetic Information Processing	Replication and repair	3	0.999672	1	0.248695	TraesCS5B01G538900;TraesCS7A01G295900;TraesCS7A01G414700
ko03420	Nucleotide excision repair	Genetic Information Processing	Replication and repair	5	0.999954	1	0.276974	TraesCS1A01G002200;TraesCS2B01G419300;TraesCS3A01G210100;TraesCS5B01G538900;TraesCS7A01G295900
ko03430	Mismatch repair	Genetic Information Processing	Replication and repair	2	0.999976	1	0.157013	TraesCS1A01G002200;TraesCS2B01G419300
ko03440	Homologous recombination	Genetic Information Processing	Replication and repair	4	0.999999	1	0.198401	TraesCS1A01G002200;TraesCS1A01G329600;TraesCS2A01G384900;TraesCS7A01G295900
ko03450	Non-homologous end-joining	Genetic Information Processing	Replication and repair	2	0.764904	1	0.740904	TraesCS5B01G384400;TraesCS5D01G390600
ko03460	Fanconi anemia pathway	Genetic Information Processing	Replication and repair	4	0.999947	1	0.249568	TraesCS1A01G002200;TraesCS2A01G250200;TraesCS2D01G573900;TraesCS4B01G027700
ko04010	MAPK signaling pathway	Environmental Information Processing	Signal transduction	23	0.612729	1	0.960045	TraesCS3A01G261800;TraesCS3B01G295000;TraesCS3D01G049300;TraesCS3D01G261800;TraesCS3D01G463600;TraesCS4A01G097900;TraesCS4A01G309900;TraesCS4B01G206700;TraesCS4D01G207500;TraesCS5A01G051000;TraesCS5A01G552200;TraesCS5B01G056800;TraesCS5B01G057100;TraesCS5D01G003500;TraesCS5D01G061400;TraesCS5D01G191400;TraesCS5D01G194000;TraesCS5D01G374600;TraesCS7B01G233100;TraesCS7B01G325900;TraesCS7B01G326100;…
ko04011	MAPK signaling pathway - yeast	Environmental Information Processing	Signal transduction	7	0.878557	1	0.703231	TraesCS2A01G337300;TraesCS2B01G344600;TraesCS2D01G325600;TraesCS4B01G059200;TraesCS6A01G041700;TraesCS6B01G056800;TraesCS6D01G048300
ko04012	ErbB signaling pathway	Environmental Information Processing	Signal transduction	1	0.985516	1	0.246968	TraesCS6D01G360800
ko04013	MAPK signaling pathway - fly	Environmental Information Processing	Signal transduction	6	1	1	0.194336	TraesCS3A01G065900;TraesCS3A01G277000;TraesCS3B01G612300;TraesCS3B01G612400;TraesCS3B01G612500;TraesCS3B01G612600
ko04014	Ras signaling pathway	Environmental Information Processing	Signal transduction	27	0.000289571	0.00223211	2.03867	TraesCS1A01G308800;TraesCS1A01G365100;TraesCS1A01G394100;TraesCS1A01G435100;TraesCS1A01G435200;TraesCS1B01G319400;TraesCS1B01G382600;TraesCS1B01G422600;TraesCS1B01G470900;TraesCS1B01G471000;TraesCS1D01G308100;TraesCS1D01G402400;TraesCS2B01G182000;TraesCS3A01G191900;TraesCS3B01G219900;TraesCS3D01G194500;TraesCS4A01G123100;TraesCS4B01G182900;TraesCS4D01G179800;TraesCS4D01G182800;TraesCS5A01G229000;…
ko04015	Rap1 signaling pathway	Environmental Information Processing	Signal transduction	26	1.18335e-09	2.18919e-08	3.80514	TraesCS1A01G308800;TraesCS1A01G394100;TraesCS1A01G435100;TraesCS1A01G435200;TraesCS1B01G319400;TraesCS1B01G422600;TraesCS1B01G470900;TraesCS1B01G471000;TraesCS1D01G308100;TraesCS1D01G402400;TraesCS2B01G182000;TraesCS3A01G191900;TraesCS3A01G277000;TraesCS3B01G219900;TraesCS3D01G194500;TraesCS4A01G123100;TraesCS4B01G182900;TraesCS4D01G179800;TraesCS4D01G182800;TraesCS5A01G229000;TraesCS5A01G382800;…
ko04016	MAPK signaling pathway - plant	Environmental Information Processing	Signal transduction	139	1.04295e-20	2.41183e-19	2.28223	TraesCS1A01G070400;TraesCS1A01G203600;TraesCS1A01G203700;TraesCS1A01G250000;TraesCS1A01G298600;TraesCS1A01G308800;TraesCS1A01G328800;TraesCS1A01G367000;TraesCS1A01G367100;TraesCS1A01G391100;TraesCS1A01G394100;TraesCS1A01G435100;TraesCS1A01G435200;TraesCS1B01G088900;TraesCS1B01G260600;TraesCS1B01G260700;TraesCS1B01G308200;TraesCS1B01G319400;TraesCS1B01G342500;TraesCS1B01G384900;TraesCS1B01G385100;…
ko04020	Calcium signaling pathway	Environmental Information Processing	Signal transduction	32	1.50054e-05	0.000154222	2.21838	TraesCS1A01G308800;TraesCS1A01G394100;TraesCS1A01G435100;TraesCS1A01G435200;TraesCS1B01G188300;TraesCS1B01G319400;TraesCS1B01G422600;TraesCS1B01G470900;TraesCS1B01G471000;TraesCS1D01G308100;TraesCS1D01G402400;TraesCS2B01G182000;TraesCS3A01G191900;TraesCS3A01G340300;TraesCS3B01G219900;TraesCS3B01G276600;TraesCS3D01G194500;TraesCS4A01G123100;TraesCS4B01G182900;TraesCS4D01G179800;TraesCS4D01G182800;…
ko04022	cGMP - PKG signaling pathway	Environmental Information Processing	Signal transduction	32	0.00213454	0.013163	1.70109	TraesCS1A01G308800;TraesCS1A01G394100;TraesCS1A01G435100;TraesCS1A01G435200;TraesCS1B01G319400;TraesCS1B01G422600;TraesCS1B01G470900;TraesCS1B01G471000;TraesCS1D01G308100;TraesCS1D01G402400;TraesCS2B01G182000;TraesCS3A01G191900;TraesCS3B01G219900;TraesCS3B01G276600;TraesCS3B01G612300;TraesCS3B01G612400;TraesCS3B01G612500;TraesCS3B01G612600;TraesCS3D01G194500;TraesCS4A01G123100;TraesCS4B01G182900;…
ko04024	cAMP signaling pathway	Environmental Information Processing	Signal transduction	28	0.0019333	0.0123331	1.78454	TraesCS1A01G308800;TraesCS1A01G365100;TraesCS1A01G394100;TraesCS1A01G435100;TraesCS1A01G435200;TraesCS1B01G319400;TraesCS1B01G382600;TraesCS1B01G422600;TraesCS1B01G470900;TraesCS1B01G471000;TraesCS1D01G308100;TraesCS1D01G402400;TraesCS2B01G182000;TraesCS3A01G191900;TraesCS3B01G219900;TraesCS3D01G194500;TraesCS4A01G123100;TraesCS4B01G182900;TraesCS4D01G179800;TraesCS4D01G182800;TraesCS5A01G229000;…
ko04064	NF-kappa B signaling pathway	Environmental Information Processing	Signal transduction	20	0.101354	0.353782	1.3548	TraesCS3A01G261800;TraesCS3B01G295000;TraesCS3D01G049300;TraesCS3D01G261800;TraesCS3D01G463600;TraesCS4A01G309900;TraesCS5A01G051000;TraesCS5A01G552200;TraesCS5B01G056800;TraesCS5B01G057100;TraesCS5D01G003500;TraesCS5D01G061400;TraesCS5D01G191400;TraesCS5D01G194000;TraesCS5D01G374600;TraesCS7B01G233100;TraesCS7B01G325900;TraesCS7B01G326100;TraesCS7D01G328900;TraesCSU01G212500
ko04066	HIF-1 signaling pathway	Environmental Information Processing	Signal transduction	15	0.46727	1	1.04598	TraesCS1A01G122800;TraesCS1B01G142000;TraesCS1D01G123700;TraesCS2D01G010700;TraesCS3D01G286000;TraesCS4A01G373800;TraesCS5A01G188100;TraesCS5A01G374500;TraesCS5B01G195500;TraesCS5B01G376400;TraesCS5D01G202900;TraesCS5D01G384100;TraesCS6A01G213700;TraesCS6D01G196300;TraesCS6D01G360800
ko04068	FoxO signaling pathway	Environmental Information Processing	Signal transduction	11	0.938179	1	0.679162	TraesCS1A01G308900;TraesCS1B01G098700;TraesCS1D01G082500;TraesCS1D01G082600;TraesCS1D01G308200;TraesCS4A01G194800;TraesCS4B01G120400;TraesCS4D01G118500;TraesCS6A01G041700;TraesCS6B01G056800;TraesCS6D01G048300
ko04070	Phosphatidylinositol signaling system	Environmental Information Processing	Signal transduction	30	0.00833421	0.0428286	1.5806	TraesCS1A01G308800;TraesCS1A01G394100;TraesCS1A01G435100;TraesCS1A01G435200;TraesCS1B01G319400;TraesCS1B01G422600;TraesCS1B01G470900;TraesCS1B01G471000;TraesCS1D01G308100;TraesCS1D01G402400;TraesCS2B01G182000;TraesCS2B01G562300;TraesCS2D01G534600;TraesCS3A01G191900;TraesCS3B01G219900;TraesCS3D01G194500;TraesCS4A01G123100;TraesCS4A01G400200;TraesCS4B01G059200;TraesCS4B01G182900;TraesCS4D01G179800;…
ko04071	Sphingolipid signaling pathway	Environmental Information Processing	Signal transduction	6	0.99908	1	0.374352	TraesCS1A01G365100;TraesCS1B01G382600;TraesCS3B01G477100;TraesCS3D01G435900;TraesCS4A01G081700;TraesCS4D01G222600
ko04072	Phospholipase D signaling pathway	Environmental Information Processing	Signal transduction	5	0.997585	1	0.379951	TraesCS1A01G365100;TraesCS1B01G382600;TraesCS2B01G562300;TraesCS2D01G534600;TraesCS4B01G059200
ko04075	Plant hormone signal transduction	Environmental Information Processing	Signal transduction	125	0.000931311	0.0063812	1.31366	TraesCS1A01G118400;TraesCS1A01G328800;TraesCS1B01G138100;TraesCS1B01G201800;TraesCS1B01G342500;TraesCS1D01G119500;TraesCS1D01G177000;TraesCS1D01G331100;TraesCS2A01G169300;TraesCS2A01G183900;TraesCS2A01G286700;TraesCS2A01G393500;TraesCS2A01G494900;TraesCS2A01G551100;TraesCS2B01G195600;TraesCS2B01G210600;TraesCS2B01G219300;TraesCS2B01G303600;TraesCS2B01G451000;TraesCS2B01G454500;TraesCS2B01G483300;…
ko04110	Cell cycle	Cellular Processes	Cell growth and death	7	1	1	0.180003	TraesCS2A01G337300;TraesCS2B01G344600;TraesCS2D01G160000;TraesCS2D01G325600;TraesCS2D01G420100;TraesCS3D01G016600;TraesCS6D01G182600
ko04111	Cell cycle - yeast	Cellular Processes	Cell growth and death	2	1	1	0.0662261	TraesCS2D01G420100;TraesCS3D01G016600
ko04113	Meiosis - yeast	Cellular Processes	Cell growth and death	3	1	1	0.154624	TraesCS2B01G124100;TraesCS2D01G107100;TraesCS5B01G131900
ko04114	Oocyte meiosis	Cellular Processes	Cell growth and death	32	0.621903	1	0.960362	TraesCS1A01G308800;TraesCS1A01G394100;TraesCS1A01G435100;TraesCS1A01G435200;TraesCS1B01G319400;TraesCS1B01G422600;TraesCS1B01G470900;TraesCS1B01G471000;TraesCS1D01G308100;TraesCS1D01G402400;TraesCS2A01G337300;TraesCS2B01G182000;TraesCS2B01G344600;TraesCS2D01G160000;TraesCS2D01G325600;TraesCS2D01G420100;TraesCS3A01G191900;TraesCS3B01G219900;TraesCS3D01G016600;TraesCS3D01G194500;TraesCS4A01G123100;…
ko04115	p53 signaling pathway	Cellular Processes	Cell growth and death	6	0.999988	1	0.280027	TraesCS1A01G263300;TraesCS1B01G273900;TraesCS1D01G263400;TraesCS3A01G065900;TraesCS6A01G039200;TraesCS6D01G045000
ko04120	Ubiquitin mediated proteolysis	Genetic Information Processing	Folding, sorting and degradation	9	1	1	0.151119	TraesCS2D01G160000;TraesCS2D01G420100;TraesCS3A01G065900;TraesCS3A01G210100;TraesCS3D01G016600;TraesCS5A01G429000;TraesCS5B01G431100;TraesCS6A01G039200;TraesCS6D01G045000
ko04122	Sulfur relay system	Genetic Information Processing	Folding, sorting and degradation	2	0.83111	1	0.640782	TraesCS6A01G140100;TraesCS6B01G168600
ko04130	SNARE interactions in vesicular transport	Genetic Information Processing	Folding, sorting and degradation	6	0.976713	1	0.522991	TraesCS2A01G219200;TraesCS3D01G207900;TraesCS5A01G425600;TraesCS5B01G102700;TraesCS5B01G427600;TraesCSU01G076400
ko04138	Autophagy - yeast	Cellular Processes	Transport and catabolism	11	0.993538	1	0.53884	TraesCS2B01G124100;TraesCS2D01G107100;TraesCS3B01G477100;TraesCS3D01G207900;TraesCS3D01G435900;TraesCS4A01G081700;TraesCS4D01G222600;TraesCS5A01G472500;TraesCS5A01G472600;TraesCS5B01G485400;TraesCS5D01G485100
ko04139	Mitophagy - yeast	Cellular Processes	Transport and catabolism	2	0.999997	1	0.13471	TraesCS4A01G349100;TraesCS4B01G059200
ko04140	Autophagy - animal	Cellular Processes	Transport and catabolism	8	0.999953	1	0.344857	TraesCS1B01G098700;TraesCS1D01G082500;TraesCS1D01G082600;TraesCS4A01G194800;TraesCS4A01G309300;TraesCS4B01G120400;TraesCS4D01G004400;TraesCS4D01G118500
ko04141	Protein processing in endoplasmic reticulum	Genetic Information Processing	Folding, sorting and degradation	85	0.117706	0.39592	1.136	TraesCS1A01G099300;TraesCS1B01G125100;TraesCS1D01G107200;TraesCS2A01G545600;TraesCS2B01G047400;TraesCS2B01G125400;TraesCS2B01G576100;TraesCS2D01G033200;TraesCS2D01G108000;TraesCS2D01G420100;TraesCS2D01G546500;TraesCS2D01G600900;TraesCS3A01G035400;TraesCS3A01G035500;TraesCS3A01G399000;TraesCS3A01G537600;TraesCS3B01G131000;TraesCS3B01G234900;TraesCS3B01G325900;TraesCS3B01G432000;TraesCS3B01G603100;…
ko04142	Lysosome	Cellular Processes	Transport and catabolism	9	0.999976	1	0.349804	TraesCS1B01G097300;TraesCS1D01G081100;TraesCS2B01G219900;TraesCS2D01G077300;TraesCS4A01G309300;TraesCS4B01G358000;TraesCS4D01G004400;TraesCS4D01G351500;TraesCS7A01G259100
ko04144	Endocytosis	Cellular Processes	Transport and catabolism	13	1	1	0.295226	TraesCS1A01G365100;TraesCS1B01G018900;TraesCS1B01G251400;TraesCS1B01G382600;TraesCS1D01G239400;TraesCS3B01G396200;TraesCS4A01G097900;TraesCS4B01G059200;TraesCS4B01G206700;TraesCS4D01G044400;TraesCS4D01G207500;TraesCS4D01G219400;TraesCS5D01G475800
ko04145	Phagosome	Cellular Processes	Transport and catabolism	24	0.688412	1	0.923725	TraesCS2A01G545600;TraesCS2B01G576100;TraesCS2D01G546500;TraesCS3A01G399000;TraesCS3B01G234900;TraesCS3B01G432000;TraesCS3D01G208200;TraesCS3D01G393200;TraesCS4A01G056500;TraesCS4A01G309300;TraesCS4B01G248500;TraesCS4D01G004400;TraesCS4D01G247900;TraesCS5B01G509400;TraesCS5D01G021100;TraesCS6A01G101800;TraesCS6A01G101900;TraesCS6B01G129800;TraesCS6B01G130100;TraesCS6D01G090200;TraesCS6D01G090400;…
ko04146	Peroxisome	Cellular Processes	Transport and catabolism	22	0.838645	1	0.835892	TraesCS1A01G075000;TraesCS2A01G121200;TraesCS2A01G171600;TraesCS2A01G467700;TraesCS2A01G586900;TraesCS2B01G198100;TraesCS2B01G490700;TraesCS2D01G123300;TraesCS2D01G467700;TraesCS4A01G304400;TraesCS4A01G388600;TraesCS4B01G006800;TraesCS4D01G008300;TraesCS5A01G061000;TraesCS5A01G276300;TraesCS5A01G424300;TraesCS5B01G275700;TraesCS5D01G072500;TraesCS6A01G041700;TraesCS6B01G056800;TraesCS6D01G048300;…
ko04150	mTOR signaling pathway	Environmental Information Processing	Signal transduction	6	0.999935	1	0.309247	TraesCS1B01G098700;TraesCS1D01G082500;TraesCS1D01G082600;TraesCS4A01G194800;TraesCS4B01G120400;TraesCS4D01G118500
ko04151	PI3K-Akt signaling pathway	Environmental Information Processing	Signal transduction	16	0.968952	1	0.672594	TraesCS1B01G098700;TraesCS1D01G082500;TraesCS1D01G082600;TraesCS2A01G337300;TraesCS2B01G047400;TraesCS2B01G344600;TraesCS2D01G033200;TraesCS2D01G325600;TraesCS4A01G194800;TraesCS4B01G120400;TraesCS4D01G118500;TraesCS7A01G242200;TraesCS7A01G529900;TraesCS7B01G149200;TraesCS7B01G446900;TraesCS7D01G517800
ko04152	AMPK signaling pathway	Environmental Information Processing	Signal transduction	18	0.994381	1	0.60277	TraesCS1A01G308900;TraesCS1B01G098700;TraesCS1D01G082500;TraesCS1D01G082600;TraesCS1D01G274000;TraesCS1D01G308200;TraesCS3D01G220900;TraesCS4A01G194800;TraesCS4B01G120400;TraesCS4D01G118500;TraesCS5A01G269300;TraesCS5B01G269600;TraesCS5D01G277500;TraesCS6B01G306000;TraesCS7A01G502900;TraesCS7B01G410300;TraesCS7D01G247800;TraesCS7D01G490300
ko04210	Apoptosis	Cellular Processes	Cell growth and death	7	0.749126	1	0.829813	TraesCS1A01G263300;TraesCS1B01G273900;TraesCS1D01G263400;TraesCS2B01G219900;TraesCS4A01G309300;TraesCS4D01G004400;TraesCS7A01G414700
ko04214	Apoptosis - fly	Cellular Processes	Cell growth and death	4	0.778646	1	0.764805	TraesCS1A01G263300;TraesCS1B01G273900;TraesCS1D01G263400;TraesCS7A01G414700
ko04215	Apoptosis - multiple species	Cellular Processes	Cell growth and death	3	0.127253	0.40749	2.37089	TraesCS1A01G263300;TraesCS1B01G273900;TraesCS1D01G263400
ko04216	Ferroptosis	Cellular Processes	Cell growth and death	6	0.896834	1	0.664737	TraesCS1A01G075000;TraesCS3B01G276600;TraesCS4D01G331900;TraesCS5B01G104500;TraesCS5B01G151000;TraesCS5D01G157600
ko04217	Necroptosis	Cellular Processes	Cell growth and death	25	0.642813	1	0.946843	TraesCS2A01G214700;TraesCS2A01G389900;TraesCS2B01G047400;TraesCS2B01G239700;TraesCS2B01G409300;TraesCS2D01G033200;TraesCS2D01G220500;TraesCS3B01G276600;TraesCS4D01G331900;TraesCS5B01G151000;TraesCS5B01G455600;TraesCS5D01G157600;TraesCS5D01G442000;TraesCS6A01G042700;TraesCS6A01G298100;TraesCS6B01G048700;TraesCS6B01G058400;TraesCS6B01G310600;TraesCS6D01G062300;TraesCS6D01G360800;TraesCS7A01G242200;…
ko04218	Cellular senescence	Cellular Processes	Cell growth and death	31	0.193413	0.559084	1.17785	TraesCS1A01G308800;TraesCS1A01G394100;TraesCS1A01G435100;TraesCS1A01G435200;TraesCS1B01G188300;TraesCS1B01G319400;TraesCS1B01G422600;TraesCS1B01G470900;TraesCS1B01G471000;TraesCS1D01G308100;TraesCS1D01G402400;TraesCS2B01G182000;TraesCS3A01G191900;TraesCS3A01G340300;TraesCS3B01G219900;TraesCS3B01G276600;TraesCS3D01G194500;TraesCS4A01G123100;TraesCS4B01G182900;TraesCS4D01G179800;TraesCS4D01G182800;…
ko04310	Wnt signaling pathway	Environmental Information Processing	Signal transduction	8	1	1	0.180296	TraesCS2D01G420100;TraesCS3A01G065900;TraesCS3D01G016600;TraesCS5B01G499700;TraesCS6A01G270700;TraesCS6B01G297800;TraesCS6D01G244400;TraesCS6D01G360800
ko04340	Hedgehog signaling pathway	Environmental Information Processing	Signal transduction	4	1	1	0.0670691	TraesCS1A01G093500;TraesCS1B01G121700;TraesCS1D01G102100;TraesCS5B01G043200
ko04341	Hedgehog signaling pathway - fly	Environmental Information Processing	Signal transduction	6	1	1	0.0871652	TraesCS1A01G093500;TraesCS1B01G121700;TraesCS1D01G102100;TraesCS2D01G420100;TraesCS3D01G016600;TraesCS5B01G043200
ko04350	TGF-beta signaling pathway	Environmental Information Processing	Signal transduction	2	0.999998	1	0.128853	TraesCS2D01G420100;TraesCS3D01G016600
ko04371	Apelin signaling pathway	Environmental Information Processing	Signal transduction	37	0.000824264	0.00586496	1.72006	TraesCS1A01G308800;TraesCS1A01G308900;TraesCS1A01G394100;TraesCS1A01G435100;TraesCS1A01G435200;TraesCS1B01G098700;TraesCS1B01G319400;TraesCS1B01G422600;TraesCS1B01G470900;TraesCS1B01G471000;TraesCS1D01G082500;TraesCS1D01G082600;TraesCS1D01G308100;TraesCS1D01G308200;TraesCS1D01G402400;TraesCS2B01G182000;TraesCS3A01G191900;TraesCS3B01G219900;TraesCS3B01G612300;TraesCS3B01G612400;TraesCS3B01G612500;…
ko04390	Hippo signaling pathway	Environmental Information Processing	Signal transduction	3	0.996497	1	0.320391	TraesCS2A01G337300;TraesCS2B01G344600;TraesCS2D01G325600
ko04391	Hippo signaling pathway -fly	Environmental Information Processing	Signal transduction	5	0.935333	1	0.586855	TraesCS2A01G337300;TraesCS2B01G344600;TraesCS2D01G325600;TraesCS5A01G139300;TraesCS5D01G153000
ko04530	Tight junction	Cellular Processes	Cellular community - eukaryotes	8	0.993615	1	0.491377	TraesCS1A01G308900;TraesCS1B01G098700;TraesCS1D01G082500;TraesCS1D01G082600;TraesCS1D01G308200;TraesCS4A01G194800;TraesCS4B01G120400;TraesCS4D01G118500
ko04626	Plant-pathogen interaction	Organismal Systems	Environmental adaptation	128	6.049e-20	1.24341e-18	2.33083	TraesCS1A01G025500;TraesCS1A01G025600;TraesCS1A01G070400;TraesCS1A01G298600;TraesCS1A01G406200;TraesCS1A01G413400;TraesCS1A01G416100;TraesCS1A01G424200;TraesCS1B01G088900;TraesCS1B01G169500;TraesCS1B01G308200;TraesCS1B01G319400;TraesCS1D01G016100;TraesCS1D01G072900;TraesCS1D01G148900;TraesCS1D01G292700;TraesCS1D01G308100;TraesCS1D01G420900;TraesCS2A01G280400;TraesCS2A01G348200;TraesCS2A01G384100;…
ko04810	Regulation of actin cytoskeleton	Cellular Processes	Cell motility	4	0.999933	1	0.253572	TraesCS3A01G277000;TraesCS4A01G071400;TraesCS4B01G059200;TraesCS4B01G227300
ko05111	Biofilm formation - Vibrio cholerae	Cellular Processes	Cellular community - prokaryotes	3	0.059189	0.232978	3.23304	TraesCS1D01G356800;TraesCS4A01G042700;TraesCS4B01G263300

## Sheet: INF_24h vs. CK_24h-Down
ID	Term	Classification_level1	Classification_level2	ListHits	p-value	q-value	Enrichment_score	geneID
ko00010	Glycolysis / Gluconeogenesis	Metabolism	Carbohydrate metabolism	14	0.153106	0.462319	1.36027	TraesCS1A01G282600;TraesCS1B01G084700;TraesCS1B01G157400;TraesCS1B01G439900;TraesCS1D01G052200;TraesCS1D01G139800;TraesCS1D01G376300;TraesCS2B01G189700;TraesCS3D01G356900;TraesCS4A01G406200;TraesCS4D01G174700;TraesCS5D01G127300;TraesCS6D01G272400;TraesCS7B01G103800
ko00020	Citrate cycle (TCA cycle)	Metabolism	Carbohydrate metabolism	6	0.178627	0.491261	1.58775	TraesCS1B01G084700;TraesCS3B01G279400;TraesCS3D01G188200;TraesCS4B01G144000;TraesCS7A01G219100;TraesCS7B01G103800
ko00030	Pentose phosphate pathway	Metabolism	Carbohydrate metabolism	1	0.974712	1	0.275989	TraesCS2B01G090100
ko00040	Pentose and glucuronate interconversions	Metabolism	Carbohydrate metabolism	4	0.809415	1	0.719779	TraesCS1A01G282600;TraesCS1D01G230800;TraesCS3B01G258100;TraesCS3D01G356900
ko00051	Fructose and mannose metabolism	Metabolism	Carbohydrate metabolism	1	0.992732	1	0.206359	TraesCS5B01G504000
ko00052	Galactose metabolism	Metabolism	Carbohydrate metabolism	9	0.268775	0.678546	1.28532	TraesCS2B01G594900;TraesCS2D01G564900;TraesCS4A01G485900;TraesCS5B01G557300;TraesCS6B01G031300;TraesCS6B01G080800;TraesCS7A01G009200;TraesCS7B01G134600;TraesCS7D01G008800
ko00053	Ascorbate and aldarate metabolism	Metabolism	Carbohydrate metabolism	2	0.814916	1	0.651974	TraesCS5D01G127300;TraesCS6D01G272400
ko00061	Fatty acid biosynthesis	Metabolism	Lipid metabolism	4	0.443135	0.918793	1.17611	TraesCS3A01G484800;TraesCS4A01G336400;TraesCS5A01G411500;TraesCS5D01G420300
ko00062	Fatty acid elongation	Metabolism	Lipid metabolism	13	0.00360098	0.0346595	2.37732	TraesCS3A01G531900;TraesCS3D01G537300;TraesCS4A01G065300;TraesCS4A01G068400;TraesCS4B01G225500;TraesCS4B01G274700;TraesCS4D01G226100;TraesCS4D01G242200;TraesCS6B01G324200;TraesCS6B01G422900;TraesCS6D01G368700;TraesCS7B01G126200;TraesCS7D01G035700
ko00071	Fatty acid degradation	Metabolism	Lipid metabolism	9	0.00934544	0.0723345	2.54639	TraesCS1D01G052200;TraesCS1D01G376300;TraesCS2B01G189700;TraesCS4A01G336400;TraesCS4A01G406200;TraesCS5A01G411500;TraesCS5D01G127300;TraesCS5D01G420300;TraesCS6D01G272400
ko00073	Cutin, suberine and wax biosynthesis	Metabolism	Lipid metabolism	15	8.76827e-07	4.50105e-05	4.65374	TraesCS1A01G150800;TraesCS1A01G150900;TraesCS1B01G168400;TraesCS1B01G168500;TraesCS3A01G280700;TraesCS3D01G280500;TraesCS4B01G010000;TraesCS4B01G010100;TraesCS4B01G363100;TraesCS5A01G363200;TraesCS5D01G372300;TraesCS6A01G162900;TraesCS6B01G188300;TraesCS7D01G206200;TraesCSU01G050500
ko00100	Steroid biosynthesis	Metabolism	Lipid metabolism	12	0.00249954	0.0256619	2.59536	TraesCS3A01G025900;TraesCS4A01G000600;TraesCS4A01G218400;TraesCS4B01G097200;TraesCS4D01G093600;TraesCS6A01G110200;TraesCS6A01G111400;TraesCS6B01G139500;TraesCS7B01G131400;TraesCS7D01G173600;TraesCS7D01G173700;TraesCS7D01G233100
ko00130	Ubiquinone and other terpenoid-quinone biosynthesis	Metabolism	Metabolism of cofactors and vitamins	4	0.569736	1	0.999693	TraesCS4B01G235200;TraesCS6B01G219500;TraesCS6D01G319300;TraesCS7D01G482600
ko00140	Steroid hormone biosynthesis	Metabolism	Lipid metabolism	2	0.966526	1	0.387812	TraesCS2A01G044900;TraesCS7B01G126200
ko00190	Oxidative phosphorylation	Metabolism	Energy metabolism	7	0.999796	1	0.352241	TraesCS2D01G557200;TraesCS3B01G189000;TraesCS4A01G283100;TraesCS4D01G027900;TraesCS5D01G459000;TraesCS7A01G098200;TraesCSU01G073200
ko00195	Photosynthesis	Metabolism	Energy metabolism	9	0.811458	1	0.786166	TraesCS1B01G404500;TraesCS1D01G179900;TraesCS1D01G182600;TraesCS2B01G487400;TraesCS3D01G523300;TraesCS5D01G008300;TraesCS6B01G037800;TraesCS6B01G234800;TraesCSU01G269500
ko00196	Photosynthesis - antenna proteins	Metabolism	Energy metabolism	1	0.876917	1	0.483723	TraesCS1D01G375100
ko00230	Purine metabolism	Metabolism	Nucleotide metabolism	6	0.988896	1	0.470239	TraesCS2D01G129900;TraesCS4B01G363700;TraesCS4D01G357100;TraesCS7D01G130500;TraesCS7D01G162100;TraesCS7D01G236000
ko00240	Pyrimidine metabolism	Metabolism	Nucleotide metabolism	9	0.672307	1	0.899724	TraesCS3B01G155300;TraesCS3B01G270600;TraesCS3D01G237100;TraesCS4B01G363700;TraesCS4D01G357100;TraesCS7B01G069300;TraesCS7D01G130500;TraesCS7D01G162100;TraesCS7D01G236000
ko00250	Alanine, aspartate and glutamate metabolism	Metabolism	Amino acid metabolism	3	0.717144	1	0.813003	TraesCS1B01G308900;TraesCS1D01G292100;TraesCS4D01G232700
ko00254	Aflatoxin biosynthesis	Metabolism	Biosynthesis of other secondary metabolites	1	0.201359	0.534642	4.49862	TraesCS3A01G484800
ko00260	Glycine, serine and threonine metabolism	Metabolism	Amino acid metabolism	9	0.0957833	0.343038	1.65933	TraesCS1B01G084700;TraesCS1B01G308900;TraesCS1D01G292100;TraesCS2B01G174200;TraesCS2D01G154100;TraesCS4D01G174700;TraesCS7B01G400800;TraesCS7B01G456600;TraesCS7D01G483800
ko00270	Cysteine and methionine metabolism	Metabolism	Amino acid metabolism	6	0.810137	1	0.753959	TraesCS1B01G308900;TraesCS1D01G292100;TraesCS2A01G409500;TraesCS3B01G125200;TraesCS6D01G319300;TraesCS7A01G442500
ko00280	Valine, leucine and isoleucine degradation	Metabolism	Amino acid metabolism	6	0.0624998	0.283087	2.1422	TraesCS1B01G084700;TraesCS1B01G308900;TraesCS1D01G292100;TraesCS5A01G120000;TraesCS5D01G127300;TraesCS6D01G272400
ko00310	Lysine degradation	Metabolism	Amino acid metabolism	4	0.403339	0.887346	1.241	TraesCS5D01G127300;TraesCS6A01G344000;TraesCS6D01G272400;TraesCS6D01G325100
ko00330	Arginine and proline metabolism	Metabolism	Amino acid metabolism	8	0.0790001	0.30415	1.79945	TraesCS2B01G347800;TraesCS2D01G328900;TraesCS3D01G545100;TraesCS5A01G195100;TraesCS5D01G127300;TraesCS6D01G272400;TraesCS7A01G378800;TraesCSU01G047800
ko00340	Histidine metabolism	Metabolism	Amino acid metabolism	4	0.0514929	0.255803	2.85627	TraesCS3A01G512400;TraesCS3D01G519600;TraesCS5D01G127300;TraesCS6D01G272400
ko00350	Tyrosine metabolism	Metabolism	Amino acid metabolism	9	0.0424832	0.2256	1.95592	TraesCS1D01G052200;TraesCS1D01G376300;TraesCS2B01G189700;TraesCS3A01G296900;TraesCS3D01G305600;TraesCS4A01G406200;TraesCS6B01G017500;TraesCS6D01G014100;TraesCS6D01G319300
ko00360	Phenylalanine metabolism	Metabolism	Amino acid metabolism	5	0.743031	1	0.809104	TraesCS3A01G296900;TraesCS3D01G305600;TraesCS6B01G017500;TraesCS6D01G014100;TraesCS6D01G319300
ko00380	Tryptophan metabolism	Metabolism	Amino acid metabolism	6	0.66229	1	0.896735	TraesCS3A01G296900;TraesCS3D01G305600;TraesCS5D01G127300;TraesCS6B01G017500;TraesCS6D01G014100;TraesCS6D01G272400
ko00400	Phenylalanine, tyrosine and tryptophan biosynthesis	Metabolism	Amino acid metabolism	1	0.977419	1	0.267775	TraesCS6D01G319300
ko00401	Novobiocin biosynthesis	Metabolism	Biosynthesis of other secondary metabolites	1	0.455183	0.922345	1.66616	TraesCS6D01G319300
ko00402	Benzoxazinoid biosynthesis	Metabolism	Biosynthesis of other secondary metabolites	2	0.0596773	0.278494	4.99847	TraesCS5B01G007100;TraesCS7D01G116700
ko00410	beta-Alanine metabolism	Metabolism	Metabolism of other amino acids	4	0.302595	0.728119	1.43956	TraesCS4D01G232700;TraesCS5D01G127300;TraesCS6D01G272400;TraesCS7A01G378800
ko00430	Taurine and hypotaurine metabolism	Metabolism	Metabolism of other amino acids	3	0.0822193	0.308824	2.93388	TraesCS4D01G232700;TraesCS5A01G182000;TraesCS5B01G180000
ko00440	Phosphonate and phosphinate metabolism	Metabolism	Metabolism of other amino acids	4	0.00128397	0.0179755	8.17931	TraesCS5A01G144300;TraesCS5B01G143400;TraesCS7A01G165300;TraesCS7D01G166300
ko00460	Cyanoamino acid metabolism	Metabolism	Metabolism of other amino acids	11	0.0678659	0.286031	1.67178	TraesCS2A01G038400;TraesCS2A01G039400;TraesCS3B01G277600;TraesCS3B01G483900;TraesCS4B01G041200;TraesCS4B01G248600;TraesCS5B01G393300;TraesCS5D01G303100;TraesCS7A01G450500;TraesCS7D01G363100;TraesCSU01G242100
ko00480	Glutathione metabolism	Metabolism	Metabolism of other amino acids	4	0.996466	1	0.355622	TraesCS3B01G471600;TraesCS5B01G259700;TraesCS7A01G442500;TraesCS7D01G130500
ko00500	Starch and sucrose metabolism	Metabolism	Carbohydrate metabolism	40	9.7431e-09	7.50219e-07	2.74306	TraesCS1A01G147400;TraesCS2A01G038400;TraesCS2A01G039400;TraesCS2A01G373600;TraesCS2B01G594900;TraesCS2D01G161100;TraesCS2D01G564900;TraesCS3B01G277600;TraesCS3B01G483900;TraesCS4A01G053500;TraesCS4A01G248200;TraesCS4A01G446700;TraesCS4A01G485900;TraesCS4B01G041200;TraesCS4B01G066700;TraesCS4B01G248600;TraesCS4D01G065600;TraesCS4D01G251000;TraesCS5A01G248700;TraesCS5B01G175800;TraesCS5B01G393300;…
ko00511	Other glycan degradation	Metabolism	Glycan biosynthesis and metabolism	2	0.463074	0.926148	1.28532	TraesCS1B01G106500;TraesCS7B01G221400
ko00520	Amino sugar and nucleotide sugar metabolism	Metabolism	Carbohydrate metabolism	12	0.41568	0.892195	1.095	TraesCS2A01G430500;TraesCS2A01G523300;TraesCS2B01G114500;TraesCS2D01G097800;TraesCS4D01G127100;TraesCS5A01G256400;TraesCS5B01G175800;TraesCS5D01G182600;TraesCS6B01G335600;TraesCS7A01G417000;TraesCS7D01G193000;TraesCS7D01G410100
ko00531	Glycosaminoglycan degradation	Metabolism	Glycan biosynthesis and metabolism	3	0.128246	0.429345	2.40997	TraesCS4B01G250500;TraesCS6A01G367300;TraesCS6D01G350300
ko00540	Lipopolysaccharide biosynthesis	Metabolism	Glycan biosynthesis and metabolism	1	0.41713	0.892195	1.87442	TraesCS6B01G160000
ko00561	Glycerolipid metabolism	Metabolism	Lipid metabolism	18	0.000347655	0.00594877	2.51476	TraesCS1A01G235100;TraesCS1A01G282600;TraesCS1D01G236800;TraesCS2B01G395400;TraesCS3A01G055500;TraesCS3A01G146100;TraesCS3A01G227400;TraesCS3A01G368400;TraesCS3B01G067900;TraesCS3B01G257000;TraesCS3D01G225300;TraesCS3D01G356900;TraesCS5A01G086200;TraesCS5B01G511500;TraesCS5D01G127300;TraesCS6B01G051800;TraesCS6B01G404700;TraesCS6D01G272400
ko00562	Inositol phosphate metabolism	Metabolism	Carbohydrate metabolism	8	0.0566865	0.272804	1.93489	TraesCS2A01G559200;TraesCS2B01G621000;TraesCS2D01G571300;TraesCS3A01G385500;TraesCS4D01G013500;TraesCS5A01G119800;TraesCS5D01G312400;TraesCS7D01G543200
ko00564	Glycerophospholipid metabolism	Metabolism	Lipid metabolism	34	2.36879e-11	3.64793e-09	3.84304	TraesCS1A01G016900;TraesCS1A01G235100;TraesCS1A01G369600;TraesCS1B01G050600;TraesCS1B01G388700;TraesCS1D01G036000;TraesCS1D01G236800;TraesCS1D01G375500;TraesCS1D01G375600;TraesCS1D01G375700;TraesCS3A01G146100;TraesCS3A01G227400;TraesCS3A01G258800;TraesCS3A01G368400;TraesCS3B01G249600;TraesCS3B01G257000;TraesCS3B01G291700;TraesCS3D01G225300;TraesCS3D01G233300;TraesCS3D01G258900;TraesCS4B01G060500;…
ko00565	Ether lipid metabolism	Metabolism	Lipid metabolism	4	0.183069	0.494606	1.79945	TraesCS4B01G217300;TraesCS4D01G013500;TraesCS7A01G165300;TraesCS7D01G166300
ko00590	Arachidonic acid metabolism	Metabolism	Lipid metabolism	1	0.740904	1	0.74977	TraesCS4B01G217300
ko00591	Linoleic acid metabolism	Metabolism	Lipid metabolism	4	0.12482	0.427162	2.09238	TraesCS4B01G217300;TraesCS6B01G160400;TraesCS6D01G010100;TraesCS6D01G154600
ko00592	alpha-Linolenic acid metabolism	Metabolism	Lipid metabolism	7	0.10762	0.376671	1.74946	TraesCS1D01G376300;TraesCS4B01G217300;TraesCS6A01G185100;TraesCS6D01G010100;TraesCS6D01G154600;TraesCS7A01G537100;TraesCS7B01G455300
ko00600	Sphingolipid metabolism	Metabolism	Lipid metabolism	1	0.933111	1	0.374885	TraesCS7B01G221400
ko00620	Pyruvate metabolism	Metabolism	Carbohydrate metabolism	7	0.36494	0.838818	1.20192	TraesCS1A01G253200;TraesCS1B01G084700;TraesCS3A01G484800;TraesCS3B01G309300;TraesCS5D01G127300;TraesCS6D01G272400;TraesCS7B01G103800
ko00625	Chloroalkane and chloroalkene degradation	Metabolism	Xenobiotics biodegradation and metabolism	5	0.00206105	0.0237594	5.48612	TraesCS1D01G052200;TraesCS2B01G189700;TraesCS4A01G406200;TraesCS5D01G127300;TraesCS6D01G272400
ko00626	Naphthalene degradation	Metabolism	Xenobiotics biodegradation and metabolism	3	0.00939409	0.0723345	6.74793	TraesCS1D01G052200;TraesCS2B01G189700;TraesCS4A01G406200
ko00630	Glyoxylate and dicarboxylate metabolism	Metabolism	Carbohydrate metabolism	7	0.286516	0.701431	1.3121	TraesCS1B01G084700;TraesCS3B01G186100;TraesCS3D01G188200;TraesCS5D01G274300;TraesCS7A01G219100;TraesCS7B01G130600;TraesCS7B01G456600
ko00640	Propanoate metabolism	Metabolism	Carbohydrate metabolism	3	0.286949	0.701431	1.60665	TraesCS1B01G084700;TraesCS3A01G484800;TraesCS5A01G120000
ko00650	Butanoate metabolism	Metabolism	Carbohydrate metabolism	1	0.802319	1	0.624808	TraesCS4D01G232700
ko00680	Methane metabolism	Metabolism	Energy metabolism	8	0.0498153	0.255719	1.98834	TraesCS2B01G174200;TraesCS2B01G189700;TraesCS2D01G154100;TraesCS4A01G406200;TraesCS4D01G174700;TraesCS7B01G130600;TraesCS7B01G400800;TraesCS7D01G483800
ko00710	Carbon fixation in photosynthetic organisms	Metabolism	Energy metabolism	6	0.447464	0.918793	1.11999	TraesCS1A01G253200;TraesCS1B01G157400;TraesCS1D01G139800;TraesCS2B01G090100;TraesCS3B01G186100;TraesCS3B01G309300
ko00720	Carbon fixation pathways in prokaryotes	Metabolism	Energy metabolism	5	0.0376144	0.206879	2.71001	TraesCS1A01G253200;TraesCS3B01G279400;TraesCS3D01G188200;TraesCS4B01G144000;TraesCS7A01G219100
ko00730	Thiamine metabolism	Metabolism	Metabolism of cofactors and vitamins	5	0.0197499	0.132239	3.2133	TraesCS4A01G290400;TraesCS4B01G023800;TraesCS4D01G021400;TraesCS7A01G376800;TraesCS7D01G373100
ko00760	Nicotinate and nicotinamide metabolism	Metabolism	Metabolism of cofactors and vitamins	1	0.740904	1	0.74977	TraesCS5B01G185000
ko00830	Retinol metabolism	Metabolism	Metabolism of cofactors and vitamins	4	0.148736	0.458107	1.95592	TraesCS1D01G052200;TraesCS2B01G189700;TraesCS3D01G077500;TraesCS4A01G406200
ko00860	Porphyrin and chlorophyll metabolism	Metabolism	Metabolism of cofactors and vitamins	5	0.349347	0.815144	1.28532	TraesCS1D01G058300;TraesCS3A01G181400;TraesCS3A01G488500;TraesCS3D01G484800;TraesCS5A01G045700
ko00900	Terpenoid backbone biosynthesis	Metabolism	Metabolism of terpenoids and polyketides	3	0.735644	1	0.789231	TraesCS3A01G181400;TraesCS3B01G260300;TraesCS3D01G222200
ko00901	Indole alkaloid biosynthesis	Metabolism	Biosynthesis of other secondary metabolites	10	0.0675968	0.286031	1.72361	TraesCS1B01G145300;TraesCS3A01G235500;TraesCS3A01G296900;TraesCS3D01G235600;TraesCS3D01G305600;TraesCS6B01G017500;TraesCS6D01G014100;TraesCS7A01G062600;TraesCS7A01G428800;TraesCS7D01G330100
ko00902	Monoterpenoid biosynthesis	Metabolism	Metabolism of terpenoids and polyketides	1	0.819372	1	0.591924	TraesCS2A01G516200
ko00903	Limonene and pinene degradation	Metabolism	Metabolism of terpenoids and polyketides	2	0.0784487	0.30415	4.2844	TraesCS5D01G127300;TraesCS6D01G272400
ko00904	Diterpenoid biosynthesis	Metabolism	Metabolism of terpenoids and polyketides	4	0.501178	0.989505	1.09057	TraesCS1A01G263600;TraesCS2A01G425200;TraesCS2B01G445700;TraesCS3D01G149600
ko00905	Brassinosteroid biosynthesis	Metabolism	Metabolism of terpenoids and polyketides	6	0.00462109	0.0418616	3.85596	TraesCS3A01G103800;TraesCS3B01G121200;TraesCS3B01G146900;TraesCS3D01G106100;TraesCS6A01G177300;TraesCS7A01G373100
ko00906	Carotenoid biosynthesis	Metabolism	Metabolism of terpenoids and polyketides	4	0.17864	0.491261	1.81762	TraesCS5D01G365100;TraesCS7A01G509200;TraesCS7A01G557300;TraesCS7D01G498300
ko00908	Zeatin biosynthesis	Metabolism	Metabolism of terpenoids and polyketides	2	0.603759	1	0.988708	TraesCS3B01G525300;TraesCS7B01G455000
ko00920	Sulfur metabolism	Metabolism	Energy metabolism	2	0.686019	1	0.848796	TraesCS3B01G272000;TraesCS5A01G119800
ko00930	Caprolactam degradation	Metabolism	Xenobiotics biodegradation and metabolism	2	0.214828	0.551392	2.30698	TraesCS1A01G282600;TraesCS3D01G356900
ko00940	Phenylpropanoid biosynthesis	Metabolism	Biosynthesis of other secondary metabolites	48	0.00181468	0.0232884	1.54791	TraesCS1A01G077700;TraesCS1A01G079400;TraesCS1A01G319000;TraesCS1B01G095800;TraesCS1B01G096900;TraesCS1B01G331300;TraesCS1D01G079800;TraesCS1D01G080900;TraesCS1D01G318800;TraesCS2A01G038400;TraesCS2A01G039400;TraesCS2B01G098100;TraesCS2B01G098400;TraesCS2D01G081900;TraesCS2D01G386000;TraesCS3A01G417200;TraesCS3B01G277600;TraesCS3B01G461300;TraesCS3B01G483900;TraesCS3B01G612000;TraesCS3D01G545300;…
ko00941	Flavonoid biosynthesis	Metabolism	Biosynthesis of other secondary metabolites	25	2.63962e-06	0.000101625	2.87636	TraesCS1B01G476400;TraesCS2A01G481200;TraesCS2A01G482100;TraesCS2A01G527700;TraesCS2B01G038700;TraesCS2B01G048400;TraesCS2B01G558400;TraesCS2D01G027700;TraesCS2D01G027900;TraesCS2D01G530600;TraesCS3D01G545300;TraesCS4B01G344800;TraesCS5A01G146900;TraesCS5A01G513700;TraesCS5B01G145800;TraesCS5D01G145400;TraesCS5D01G230700;TraesCS6A01G022100;TraesCS6B01G322500;TraesCS7A01G411700;TraesCS7B01G310900;…
ko00943	Isoflavonoid biosynthesis	Metabolism	Biosynthesis of other secondary metabolites	1	0.347724	0.815144	2.36769	TraesCS7A01G224400
ko00944	Flavone and flavonol biosynthesis	Metabolism	Biosynthesis of other secondary metabolites	4	0.00128397	0.0179755	8.17931	TraesCS1B01G476400;TraesCS7A01G411700;TraesCS7B01G310900;TraesCS7D01G404900
ko00945	Stilbenoid, diarylheptanoid and gingerol biosynthesis	Metabolism	Biosynthesis of other secondary metabolites	12	0.0687218	0.286031	1.62601	TraesCS1B01G349100;TraesCS2B01G041200;TraesCS2D01G030500;TraesCS3D01G545300;TraesCS4A01G383500;TraesCS4A01G463400;TraesCS5D01G230700;TraesCS6A01G022100;TraesCS6B01G322500;TraesCSU01G078600;TraesCSU01G078700;TraesCSU01G148700
ko00950	Isoquinoline alkaloid biosynthesis	Metabolism	Biosynthesis of other secondary metabolites	5	0.16401	0.474533	1.73024	TraesCS3A01G296900;TraesCS3D01G305600;TraesCS6B01G017500;TraesCS6D01G014100;TraesCS6D01G319300
ko00960	Tropane, piperidine and pyridine alkaloid biosynthesis	Metabolism	Biosynthesis of other secondary metabolites	3	0.402221	0.887346	1.31028	TraesCS4A01G094500;TraesCS5B01G028300;TraesCS6D01G319300
ko00965	Betalain biosynthesis	Metabolism	Biosynthesis of other secondary metabolites	5	0.0244793	0.150792	3.03961	TraesCS3A01G296900;TraesCS3D01G305600;TraesCS6B01G017500;TraesCS6B01G018700;TraesCS6D01G014100
ko00970	Aminoacyl-tRNA biosynthesis	Genetic Information Processing	Translation	3	0.911863	1	0.550851	TraesCS4A01G494400;TraesCS7A01G004000;TraesCS7D01G004500
ko00980	Metabolism of xenobiotics by cytochrome P450	Metabolism	Xenobiotics biodegradation and metabolism	5	0.935611	1	0.578229	TraesCS1D01G052200;TraesCS2B01G189700;TraesCS3B01G471600;TraesCS4A01G406200;TraesCS5B01G259700
ko00981	Insect hormone biosynthesis	Metabolism	Metabolism of terpenoids and polyketides	2	0.0784487	0.30415	4.2844	TraesCS5D01G127300;TraesCS6D01G272400
ko00982	Drug metabolism - cytochrome P450	Metabolism	Xenobiotics biodegradation and metabolism	7	0.804989	1	0.771822	TraesCS1D01G052200;TraesCS2B01G189700;TraesCS3B01G471600;TraesCS4A01G406200;TraesCS5B01G259700;TraesCS5D01G354300;TraesCS5D01G354400
ko00983	Drug metabolism - other enzymes	Metabolism	Xenobiotics biodegradation and metabolism	6	0.937783	1	0.598486	TraesCS3B01G155300;TraesCS3B01G270600;TraesCS3B01G471600;TraesCS5B01G259700;TraesCS7B01G069300;TraesCS7D01G130500
ko01040	Biosynthesis of unsaturated fatty acids	Metabolism	Lipid metabolism	3	0.782365	1	0.729506	TraesCS3A01G531900;TraesCS3D01G537300;TraesCS7B01G126200
ko01051	Biosynthesis of ansamycins	Metabolism	Metabolism of terpenoids and polyketides	1	0.14562	0.457664	6.4266	TraesCS2B01G090100
ko02010	ABC transporters	Environmental Information Processing	Membrane transport	9	0.00215995	0.0237594	3.188	TraesCS1B01G387400;TraesCS3A01G258400;TraesCS3B01G291000;TraesCS3B01G291100;TraesCS3D01G258200;TraesCS3D01G258300;TraesCS3D01G362700;TraesCS7D01G150800;TraesCS7D01G298600
ko02024	Quorum sensing	Cellular Processes	Cellular community - prokaryotes	10	0.010298	0.0755186	2.36769	TraesCS1D01G186800;TraesCS3A01G198400;TraesCS4A01G336400;TraesCS4B01G117800;TraesCS4D01G013500;TraesCS4D01G096200;TraesCS4D01G115500;TraesCS4D01G232700;TraesCS5A01G411500;TraesCS5D01G420300
ko02026	Biofilm formation - Escherichia coli	Cellular Processes	Cellular community - prokaryotes	2	0.166395	0.474533	2.72644	TraesCS5B01G175800;TraesCS5D01G182600
ko03008	Ribosome biogenesis in eukaryotes	Genetic Information Processing	Translation	3	0.971916	1	0.429804	TraesCS2A01G369900;TraesCS5A01G199100;TraesCS7B01G254000
ko03010	Ribosome	Genetic Information Processing	Translation	4	1	1	0.143382	TraesCS1A01G363900;TraesCS2B01G487300;TraesCS4B01G171600;TraesCS4D01G173700
ko03013	RNA transport	Genetic Information Processing	Translation	6	0.992836	1	0.447624	TraesCS2A01G219000;TraesCS2A01G369900;TraesCS2A01G483600;TraesCS6B01G211800;TraesCS7A01G415100;TraesCS7B01G254000
ko03015	mRNA surveillance pathway	Genetic Information Processing	Translation	1	0.999842	1	0.116545	TraesCS7B01G229300
ko03018	RNA degradation	Genetic Information Processing	Folding, sorting and degradation	2	0.998798	1	0.225495	TraesCS2A01G311700;TraesCS2D01G310000
ko03020	RNA polymerase	Genetic Information Processing	Transcription	1	0.986892	1	0.234303	TraesCS7D01G236000
ko03022	Basal transcription factors	Genetic Information Processing	Transcription	1	0.988559	1	0.227203	TraesCS7D01G156200
ko03040	Spliceosome	Genetic Information Processing	Transcription	4	0.999866	1	0.262693	TraesCS1B01G398400;TraesCS2B01G267700;TraesCS4B01G082500;TraesCS6A01G342400
ko03050	Proteasome	Genetic Information Processing	Folding, sorting and degradation	1	0.989786	1	0.221607	TraesCS4D01G012200
ko03060	Protein export	Genetic Information Processing	Folding, sorting and degradation	5	0.623433	1	0.933324	TraesCS1D01G186800;TraesCS3A01G198400;TraesCS4B01G117800;TraesCS4D01G096200;TraesCS4D01G115500
ko03070	Bacterial secretion system	Environmental Information Processing	Membrane transport	5	0.00742746	0.063546	4.08965	TraesCS1D01G186800;TraesCS3A01G198400;TraesCS4B01G117800;TraesCS4D01G096200;TraesCS4D01G115500
ko03410	Base excision repair	Genetic Information Processing	Replication and repair	5	0.213487	0.551392	1.57294	TraesCS1A01G328000;TraesCS3A01G352700;TraesCS3B01G385400;TraesCS3D01G346700;TraesCS7A01G508000
ko03420	Nucleotide excision repair	Genetic Information Processing	Replication and repair	1	0.992042	1	0.210216	TraesCS7B01G121500
ko03430	Mismatch repair	Genetic Information Processing	Replication and repair	1	0.96682	1	0.297922	TraesCS7B01G245900
ko03440	Homologous recombination	Genetic Information Processing	Replication and repair	3	0.903101	1	0.56468	TraesCS3D01G374700;TraesCS6A01G321200;TraesCS6A01G339900
ko03460	Fanconi anemia pathway	Genetic Information Processing	Replication and repair	4	0.612402	1	0.947078	TraesCS1B01G298500;TraesCS3D01G294800;TraesCS6A01G339900;TraesCS7B01G335900
ko04010	MAPK signaling pathway	Environmental Information Processing	Signal transduction	4	0.878994	1	0.633608	TraesCS3B01G510500;TraesCS5D01G071900;TraesCS6A01G342400;TraesCS6D01G288300
ko04011	MAPK signaling pathway - yeast	Environmental Information Processing	Signal transduction	1	0.930019	1	0.381239	TraesCS7D01G543200
ko04013	MAPK signaling pathway - fly	Environmental Information Processing	Signal transduction	4	0.9639	1	0.491652	TraesCS3D01G110000;TraesCS4A01G390300;TraesCS6D01G288300;TraesCS7A01G090400
ko04014	Ras signaling pathway	Environmental Information Processing	Signal transduction	2	0.866913	1	0.573073	TraesCS4B01G217300;TraesCS6D01G288300
ko04015	Rap1 signaling pathway	Environmental Information Processing	Signal transduction	2	0.540422	1	1.11077	TraesCS3D01G110000;TraesCS6D01G288300
ko04016	MAPK signaling pathway - plant	Environmental Information Processing	Signal transduction	17	0.439023	0.918793	1.05923	TraesCS1A01G215900;TraesCS1A01G415300;TraesCS1B01G229400;TraesCS1B01G244600;TraesCS2A01G000400;TraesCS2A01G410400;TraesCS2B01G429200;TraesCS3A01G249000;TraesCS3D01G212100;TraesCS3D01G249000;TraesCS4A01G235600;TraesCS4A01G422700;TraesCS4B01G038100;TraesCS4B01G358800;TraesCS4D01G352200;TraesCS5A01G527600;TraesCS7B01G201000
ko04020	Calcium signaling pathway	Environmental Information Processing	Signal transduction	2	0.896255	1	0.526154	TraesCS7B01G116600;TraesCS7D01G211700
ko04022	cGMP - PKG signaling pathway	Environmental Information Processing	Signal transduction	2	0.96029	1	0.403464	TraesCS7B01G116600;TraesCS7D01G211700
ko04024	cAMP signaling pathway	Environmental Information Processing	Signal transduction	1	0.984982	1	0.241861	TraesCS6D01G288300
ko04064	NF-kappa B signaling pathway	Environmental Information Processing	Signal transduction	2	0.903463	1	0.514128	TraesCS3B01G510500;TraesCS5D01G071900
ko04066	HIF-1 signaling pathway	Environmental Information Processing	Signal transduction	1	0.978419	1	0.264625	TraesCS7B01G103800
ko04068	FoxO signaling pathway	Environmental Information Processing	Signal transduction	3	0.803051	1	0.702909	TraesCS3A01G135500;TraesCS4A01G390300;TraesCS7A01G090400
ko04070	Phosphatidylinositol signaling system	Environmental Information Processing	Signal transduction	10	0.029571	0.175151	1.99939	TraesCS1A01G016900;TraesCS1A01G235100;TraesCS1D01G236800;TraesCS2A01G559200;TraesCS2B01G621000;TraesCS2D01G571300;TraesCS3A01G385500;TraesCS3B01G347000;TraesCS5A01G119800;TraesCS7D01G543200
ko04071	Sphingolipid signaling pathway	Environmental Information Processing	Signal transduction	1	0.986284	1	0.236769	TraesCS6D01G288300
ko04072	Phospholipase D signaling pathway	Environmental Information Processing	Signal transduction	3	0.677175	1	0.865119	TraesCS1A01G235100;TraesCS1D01G236800;TraesCS7D01G543200
ko04075	Plant hormone signal transduction	Environmental Information Processing	Signal transduction	31	0.131752	0.431698	1.23632	TraesCS1A01G215900;TraesCS1A01G334900;TraesCS1B01G192300;TraesCS1B01G229400;TraesCS1D01G404400;TraesCS2A01G000400;TraesCS2D01G529000;TraesCS3A01G108400;TraesCS3A01G249000;TraesCS3A01G378700;TraesCS3A01G490100;TraesCS3B01G309100;TraesCS3B01G368300;TraesCS3D01G212100;TraesCS3D01G249000;TraesCS3D01G371900;TraesCS3D01G496100;TraesCS4A01G235600;TraesCS4B01G038100;TraesCS5A01G395900;TraesCS6A01G112000;…
ko04110	Cell cycle	Cellular Processes	Cell growth and death	2	0.999668	1	0.195168	TraesCS1B01G151800;TraesCS1B01G298500
ko04115	p53 signaling pathway	Cellular Processes	Cell growth and death	4	0.819021	1	0.708444	TraesCS1B01G298500;TraesCS2A01G292600;TraesCS2B01G309000;TraesCS2D01G290400
ko04120	Ubiquitin mediated proteolysis	Genetic Information Processing	Folding, sorting and degradation	3	0.999985	1	0.191159	TraesCS4A01G313600;TraesCS4B01G220700;TraesCS5D01G558500
ko04136	Autophagy - other eukaryotes	Cellular Processes	Transport and catabolism	2	0.675918	1	0.865119	TraesCS2D01G300300;TraesCS2D01G588600
ko04138	Autophagy - yeast	Cellular Processes	Transport and catabolism	4	0.788961	1	0.743573	TraesCS2D01G300300;TraesCS2D01G588600;TraesCS6B01G240500;TraesCS6D01G194100
ko04139	Mitophagy - yeast	Cellular Processes	Transport and catabolism	2	0.90519	1	0.511207	TraesCS2D01G588600;TraesCS7D01G543200
ko04140	Autophagy - animal	Cellular Processes	Transport and catabolism	9	0.161118	0.474533	1.47228	TraesCS2A01G034000;TraesCS2D01G033500;TraesCS2D01G300300;TraesCS2D01G588600;TraesCS3A01G135500;TraesCS7A01G561400;TraesCS7B01G485300;TraesCS7B01G502000;TraesCSU01G207700
ko04141	Protein processing in endoplasmic reticulum	Genetic Information Processing	Folding, sorting and degradation	1	1	1	0.0507172	TraesCS6A01G342400
ko04142	Lysosome	Cellular Processes	Transport and catabolism	21	5.36602e-06	0.000165273	3.09741	TraesCS1B01G050600;TraesCS1D01G036000;TraesCS2A01G034000;TraesCS2A01G404700;TraesCS2B01G422700;TraesCS2D01G033500;TraesCS2D01G401600;TraesCS3A01G528900;TraesCS3B01G597800;TraesCS3B01G597900;TraesCS3D01G534100;TraesCS3D01G534200;TraesCS4A01G004400;TraesCS4B01G060500;TraesCS4D01G237700;TraesCS5A01G228900;TraesCS5B01G208100;TraesCS7A01G561400;TraesCS7B01G485300;TraesCS7B01G502000;TraesCSU01G207700
ko04144	Endocytosis	Cellular Processes	Transport and catabolism	4	0.997331	1	0.344722	TraesCS2A01G385000;TraesCS3D01G158000;TraesCS6A01G342400;TraesCS7D01G543200
ko04145	Phagosome	Cellular Processes	Transport and catabolism	18	0.000202913	0.00390607	2.62906	TraesCS1D01G309200;TraesCS2A01G034000;TraesCS2A01G185500;TraesCS2A01G559200;TraesCS2B01G221800;TraesCS2B01G621000;TraesCS2D01G033500;TraesCS2D01G202200;TraesCS2D01G571300;TraesCS3A01G385500;TraesCS3B01G363500;TraesCS4A01G296600;TraesCS4B01G017100;TraesCS6D01G288300;TraesCS7A01G561400;TraesCS7B01G485300;TraesCS7B01G502000;TraesCSU01G207700
ko04146	Peroxisome	Cellular Processes	Transport and catabolism	11	0.0901707	0.330626	1.58605	TraesCS4A01G336400;TraesCS4A01G390300;TraesCS4B01G010000;TraesCS4B01G010100;TraesCS4B01G363100;TraesCS5A01G363200;TraesCS5A01G411500;TraesCS5D01G274300;TraesCS5D01G372300;TraesCS5D01G420300;TraesCS7A01G090400
ko04150	mTOR signaling pathway	Environmental Information Processing	Signal transduction	2	0.965227	1	0.391184	TraesCS2D01G588600;TraesCS3A01G135500
ko04151	PI3K-Akt signaling pathway	Environmental Information Processing	Signal transduction	2	0.987288	1	0.319051	TraesCS3A01G135500;TraesCS6D01G288300
ko04152	AMPK signaling pathway	Environmental Information Processing	Signal transduction	4	0.956541	1	0.508319	TraesCS1B01G151800;TraesCS3A01G135500;TraesCS3A01G484800;TraesCS7A01G518300
ko04210	Apoptosis	Cellular Processes	Cell growth and death	11	1.40016e-05	0.000359373	4.94848	TraesCS1A01G328000;TraesCS2A01G034000;TraesCS2A01G185500;TraesCS2B01G221800;TraesCS2D01G033500;TraesCS2D01G202200;TraesCS5B01G208100;TraesCS7A01G561400;TraesCS7B01G485300;TraesCS7B01G502000;TraesCSU01G207700
ko04214	Apoptosis - fly	Cellular Processes	Cell growth and death	2	0.402261	0.887346	1.45117	TraesCS1A01G328000;TraesCS1B01G298500
ko04216	Ferroptosis	Cellular Processes	Cell growth and death	6	0.0323186	0.184336	2.52259	TraesCS2D01G300300;TraesCS4A01G004400;TraesCS4A01G336400;TraesCS5A01G411500;TraesCS5D01G420300;TraesCS7A01G442500
ko04217	Necroptosis	Cellular Processes	Cell growth and death	6	0.698445	1	0.862355	TraesCS1A01G328000;TraesCS3D01G158000;TraesCS6B01G343800;TraesCS7B01G116600;TraesCS7B01G408300;TraesCS7D01G211700
ko04218	Cellular senescence	Cellular Processes	Cell growth and death	5	0.826005	1	0.720933	TraesCS1B01G151800;TraesCS1B01G298500;TraesCS6B01G343800;TraesCS7B01G116600;TraesCS7D01G211700
ko04310	Wnt signaling pathway	Environmental Information Processing	Signal transduction	7	0.9495	1	0.598676	TraesCS2A01G153000;TraesCS2A01G377100;TraesCS3A01G533300;TraesCS3B01G610100;TraesCS3D01G538500;TraesCS5D01G500000;TraesCS6D01G288300
ko04370	VEGF signaling pathway	Environmental Information Processing	Signal transduction	1	0.797811	1	0.633608	TraesCS6D01G288300
ko04371	Apelin signaling pathway	Environmental Information Processing	Signal transduction	1	0.996864	1	0.176416	TraesCS3A01G135500
ko04391	Hippo signaling pathway -fly	Environmental Information Processing	Signal transduction	1	0.897256	1	0.445408	TraesCS3D01G431100
ko04510	Focal adhesion	Cellular Processes	Cellular community - eukaryotes	1	0.78366	1	0.661562	TraesCS6D01G288300
ko04520	Adherens junction	Cellular Processes	Cellular community - eukaryotes	1	0.752325	1	0.725584	TraesCS6D01G288300
ko04530	Tight junction	Cellular Processes	Cellular community - eukaryotes	7	0.139878	0.448776	1.63162	TraesCS2A01G185500;TraesCS2B01G221800;TraesCS2D01G202200;TraesCS3A01G135500;TraesCS6B01G240500;TraesCS6D01G194100;TraesCS6D01G288300
ko04540	Gap junction	Cellular Processes	Cellular community - eukaryotes	7	9.85101e-05	0.00216722	6.4266	TraesCS1D01G309200;TraesCS2A01G185500;TraesCS2B01G221800;TraesCS2D01G202200;TraesCS3B01G363500;TraesCS4A01G296600;TraesCS4B01G017100
ko04626	Plant-pathogen interaction	Organismal Systems	Environmental adaptation	24	0.011319	0.0792329	1.65848	TraesCS1A01G026400;TraesCS2A01G407200;TraesCS3A01G351300;TraesCS3D01G034300;TraesCS4A01G065300;TraesCS4A01G068400;TraesCS4B01G225500;TraesCS4B01G274700;TraesCS4B01G358800;TraesCS4D01G136900;TraesCS4D01G226100;TraesCS4D01G242200;TraesCS4D01G352200;TraesCS5A01G395300;TraesCS5A01G527600;TraesCS5B01G400100;TraesCS5D01G404600;TraesCS6B01G324200;TraesCS6D01G368700;TraesCS7A01G267400;TraesCS7B01G201000;…
ko04810	Regulation of actin cytoskeleton	Cellular Processes	Cell motility	9	0.0244018	0.150792	2.16511	TraesCS2A01G385000;TraesCS2A01G559200;TraesCS2B01G621000;TraesCS2D01G571300;TraesCS3A01G385500;TraesCS3D01G110000;TraesCS5D01G491900;TraesCS6D01G288300;TraesCS7D01G543200

## Sheet: INF_36h vs. CK_36h-Up
ID	Term	Classification_level1	Classification_level2	ListHits	p-value	q-value	Enrichment_score	geneID
ko00010	Glycolysis / Gluconeogenesis	Metabolism	Carbohydrate metabolism	73	0.0175514	0.0891073	1.2734	TraesCS1A01G122800;TraesCS1A01G273900;TraesCS1A01G282600;TraesCS1A01G298200;TraesCS1B01G142000;TraesCS1B01G226500;TraesCS1B01G291500;TraesCS1B01G355600;TraesCS1D01G123700;TraesCS1D01G274000;TraesCS1D01G281800;TraesCS1D01G346200;TraesCS2A01G076600;TraesCS2A01G088400;TraesCS2A01G343600;TraesCS2A01G343900;TraesCS2B01G341200;TraesCS2B01G341400;TraesCS2B01G341500;TraesCS2D01G075200;TraesCS2D01G322200;…
ko00020	Citrate cycle (TCA cycle)	Metabolism	Carbohydrate metabolism	12	0.991383	1	0.570105	TraesCS2A01G079500;TraesCS2B01G094300;TraesCS2D01G076900;TraesCS3B01G221800;TraesCS3D01G195700;TraesCS4A01G083900;TraesCS4B01G220200;TraesCS4D01G220500;TraesCS5A01G374500;TraesCS5B01G376400;TraesCS5D01G384100;TraesCS7A01G409800
ko00030	Pentose phosphate pathway	Metabolism	Carbohydrate metabolism	22	0.366569	0.885131	1.09008	TraesCS1A01G273900;TraesCS1D01G274000;TraesCS1D01G346200;TraesCS2A01G320400;TraesCS2B01G362700;TraesCS3B01G311900;TraesCS3B01G473800;TraesCS3B01G565200;TraesCS3D01G491400;TraesCS4D01G180300;TraesCS5A01G072700;TraesCS5A01G247200;TraesCS5B01G078300;TraesCS5B01G244300;TraesCS5D01G253700;TraesCS6A01G279100;TraesCS6B01G307200;TraesCS6D01G259500;TraesCS7A01G092300;TraesCS7D01G030000;TraesCS7D01G200800;…
ko00040	Pentose and glucuronate interconversions	Metabolism	Carbohydrate metabolism	18	0.997211	1	0.581507	TraesCS1A01G182100;TraesCS1A01G263900;TraesCS1A01G282600;TraesCS1A01G298200;TraesCS1B01G198900;TraesCS1B01G243000;TraesCS1B01G274500;TraesCS1B01G291500;TraesCS1D01G264000;TraesCS1D01G281800;TraesCS2B01G024500;TraesCS2B01G127600;TraesCS4A01G264600;TraesCS5A01G394900;TraesCS5B01G399800;TraesCS5D01G404300;TraesCS6B01G192300;TraesCS7D01G399000
ko00051	Fructose and mannose metabolism	Metabolism	Carbohydrate metabolism	33	0.128767	0.414321	1.22259	TraesCS1A01G122800;TraesCS1A01G273900;TraesCS1B01G142000;TraesCS1B01G355600;TraesCS1D01G123700;TraesCS1D01G274000;TraesCS1D01G346200;TraesCS3A01G044800;TraesCS3A01G286200;TraesCS3A01G400000;TraesCS3B01G311900;TraesCS3B01G433000;TraesCS3B01G525400;TraesCS3D01G036100;TraesCS3D01G286000;TraesCS3D01G394200;TraesCS3D01G475600;TraesCS4A01G094000;TraesCS4A01G376500;TraesCS4B01G239500;TraesCS4D01G211100;…
ko00052	Galactose metabolism	Metabolism	Carbohydrate metabolism	33	0.870037	1	0.846108	TraesCS1A01G122800;TraesCS1B01G142000;TraesCS1B01G355600;TraesCS1D01G123700;TraesCS1D01G346200;TraesCS2A01G343600;TraesCS2A01G343900;TraesCS2A01G488500;TraesCS2B01G341200;TraesCS2B01G341400;TraesCS2B01G341500;TraesCS2D01G322200;TraesCS3A01G286200;TraesCS3B01G028100;TraesCS3B01G311900;TraesCS3B01G525400;TraesCS3D01G015900;TraesCS3D01G286000;TraesCS3D01G475600;TraesCS4A01G125300;TraesCS4B01G066000;…
ko00053	Ascorbate and aldarate metabolism	Metabolism	Carbohydrate metabolism	16	0.649465	1	0.936404	TraesCS1A01G402500;TraesCS1B01G431500;TraesCS1D01G410200;TraesCS2A01G305600;TraesCS2B01G322400;TraesCS2D01G304100;TraesCS4A01G106300;TraesCS4A01G264600;TraesCS5A01G394900;TraesCS5B01G399800;TraesCS5D01G404300;TraesCS6B01G321400;TraesCS7A01G277600;TraesCS7B01G175300;TraesCS7D01G277500;TraesCSU01G194200
ko00061	Fatty acid biosynthesis	Metabolism	Lipid metabolism	14	0.914767	1	0.739025	TraesCS1A01G075000;TraesCS1B01G355900;TraesCS1D01G344900;TraesCS2B01G400300;TraesCS2D01G379400;TraesCS3A01G035300;TraesCS3B01G048900;TraesCS3D01G413500;TraesCS4A01G363100;TraesCS4B01G189900;TraesCS4D01G191300;TraesCS5A01G148700;TraesCS7B01G012700;TraesCS7D01G110700
ko00062	Fatty acid elongation	Metabolism	Lipid metabolism	14	0.999857	1	0.459637	TraesCS1A01G039800;TraesCS1A01G413400;TraesCS1D01G420900;TraesCS2A01G409200;TraesCS3A01G075500;TraesCS4A01G437500;TraesCS4B01G358000;TraesCS4D01G351500;TraesCS5A01G527100;TraesCS5D01G528300;TraesCS6B01G207000;TraesCS6D01G166600;TraesCS7B01G254900;TraesCS7D01G350500
ko00071	Fatty acid degradation	Metabolism	Lipid metabolism	27	0.0544019	0.224408	1.37148	TraesCS1A01G075000;TraesCS1A01G143900;TraesCS1B01G161300;TraesCS1D01G142700;TraesCS2A01G036300;TraesCS2B01G049200;TraesCS2D01G035400;TraesCS3A01G077000;TraesCS3A01G136700;TraesCS3B01G091200;TraesCS3D01G137500;TraesCS4A01G202100;TraesCS4A01G406100;TraesCS4B01G106300;TraesCS4B01G305600;TraesCS4B01G305700;TraesCS4D01G103000;TraesCS4D01G103100;TraesCS4D01G303800;TraesCS4D01G303900;TraesCS5A01G148700;…
ko00072	Synthesis and degradation of ketone bodies	Metabolism	Lipid metabolism	5	0.108928	0.371859	1.92297	TraesCS2A01G036300;TraesCS2B01G049200;TraesCS2D01G035400;TraesCS4D01G347100;TraesCS5A01G522100
ko00073	Cutin, suberine and wax biosynthesis	Metabolism	Lipid metabolism	5	0.99996	1	0.2785	TraesCS6D01G208500;TraesCS6D01G276600;TraesCS7B01G176400;TraesCS7B01G490600;TraesCSU01G100500
ko00100	Steroid biosynthesis	Metabolism	Lipid metabolism	25	0.595047	1	0.970732	TraesCS1D01G208000;TraesCS2A01G008200;TraesCS2A01G019900;TraesCS2B01G029200;TraesCS2B01G228600;TraesCS2D01G021600;TraesCS3A01G132000;TraesCS3B01G167400;TraesCS3D01G148300;TraesCS5A01G004500;TraesCS5A01G004600;TraesCS5A01G004700;TraesCS5A01G004800;TraesCS5A01G004900;TraesCS5A01G454500;TraesCS5D01G011800;TraesCS5D01G011900;TraesCS5D01G012000;TraesCS5D01G012100;TraesCS5D01G012200;TraesCS5D01G012300;…
ko00130	Ubiquinone and other terpenoid-quinone biosynthesis	Metabolism	Metabolism of cofactors and vitamins	27	0.168405	0.49779	1.21147	TraesCS1A01G070500;TraesCS1B01G089000;TraesCS1D01G073000;TraesCS1D01G289800;TraesCS2A01G124100;TraesCS2A01G124200;TraesCS2A01G145800;TraesCS2B01G146000;TraesCS2B01G171200;TraesCS2B01G284300;TraesCS2D01G127000;TraesCS2D01G150400;TraesCS2D01G264400;TraesCS2D01G264500;TraesCS3A01G136100;TraesCS3B01G154000;TraesCS3D01G136900;TraesCS4A01G098900;TraesCS4B01G205400;TraesCS4D01G206300;TraesCS6A01G151700;…
ko00140	Steroid hormone biosynthesis	Metabolism	Lipid metabolism	34	0.168674	0.49779	1.18362	TraesCS2A01G020700;TraesCS2A01G022500;TraesCS2A01G023000;TraesCS2A01G027300;TraesCS2A01G027500;TraesCS2A01G322500;TraesCS2B01G031200;TraesCS2B01G032500;TraesCS2B01G032600;TraesCS2B01G360300;TraesCS2D01G006500;TraesCS2D01G023400;TraesCS2D01G023700;TraesCS2D01G029300;TraesCS2D01G340600;TraesCS3A01G061600;TraesCS3A01G061700;TraesCS3D01G061500;TraesCS3D01G061900;TraesCS3D01G160400;TraesCS4A01G437500;…
ko00190	Oxidative phosphorylation	Metabolism	Energy metabolism	21	1	1	0.189716	TraesCS1A01G253600;TraesCS1A01G273500;TraesCS1B01G264600;TraesCS1B01G283300;TraesCS1D01G253200;TraesCS1D01G273500;TraesCS1D01G344800;TraesCS2A01G492800;TraesCS2B01G520900;TraesCS2D01G493000;TraesCS3A01G534500;TraesCS3A01G534700;TraesCS3B01G611600;TraesCS3B01G611800;TraesCS3D01G346900;TraesCS3D01G539900;TraesCS3D01G540100;TraesCS4B01G161900;TraesCS7A01G239000;TraesCS7B01G134700;TraesCS7D01G236800
ko00195	Photosynthesis	Metabolism	Energy metabolism	5	1	1	0.0784125	TraesCS1A01G276300;TraesCS2A01G378900;TraesCS4A01G356200;TraesCS5B01G516000;TraesCS5D01G516100
ko00196	Photosynthesis - antenna proteins	Metabolism	Energy metabolism	1	0.999996	1	0.0868439	TraesCS6B01G122500
ko00220	Arginine biosynthesis	Metabolism	Amino acid metabolism	25	0.00116407	0.00823162	1.88703	TraesCS1A01G072200;TraesCS1A01G246600;TraesCS1B01G090600;TraesCS1B01G257300;TraesCS1D01G074600;TraesCS1D01G245900;TraesCS2A01G389900;TraesCS2B01G409300;TraesCS2D01G388800;TraesCS4A01G100500;TraesCS4A01G119700;TraesCS4A01G234400;TraesCS4B01G185000;TraesCS4B01G204000;TraesCS4D01G079600;TraesCS4D01G186300;TraesCS4D01G204800;TraesCS5B01G437100;TraesCS6A01G250600;TraesCS6A01G298100;TraesCS6B01G274800;…
ko00230	Purine metabolism	Metabolism	Nucleotide metabolism	64	0.834252	1	0.900514	TraesCS1A01G163400;TraesCS1A01G360300;TraesCS1B01G179900;TraesCS1B01G226500;TraesCS1B01G250000;TraesCS1D01G160000;TraesCS1D01G238500;TraesCS2A01G346100;TraesCS2A01G346200;TraesCS2B01G556100;TraesCS2B01G579200;TraesCS2B01G595300;TraesCS2D01G101500;TraesCS2D01G427500;TraesCS2D01G549400;TraesCS3A01G114800;TraesCS3A01G251100;TraesCS3B01G280600;TraesCS4A01G124000;TraesCS4A01G127400;TraesCS4A01G203300;…
ko00240	Pyrimidine metabolism	Metabolism	Nucleotide metabolism	59	0.33843	0.827273	1.05892	TraesCS1A01G056600;TraesCS1A01G163400;TraesCS1A01G411600;TraesCS1B01G073700;TraesCS1B01G179900;TraesCS1B01G250000;TraesCS1D01G057300;TraesCS1D01G160000;TraesCS1D01G238500;TraesCS1D01G419400;TraesCS2A01G147200;TraesCS2A01G161300;TraesCS2A01G346100;TraesCS2A01G346200;TraesCS2B01G172700;TraesCS2B01G187300;TraesCS2B01G556100;TraesCS2D01G101500;TraesCS2D01G152000;TraesCS2D01G427500;TraesCS3A01G114800;…
ko00250	Alanine, aspartate and glutamate metabolism	Metabolism	Amino acid metabolism	33	0.00386138	0.0238923	1.60557	TraesCS1A01G246600;TraesCS1B01G257300;TraesCS1D01G245900;TraesCS1D01G430300;TraesCS2A01G389900;TraesCS2B01G409300;TraesCS2D01G388800;TraesCS3A01G206600;TraesCS3A01G266300;TraesCS3B01G299800;TraesCS3D01G266400;TraesCS4A01G075600;TraesCS4A01G119700;TraesCS4A01G124000;TraesCS4A01G262600;TraesCS4B01G052300;TraesCS4B01G180400;TraesCS4B01G185000;TraesCS4B01G231400;TraesCS4D01G052500;TraesCS4D01G181900;…
ko00254	Aflatoxin biosynthesis	Metabolism	Biosynthesis of other secondary metabolites	1	0.733418	1	0.807649	TraesCS4A01G363100
ko00260	Glycine, serine and threonine metabolism	Metabolism	Amino acid metabolism	36	0.150833	0.459459	1.19161	TraesCS1A01G371900;TraesCS1A01G428400;TraesCS1D01G220400;TraesCS1D01G378600;TraesCS2A01G028600;TraesCS2A01G399100;TraesCS2A01G508900;TraesCS2B01G417100;TraesCS2D01G030900;TraesCS2D01G379000;TraesCS2D01G396600;TraesCS4A01G032100;TraesCS4A01G266700;TraesCS4B01G273500;TraesCS4B01G282700;TraesCS4D01G272500;TraesCS5A01G137200;TraesCS5A01G276200;TraesCS5A01G440700;TraesCS5A01G441100;TraesCS5A01G441300;…
ko00261	Monobactam biosynthesis	Metabolism	Biosynthesis of other secondary metabolites	8	0.0443164	0.190753	1.95794	TraesCS1A01G102500;TraesCS1D01G094400;TraesCS2A01G397900;TraesCS5A01G382900;TraesCS5B01G387300;TraesCS5B01G403400;TraesCS5D01G392300;TraesCS5D01G407800
ko00270	Cysteine and methionine metabolism	Metabolism	Amino acid metabolism	45	0.480946	1	1.0152	TraesCS1A01G070500;TraesCS1B01G089000;TraesCS1B01G117500;TraesCS1D01G073000;TraesCS1D01G289800;TraesCS2A01G076600;TraesCS2A01G396400;TraesCS2A01G489600;TraesCS2B01G414800;TraesCS2B01G426100;TraesCS2B01G517500;TraesCS2D01G075200;TraesCS2D01G394200;TraesCS2D01G405200;TraesCS2D01G489900;TraesCS3B01G228500;TraesCS4A01G042700;TraesCS4A01G065100;TraesCS4A01G298700;TraesCS4B01G014700;TraesCS4B01G242700;…
ko00280	Valine, leucine and isoleucine degradation	Metabolism	Amino acid metabolism	19	0.211968	0.574926	1.21788	TraesCS1A01G143900;TraesCS1B01G161300;TraesCS1D01G142700;TraesCS2A01G036300;TraesCS2A01G477900;TraesCS2B01G049200;TraesCS2B01G426100;TraesCS2D01G035400;TraesCS2D01G405200;TraesCS3A01G291100;TraesCS3B01G325800;TraesCS3D01G290900;TraesCS4B01G363000;TraesCS4D01G236800;TraesCS4D01G347100;TraesCS4D01G356200;TraesCS5A01G522100;TraesCS6B01G050600;TraesCS6B01G321400
ko00290	Valine, leucine and isoleucine biosynthesis	Metabolism	Amino acid metabolism	18	5.13428e-05	0.000508294	2.69216	TraesCS2B01G181900;TraesCS2B01G426100;TraesCS2D01G405200;TraesCS4A01G266700;TraesCS4B01G363000;TraesCS4D01G236800;TraesCS4D01G356200;TraesCS5A01G131300;TraesCS5B01G133500;TraesCS5D01G139800;TraesCS6A01G080600;TraesCS6A01G218300;TraesCS6A01G243600;TraesCS6B01G108100;TraesCS6B01G247900;TraesCS6D01G074300;TraesCS7A01G280700;TraesCS7B01G180500
ko00300	Lysine biosynthesis	Metabolism	Amino acid metabolism	8	0.170958	0.49779	1.46845	TraesCS1A01G102500;TraesCS1D01G094400;TraesCS2A01G397900;TraesCS4A01G043800;TraesCS4B01G264500;TraesCS4D01G264500;TraesCS5B01G403400;TraesCS5D01G407800
ko00310	Lysine degradation	Metabolism	Amino acid metabolism	13	0.921379	1	0.724099	TraesCS1D01G118300;TraesCS2A01G036300;TraesCS2A01G079500;TraesCS2B01G049200;TraesCS2B01G094300;TraesCS2D01G035400;TraesCS2D01G076900;TraesCS3A01G441200;TraesCS3D01G369900;TraesCS3D01G433900;TraesCS4A01G100900;TraesCS5A01G276200;TraesCS6B01G321400
ko00330	Arginine and proline metabolism	Metabolism	Amino acid metabolism	28	0.271809	0.681243	1.13071	TraesCS1A01G209100;TraesCS1A01G281400;TraesCS1B01G223300;TraesCS1B01G448000;TraesCS1D01G212400;TraesCS2A01G064000;TraesCS2B01G035200;TraesCS2B01G036000;TraesCS2B01G037100;TraesCS2D01G062200;TraesCS3D01G364700;TraesCS4A01G419400;TraesCS5A01G024500;TraesCS5A01G337400;TraesCS5B01G304200;TraesCS5B01G336200;TraesCS5B01G404800;TraesCS5D01G031200;TraesCS5D01G228900;TraesCS5D01G310200;TraesCS5D01G342000;…
ko00333	Prodigiosin biosyntheses	Metabolism	Biosynthesis of other secondary metabolites	6	0.239243	0.615195	1.42526	TraesCS1B01G355900;TraesCS1D01G344900;TraesCS3A01G035300;TraesCS3B01G048900;TraesCS4B01G189900;TraesCS4D01G191300
ko00340	Histidine metabolism	Metabolism	Amino acid metabolism	2	0.997628	1	0.256396	TraesCS4D01G220200;TraesCS6B01G321400
ko00350	Tyrosine metabolism	Metabolism	Amino acid metabolism	43	0.000422982	0.00364132	1.67772	TraesCS1A01G050200;TraesCS1A01G070500;TraesCS1A01G270300;TraesCS1A01G329500;TraesCS1B01G066500;TraesCS1B01G066600;TraesCS1B01G089000;TraesCS1B01G280600;TraesCS1D01G052500;TraesCS1D01G073000;TraesCS1D01G270500;TraesCS1D01G289800;TraesCS2A01G468500;TraesCS2A01G516500;TraesCS2A01G516700;TraesCS2A01G516800;TraesCS2B01G491400;TraesCS2B01G545200;TraesCS2B01G545300;TraesCS2D01G468600;TraesCS2D01G518200;…
ko00360	Phenylalanine metabolism	Metabolism	Amino acid metabolism	96	5.89578e-22	1.94561e-20	2.789	TraesCS1A01G037700;TraesCS1A01G037800;TraesCS1A01G050200;TraesCS1A01G070500;TraesCS1A01G094900;TraesCS1A01G270300;TraesCS1A01G329500;TraesCS1B01G048100;TraesCS1B01G048200;TraesCS1B01G048300;TraesCS1B01G048400;TraesCS1B01G048500;TraesCS1B01G066500;TraesCS1B01G066600;TraesCS1B01G089000;TraesCS1B01G122800;TraesCS1B01G280600;TraesCS1B01G448000;TraesCS1D01G039300;TraesCS1D01G039400;TraesCS1D01G039500;…
ko00362	Benzoate degradation	Metabolism	Xenobiotics biodegradation and metabolism	3	0.178298	0.511639	2.01912	TraesCS2A01G036300;TraesCS2B01G049200;TraesCS2D01G035400
ko00380	Tryptophan metabolism	Metabolism	Amino acid metabolism	38	0.475175	1	1.01962	TraesCS1A01G050200;TraesCS1A01G233800;TraesCS1A01G329500;TraesCS1B01G066500;TraesCS1B01G066600;TraesCS1B01G448000;TraesCS1D01G052500;TraesCS2A01G036300;TraesCS2A01G064000;TraesCS2A01G079500;TraesCS2A01G516500;TraesCS2A01G516700;TraesCS2A01G516800;TraesCS2B01G035200;TraesCS2B01G036000;TraesCS2B01G037100;TraesCS2B01G049200;TraesCS2B01G094300;TraesCS2B01G545200;TraesCS2B01G545300;TraesCS2D01G035400;…
ko00400	Phenylalanine, tyrosine and tryptophan biosynthesis	Metabolism	Amino acid metabolism	69	6.46004e-21	1.82727e-19	3.31713	TraesCS1A01G070500;TraesCS1A01G270300;TraesCS1A01G428400;TraesCS1B01G089000;TraesCS1B01G280600;TraesCS1D01G073000;TraesCS1D01G270500;TraesCS1D01G289800;TraesCS2A01G082200;TraesCS2A01G163600;TraesCS2A01G291900;TraesCS2A01G292000;TraesCS2A01G335200;TraesCS2B01G189300;TraesCS2B01G308400;TraesCS2B01G308500;TraesCS2B01G345400;TraesCS2D01G080100;TraesCS2D01G170400;TraesCS2D01G289900;TraesCS2D01G290000;…
ko00401	Novobiocin biosynthesis	Metabolism	Biosynthesis of other secondary metabolites	6	0.108367	0.371859	1.79477	TraesCS1A01G070500;TraesCS1B01G089000;TraesCS1D01G073000;TraesCS1D01G289800;TraesCS7B01G246200;TraesCS7D01G342400
ko00405	Phenazine biosynthesis	Metabolism	Biosynthesis of other secondary metabolites	6	0.000949333	0.00696177	4.40536	TraesCS2B01G345400;TraesCS2D01G326400;TraesCS3B01G042300;TraesCS4A01G089800;TraesCS4B01G214500;TraesCS4D01G215100
ko00410	beta-Alanine metabolism	Metabolism	Metabolism of other amino acids	14	0.696227	1	0.904567	TraesCS2A01G477900;TraesCS3A01G291100;TraesCS3B01G325800;TraesCS3D01G290900;TraesCS4A01G075600;TraesCS4A01G262600;TraesCS4A01G328200;TraesCS4B01G052300;TraesCS4B01G231400;TraesCS4B01G282700;TraesCS4D01G052500;TraesCS4D01G232700;TraesCS6B01G321400;TraesCS7D01G524900
ko00430	Taurine and hypotaurine metabolism	Metabolism	Metabolism of other amino acids	8	0.203384	0.559306	1.40461	TraesCS2A01G342800;TraesCS2B01G340500;TraesCS4A01G075600;TraesCS4A01G262600;TraesCS4B01G052300;TraesCS4B01G231400;TraesCS4D01G052500;TraesCS4D01G232700
ko00450	Selenocompound metabolism	Metabolism	Metabolism of other amino acids	12	0.129737	0.414321	1.42526	TraesCS4A01G078800;TraesCS4A01G298700;TraesCS4A01G394100;TraesCS4B01G014700;TraesCS4D01G012900;TraesCS5A01G382900;TraesCS5B01G387300;TraesCS5D01G392300;TraesCS7A01G225400;TraesCS7B01G301400;TraesCS7D01G229100;TraesCS7D01G395100
ko00460	Cyanoamino acid metabolism	Metabolism	Metabolism of other amino acids	22	0.997891	1	0.600279	TraesCS1D01G220400;TraesCS1D01G232700;TraesCS2A01G009800;TraesCS2A01G022800;TraesCS2A01G342800;TraesCS2B01G031900;TraesCS2B01G032000;TraesCS2B01G032400;TraesCS2B01G032800;TraesCS2B01G033000;TraesCS2B01G340500;TraesCS2D01G024100;TraesCS2D01G024200;TraesCS3B01G484000;TraesCS4B01G041100;TraesCS5A01G300400;TraesCS5B01G294600;TraesCS5B01G300800;TraesCS5D01G398400;TraesCS5D01G535700;TraesCSU01G204000;T…
ko00471	D-Glutamine and D-glutamate metabolism	Metabolism	Metabolism of other amino acids	4	0.126718	0.414321	2.01912	TraesCS2A01G389900;TraesCS2B01G409300;TraesCS2D01G388800;TraesCS5B01G437100
ko00480	Glutathione metabolism	Metabolism	Metabolism of other amino acids	164	6.49818e-33	4.2888e-31	2.61768	TraesCS1A01G013900;TraesCS1A01G016800;TraesCS1A01G095800;TraesCS1A01G102700;TraesCS1A01G102800;TraesCS1A01G102900;TraesCS1A01G103000;TraesCS1A01G186100;TraesCS1A01G186300;TraesCS1A01G186400;TraesCS1A01G186500;TraesCS1A01G186600;TraesCS1A01G186700;TraesCS1A01G186800;TraesCS1B01G113800;TraesCS1B01G114300;TraesCS1B01G114400;TraesCS1B01G194000;TraesCS1B01G194100;TraesCS1B01G194300;TraesCS1B01G194400;…
ko00500	Starch and sucrose metabolism	Metabolism	Carbohydrate metabolism	57	0.999047	1	0.701768	TraesCS1A01G072100;TraesCS1A01G088600;TraesCS1A01G122800;TraesCS1A01G210400;TraesCS1B01G090700;TraesCS1B01G107600;TraesCS1B01G142000;TraesCS1B01G224300;TraesCS1B01G355600;TraesCS1D01G074700;TraesCS1D01G090000;TraesCS1D01G123700;TraesCS1D01G213700;TraesCS1D01G232700;TraesCS2A01G488500;TraesCS2B01G187200;TraesCS3A01G286200;TraesCS3A01G289300;TraesCS3A01G400000;TraesCS3B01G028100;TraesCS3B01G433000;…
ko00510	N-Glycan biosynthesis	Metabolism	Glycan biosynthesis and metabolism	13	0.873938	1	0.772017	TraesCS1A01G340400;TraesCS1B01G352700;TraesCS1D01G342400;TraesCS3D01G412500;TraesCS6A01G209000;TraesCS6A01G419100;TraesCS6B01G103200;TraesCS6B01G143800;TraesCS6B01G238000;TraesCS6D01G407500;TraesCS7B01G315600;TraesCS7D01G409000;TraesCS7D01G454500
ko00511	Other glycan degradation	Metabolism	Glycan biosynthesis and metabolism	7	0.779401	1	0.807649	TraesCS1B01G235600;TraesCS1D01G223900;TraesCS3B01G357000;TraesCS4B01G088800;TraesCS4B01G351600;TraesCS5A01G483300;TraesCS7A01G320000
ko00513	Various types of N-glycan biosynthesis	Metabolism	Glycan biosynthesis and metabolism	14	0.622856	1	0.950175	TraesCS1A01G340400;TraesCS1B01G352700;TraesCS1D01G342400;TraesCS3D01G412500;TraesCS5B01G117200;TraesCS6A01G232700;TraesCS6A01G419100;TraesCS6D01G407500;TraesCS7A01G188600;TraesCS7B01G093500;TraesCS7B01G315600;TraesCS7D01G189700;TraesCS7D01G409000;TraesCS7D01G454500
ko00514	Other types of O-glycan biosynthesis	Metabolism	Glycan biosynthesis and metabolism	6	0.218115	0.583604	1.46845	TraesCS3A01G187000;TraesCS3B01G216400;TraesCS3D01G190800;TraesCS7A01G328500;TraesCS7B01G229100;TraesCS7D01G325300
ko00520	Amino sugar and nucleotide sugar metabolism	Metabolism	Carbohydrate metabolism	100	3.51989e-07	4.97813e-06	1.63823	TraesCS1A01G122800;TraesCS1A01G203600;TraesCS1A01G203700;TraesCS1A01G250000;TraesCS1A01G402500;TraesCS1B01G142000;TraesCS1B01G243800;TraesCS1B01G260600;TraesCS1B01G260700;TraesCS1B01G355600;TraesCS1B01G431500;TraesCS1D01G123700;TraesCS1D01G207000;TraesCS1D01G207100;TraesCS1D01G231600;TraesCS1D01G249600;TraesCS1D01G410200;TraesCS2A01G033600;TraesCS2A01G350700;TraesCS2A01G350800;TraesCS2A01G350900;…
ko00521	Streptomycin biosynthesis	Metabolism	Biosynthesis of other secondary metabolites	8	0.114097	0.382901	1.6153	TraesCS1A01G122800;TraesCS1B01G142000;TraesCS1B01G355600;TraesCS1D01G123700;TraesCS3A01G286200;TraesCS3B01G525400;TraesCS3D01G286000;TraesCS3D01G475600
ko00524	Neomycin, kanamycin and gentamicin biosynthesis	Metabolism	Biosynthesis of other secondary metabolites	8	0.0173022	0.0891073	2.30757	TraesCS1A01G122800;TraesCS1B01G142000;TraesCS1B01G355600;TraesCS1D01G123700;TraesCS3A01G286200;TraesCS3B01G525400;TraesCS3D01G286000;TraesCS3D01G475600
ko00531	Glycosaminoglycan degradation	Metabolism	Glycan biosynthesis and metabolism	4	0.928328	1	0.576892	TraesCS5A01G074000;TraesCS5B01G080400;TraesCS6B01G402600;TraesCS7B01G042700
ko00540	Lipopolysaccharide biosynthesis	Metabolism	Glycan biosynthesis and metabolism	1	0.958165	1	0.33652	TraesCS4B01G240200
ko00561	Glycerolipid metabolism	Metabolism	Lipid metabolism	35	0.819069	1	0.877879	TraesCS1A01G230500;TraesCS1A01G282600;TraesCS1A01G298200;TraesCS1B01G243700;TraesCS1B01G291500;TraesCS1B01G292200;TraesCS1B01G393200;TraesCS1D01G231500;TraesCS1D01G281800;TraesCS1D01G379800;TraesCS2A01G329800;TraesCS2A01G515700;TraesCS2A01G532800;TraesCS2B01G562300;TraesCS2D01G332900;TraesCS2D01G534600;TraesCS3A01G052100;TraesCS3A01G242700;TraesCS3A01G260300;TraesCS3A01G315800;TraesCS3A01G355100;…
ko00562	Inositol phosphate metabolism	Metabolism	Carbohydrate metabolism	10	0.999587	1	0.43422	TraesCS2A01G477900;TraesCS4A01G400200;TraesCS4B01G059200;TraesCS4B01G157800;TraesCS5D01G160300;TraesCS7A01G101500;TraesCS7A01G325000;TraesCS7B01G225600;TraesCS7D01G321500;TraesCS7D01G542800
ko00564	Glycerophospholipid metabolism	Metabolism	Lipid metabolism	44	0.811516	1	0.892878	TraesCS1A01G113300;TraesCS1A01G312400;TraesCS1A01G365100;TraesCS1B01G050400;TraesCS1B01G097300;TraesCS1B01G133300;TraesCS1B01G292200;TraesCS1B01G373100;TraesCS1B01G382600;TraesCS1B01G393200;TraesCS1B01G404000;TraesCS1D01G081100;TraesCS1D01G114600;TraesCS1D01G114700;TraesCS1D01G189300;TraesCS1D01G312600;TraesCS1D01G379800;TraesCS2A01G329800;TraesCS2A01G532800;TraesCS2B01G562300;TraesCS2D01G332900;…
ko00565	Ether lipid metabolism	Metabolism	Lipid metabolism	8	0.938812	1	0.646119	TraesCS1A01G365100;TraesCS1B01G050400;TraesCS1B01G382600;TraesCS1D01G189300;TraesCS4A01G347800;TraesCS5A01G520900;TraesCS5B01G336100;TraesCS7A01G545000
ko00590	Arachidonic acid metabolism	Metabolism	Lipid metabolism	4	0.949381	1	0.538432	TraesCS2A01G342800;TraesCS2B01G340500;TraesCS2D01G350600;TraesCS5B01G487400
ko00591	Linoleic acid metabolism	Metabolism	Lipid metabolism	17	0.03332	0.153427	1.59651	TraesCS2A01G315100;TraesCS2B01G333600;TraesCS2D01G313400;TraesCS4A01G009400;TraesCS4A01G276000;TraesCS4B01G037700;TraesCS4B01G037800;TraesCS4B01G295200;TraesCS4D01G035200;TraesCS5A01G007900;TraesCS5D01G388800;TraesCS6A01G132200;TraesCS6D01G121900;TraesCS6D01G122000;TraesCS7A01G246200;TraesCS7B01G145200;TraesCS7D01G244800
ko00592	alpha-Linolenic acid metabolism	Metabolism	Lipid metabolism	48	1.52197e-07	2.51125e-06	2.15373	TraesCS1A01G015800;TraesCS1A01G143900;TraesCS1A01G217700;TraesCS1B01G019800;TraesCS1B01G161300;TraesCS1D01G013700;TraesCS1D01G142700;TraesCS2A01G026600;TraesCS2A01G311200;TraesCS2A01G315100;TraesCS2B01G040000;TraesCS2B01G333600;TraesCS2D01G028600;TraesCS2D01G313400;TraesCS3A01G077000;TraesCS3B01G091200;TraesCS3B01G549000;TraesCS3B01G549200;TraesCS4A01G009400;TraesCS4A01G061900;TraesCS4A01G202100;…
ko00600	Sphingolipid metabolism	Metabolism	Lipid metabolism	28	0.000624543	0.00494638	1.88451	TraesCS2A01G158400;TraesCS3A01G443500;TraesCS3B01G357000;TraesCS3B01G477100;TraesCS3D01G435900;TraesCS4A01G081700;TraesCS4B01G088800;TraesCS4B01G099700;TraesCS4B01G222100;TraesCS4D01G222600;TraesCS5A01G455100;TraesCS5D01G465500;TraesCS6A01G270000;TraesCS6A01G289300;TraesCS6A01G306800;TraesCS6B01G280300;TraesCS6B01G319400;TraesCS6D01G026200;TraesCS6D01G245000;TraesCS6D01G269600;TraesCS6D01G286000;…
ko00620	Pyruvate metabolism	Metabolism	Carbohydrate metabolism	29	0.768184	1	0.893962	TraesCS1A01G122500;TraesCS1B01G141700;TraesCS1B01G226500;TraesCS1D01G123400;TraesCS2A01G036300;TraesCS2A01G076600;TraesCS2B01G049200;TraesCS2D01G035400;TraesCS2D01G075200;TraesCS4A01G083900;TraesCS4A01G203300;TraesCS4A01G363100;TraesCS4B01G021300;TraesCS4B01G220200;TraesCS4D01G104100;TraesCS4D01G220500;TraesCS5A01G131300;TraesCS5A01G181800;TraesCS5A01G374500;TraesCS5B01G133500;TraesCS5B01G179800;…
ko00625	Chloroalkane and chloroalkene degradation	Metabolism	Xenobiotics biodegradation and metabolism	9	0.0599407	0.237365	1.77289	TraesCS4A01G406100;TraesCS4B01G305600;TraesCS4B01G305700;TraesCS4D01G303800;TraesCS4D01G303900;TraesCS6A01G234500;TraesCS6B01G263200;TraesCS6B01G321400;TraesCS6D01G217000
ko00626	Naphthalene degradation	Metabolism	Xenobiotics biodegradation and metabolism	8	0.00173111	0.0118193	3.23059	TraesCS4A01G406100;TraesCS4B01G305600;TraesCS4B01G305700;TraesCS4D01G303800;TraesCS4D01G303900;TraesCS6A01G234500;TraesCS6B01G263200;TraesCS6D01G217000
ko00627	Aminobenzoate degradation	Metabolism	Xenobiotics biodegradation and metabolism	7	0.15	0.459459	1.57043	TraesCS1B01G448000;TraesCS2A01G064000;TraesCS2B01G035200;TraesCS2B01G036000;TraesCS2B01G037100;TraesCS2D01G062200;TraesCS3D01G364700
ko00630	Glyoxylate and dicarboxylate metabolism	Metabolism	Carbohydrate metabolism	18	0.994659	1	0.605737	TraesCS1D01G220400;TraesCS2A01G028600;TraesCS2A01G036300;TraesCS2A01G467700;TraesCS2B01G049200;TraesCS2B01G490700;TraesCS2B01G605800;TraesCS2D01G030900;TraesCS2D01G035400;TraesCS2D01G467700;TraesCS2D01G598500;TraesCS6A01G041700;TraesCS6A01G274900;TraesCS6A01G298100;TraesCS6B01G056800;TraesCS6B01G302400;TraesCS6D01G048300;TraesCS6D01G255200
ko00640	Propanoate metabolism	Metabolism	Carbohydrate metabolism	13	0.236297	0.615195	1.24993	TraesCS2A01G036300;TraesCS2A01G076600;TraesCS2A01G477900;TraesCS2B01G049200;TraesCS2D01G035400;TraesCS2D01G075200;TraesCS3A01G291100;TraesCS3B01G325800;TraesCS3D01G290900;TraesCS4A01G363100;TraesCS6B01G050600;TraesCS6D01G376900;TraesCS7B01G317900
ko00643	Styrene degradation	Metabolism	Xenobiotics biodegradation and metabolism	7	0.426189	0.981226	1.13071	TraesCS1B01G448000;TraesCS2A01G064000;TraesCS2B01G035200;TraesCS2B01G036000;TraesCS2B01G037100;TraesCS2D01G062200;TraesCS3D01G364700
ko00650	Butanoate metabolism	Metabolism	Carbohydrate metabolism	15	0.0287428	0.135502	1.6826	TraesCS2A01G036300;TraesCS2B01G049200;TraesCS2D01G035400;TraesCS4A01G075600;TraesCS4A01G262600;TraesCS4B01G052300;TraesCS4B01G231400;TraesCS4D01G052500;TraesCS4D01G232700;TraesCS4D01G347100;TraesCS5A01G522100;TraesCS6A01G218300;TraesCS6B01G247900;TraesCS7A01G373400;TraesCS7B01G253600
ko00660	C5-Branched dibasic acid metabolism	Metabolism	Carbohydrate metabolism	7	0.0282575	0.135502	2.26142	TraesCS2B01G181900;TraesCS6A01G080600;TraesCS6A01G218300;TraesCS6A01G243600;TraesCS6B01G108100;TraesCS6B01G247900;TraesCS6D01G074300
ko00670	One carbon pool by folate	Metabolism	Metabolism of cofactors and vitamins	2	0.984755	1	0.34368	TraesCS1D01G220400;TraesCS5B01G481000
ko00680	Methane metabolism	Metabolism	Energy metabolism	30	0.0583291	0.235697	1.33864	TraesCS1A01G273900;TraesCS1D01G220400;TraesCS1D01G274000;TraesCS1D01G346200;TraesCS2A01G508900;TraesCS3B01G311900;TraesCS4A01G032100;TraesCS4A01G373800;TraesCS4A01G406100;TraesCS4B01G273500;TraesCS4B01G305600;TraesCS4B01G305700;TraesCS4D01G272500;TraesCS4D01G303800;TraesCS4D01G303900;TraesCS5A01G137200;TraesCS5A01G181800;TraesCS5A01G188100;TraesCS5B01G179800;TraesCS5B01G195500;TraesCS5D01G186200;…
ko00710	Carbon fixation in photosynthetic organisms	Metabolism	Energy metabolism	11	0.999991	1	0.368636	TraesCS1A01G122500;TraesCS1A01G273900;TraesCS1B01G141700;TraesCS1D01G123400;TraesCS1D01G274000;TraesCS4A01G083900;TraesCS4B01G220200;TraesCS4D01G220500;TraesCS5A01G181800;TraesCS5B01G179800;TraesCS5D01G186200
ko00720	Carbon fixation pathways in prokaryotes	Metabolism	Energy metabolism	11	0.453756	1	1.07038	TraesCS2A01G036300;TraesCS2B01G049200;TraesCS2D01G035400;TraesCS3B01G221800;TraesCS3D01G195700;TraesCS5A01G181800;TraesCS5B01G179800;TraesCS5B01G481000;TraesCS5D01G186200;TraesCS6D01G376900;TraesCS7A01G409800
ko00730	Thiamine metabolism	Metabolism	Metabolism of cofactors and vitamins	15	0.0226989	0.11236	1.73068	TraesCS1A01G384300;TraesCS1B01G245400;TraesCS1B01G411100;TraesCS1D01G233400;TraesCS1D01G392500;TraesCS2A01G565400;TraesCS2B01G579200;TraesCS2B01G626400;TraesCS2D01G549400;TraesCS2D01G575800;TraesCS3A01G449200;TraesCS3B01G485900;TraesCS3D01G441900;TraesCS7B01G285200;TraesCS7D01G378900
ko00740	Riboflavin metabolism	Metabolism	Metabolism of cofactors and vitamins	1	0.998256	1	0.16826	TraesCS6A01G207300
ko00750	Vitamin B6 metabolism	Metabolism	Metabolism of cofactors and vitamins	10	0.0833926	0.311542	1.6153	TraesCS1A01G371900;TraesCS1D01G378600;TraesCS2B01G287600;TraesCS3A01G287500;TraesCS3B01G322000;TraesCS3B01G322100;TraesCS3D01G287100;TraesCS4A01G032100;TraesCS4B01G273500;TraesCS4D01G272500
ko00760	Nicotinate and nicotinamide metabolism	Metabolism	Metabolism of cofactors and vitamins	12	0.061716	0.239603	1.6153	TraesCS1A01G056600;TraesCS1B01G073700;TraesCS1D01G057300;TraesCS2A01G302400;TraesCS3A01G251100;TraesCS3A01G495300;TraesCS3B01G280600;TraesCS3D01G502500;TraesCS5B01G374000;TraesCS6A01G099200;TraesCS6B01G127300;TraesCS6D01G083200
ko00770	Pantothenate and CoA biosynthesis	Metabolism	Metabolism of cofactors and vitamins	14	0.141643	0.445164	1.3623	TraesCS2B01G426100;TraesCS2D01G405200;TraesCS3D01G158500;TraesCS4A01G328200;TraesCS4B01G363000;TraesCS4D01G236800;TraesCS4D01G356200;TraesCS6A01G098300;TraesCS6A01G218300;TraesCS6B01G247900;TraesCS7A01G280700;TraesCS7B01G071900;TraesCS7B01G180500;TraesCS7D01G167900
ko00780	Biotin metabolism	Metabolism	Metabolism of cofactors and vitamins	7	0.815012	1	0.774458	TraesCS1B01G355900;TraesCS1D01G344900;TraesCS2B01G400300;TraesCS2D01G379400;TraesCS3A01G035300;TraesCS3B01G048900;TraesCS6B01G191300
ko00790	Folate biosynthesis	Metabolism	Metabolism of cofactors and vitamins	3	0.998632	1	0.291921	TraesCS2D01G350600;TraesCS6A01G207300;TraesCS7D01G457800
ko00830	Retinol metabolism	Metabolism	Metabolism of cofactors and vitamins	10	0.716854	1	0.877879	TraesCS4A01G406100;TraesCS4B01G305600;TraesCS4B01G305700;TraesCS4D01G190500;TraesCS4D01G303800;TraesCS4D01G303900;TraesCS6A01G234500;TraesCS6B01G263200;TraesCS6D01G217000;TraesCS7B01G268300
ko00860	Porphyrin and chlorophyll metabolism	Metabolism	Metabolism of cofactors and vitamins	10	0.998951	1	0.461514	TraesCS3D01G103900;TraesCS5B01G175100;TraesCS5D01G182100;TraesCS7A01G125600;TraesCS7A01G239000;TraesCS7B01G024500;TraesCS7B01G134700;TraesCS7D01G122600;TraesCS7D01G236800;TraesCS7D01G261800
ko00900	Terpenoid backbone biosynthesis	Metabolism	Metabolism of terpenoids and polyketides	29	0.0483152	0.203541	1.3697	TraesCS1A01G384300;TraesCS1B01G269500;TraesCS1B01G383400;TraesCS1B01G411100;TraesCS1D01G258900;TraesCS1D01G392500;TraesCS2A01G036300;TraesCS2A01G565400;TraesCS2B01G049200;TraesCS2B01G219400;TraesCS2B01G626400;TraesCS2D01G035400;TraesCS2D01G575800;TraesCS4A01G082100;TraesCS4D01G347100;TraesCS5A01G269300;TraesCS5A01G442800;TraesCS5A01G522100;TraesCS5B01G269600;TraesCS5B01G447300;TraesCS5D01G277500;…
ko00901	Indole alkaloid biosynthesis	Metabolism	Biosynthesis of other secondary metabolites	34	0.402956	0.943295	1.05211	TraesCS1A01G050200;TraesCS1A01G329500;TraesCS1B01G066500;TraesCS1B01G066600;TraesCS1D01G052500;TraesCS2A01G516500;TraesCS2A01G516700;TraesCS2A01G516800;TraesCS2B01G034800;TraesCS2B01G158900;TraesCS2B01G159200;TraesCS2B01G545200;TraesCS2B01G545300;TraesCS2D01G137500;TraesCS2D01G518200;TraesCS2D01G518300;TraesCS3A01G057100;TraesCS3A01G140900;TraesCS3A01G141100;TraesCS3A01G308200;TraesCS3B01G070100;…
ko00902	Monoterpenoid biosynthesis	Metabolism	Metabolism of terpenoids and polyketides	27	1.7422e-07	2.65351e-06	2.86928	TraesCS1B01G437500;TraesCS1D01G415900;TraesCS2A01G099800;TraesCS2A01G100000;TraesCS2B01G031600;TraesCS2B01G032300;TraesCS2B01G117000;TraesCS2D01G023600;TraesCS2D01G099500;TraesCS6A01G067500;TraesCS6A01G067600;TraesCS6A01G067800;TraesCS6B01G090500;TraesCS6B01G090800;TraesCS6B01G091000;TraesCS6B01G091100;TraesCS6B01G091300;TraesCS6B01G091500;TraesCS6B01G091700;TraesCS6B01G092800;TraesCS6D01G048600;…
ko00903	Limonene and pinene degradation	Metabolism	Metabolism of terpenoids and polyketides	1	0.937779	1	0.384595	TraesCS6B01G321400
ko00904	Diterpenoid biosynthesis	Metabolism	Metabolism of terpenoids and polyketides	39	4.49258e-05	0.000468174	1.90899	TraesCS2A01G027400;TraesCS2A01G027600;TraesCS2A01G027700;TraesCS2A01G027800;TraesCS2A01G425600;TraesCS2B01G040400;TraesCS2B01G444900;TraesCS2B01G445100;TraesCS2B01G445200;TraesCS2B01G445300;TraesCS2B01G445400;TraesCS2B01G445500;TraesCS2B01G445600;TraesCS2B01G445800;TraesCS2B01G445900;TraesCS2D01G029400;TraesCS2D01G029500;TraesCS2D01G029600;TraesCS2D01G029700;TraesCS2D01G029900;TraesCS2D01G030000;…
ko00905	Brassinosteroid biosynthesis	Metabolism	Metabolism of terpenoids and polyketides	8	0.649984	1	0.923027	TraesCS5A01G214600;TraesCS5A01G214800;TraesCS5B01G068500;TraesCS5B01G209100;TraesCS5B01G209200;TraesCS5D01G075000;TraesCS5D01G217200;TraesCS5D01G217400
ko00906	Carotenoid biosynthesis	Metabolism	Metabolism of terpenoids and polyketides	5	0.995795	1	0.407903	TraesCS6A01G271300;TraesCS6A01G398600;TraesCS6B01G298500;TraesCS6B01G438800;TraesCS6D01G382800
ko00908	Zeatin biosynthesis	Metabolism	Metabolism of terpenoids and polyketides	27	9.23427e-06	0.000107552	2.39632	TraesCS1D01G383600;TraesCS2A01G410000;TraesCS2A01G474700;TraesCS2B01G150300;TraesCS2B01G428300;TraesCS2B01G428600;TraesCS2B01G428700;TraesCS2B01G428800;TraesCS2B01G498300;TraesCS2D01G407200;TraesCS2D01G407500;TraesCS2D01G475100;TraesCS3A01G136200;TraesCS3A01G311100;TraesCS3A01G321100;TraesCS3B01G154100;TraesCS3B01G161000;TraesCS3B01G344600;TraesCS3D01G137000;TraesCS3D01G143200;TraesCS3D01G143300;…
ko00909	Sesquiterpenoid and triterpenoid biosynthesis	Metabolism	Metabolism of terpenoids and polyketides	4	0.8111	1	0.734226	TraesCS5A01G454500;TraesCS5D01G465000;TraesCS6B01G091200;TraesCS7A01G261500
ko00910	Nitrogen metabolism	Metabolism	Energy metabolism	27	0.0882535	0.317713	1.30578	TraesCS2A01G389900;TraesCS2B01G409300;TraesCS2D01G388800;TraesCS3A01G266300;TraesCS3B01G299800;TraesCS3D01G254900;TraesCS3D01G266400;TraesCS4A01G388900;TraesCS4B01G297300;TraesCS4D01G116400;TraesCS4D01G296200;TraesCS5B01G437100;TraesCS6A01G298100;TraesCS6A01G326200;TraesCS6D01G306000;TraesCS7A01G089600;TraesCS7A01G382600;TraesCS7A01G428500;TraesCS7A01G537600;TraesCS7B01G354800;TraesCS7B01G455700;…
ko00920	Sulfur metabolism	Metabolism	Energy metabolism	14	0.441418	1	1.06671	TraesCS4A01G042700;TraesCS4A01G400200;TraesCS4B01G263300;TraesCS5A01G300400;TraesCS5A01G382900;TraesCS5B01G300800;TraesCS5B01G387300;TraesCS5D01G392300;TraesCS6A01G140100;TraesCS6A01G187300;TraesCS6B01G168600;TraesCS6B01G217200;TraesCS6D01G174200;TraesCS7A01G101500
ko00930	Caprolactam degradation	Metabolism	Xenobiotics biodegradation and metabolism	4	0.728449	1	0.828358	TraesCS1A01G282600;TraesCS1A01G298200;TraesCS1B01G291500;TraesCS1D01G281800
ko00940	Phenylpropanoid biosynthesis	Metabolism	Biosynthesis of other secondary metabolites	276	3.16534e-16	6.96376e-15	1.59793	TraesCS1A01G037700;TraesCS1A01G037800;TraesCS1A01G078200;TraesCS1A01G088300;TraesCS1A01G094900;TraesCS1A01G104200;TraesCS1A01G104300;TraesCS1A01G177800;TraesCS1A01G310500;TraesCS1A01G310600;TraesCS1A01G342000;TraesCS1A01G424100;TraesCS1B01G048100;TraesCS1B01G048200;TraesCS1B01G048300;TraesCS1B01G048400;TraesCS1B01G048500;TraesCS1B01G107400;TraesCS1B01G107500;TraesCS1B01G115800;TraesCS1B01G122800;…
ko00941	Flavonoid biosynthesis	Metabolism	Biosynthesis of other secondary metabolites	76	3.99374e-05	0.000439311	1.56985	TraesCS1A01G088300;TraesCS1A01G310500;TraesCS1B01G107400;TraesCS1B01G107500;TraesCS1D01G089900;TraesCS2A01G482200;TraesCS2A01G490000;TraesCS2A01G490700;TraesCS2A01G570600;TraesCS2B01G507500;TraesCS2B01G508500;TraesCS2B01G518300;TraesCS2B01G518900;TraesCS2B01G519100;TraesCS2D01G016600;TraesCS2D01G354300;TraesCS2D01G483100;TraesCS2D01G490400;TraesCS2D01G490900;TraesCS2D01G491100;TraesCS2D01G568200;…
ko00942	Anthocyanin biosynthesis	Metabolism	Biosynthesis of other secondary metabolites	1	0.820722	1	0.621268	TraesCS1B01G023600
ko00943	Isoflavonoid biosynthesis	Metabolism	Biosynthesis of other secondary metabolites	1	0.918932	1	0.425078	TraesCS7D01G384200
ko00945	Stilbenoid, diarylheptanoid and gingerol biosynthesis	Metabolism	Biosynthesis of other secondary metabolites	71	2.46093e-06	3.24843e-05	1.7272	TraesCS1A01G088300;TraesCS1A01G310500;TraesCS1B01G107400;TraesCS1B01G107500;TraesCS1B01G481300;TraesCS1B01G481400;TraesCS1B01G481500;TraesCS1D01G089900;TraesCS2A01G490000;TraesCS2A01G490700;TraesCS2A01G570600;TraesCS2B01G518300;TraesCS2B01G518900;TraesCS2B01G519100;TraesCS2D01G016600;TraesCS2D01G354300;TraesCS2D01G490400;TraesCS2D01G490900;TraesCS2D01G491100;TraesCS2D01G568200;TraesCS2D01G581500;…
ko00950	Isoquinoline alkaloid biosynthesis	Metabolism	Biosynthesis of other secondary metabolites	31	0.000218696	0.00196826	1.92593	TraesCS1A01G050200;TraesCS1A01G070500;TraesCS1A01G270300;TraesCS1A01G329500;TraesCS1B01G066500;TraesCS1B01G066600;TraesCS1B01G089000;TraesCS1B01G280600;TraesCS1D01G052500;TraesCS1D01G073000;TraesCS1D01G270500;TraesCS1D01G289800;TraesCS2A01G468500;TraesCS2A01G516500;TraesCS2A01G516700;TraesCS2A01G516800;TraesCS2B01G491400;TraesCS2B01G545200;TraesCS2B01G545300;TraesCS2D01G468600;TraesCS2D01G518200;…
ko00960	Tropane, piperidine and pyridine alkaloid biosynthesis	Metabolism	Biosynthesis of other secondary metabolites	21	0.0140561	0.0752191	1.64666	TraesCS1A01G070500;TraesCS1A01G270300;TraesCS1A01G383700;TraesCS1B01G089000;TraesCS1B01G280600;TraesCS1B01G410300;TraesCS1D01G073000;TraesCS1D01G270500;TraesCS1D01G289800;TraesCS1D01G391900;TraesCS1D01G398900;TraesCS2A01G497100;TraesCS2B01G525400;TraesCS2D01G497300;TraesCS3A01G401900;TraesCS3B01G434900;TraesCS3D01G396800;TraesCS4B01G282700;TraesCS5D01G545800;TraesCS7B01G246200;TraesCS7D01G342400
ko00965	Betalain biosynthesis	Metabolism	Biosynthesis of other secondary metabolites	20	0.000506057	0.00417497	2.18283	TraesCS1A01G050200;TraesCS1A01G329500;TraesCS1B01G066500;TraesCS1B01G066600;TraesCS1D01G052500;TraesCS2A01G516500;TraesCS2A01G516700;TraesCS2A01G516800;TraesCS2B01G545200;TraesCS2B01G545300;TraesCS2D01G518200;TraesCS2D01G518300;TraesCS3B01G421100;TraesCS3B01G421200;TraesCS3D01G381700;TraesCS3D01G381800;TraesCS4A01G431600;TraesCS7A01G059500;TraesCS7A01G387100;TraesCS7D01G383500
ko00966	Glucosinolate biosynthesis	Metabolism	Biosynthesis of other secondary metabolites	16	0.0103911	0.0571513	1.84605	TraesCS2A01G009800;TraesCS2A01G022800;TraesCS2B01G031900;TraesCS2B01G032000;TraesCS2B01G032400;TraesCS2B01G032800;TraesCS2B01G033000;TraesCS2B01G181900;TraesCS2D01G024100;TraesCS2D01G024200;TraesCS5D01G535700;TraesCS6A01G080600;TraesCS6B01G108100;TraesCS6D01G074300;TraesCSU01G204000;TraesCSU01G233900
ko00970	Aminoacyl-tRNA biosynthesis	Genetic Information Processing	Translation	51	0.000124233	0.00117134	1.68123	TraesCS1A01G145100;TraesCS1A01G219900;TraesCS1A01G235200;TraesCS1B01G162400;TraesCS1B01G204700;TraesCS1B01G233200;TraesCS1B01G248400;TraesCS1D01G101300;TraesCS1D01G144100;TraesCS1D01G163400;TraesCS1D01G221400;TraesCS1D01G236900;TraesCS3A01G111500;TraesCS3A01G163300;TraesCS3A01G310400;TraesCS3B01G194400;TraesCS3B01G282000;TraesCS3B01G455000;TraesCS3D01G113800;TraesCS3D01G136300;TraesCS3D01G169600;…
ko00980	Metabolism of xenobiotics by cytochrome P450	Metabolism	Xenobiotics biodegradation and metabolism	144	3.57186e-36	3.53614e-34	2.98975	TraesCS1A01G013900;TraesCS1A01G016800;TraesCS1A01G102700;TraesCS1A01G102800;TraesCS1A01G102900;TraesCS1A01G103000;TraesCS1A01G186100;TraesCS1A01G186300;TraesCS1A01G186400;TraesCS1A01G186500;TraesCS1A01G186600;TraesCS1A01G186700;TraesCS1A01G186800;TraesCS1B01G113800;TraesCS1B01G114300;TraesCS1B01G114400;TraesCS1B01G194000;TraesCS1B01G194100;TraesCS1B01G194300;TraesCS1B01G194400;TraesCS1B01G194500;…
ko00981	Insect hormone biosynthesis	Metabolism	Metabolism of terpenoids and polyketides	1	0.937779	1	0.384595	TraesCS6B01G321400
ko00982	Drug metabolism - cytochrome P450	Metabolism	Xenobiotics biodegradation and metabolism	159	3.87649e-43	7.67545e-41	3.14745	TraesCS1A01G013900;TraesCS1A01G016800;TraesCS1A01G102700;TraesCS1A01G102800;TraesCS1A01G102900;TraesCS1A01G103000;TraesCS1A01G186100;TraesCS1A01G186300;TraesCS1A01G186400;TraesCS1A01G186500;TraesCS1A01G186600;TraesCS1A01G186700;TraesCS1A01G186800;TraesCS1B01G113800;TraesCS1B01G114300;TraesCS1B01G114400;TraesCS1B01G194000;TraesCS1B01G194100;TraesCS1B01G194300;TraesCS1B01G194400;TraesCS1B01G194500;…
ko00983	Drug metabolism - other enzymes	Metabolism	Xenobiotics biodegradation and metabolism	151	3.85753e-32	1.90948e-30	2.7041	TraesCS1A01G013900;TraesCS1A01G016800;TraesCS1A01G102700;TraesCS1A01G102800;TraesCS1A01G102900;TraesCS1A01G103000;TraesCS1A01G186100;TraesCS1A01G186300;TraesCS1A01G186400;TraesCS1A01G186500;TraesCS1A01G186600;TraesCS1A01G186700;TraesCS1A01G186800;TraesCS1B01G113800;TraesCS1B01G114300;TraesCS1B01G114400;TraesCS1B01G194000;TraesCS1B01G194100;TraesCS1B01G194300;TraesCS1B01G194400;TraesCS1B01G194500;…
ko01040	Biosynthesis of unsaturated fatty acids	Metabolism	Lipid metabolism	13	0.993649	1	0.567537	TraesCS1A01G143900;TraesCS1B01G161300;TraesCS1B01G355900;TraesCS1D01G142700;TraesCS1D01G344900;TraesCS2A01G409200;TraesCS3A01G035300;TraesCS3A01G075500;TraesCS3B01G048900;TraesCS3D01G413500;TraesCS4A01G437500;TraesCS6D01G260900;TraesCS6D01G261000
ko02010	ABC transporters	Environmental Information Processing	Membrane transport	21	0.101617	0.359287	1.33548	TraesCS2A01G451300;TraesCS2A01G451500;TraesCS2A01G521400;TraesCS2B01G473000;TraesCS2B01G550700;TraesCS2D01G451300;TraesCS3A01G257500;TraesCS3A01G258000;TraesCS3B01G290300;TraesCS3B01G290700;TraesCS3B01G401600;TraesCS3D01G257500;TraesCS3D01G257900;TraesCS3D01G362700;TraesCS6A01G171800;TraesCS6B01G145700;TraesCS6B01G145800;TraesCS6B01G199700;TraesCS6D01G107600;TraesCS6D01G161200;TraesCS7B01G181700
ko02020	Two-component system	Environmental Information Processing	Signal transduction	8	0.469102	1	1.07686	TraesCS1A01G263300;TraesCS2A01G036300;TraesCS2B01G049200;TraesCS2D01G035400;TraesCS6A01G298100;TraesCS7A01G239000;TraesCS7B01G134700;TraesCS7D01G236800
ko02024	Quorum sensing	Cellular Processes	Cellular community - prokaryotes	27	0.250325	0.635441	1.14771	TraesCS1A01G075000;TraesCS2A01G163600;TraesCS2B01G024500;TraesCS2B01G189300;TraesCS2B01G345400;TraesCS2D01G170400;TraesCS2D01G326400;TraesCS3B01G042300;TraesCS3B01G342900;TraesCS4A01G075600;TraesCS4A01G089800;TraesCS4A01G262600;TraesCS4B01G052300;TraesCS4B01G214500;TraesCS4B01G231400;TraesCS4D01G052500;TraesCS4D01G215100;TraesCS4D01G232700;TraesCS5A01G148700;TraesCS5A01G235700;TraesCS5B01G234100;…
ko02025	Biofilm formation - Pseudomonas aeruginosa	Cellular Processes	Cellular community - prokaryotes	6	0.000949333	0.00696177	4.40536	TraesCS2B01G345400;TraesCS2D01G326400;TraesCS3B01G042300;TraesCS4A01G089800;TraesCS4B01G214500;TraesCS4D01G215100
ko02026	Biofilm formation - Escherichia coli	Cellular Processes	Cellular community - prokaryotes	1	0.987288	1	0.244742	TraesCS7A01G189000
ko03008	Ribosome biogenesis in eukaryotes	Genetic Information Processing	Translation	90	6.89073e-15	1.36436e-13	2.31492	TraesCS1A01G143400;TraesCS1A01G340000;TraesCS1A01G379300;TraesCS1B01G160800;TraesCS1B01G306100;TraesCS1B01G352300;TraesCS1B01G379200;TraesCS1B01G401000;TraesCS1D01G142200;TraesCS1D01G342000;TraesCS1D01G386500;TraesCS2A01G097800;TraesCS2A01G119400;TraesCS2A01G125500;TraesCS2A01G151800;TraesCS2A01G151900;TraesCS2A01G424900;TraesCS2A01G447700;TraesCS2A01G510900;TraesCS2B01G052100;TraesCS2B01G139100;…
ko03010	Ribosome	Genetic Information Processing	Translation	220	3.44213e-08	6.19584e-07	1.4158	TraesCS1A01G092900;TraesCS1A01G125100;TraesCS1A01G129100;TraesCS1A01G147000;TraesCS1A01G147700;TraesCS1A01G284800;TraesCS1A01G286300;TraesCS1A01G307400;TraesCS1A01G383500;TraesCS1A01G388500;TraesCS1A01G397500;TraesCS1A01G403400;TraesCS1B01G132700;TraesCS1B01G146100;TraesCS1B01G165800;TraesCS1B01G295700;TraesCS1B01G380800;TraesCS1B01G409800;TraesCS1B01G415900;TraesCS1B01G432900;TraesCS1D01G101600;…
ko03013	RNA transport	Genetic Information Processing	Translation	50	0.999537	1	0.669692	TraesCS1A01G035000;TraesCS1A01G065600;TraesCS1A01G340600;TraesCS1B01G236100;TraesCS1B01G306100;TraesCS1D01G051300;TraesCS1D01G255600;TraesCS1D01G257900;TraesCS1D01G338400;TraesCS2A01G083000;TraesCS2A01G430300;TraesCS2A01G474500;TraesCS2B01G097100;TraesCS2B01G097300;TraesCS2B01G121200;TraesCS2B01G498100;TraesCS2D01G080800;TraesCS2D01G103900;TraesCS3A01G274700;TraesCS3D01G273800;TraesCS4A01G063400;…
ko03015	mRNA surveillance pathway	Genetic Information Processing	Translation	20	1	1	0.418471	TraesCS1A01G095500;TraesCS1D01G104400;TraesCS1D01G355400;TraesCS2A01G267500;TraesCS2D01G215500;TraesCS2D01G215900;TraesCS2D01G256500;TraesCS3A01G337900;TraesCS3A01G477400;TraesCS3A01G477500;TraesCS3D01G331300;TraesCS3D01G472100;TraesCS3D01G472200;TraesCS5A01G405300;TraesCS5B01G536400;TraesCS5D01G415400;TraesCS6D01G171400;TraesCS7B01G263500;TraesCS7D01G417300;TraesCSU01G150500
ko03018	RNA degradation	Genetic Information Processing	Folding, sorting and degradation	33	0.996732	1	0.66798	TraesCS1A01G098900;TraesCS1A01G137000;TraesCS1A01G145000;TraesCS1A01G361400;TraesCS1B01G162300;TraesCS1D01G144000;TraesCS1D01G346200;TraesCS1D01G365800;TraesCS2A01G154400;TraesCS2A01G156200;TraesCS2A01G583000;TraesCS2B01G603600;TraesCS2D01G162000;TraesCS2D01G597200;TraesCS3B01G268300;TraesCS3B01G311900;TraesCS4A01G165700;TraesCS4A01G322500;TraesCS4A01G373800;TraesCS5A01G053500;TraesCS5A01G188100;…
ko03020	RNA polymerase	Genetic Information Processing	Transcription	22	0.684121	1	0.925431	TraesCS1A01G163400;TraesCS1B01G179900;TraesCS1B01G250000;TraesCS1D01G160000;TraesCS1D01G238500;TraesCS2A01G346100;TraesCS2A01G346200;TraesCS2D01G427500;TraesCS3A01G114800;TraesCS4A01G357100;TraesCS4B01G248100;TraesCS5B01G499000;TraesCS5B01G515600;TraesCS5D01G499000;TraesCS5D01G515800;TraesCS6A01G150300;TraesCS6D01G140000;TraesCS6D01G236300;TraesCS7A01G376000;TraesCS7A01G376100;TraesCS7D01G372500;…
ko03022	Basal transcription factors	Genetic Information Processing	Transcription	2	1	1	0.0815807	TraesCS2B01G363400;TraesCS2D01G343700
ko03030	DNA replication	Genetic Information Processing	Replication and repair	15	0.982049	1	0.637617	TraesCS1A01G123300;TraesCS1A01G172100;TraesCS1B01G040800;TraesCS1B01G184700;TraesCS1D01G172600;TraesCS2A01G401300;TraesCS2B01G419300;TraesCS2B01G556100;TraesCS2D01G361800;TraesCS3A01G231400;TraesCS3B01G260600;TraesCS3D01G222000;TraesCS5B01G119700;TraesCS7A01G295900;TraesCS7B01G184500
ko03040	Spliceosome	Genetic Information Processing	Transcription	30	1	1	0.353715	TraesCS1A01G243400;TraesCS1B01G254900;TraesCS1D01G243400;TraesCS2A01G243500;TraesCS2D01G184200;TraesCS2D01G248300;TraesCS3A01G422600;TraesCS3A01G428400;TraesCS3B01G457900;TraesCS3B01G465800;TraesCS3D01G417800;TraesCS4A01G072500;TraesCS4A01G097900;TraesCS4A01G149500;TraesCS4A01G175100;TraesCS4A01G355700;TraesCS4B01G142400;TraesCS4B01G206700;TraesCS4B01G228400;TraesCS4D01G207500;TraesCS4D01G229300;…
ko03050	Proteasome	Genetic Information Processing	Folding, sorting and degradation	5	1	1	0.198928	TraesCS4A01G167300;TraesCS7A01G421600;TraesCS7A01G421700;TraesCS7B01G321900;TraesCS7D01G062500
ko03060	Protein export	Genetic Information Processing	Folding, sorting and degradation	17	0.997488	1	0.569711	TraesCS1B01G249800;TraesCS2B01G125400;TraesCS3B01G342900;TraesCS3D01G208200;TraesCS4A01G056500;TraesCS4B01G248500;TraesCS4D01G247900;TraesCS5A01G235700;TraesCS5B01G234100;TraesCS5D01G242800;TraesCS6A01G042600;TraesCS6B01G058300;TraesCS6D01G049100;TraesCS7A01G483200;TraesCS7A01G499400;TraesCS7B01G385900;TraesCS7D01G470100
ko03070	Bacterial secretion system	Environmental Information Processing	Membrane transport	1	0.99931	1	0.146845	TraesCS3B01G342900
ko03410	Base excision repair	Genetic Information Processing	Replication and repair	18	0.508227	1	1.01662	TraesCS1A01G038400;TraesCS1A01G172100;TraesCS1B01G049300;TraesCS1B01G184700;TraesCS1D01G172600;TraesCS2A01G551200;TraesCS2B01G556100;TraesCS2D01G361800;TraesCS2D01G552400;TraesCS5B01G327700;TraesCS5D01G333700;TraesCS5D01G359600;TraesCS7A01G295900;TraesCS7A01G414700;TraesCS7B01G098700;TraesCS7B01G184500;TraesCS7B01G314600;TraesCS7D01G407800
ko03420	Nucleotide excision repair	Genetic Information Processing	Replication and repair	12	0.999711	1	0.452887	TraesCS1A01G123300;TraesCS1A01G172100;TraesCS1B01G040800;TraesCS1B01G184700;TraesCS1D01G172600;TraesCS2A01G401300;TraesCS2B01G419300;TraesCS2B01G556100;TraesCS2D01G361800;TraesCS5B01G119700;TraesCS7A01G295900;TraesCS7B01G184500
ko03430	Mismatch repair	Genetic Information Processing	Replication and repair	16	0.782587	1	0.855787	TraesCS1A01G123300;TraesCS1A01G172100;TraesCS1B01G040800;TraesCS1B01G149700;TraesCS1B01G184700;TraesCS1D01G172600;TraesCS2A01G401300;TraesCS2B01G419300;TraesCS2D01G361800;TraesCS3A01G231400;TraesCS3A01G319700;TraesCS3B01G260600;TraesCS3D01G119400;TraesCS3D01G222000;TraesCS3D01G311400;TraesCS5B01G119700
ko03440	Homologous recombination	Genetic Information Processing	Replication and repair	22	0.94972	1	0.743442	TraesCS1A01G123300;TraesCS1A01G329600;TraesCS1B01G040800;TraesCS2A01G384900;TraesCS2A01G514600;TraesCS2B01G401900;TraesCS2B01G556100;TraesCS2B01G559100;TraesCS2D01G303500;TraesCS3A01G231400;TraesCS3B01G260600;TraesCS3B01G426500;TraesCS3D01G222000;TraesCS5A01G081400;TraesCS5B01G085000;TraesCS5D01G386100;TraesCS6A01G096100;TraesCS6A01G241100;TraesCS6B01G124500;TraesCS6D01G087200;TraesCS7A01G295900;…
ko03450	Non-homologous end-joining	Genetic Information Processing	Replication and repair	6	0.197657	0.559086	1.51434	TraesCS2B01G559100;TraesCS5A01G081400;TraesCS5B01G057400;TraesCS5B01G085000;TraesCS5D01G565400;TraesCS7B01G098700
ko03460	Fanconi anemia pathway	Genetic Information Processing	Replication and repair	10	0.999708	1	0.425078	TraesCS1A01G123300;TraesCS1B01G040800;TraesCS2A01G250200;TraesCS2A01G514600;TraesCS2B01G302300;TraesCS2D01G117800;TraesCS2D01G251400;TraesCS2D01G303500;TraesCS2D01G573900;TraesCS7A01G132600
ko04010	MAPK signaling pathway	Environmental Information Processing	Signal transduction	50	0.00635475	0.0359497	1.42192	TraesCS1A01G352200;TraesCS1B01G370500;TraesCS1D01G074100;TraesCS1D01G358200;TraesCS2A01G307100;TraesCS2A01G462700;TraesCS2B01G484300;TraesCS2B01G606100;TraesCS2D01G463100;TraesCS3A01G009800;TraesCS3A01G261800;TraesCS3B01G295000;TraesCS3D01G049300;TraesCS3D01G261800;TraesCS3D01G463600;TraesCS3D01G494200;TraesCS4A01G097900;TraesCS4A01G175100;TraesCS4A01G309900;TraesCS4B01G142400;TraesCS4B01G206700;…
ko04011	MAPK signaling pathway - yeast	Environmental Information Processing	Signal transduction	12	0.806138	1	0.821338	TraesCS1A01G312400;TraesCS1D01G312600;TraesCS2B01G344600;TraesCS4B01G059200;TraesCS4B01G157800;TraesCS6A01G041700;TraesCS6A01G109100;TraesCS6B01G056800;TraesCS6B01G137700;TraesCS6D01G048300;TraesCS6D01G097500;TraesCS7D01G542800
ko04012	ErbB signaling pathway	Environmental Information Processing	Signal transduction	4	0.861329	1	0.673041	TraesCS3D01G177600;TraesCS4D01G312300;TraesCS6A01G375900;TraesCS6D01G360800
ko04013	MAPK signaling pathway - fly	Environmental Information Processing	Signal transduction	17	1	1	0.375137	TraesCS2B01G151100;TraesCS3A01G101400;TraesCS3A01G101600;TraesCS3A01G277000;TraesCS3B01G105700;TraesCS3B01G612300;TraesCS3B01G612500;TraesCS3B01G612600;TraesCS4A01G201600;TraesCS4B01G105700;TraesCS4D01G312300;TraesCS6A01G283900;TraesCS6D01G171400;TraesCS7A01G048600;TraesCS7B01G240400;TraesCS7B01G263500;TraesCS7B01G377700
ko04014	Ras signaling pathway	Environmental Information Processing	Signal transduction	32	0.00294468	0.018808	1.64616	TraesCS1A01G365100;TraesCS1A01G394100;TraesCS1A01G435100;TraesCS1A01G435200;TraesCS1B01G050400;TraesCS1B01G382600;TraesCS1B01G422600;TraesCS1B01G470900;TraesCS1B01G471000;TraesCS1D01G189300;TraesCS1D01G402400;TraesCS1D01G444200;TraesCS2B01G182000;TraesCS3B01G219900;TraesCS3D01G194500;TraesCS4A01G123100;TraesCS4A01G347800;TraesCS4B01G182900;TraesCS4D01G182800;TraesCS4D01G312300;TraesCS5A01G057100;…
ko04015	Rap1 signaling pathway	Environmental Information Processing	Signal transduction	25	9.117e-06	0.000107552	2.49274	TraesCS1A01G394100;TraesCS1A01G435100;TraesCS1A01G435200;TraesCS1B01G422600;TraesCS1B01G470900;TraesCS1B01G471000;TraesCS1D01G402400;TraesCS1D01G444200;TraesCS2B01G182000;TraesCS3A01G277000;TraesCS3B01G219900;TraesCS3D01G194500;TraesCS4A01G123100;TraesCS4B01G182900;TraesCS4D01G182800;TraesCS4D01G312300;TraesCS5A01G057100;TraesCS5A01G229000;TraesCS5A01G382800;TraesCS5B01G059900;TraesCS5B01G227700;…
ko04016	MAPK signaling pathway - plant	Environmental Information Processing	Signal transduction	176	1.70943e-19	4.23083e-18	1.96878	TraesCS1A01G070400;TraesCS1A01G193200;TraesCS1A01G203600;TraesCS1A01G203700;TraesCS1A01G250000;TraesCS1A01G298600;TraesCS1A01G328800;TraesCS1A01G367000;TraesCS1A01G367100;TraesCS1A01G367200;TraesCS1A01G391100;TraesCS1A01G394100;TraesCS1A01G435100;TraesCS1A01G435200;TraesCS1B01G088900;TraesCS1B01G208000;TraesCS1B01G260600;TraesCS1B01G260700;TraesCS1B01G308200;TraesCS1B01G342500;TraesCS1B01G384700;…
ko04020	Calcium signaling pathway	Environmental Information Processing	Signal transduction	35	0.00179799	0.0118667	1.65308	TraesCS1A01G352200;TraesCS1A01G394100;TraesCS1A01G435100;TraesCS1A01G435200;TraesCS1B01G188300;TraesCS1B01G370500;TraesCS1B01G422600;TraesCS1B01G470900;TraesCS1B01G471000;TraesCS1D01G358200;TraesCS1D01G402400;TraesCS1D01G444200;TraesCS2B01G182000;TraesCS3A01G247900;TraesCS3A01G340300;TraesCS3B01G219900;TraesCS3D01G194500;TraesCS4A01G123100;TraesCS4B01G182900;TraesCS4B01G236600;TraesCS4D01G182800;…
ko04022	cGMP - PKG signaling pathway	Environmental Information Processing	Signal transduction	37	0.038626	0.173817	1.34004	TraesCS1A01G095500;TraesCS1A01G352200;TraesCS1A01G394100;TraesCS1A01G435100;TraesCS1A01G435200;TraesCS1B01G370500;TraesCS1B01G422600;TraesCS1B01G470900;TraesCS1B01G471000;TraesCS1D01G104400;TraesCS1D01G358200;TraesCS1D01G402400;TraesCS1D01G444200;TraesCS2B01G182000;TraesCS3A01G247900;TraesCS3B01G105700;TraesCS3B01G219900;TraesCS3B01G612300;TraesCS3B01G612500;TraesCS3B01G612600;TraesCS3D01G194500;…
ko04024	cAMP signaling pathway	Environmental Information Processing	Signal transduction	36	0.0041729	0.0250374	1.56319	TraesCS1A01G095500;TraesCS1A01G365100;TraesCS1A01G394100;TraesCS1A01G435100;TraesCS1A01G435200;TraesCS1B01G050400;TraesCS1B01G382600;TraesCS1B01G422600;TraesCS1B01G470900;TraesCS1B01G471000;TraesCS1D01G104400;TraesCS1D01G189300;TraesCS1D01G402400;TraesCS1D01G444200;TraesCS2B01G182000;TraesCS3B01G219900;TraesCS3D01G194500;TraesCS4A01G123100;TraesCS4A01G347800;TraesCS4B01G182900;TraesCS4D01G182800;…
ko04064	NF-kappa B signaling pathway	Environmental Information Processing	Signal transduction	34	0.00494472	0.0287957	1.56915	TraesCS1D01G074100;TraesCS2A01G462700;TraesCS2B01G484300;TraesCS2B01G606100;TraesCS2D01G463100;TraesCS3A01G009800;TraesCS3A01G261800;TraesCS3B01G295000;TraesCS3D01G049300;TraesCS3D01G261800;TraesCS3D01G463600;TraesCS3D01G494200;TraesCS4A01G309900;TraesCS4B01G387600;TraesCS5A01G051000;TraesCS5A01G552200;TraesCS5B01G056800;TraesCS5B01G057100;TraesCS5B01G184600;TraesCS5D01G003500;TraesCS5D01G061400;…
ko04066	HIF-1 signaling pathway	Environmental Information Processing	Signal transduction	21	0.539633	1	0.997684	TraesCS1A01G122800;TraesCS1B01G142000;TraesCS1B01G355600;TraesCS1D01G123700;TraesCS2A01G066200;TraesCS2A01G163700;TraesCS2B01G078200;TraesCS3A01G286200;TraesCS3B01G525400;TraesCS3D01G286000;TraesCS3D01G475600;TraesCS4A01G373800;TraesCS4D01G312300;TraesCS5A01G188100;TraesCS5A01G374500;TraesCS5B01G195500;TraesCS5B01G376400;TraesCS5D01G202900;TraesCS5D01G384100;TraesCS6A01G375900;TraesCS6D01G360800
ko04068	FoxO signaling pathway	Environmental Information Processing	Signal transduction	15	0.984143	1	0.630976	TraesCS1A01G308900;TraesCS4A01G390400;TraesCS4B01G168200;TraesCS4B01G353600;TraesCS4D01G312300;TraesCS5B01G146500;TraesCS5B01G187400;TraesCS6A01G041700;TraesCS6A01G378000;TraesCS6B01G056800;TraesCS6B01G415700;TraesCS6D01G048300;TraesCS6D01G362500;TraesCS7A01G048600;TraesCS7A01G090500
ko04070	Phosphatidylinositol signaling system	Environmental Information Processing	Signal transduction	37	0.0433516	0.190747	1.32813	TraesCS1A01G394100;TraesCS1A01G435100;TraesCS1A01G435200;TraesCS1B01G422600;TraesCS1B01G470900;TraesCS1B01G471000;TraesCS1D01G402400;TraesCS1D01G444200;TraesCS2A01G532800;TraesCS2B01G182000;TraesCS2B01G562300;TraesCS2D01G534600;TraesCS3A01G315800;TraesCS3B01G219900;TraesCS3D01G194500;TraesCS4A01G123100;TraesCS4A01G400200;TraesCS4B01G059200;TraesCS4B01G157800;TraesCS4B01G182900;TraesCS4D01G182800;…
ko04071	Sphingolipid signaling pathway	Environmental Information Processing	Signal transduction	26	0.323223	0.799976	1.1052	TraesCS1A01G365100;TraesCS1B01G050400;TraesCS1B01G382600;TraesCS1D01G189300;TraesCS2A01G451300;TraesCS2A01G451500;TraesCS2B01G473000;TraesCS2D01G451300;TraesCS3A01G443500;TraesCS3B01G477100;TraesCS3D01G435900;TraesCS4A01G081700;TraesCS4A01G347800;TraesCS4B01G222100;TraesCS4D01G222600;TraesCS4D01G312300;TraesCS5A01G455100;TraesCS5A01G520900;TraesCS5B01G336100;TraesCS5D01G465500;TraesCS6A01G289300;…
ko04072	Phospholipase D signaling pathway	Environmental Information Processing	Signal transduction	17	0.748711	1	0.88013	TraesCS1A01G365100;TraesCS1B01G050400;TraesCS1B01G382600;TraesCS1D01G189300;TraesCS2A01G532800;TraesCS2B01G562300;TraesCS2D01G534600;TraesCS3A01G315800;TraesCS4A01G347800;TraesCS4B01G059200;TraesCS4B01G157800;TraesCS4D01G312300;TraesCS5A01G520900;TraesCS5B01G336100;TraesCS5D01G120500;TraesCS7A01G545000;TraesCS7D01G542800
ko04075	Plant hormone signal transduction	Environmental Information Processing	Signal transduction	155	0.0858408	0.314749	1.1098	TraesCS1A01G118400;TraesCS1A01G193200;TraesCS1A01G328800;TraesCS1B01G138100;TraesCS1B01G201800;TraesCS1B01G208000;TraesCS1B01G342500;TraesCS1B01G418400;TraesCS1D01G119500;TraesCS1D01G177000;TraesCS1D01G196900;TraesCS1D01G331100;TraesCS1D01G398400;TraesCS2A01G089400;TraesCS2A01G169300;TraesCS2A01G183900;TraesCS2A01G187800;TraesCS2A01G286700;TraesCS2A01G303900;TraesCS2A01G386400;TraesCS2A01G393500;…
ko04110	Cell cycle	Cellular Processes	Cell growth and death	21	1	1	0.367909	TraesCS1A01G217400;TraesCS1B01G450400;TraesCS1D01G219200;TraesCS2A01G031800;TraesCS2A01G320000;TraesCS2B01G043500;TraesCS2B01G344600;TraesCS2D01G341700;TraesCS2D01G361800;TraesCS2D01G420100;TraesCS3A01G265500;TraesCS3D01G016600;TraesCS3D01G177600;TraesCS4A01G118100;TraesCS4B01G353600;TraesCS5A01G197800;TraesCS5B01G494100;TraesCS6A01G168100;TraesCS6B01G377000;TraesCS6D01G182600;TraesCS7B01G098900
ko04111	Cell cycle - yeast	Cellular Processes	Cell growth and death	29	0.996451	1	0.654241	TraesCS1A01G217400;TraesCS1B01G450400;TraesCS1D01G219200;TraesCS2A01G320000;TraesCS2D01G132100;TraesCS2D01G341700;TraesCS2D01G420100;TraesCS3A01G265500;TraesCS3D01G016600;TraesCS4A01G118100;TraesCS5A01G197800;TraesCS5B01G494100;TraesCS6A01G046800;TraesCS6A01G109100;TraesCS6A01G168100;TraesCS6B01G062900;TraesCS6B01G137700;TraesCS6B01G377000;TraesCS6D01G053800;TraesCS6D01G054000;TraesCS6D01G097500;…
ko04112	Cell cycle - Caulobacter	Cellular Processes	Cell growth and death	4	0.939687	1	0.556999	TraesCS2A01G488400;TraesCS2B01G516000;TraesCS2D01G488700;TraesCS5B01G322000
ko04113	Meiosis - yeast	Cellular Processes	Cell growth and death	17	0.994781	1	0.596958	TraesCS1A01G095500;TraesCS1A01G217400;TraesCS1D01G104400;TraesCS1D01G219200;TraesCS2A01G320000;TraesCS2D01G341700;TraesCS3A01G265500;TraesCS4A01G118100;TraesCS5A01G197800;TraesCS5B01G131900;TraesCS5D01G141200;TraesCS6A01G168100;TraesCS6B01G377000;TraesCS6D01G171400;TraesCS7A01G068700;TraesCS7A01G068900;TraesCS7B01G263500
ko04114	Oocyte meiosis	Cellular Processes	Cell growth and death	46	0.695456	1	0.940553	TraesCS1A01G095500;TraesCS1A01G352200;TraesCS1A01G394100;TraesCS1A01G435100;TraesCS1A01G435200;TraesCS1B01G370500;TraesCS1B01G422600;TraesCS1B01G470900;TraesCS1B01G471000;TraesCS1D01G104400;TraesCS1D01G358200;TraesCS1D01G402400;TraesCS1D01G444200;TraesCS2A01G320000;TraesCS2B01G182000;TraesCS2B01G344600;TraesCS2D01G341700;TraesCS2D01G420100;TraesCS3B01G219900;TraesCS3D01G016600;TraesCS3D01G194500;…
ko04115	p53 signaling pathway	Cellular Processes	Cell growth and death	10	0.999999	1	0.317972	TraesCS1A01G263300;TraesCS2B01G151100;TraesCS3A01G101400;TraesCS3A01G101600;TraesCS4A01G201600;TraesCS4B01G105700;TraesCS4B01G353600;TraesCS6A01G039200;TraesCS7A01G204800;TraesCS7B01G112000
ko04120	Ubiquitin mediated proteolysis	Genetic Information Processing	Folding, sorting and degradation	18	1	1	0.205916	TraesCS2B01G151100;TraesCS2D01G051900;TraesCS2D01G341700;TraesCS2D01G420100;TraesCS3A01G101400;TraesCS3A01G101600;TraesCS3D01G016600;TraesCS4A01G118100;TraesCS4A01G201600;TraesCS4B01G105700;TraesCS5A01G197800;TraesCS5B01G494100;TraesCS6A01G039200;TraesCS6A01G283900;TraesCS6B01G377000;TraesCS7A01G491500;TraesCS7B01G098900;TraesCS7B01G219600
ko04122	Sulfur relay system	Genetic Information Processing	Folding, sorting and degradation	2	0.953304	1	0.436567	TraesCS6A01G140100;TraesCS6B01G168600
ko04130	SNARE interactions in vesicular transport	Genetic Information Processing	Folding, sorting and degradation	15	0.722367	1	0.890789	TraesCS2A01G213400;TraesCS2A01G219200;TraesCS2B01G238200;TraesCS2B01G244700;TraesCS2D01G219400;TraesCS2D01G224100;TraesCS3D01G207900;TraesCS4A01G247700;TraesCS4D01G066100;TraesCS5A01G096800;TraesCS5A01G425600;TraesCS5B01G102700;TraesCS5B01G427600;TraesCS5D01G109500;TraesCSU01G076400
ko04136	Autophagy - other eukaryotes	Cellular Processes	Transport and catabolism	2	0.999984	1	0.155317	TraesCS6D01G171400;TraesCS7B01G263500
ko04137	Mitophagy - animal	Cellular Processes	Transport and catabolism	1	0.999993	1	0.0897387	TraesCS4D01G278800
ko04138	Autophagy - yeast	Cellular Processes	Transport and catabolism	16	0.998899	1	0.533983	TraesCS1D01G341900;TraesCS2A01G349200;TraesCS2D01G347600;TraesCS3A01G443500;TraesCS3B01G477100;TraesCS3D01G207900;TraesCS3D01G435900;TraesCS4A01G081700;TraesCS4B01G222100;TraesCS4D01G222600;TraesCS6A01G254100;TraesCS6B01G271500;TraesCS6D01G171400;TraesCS6D01G235500;TraesCS7B01G211500;TraesCS7B01G263500
ko04139	Mitophagy - yeast	Cellular Processes	Transport and catabolism	6	0.999993	1	0.275335	TraesCS4A01G349100;TraesCS4B01G059200;TraesCS4B01G157800;TraesCS4D01G278800;TraesCS6D01G201300;TraesCS7D01G542800
ko04140	Autophagy - animal	Cellular Processes	Transport and catabolism	13	0.999996	1	0.381798	TraesCS1D01G307400;TraesCS2A01G349200;TraesCS2D01G347600;TraesCS4A01G309300;TraesCS4B01G168200;TraesCS4D01G004400;TraesCS4D01G312300;TraesCS5B01G146500;TraesCS5D01G359600;TraesCS6D01G171400;TraesCS7B01G263500;TraesCSU01G061400;TraesCSU01G159600
ko04141	Protein processing in endoplasmic reticulum	Genetic Information Processing	Folding, sorting and degradation	82	0.998859	1	0.746643	TraesCS1A01G099300;TraesCS1A01G328300;TraesCS1A01G340400;TraesCS1B01G125100;TraesCS1B01G352700;TraesCS1B01G465700;TraesCS1D01G107200;TraesCS1D01G342400;TraesCS2A01G349200;TraesCS2A01G545600;TraesCS2B01G073700;TraesCS2B01G125400;TraesCS2B01G576100;TraesCS2D01G227800;TraesCS2D01G347600;TraesCS2D01G420100;TraesCS2D01G546500;TraesCS3A01G035500;TraesCS3A01G399000;TraesCS3B01G432000;TraesCS3B01G603100;…
ko04142	Lysosome	Cellular Processes	Transport and catabolism	21	0.999414	1	0.556086	TraesCS1B01G097300;TraesCS1D01G081100;TraesCS2A01G385900;TraesCS2A01G386700;TraesCS2A01G492800;TraesCS2B01G219900;TraesCS2B01G402800;TraesCS2B01G520900;TraesCS2D01G077300;TraesCS2D01G493000;TraesCS3A01G097900;TraesCS3D01G346900;TraesCS4A01G309300;TraesCS4B01G358000;TraesCS4D01G004400;TraesCS4D01G351500;TraesCS5A01G527100;TraesCS5D01G543300;TraesCS7B01G291300;TraesCSU01G061400;TraesCSU01G159600
ko04144	Endocytosis	Cellular Processes	Transport and catabolism	56	0.891929	1	0.866443	TraesCS1A01G005100;TraesCS1A01G005900;TraesCS1A01G153600;TraesCS1A01G239200;TraesCS1A01G365100;TraesCS1B01G008200;TraesCS1B01G050400;TraesCS1B01G171400;TraesCS1B01G251400;TraesCS1B01G382600;TraesCS1D01G152000;TraesCS1D01G160900;TraesCS1D01G189300;TraesCS1D01G239400;TraesCS3A01G252800;TraesCS3A01G364100;TraesCS3B01G114200;TraesCS3B01G284600;TraesCS3B01G288900;TraesCS3B01G396200;TraesCS3D01G253500;…
ko04145	Phagosome	Cellular Processes	Transport and catabolism	34	0.788163	1	0.89156	TraesCS1A01G309700;TraesCS1B01G269400;TraesCS1B01G320800;TraesCS2A01G492800;TraesCS2A01G545600;TraesCS2B01G520900;TraesCS2B01G576100;TraesCS2D01G493000;TraesCS2D01G546500;TraesCS3A01G399000;TraesCS3B01G432000;TraesCS3D01G208200;TraesCS3D01G346900;TraesCS3D01G393200;TraesCS4A01G056500;TraesCS4A01G309300;TraesCS4B01G248500;TraesCS4D01G004400;TraesCS4D01G015400;TraesCS4D01G247900;TraesCS5A01G534300;…
ko04146	Peroxisome	Cellular Processes	Transport and catabolism	28	0.976915	1	0.724813	TraesCS1A01G075000;TraesCS1A01G143900;TraesCS1B01G161300;TraesCS1D01G142700;TraesCS2A01G467700;TraesCS2B01G490700;TraesCS2D01G123300;TraesCS2D01G467700;TraesCS3B01G129400;TraesCS3D01G373900;TraesCS5A01G061000;TraesCS5A01G148700;TraesCS5A01G276200;TraesCS5A01G424300;TraesCS5B01G071100;TraesCS5D01G072500;TraesCS5D01G432800;TraesCS6A01G041700;TraesCS6B01G056800;TraesCS6B01G105800;TraesCS6D01G048300;…
ko04150	mTOR signaling pathway	Environmental Information Processing	Signal transduction	7	1	1	0.245806	TraesCS2A01G066200;TraesCS2A01G163700;TraesCS2B01G078200;TraesCS3D01G177600;TraesCS4B01G168200;TraesCS4D01G312300;TraesCS5B01G146500
ko04151	PI3K-Akt signaling pathway	Environmental Information Processing	Signal transduction	16	0.999949	1	0.45824	TraesCS2A01G066200;TraesCS2A01G163700;TraesCS2B01G078200;TraesCS2B01G344600;TraesCS3D01G177600;TraesCS4B01G168200;TraesCS4B01G353600;TraesCS4D01G312300;TraesCS5B01G106300;TraesCS5B01G146500;TraesCS5D01G113700;TraesCS6D01G171400;TraesCS7A01G529900;TraesCS7B01G263500;TraesCS7B01G446900;TraesCS7D01G517800
ko04152	AMPK signaling pathway	Environmental Information Processing	Signal transduction	27	0.998601	1	0.616003	TraesCS1A01G273900;TraesCS1A01G308900;TraesCS1D01G274000;TraesCS1D01G346200;TraesCS3A01G232300;TraesCS3B01G261500;TraesCS3B01G311900;TraesCS3D01G220900;TraesCS4A01G363100;TraesCS4A01G363700;TraesCS4B01G168200;TraesCS5A01G269300;TraesCS5B01G146500;TraesCS5B01G269600;TraesCS5B01G509700;TraesCS5D01G277500;TraesCS5D01G509800;TraesCS6A01G277800;TraesCS6B01G306000;TraesCS6D01G171400;TraesCS6D01G258300;…
ko04210	Apoptosis	Cellular Processes	Cell growth and death	12	0.5918	1	0.969178	TraesCS1A01G038400;TraesCS1A01G263300;TraesCS1B01G049300;TraesCS2B01G219900;TraesCS4A01G309300;TraesCS4D01G004400;TraesCS4D01G312300;TraesCS7A01G414700;TraesCS7B01G314600;TraesCS7D01G407800;TraesCSU01G061400;TraesCSU01G159600
ko04214	Apoptosis - fly	Cellular Processes	Cell growth and death	7	0.66057	1	0.911861	TraesCS1A01G038400;TraesCS1A01G263300;TraesCS1B01G049300;TraesCS6B01G141000;TraesCS7A01G414700;TraesCS7B01G314600;TraesCS7D01G407800
ko04215	Apoptosis - multiple species	Cellular Processes	Cell growth and death	1	0.862391	1	0.538432	TraesCS1A01G263300
ko04216	Ferroptosis	Cellular Processes	Cell growth and death	8	0.962512	1	0.60385	TraesCS1A01G075000;TraesCS3A01G247900;TraesCS5A01G148700;TraesCS5B01G104500;TraesCS5B01G151000;TraesCS6D01G130200;TraesCS7B01G012700;TraesCS7D01G110700
ko04217	Necroptosis	Cellular Processes	Cell growth and death	31	0.926682	1	0.799908	TraesCS1A01G005100;TraesCS1A01G005900;TraesCS1A01G038400;TraesCS1A01G153600;TraesCS1B01G008200;TraesCS1B01G049300;TraesCS1B01G171400;TraesCS1D01G152000;TraesCS2A01G214700;TraesCS2A01G389900;TraesCS2B01G239700;TraesCS2B01G409300;TraesCS2D01G220500;TraesCS2D01G388800;TraesCS3A01G247900;TraesCS4A01G100400;TraesCS4B01G204100;TraesCS4D01G141000;TraesCS5B01G151000;TraesCS5B01G437100;TraesCS5B01G455600;…
ko04218	Cellular senescence	Cellular Processes	Cell growth and death	48	0.0655318	0.249525	1.24254	TraesCS1A01G095500;TraesCS1A01G352200;TraesCS1A01G394100;TraesCS1A01G414300;TraesCS1A01G435100;TraesCS1A01G435200;TraesCS1B01G188300;TraesCS1B01G370500;TraesCS1B01G422600;TraesCS1B01G470900;TraesCS1B01G471000;TraesCS1D01G104400;TraesCS1D01G358200;TraesCS1D01G402400;TraesCS1D01G421700;TraesCS1D01G421800;TraesCS1D01G444200;TraesCS2A01G031800;TraesCS2B01G043500;TraesCS2B01G182000;TraesCS2B01G559100;…
ko04310	Wnt signaling pathway	Environmental Information Processing	Signal transduction	25	1	1	0.383863	TraesCS1A01G352200;TraesCS1B01G370500;TraesCS1D01G358200;TraesCS2B01G151100;TraesCS2B01G394300;TraesCS2D01G420100;TraesCS3A01G101400;TraesCS3A01G101600;TraesCS3D01G016600;TraesCS3D01G177600;TraesCS3D01G538400;TraesCS4A01G201600;TraesCS4B01G105700;TraesCS5B01G046700;TraesCS5B01G494100;TraesCS6A01G270700;TraesCS6A01G375900;TraesCS6A01G378000;TraesCS6B01G297800;TraesCS6B01G415700;TraesCS6D01G244400;…
ko04340	Hedgehog signaling pathway	Environmental Information Processing	Signal transduction	14	1	1	0.15993	TraesCS1A01G093500;TraesCS1B01G121700;TraesCS1D01G102100;TraesCS2A01G472700;TraesCS2D01G472400;TraesCS3B01G091000;TraesCS3B01G204700;TraesCS3D01G177600;TraesCS5D01G050000;TraesCS5D01G191200;TraesCS5D01G333600;TraesCS6A01G378000;TraesCS6B01G415700;TraesCS6D01G362500
ko04341	Hedgehog signaling pathway - fly	Environmental Information Processing	Signal transduction	18	1	1	0.178158	TraesCS1A01G093500;TraesCS1B01G121700;TraesCS1D01G102100;TraesCS2A01G472700;TraesCS2D01G420100;TraesCS2D01G472400;TraesCS3B01G091000;TraesCS3B01G204700;TraesCS3D01G016600;TraesCS3D01G177600;TraesCS5B01G494100;TraesCS5D01G050000;TraesCS5D01G191200;TraesCS5D01G333600;TraesCS6A01G378000;TraesCS6B01G415700;TraesCS6D01G362500;TraesCS7B01G098900
ko04350	TGF-beta signaling pathway	Environmental Information Processing	Signal transduction	6	0.999997	1	0.263364	TraesCS2D01G420100;TraesCS3D01G016600;TraesCS5B01G494100;TraesCS6D01G171400;TraesCS7B01G098900;TraesCS7B01G263500
ko04370	VEGF signaling pathway	Environmental Information Processing	Signal transduction	5	0.949066	1	0.568767	TraesCS1A01G352200;TraesCS1B01G370500;TraesCS1D01G358200;TraesCS4D01G312300;TraesCSU01G129500
ko04371	Apelin signaling pathway	Environmental Information Processing	Signal transduction	36	0.223279	0.589457	1.14021	TraesCS1A01G308900;TraesCS1A01G394100;TraesCS1A01G435100;TraesCS1A01G435200;TraesCS1B01G422600;TraesCS1B01G470900;TraesCS1B01G471000;TraesCS1D01G402400;TraesCS1D01G444200;TraesCS2A01G066200;TraesCS2A01G163700;TraesCS2B01G078200;TraesCS2B01G182000;TraesCS3B01G105700;TraesCS3B01G219900;TraesCS3B01G612300;TraesCS3B01G612500;TraesCS3B01G612600;TraesCS3D01G194500;TraesCS4A01G123100;TraesCS4B01G168200;…
ko04390	Hippo signaling pathway	Environmental Information Processing	Signal transduction	13	0.628183	1	0.945895	TraesCS1A01G095500;TraesCS1D01G104400;TraesCS2B01G344600;TraesCS3D01G177600;TraesCS6A01G046800;TraesCS6A01G378000;TraesCS6B01G062900;TraesCS6B01G415700;TraesCS6D01G053800;TraesCS6D01G054000;TraesCS6D01G171400;TraesCS6D01G362500;TraesCS7B01G263500
ko04391	Hippo signaling pathway -fly	Environmental Information Processing	Signal transduction	11	0.719901	1	0.879617	TraesCS2B01G344600;TraesCS5B01G136900;TraesCS6A01G046800;TraesCS6A01G378000;TraesCS6B01G062900;TraesCS6B01G415700;TraesCS6D01G053800;TraesCS6D01G054000;TraesCS6D01G171400;TraesCS6D01G362500;TraesCS7B01G263500
ko04392	Hippo signaling pathway - multiple species	Environmental Information Processing	Signal transduction	7	0.201639	0.559306	1.44963	TraesCS6A01G046800;TraesCS6A01G378000;TraesCS6B01G062900;TraesCS6B01G415700;TraesCS6D01G053800;TraesCS6D01G054000;TraesCS6D01G362500
ko04510	Focal adhesion	Cellular Processes	Cellular community - eukaryotes	4	0.975486	1	0.475087	TraesCS1A01G095500;TraesCS1D01G104400;TraesCS3D01G177600;TraesCS4D01G312300
ko04530	Tight junction	Cellular Processes	Cellular community - eukaryotes	7	0.999995	1	0.29293	TraesCS1A01G308900;TraesCS2D01G361800;TraesCS4B01G168200;TraesCS5B01G146500;TraesCS6D01G171400;TraesCS7B01G211500;TraesCS7B01G263500
ko04540	Gap junction	Cellular Processes	Cellular community - eukaryotes	7	0.40495	0.943295	1.15378	TraesCS1A01G309700;TraesCS1B01G269400;TraesCS1B01G320800;TraesCS4D01G015400;TraesCS4D01G312300;TraesCS5A01G534300;TraesCS6B01G169300
ko04550	Signaling pathways regulating pluripotency of stem cells	Cellular Processes	Cellular community - eukaryotes	2	0.75295	1	0.769189	TraesCS3D01G177600;TraesCS4D01G312300
ko04626	Plant-pathogen interaction	Organismal Systems	Environmental adaptation	187	8.89508e-30	3.52245e-28	2.31997	TraesCS1A01G025500;TraesCS1A01G025600;TraesCS1A01G039800;TraesCS1A01G070400;TraesCS1A01G238800;TraesCS1A01G298600;TraesCS1A01G413400;TraesCS1A01G416100;TraesCS1A01G424200;TraesCS1B01G081600;TraesCS1B01G088900;TraesCS1B01G308200;TraesCS1B01G456700;TraesCS1D01G016100;TraesCS1D01G017600;TraesCS1D01G072900;TraesCS1D01G081400;TraesCS1D01G239000;TraesCS1D01G283600;TraesCS1D01G284800;TraesCS1D01G292700;…
ko04668	TNF signaling pathway	Environmental Information Processing	Signal transduction	1	0.733418	1	0.807649	TraesCS4D01G312300
ko04810	Regulation of actin cytoskeleton	Cellular Processes	Cell motility	10	0.999621	1	0.431898	TraesCS1A01G095500;TraesCS1D01G104400;TraesCS3A01G277000;TraesCS4B01G059200;TraesCS4B01G157800;TraesCS4D01G312300;TraesCS7A01G325000;TraesCS7B01G225600;TraesCS7D01G321500;TraesCS7D01G542800
ko05111	Biofilm formation - Vibrio cholerae	Cellular Processes	Cellular community - prokaryotes	2	0.403201	0.943295	1.46845	TraesCS4A01G042700;TraesCS4B01G263300

## Sheet: INF_36h vs. CK_36h-Dwon
ID	Term	Classification_level1	Classification_level2	ListHits	p-value	q-value	Enrichment_score	geneID
ko00010	Glycolysis / Gluconeogenesis	Metabolism	Carbohydrate metabolism	51	7.27066e-05	0.000829711	1.75075	TraesCS1A01G050100;TraesCS1A01G066400;TraesCS1A01G409900;TraesCS1B01G439900;TraesCS1D01G052200;TraesCS1D01G067500;TraesCS1D01G139800;TraesCS1D01G417300;TraesCS2A01G190700;TraesCS2A01G290900;TraesCS2A01G331700;TraesCS2B01G189700;TraesCS2B01G216400;TraesCS2B01G307300;TraesCS2B01G350500;TraesCS2B01G406900;TraesCS2D01G197300;TraesCS2D01G288800;TraesCS2D01G331200;TraesCS2D01G386700;TraesCS3A01G377600;…
ko00020	Citrate cycle (TCA cycle)	Metabolism	Carbohydrate metabolism	10	0.632639	1	0.934946	TraesCS1A01G066400;TraesCS1B01G443200;TraesCS1D01G067500;TraesCS3A01G184000;TraesCS5D01G417600;TraesCS7A01G219100;TraesCS7A01G238900;TraesCS7B01G103800;TraesCS7D01G199900;TraesCS7D01G223000
ko00030	Pentose phosphate pathway	Metabolism	Carbohydrate metabolism	32	7.49508e-09	1.61561e-07	3.12031	TraesCS2A01G075200;TraesCS2A01G190700;TraesCS2A01G234900;TraesCS2A01G331700;TraesCS2B01G090100;TraesCS2B01G216400;TraesCS2B01G350500;TraesCS2D01G073900;TraesCS2D01G182700;TraesCS2D01G197300;TraesCS2D01G331200;TraesCS3A01G377600;TraesCS3B01G410400;TraesCS3D01G370700;TraesCS4A01G206400;TraesCS4B01G109900;TraesCS4B01G379900;TraesCS4D01G047300;TraesCS4D01G107400;TraesCS5A01G108000;TraesCS5A01G417000;…
ko00040	Pentose and glucuronate interconversions	Metabolism	Carbohydrate metabolism	14	0.711784	1	0.890068	TraesCS2B01G117500;TraesCS3A01G325500;TraesCS3B01G395700;TraesCS3D01G356900;TraesCS3D01G357000;TraesCS4A01G229600;TraesCS4B01G086500;TraesCS4D01G143100;TraesCS5B01G048000;TraesCS5D01G053200;TraesCS6A01G184500;TraesCS6D01G170500;TraesCS7A01G241400;TraesCS7D01G240400
ko00051	Fructose and mannose metabolism	Metabolism	Carbohydrate metabolism	24	0.00549051	0.0362676	1.74981	TraesCS1A01G110900;TraesCS1B01G129000;TraesCS1D01G112300;TraesCS2A01G331700;TraesCS2B01G350500;TraesCS2D01G331200;TraesCS3A01G241000;TraesCS3A01G377600;TraesCS3B01G309700;TraesCS3B01G410400;TraesCS3D01G110300;TraesCS3D01G276000;TraesCS3D01G370700;TraesCS4A01G206400;TraesCS4B01G109900;TraesCS4D01G107400;TraesCS5A01G108000;TraesCS5B01G115300;TraesCS5B01G504000;TraesCS5D01G122600;TraesCS5D01G122700;…
ko00052	Galactose metabolism	Metabolism	Carbohydrate metabolism	30	0.0157272	0.0871736	1.51372	TraesCS2A01G331700;TraesCS2B01G350500;TraesCS2B01G594900;TraesCS2D01G331200;TraesCS2D01G564900;TraesCS3B01G309700;TraesCS3D01G110300;TraesCS3D01G276000;TraesCS4A01G485400;TraesCS4A01G485900;TraesCS4D01G047300;TraesCS6A01G023100;TraesCS6A01G023200;TraesCS6A01G023300;TraesCS6B01G031300;TraesCS6B01G031500;TraesCS6B01G031600;TraesCS6B01G031700;TraesCS6D01G026300;TraesCS6D01G026400;TraesCS6D01G026500;…
ko00053	Ascorbate and aldarate metabolism	Metabolism	Carbohydrate metabolism	16	0.0132031	0.0753355	1.84279	TraesCS2B01G406900;TraesCS2D01G386700;TraesCS2D01G434500;TraesCS4A01G201200;TraesCS4B01G105300;TraesCS4D01G102200;TraesCS5D01G122900;TraesCS6A01G240000;TraesCS6A01G412900;TraesCS6B01G301300;TraesCS6B01G462300;TraesCS6D01G272400;TraesCS6D01G397200;TraesCS7A01G272200;TraesCS7B01G169800;TraesCS7D01G272500
ko00061	Fatty acid biosynthesis	Metabolism	Lipid metabolism	16	0.0316295	0.142701	1.66213	TraesCS1B01G401400;TraesCS1D01G386800;TraesCS2A01G168500;TraesCS2B01G332300;TraesCS3A01G426800;TraesCS3A01G484800;TraesCS3B01G463000;TraesCS3D01G421700;TraesCS4A01G336400;TraesCS4A01G387700;TraesCS4D01G320300;TraesCS5A01G411500;TraesCS5B01G415100;TraesCS5B01G536200;TraesCS5D01G420300;TraesCS5D01G533700
ko00062	Fatty acid elongation	Metabolism	Lipid metabolism	29	0.000854305	0.00828676	1.87369	TraesCS2A01G113600;TraesCS2B01G269300;TraesCS2D01G114200;TraesCS2D01G249800;TraesCS3A01G531900;TraesCS3D01G537300;TraesCS4A01G007400;TraesCS4A01G025300;TraesCS4A01G065300;TraesCS4A01G068400;TraesCS4A01G164400;TraesCS4B01G225500;TraesCS4B01G274700;TraesCS4B01G278800;TraesCS4B01G297500;TraesCS4D01G148300;TraesCS4D01G226100;TraesCS4D01G242200;TraesCS4D01G273300;TraesCS4D01G296400;TraesCS6A01G073300;…
ko00071	Fatty acid degradation	Metabolism	Lipid metabolism	16	0.0427592	0.165906	1.5994	TraesCS1A01G050100;TraesCS1D01G052200;TraesCS1D01G231000;TraesCS1D01G352100;TraesCS2B01G189700;TraesCS2B01G406900;TraesCS2D01G386700;TraesCS4A01G336400;TraesCS4A01G406200;TraesCS5A01G411500;TraesCS5B01G415100;TraesCS5B01G536200;TraesCS5D01G420300;TraesCS5D01G533700;TraesCS6A01G240000;TraesCS6D01G272400
ko00072	Synthesis and degradation of ketone bodies	Metabolism	Lipid metabolism	1	0.744686	1	0.756861	TraesCS5A01G137700
ko00073	Cutin, suberine and wax biosynthesis	Metabolism	Lipid metabolism	27	3.35612e-07	5.00837e-06	2.95959	TraesCS1A01G150900;TraesCS1B01G168400;TraesCS1B01G168500;TraesCS1D01G147800;TraesCS1D01G147900;TraesCS2A01G191600;TraesCS2B01G215000;TraesCS2B01G215100;TraesCS2B01G385200;TraesCS2D01G364500;TraesCS2D01G364600;TraesCS2D01G364800;TraesCS3A01G280700;TraesCS4A01G304400;TraesCS5A01G531300;TraesCS5D01G372300;TraesCS6A01G162900;TraesCS6B01G188300;TraesCS6B01G255100;TraesCS6B01G326500;TraesCS6D01G149300;…
ko00100	Steroid biosynthesis	Metabolism	Lipid metabolism	14	0.436767	0.855887	1.06979	TraesCS1B01G219200;TraesCS4A01G218400;TraesCS4B01G074800;TraesCS4B01G097200;TraesCS4B01G139900;TraesCS4B01G332600;TraesCS4D01G093600;TraesCS6A01G111400;TraesCS6B01G139500;TraesCS7B01G131400;TraesCS7D01G173600;TraesCS7D01G173700;TraesCS7D01G233100;TraesCS7D01G260100
ko00130	Ubiquinone and other terpenoid-quinone biosynthesis	Metabolism	Metabolism of cofactors and vitamins	21	0.0046786	0.032416	1.85431	TraesCS1A01G223300;TraesCS1B01G379800;TraesCS1D01G289700;TraesCS3B01G268700;TraesCS4A01G406300;TraesCS4B01G124800;TraesCS4B01G269200;TraesCS4D01G153400;TraesCS4D01G268400;TraesCS5A01G035100;TraesCS5A01G193800;TraesCS5D01G043300;TraesCS6A01G266700;TraesCS6A01G338600;TraesCS6B01G265600;TraesCS6D01G219700;TraesCS6D01G319300;TraesCS7A01G495400;TraesCS7A01G496200;TraesCS7D01G416600;TraesCS7D01G482600
ko00140	Steroid hormone biosynthesis	Metabolism	Lipid metabolism	6	0.997137	1	0.411054	TraesCS2A01G044900;TraesCS2B01G017700;TraesCS3A01G152500;TraesCS4A01G358200;TraesCS5D01G484900;TraesCS7B01G126200
ko00190	Oxidative phosphorylation	Metabolism	Energy metabolism	18	1	1	0.320015	TraesCS1A01G258300;TraesCS1B01G268800;TraesCS1B01G323700;TraesCS2A01G223600;TraesCS2B01G273900;TraesCS3A01G458200;TraesCS3D01G451000;TraesCS4A01G099800;TraesCS4A01G282900;TraesCS4A01G283100;TraesCS4B01G204500;TraesCS4D01G027900;TraesCS4D01G205400;TraesCS5D01G013100;TraesCS6A01G146600;TraesCS6B01G174800;TraesCS6D01G135900;TraesCSU01G073200
ko00195	Photosynthesis	Metabolism	Energy metabolism	82	6.12121e-15	1.97919e-13	2.53071	TraesCS1B01G420100;TraesCS1D01G400100;TraesCS2A01G114400;TraesCS2A01G200900;TraesCS2A01G207900;TraesCS2A01G223600;TraesCS2A01G252600;TraesCS2A01G254600;TraesCS2A01G296400;TraesCS2A01G344400;TraesCS2B01G234500;TraesCS2B01G272300;TraesCS2B01G272900;TraesCS2B01G273900;TraesCS2B01G312600;TraesCS2D01G115200;TraesCS2D01G214700;TraesCS2D01G253200;TraesCS2D01G253900;TraesCS2D01G255100;TraesCS2D01G294300;…
ko00196	Photosynthesis - antenna proteins	Metabolism	Energy metabolism	60	5.51985e-49	1.07085e-46	10.2542	TraesCS1A01G403300;TraesCS1B01G432700;TraesCS1B01G433300;TraesCS1D01G375000;TraesCS1D01G375100;TraesCS1D01G411300;TraesCS1D01G411600;TraesCS1D01G428200;TraesCS2A01G187200;TraesCS2A01G204800;TraesCS2A01G206200;TraesCS2A01G342600;TraesCS2B01G220100;TraesCS2B01G233400;TraesCS2B01G340300;TraesCS2D01G200700;TraesCS2D01G209900;TraesCS2D01G320900;TraesCS4A01G226900;TraesCS4B01G089500;TraesCS4D01G086400;…
ko00220	Arginine biosynthesis	Metabolism	Amino acid metabolism	9	0.231046	0.55337	1.33688	TraesCS2A01G261600;TraesCS2B01G280600;TraesCS2D01G034900;TraesCS2D01G262400;TraesCS4A01G063800;TraesCS4B01G047400;TraesCS4D01G047400;TraesCS5B01G066600;TraesCS6B01G393600
ko00230	Purine metabolism	Metabolism	Nucleotide metabolism	20	0.999099	1	0.553801	TraesCS1A01G105300;TraesCS1B01G130800;TraesCS1D01G109900;TraesCS2B01G292700;TraesCS3A01G383500;TraesCS4A01G243400;TraesCS4B01G167000;TraesCS4B01G290600;TraesCS4B01G363700;TraesCS4B01G379900;TraesCS4D01G047300;TraesCS4D01G070300;TraesCS4D01G169500;TraesCS5A01G546100;TraesCS5A01G547700;TraesCS6B01G251600;TraesCS6D01G204800;TraesCS7A01G278400;TraesCS7D01G278000;TraesCSU01G130100
ko00240	Pyrimidine metabolism	Metabolism	Nucleotide metabolism	13	0.999694	1	0.459162	TraesCS1A01G281700;TraesCS1B01G290800;TraesCS3B01G155300;TraesCS3B01G278200;TraesCS3D01G138500;TraesCS4A01G243400;TraesCS4B01G290600;TraesCS4B01G363700;TraesCS4D01G070300;TraesCS5A01G547700;TraesCS6A01G299200;TraesCS6B01G328700;TraesCS7B01G069300
ko00250	Alanine, aspartate and glutamate metabolism	Metabolism	Amino acid metabolism	23	0.000302643	0.00309015	2.20219	TraesCS1A01G299100;TraesCS1B01G308900;TraesCS1D01G292100;TraesCS2A01G261600;TraesCS2B01G280600;TraesCS2D01G262400;TraesCS3A01G022600;TraesCS3A01G077100;TraesCS3A01G383500;TraesCS3B01G022900;TraesCS3D01G023900;TraesCS3D01G523200;TraesCS4A01G063800;TraesCS4B01G047400;TraesCS4B01G194400;TraesCS4D01G047400;TraesCS5A01G153900;TraesCS5B01G066600;TraesCS6A01G155500;TraesCS6B01G183600;TraesCS6B01G393600;…
ko00254	Aflatoxin biosynthesis	Metabolism	Biosynthesis of other secondary metabolites	1	0.477934	0.900187	1.58941	TraesCS3A01G484800
ko00260	Glycine, serine and threonine metabolism	Metabolism	Amino acid metabolism	40	2.4167e-08	4.6884e-07	2.60559	TraesCS1A01G066400;TraesCS1A01G299100;TraesCS1B01G308900;TraesCS1D01G067500;TraesCS1D01G292100;TraesCS2A01G035400;TraesCS2A01G261600;TraesCS2A01G467900;TraesCS2B01G280600;TraesCS2B01G346000;TraesCS2B01G490900;TraesCS2D01G034300;TraesCS2D01G262400;TraesCS2D01G326900;TraesCS2D01G467900;TraesCS3A01G041800;TraesCS3A01G250200;TraesCS3A01G265900;TraesCS3B01G041900;TraesCS3B01G279700;TraesCS3B01G299300;…
ko00261	Monobactam biosynthesis	Metabolism	Biosynthesis of other secondary metabolites	1	0.883048	1	0.481639	TraesCS5D01G181600
ko00270	Cysteine and methionine metabolism	Metabolism	Amino acid metabolism	30	0.0673866	0.207508	1.33191	TraesCS1A01G299100;TraesCS1B01G308900;TraesCS1B01G443200;TraesCS1D01G289700;TraesCS1D01G292100;TraesCS3A01G084400;TraesCS3A01G106600;TraesCS3B01G125200;TraesCS3D01G084300;TraesCS3D01G108700;TraesCS4B01G124800;TraesCS4B01G330300;TraesCS4D01G153400;TraesCS4D01G327200;TraesCS5A01G234200;TraesCS5A01G234300;TraesCS5A01G501800;TraesCS5B01G232600;TraesCS5B01G232700;TraesCS5D01G181600;TraesCS5D01G241100;…
ko00280	Valine, leucine and isoleucine degradation	Metabolism	Amino acid metabolism	14	0.027198	0.133875	1.76601	TraesCS1A01G066400;TraesCS1A01G299100;TraesCS1B01G308900;TraesCS1D01G067500;TraesCS1D01G292100;TraesCS2B01G406900;TraesCS2D01G386700;TraesCS3B01G331900;TraesCS4B01G071500;TraesCS5A01G137700;TraesCS6A01G240000;TraesCS6D01G224800;TraesCS6D01G272400;TraesCS7D01G352500
ko00281	Geraniol degradation	Metabolism	Metabolism of terpenoids and polyketides	1	0.322904	0.696037	2.64901	TraesCS5A01G137700
ko00300	Lysine biosynthesis	Metabolism	Amino acid metabolism	1	0.942848	1	0.361229	TraesCS5D01G181600
ko00310	Lysine degradation	Metabolism	Amino acid metabolism	6	0.899862	1	0.657686	TraesCS2B01G406900;TraesCS2D01G386700;TraesCS6A01G240000;TraesCS6A01G344000;TraesCS6B01G376200;TraesCS6D01G272400
ko00330	Arginine and proline metabolism	Metabolism	Amino acid metabolism	17	0.127807	0.354207	1.351	TraesCS2B01G347800;TraesCS2B01G406900;TraesCS2B01G603900;TraesCS2D01G027200;TraesCS2D01G034900;TraesCS2D01G328900;TraesCS2D01G386700;TraesCS3A01G250700;TraesCS3A01G363700;TraesCS3B01G395900;TraesCS3D01G357200;TraesCS5D01G198300;TraesCS6A01G240000;TraesCS6B01G393600;TraesCS6D01G272400;TraesCS7A01G378800;TraesCS7D01G375700
ko00333	Prodigiosin biosyntheses	Metabolism	Biosynthesis of other secondary metabolites	3	0.362097	0.771943	1.40242	TraesCS1B01G401400;TraesCS1D01G386800;TraesCS4D01G320300
ko00340	Histidine metabolism	Metabolism	Amino acid metabolism	6	0.203637	0.506483	1.51372	TraesCS2B01G406900;TraesCS2D01G386700;TraesCS3A01G512400;TraesCS3D01G519600;TraesCS6A01G240000;TraesCS6D01G272400
ko00350	Tyrosine metabolism	Metabolism	Amino acid metabolism	14	0.42959	0.850412	1.07496	TraesCS1A01G050100;TraesCS1D01G052200;TraesCS1D01G289700;TraesCS2B01G189700;TraesCS4A01G406200;TraesCS4B01G124800;TraesCS4D01G153400;TraesCS6A01G159100;TraesCS6A01G338600;TraesCS6B01G017500;TraesCS6B01G192200;TraesCS6B01G393600;TraesCS6D01G319300;TraesCS7B01G322800
ko00360	Phenylalanine metabolism	Metabolism	Amino acid metabolism	16	0.679896	1	0.914767	TraesCS1D01G289700;TraesCS2B01G603900;TraesCS2D01G027200;TraesCS4B01G124800;TraesCS4B01G269200;TraesCS4D01G153400;TraesCS4D01G268400;TraesCS6A01G266700;TraesCS6A01G338600;TraesCS6B01G017500;TraesCS6B01G393600;TraesCS6D01G319300;TraesCS7A01G496200;TraesCS7B01G136000;TraesCS7B01G322800;TraesCS7D01G239400
ko00361	Chlorocyclohexane and chlorobenzene degradation	Metabolism	Xenobiotics biodegradation and metabolism	2	0.067233	0.207508	4.54116	TraesCS1A01G268600;TraesCS1D01G268700
ko00364	Fluorobenzoate degradation	Metabolism	Xenobiotics biodegradation and metabolism	2	0.067233	0.207508	4.54116	TraesCS1A01G268600;TraesCS1D01G268700
ko00380	Tryptophan metabolism	Metabolism	Amino acid metabolism	17	0.71215	1	0.897672	TraesCS2B01G406900;TraesCS2B01G603900;TraesCS2D01G027200;TraesCS2D01G386700;TraesCS3A01G152500;TraesCS4A01G358200;TraesCS4B01G325800;TraesCS4D01G322700;TraesCS5A01G427700;TraesCS5A01G498000;TraesCS5B01G429600;TraesCS6A01G240000;TraesCS6B01G017500;TraesCS6D01G272400;TraesCS7A01G327800;TraesCS7B01G228500;TraesCS7D01G324600
ko00400	Phenylalanine, tyrosine and tryptophan biosynthesis	Metabolism	Amino acid metabolism	11	0.49041	0.914804	1.04068	TraesCS1B01G229700;TraesCS1D01G289700;TraesCS2A01G523400;TraesCS3A01G041800;TraesCS3B01G041900;TraesCS3D01G038500;TraesCS4B01G124800;TraesCS4D01G153400;TraesCS6A01G338600;TraesCS6B01G393600;TraesCS6D01G319300
ko00401	Novobiocin biosynthesis	Metabolism	Biosynthesis of other secondary metabolites	5	0.0247949	0.133617	2.94335	TraesCS1D01G289700;TraesCS4B01G124800;TraesCS4D01G153400;TraesCS6A01G338600;TraesCS6D01G319300
ko00402	Benzoxazinoid biosynthesis	Metabolism	Biosynthesis of other secondary metabolites	3	0.100131	0.285667	2.64901	TraesCS5A01G008900;TraesCS5D01G014300;TraesCS7D01G116700
ko00410	beta-Alanine metabolism	Metabolism	Metabolism of other amino acids	15	0.0119825	0.0704428	1.90729	TraesCS2B01G406900;TraesCS2D01G386700;TraesCS3A01G022600;TraesCS3A01G250700;TraesCS3B01G022900;TraesCS3D01G023900;TraesCS3D01G523200;TraesCS5D01G208800;TraesCS6A01G240000;TraesCS6A01G299200;TraesCS6B01G328700;TraesCS6D01G272400;TraesCS7A01G378800;TraesCS7D01G352500;TraesCS7D01G375700
ko00430	Taurine and hypotaurine metabolism	Metabolism	Metabolism of other amino acids	5	0.161127	0.428199	1.72762	TraesCS3A01G022600;TraesCS3B01G022900;TraesCS3D01G023900;TraesCS3D01G076400;TraesCS3D01G523200
ko00440	Phosphonate and phosphinate metabolism	Metabolism	Metabolism of other amino acids	8	3.47262e-05	0.000449126	5.77966	TraesCS5A01G144300;TraesCS5B01G143400;TraesCS5D01G147700;TraesCS6A01G156000;TraesCS6B01G184100;TraesCS6D01G146000;TraesCS7A01G165300;TraesCS7D01G166300
ko00460	Cyanoamino acid metabolism	Metabolism	Metabolism of other amino acids	37	5.32992e-05	0.000646252	1.98676	TraesCS2A01G038400;TraesCS2A01G039400;TraesCS2B01G401500;TraesCS2B01G600200;TraesCS2D01G037400;TraesCS2D01G381000;TraesCS2D01G381100;TraesCS3B01G205500;TraesCS3B01G430000;TraesCS3B01G483800;TraesCS3B01G483900;TraesCS3D01G076400;TraesCS3D01G181400;TraesCS3D01G440200;TraesCS4A01G246100;TraesCS4A01G272800;TraesCS4B01G041200;TraesCS4B01G069300;TraesCS4B01G248600;TraesCS4D01G038500;TraesCS4D01G038600;…
ko00480	Glutathione metabolism	Metabolism	Metabolism of other amino acids	31	0.588161	1	0.973748	TraesCS1B01G097200;TraesCS1B01G217700;TraesCS1B01G269100;TraesCS1D01G104800;TraesCS2A01G504300;TraesCS2A01G582100;TraesCS2B01G604800;TraesCS2D01G434500;TraesCS2D01G504900;TraesCS2D01G598000;TraesCS3A01G260800;TraesCS3A01G376700;TraesCS3B01G471600;TraesCS3D01G076400;TraesCS3D01G369600;TraesCS4B01G200100;TraesCS4B01G290600;TraesCS4B01G296500;TraesCS4B01G330900;TraesCS4D01G201100;TraesCS5A01G374800;…
ko00500	Starch and sucrose metabolism	Metabolism	Carbohydrate metabolism	110	1.92411e-21	1.24426e-19	2.66517	TraesCS1A01G147400;TraesCS1A01G339300;TraesCS1D01G145400;TraesCS2A01G038400;TraesCS2A01G039400;TraesCS2A01G123800;TraesCS2A01G168200;TraesCS2B01G145700;TraesCS2B01G274900;TraesCS2B01G309500;TraesCS2B01G401500;TraesCS2B01G594900;TraesCS2B01G600200;TraesCS2D01G037400;TraesCS2D01G381000;TraesCS2D01G381100;TraesCS2D01G564900;TraesCS3A01G015500;TraesCS3A01G425500;TraesCS3B01G205500;TraesCS3B01G309700;…
ko00510	N-Glycan biosynthesis	Metabolism	Glycan biosynthesis and metabolism	2	0.998561	1	0.233736	TraesCS6A01G077400;TraesCSU01G026800
ko00511	Other glycan degradation	Metabolism	Glycan biosynthesis and metabolism	4	0.649603	1	0.908233	TraesCS1B01G106400;TraesCS2A01G185800;TraesCS4A01G065600;TraesCS7B01G221400
ko00513	Various types of N-glycan biosynthesis	Metabolism	Glycan biosynthesis and metabolism	2	0.996123	1	0.267127	TraesCS2A01G185800;TraesCS4A01G065600
ko00514	Other types of O-glycan biosynthesis	Metabolism	Glycan biosynthesis and metabolism	1	0.883048	1	0.481639	TraesCS7A01G143900
ko00520	Amino sugar and nucleotide sugar metabolism	Metabolism	Carbohydrate metabolism	22	0.968068	1	0.709269	TraesCS2A01G185800;TraesCS2A01G523300;TraesCS2B01G114500;TraesCS3B01G309700;TraesCS3D01G110300;TraesCS3D01G276000;TraesCS4A01G065600;TraesCS4D01G047300;TraesCS4D01G127100;TraesCS5A01G472000;TraesCS5B01G319700;TraesCS5B01G484700;TraesCS5D01G182600;TraesCS5D01G264700;TraesCS5D01G325500;TraesCS5D01G484500;TraesCS6A01G307100;TraesCS6B01G335600;TraesCS6D01G286200;TraesCS7A01G192000;TraesCS7B01G097000;…
ko00521	Streptomycin biosynthesis	Metabolism	Biosynthesis of other secondary metabolites	7	0.0115154	0.0698123	2.78146	TraesCS3B01G309700;TraesCS3D01G110300;TraesCS3D01G276000;TraesCS4A01G038500;TraesCS4B01G267200;TraesCS4D01G047300;TraesCS4D01G266700
ko00524	Neomycin, kanamycin and gentamicin biosynthesis	Metabolism	Biosynthesis of other secondary metabolites	3	0.25688	0.600419	1.70294	TraesCS3B01G309700;TraesCS3D01G110300;TraesCS3D01G276000
ko00531	Glycosaminoglycan degradation	Metabolism	Glycan biosynthesis and metabolism	7	0.060572	0.207508	1.98676	TraesCS2A01G185800;TraesCS2B01G307400;TraesCS2D01G288900;TraesCS4A01G054400;TraesCS4A01G065600;TraesCS6A01G367300;TraesCS6D01G350300
ko00540	Lipopolysaccharide biosynthesis	Metabolism	Glycan biosynthesis and metabolism	1	0.789949	1	0.662253	TraesCS1D01G401900
ko00561	Glycerolipid metabolism	Metabolism	Lipid metabolism	42	6.02827e-06	8.35345e-05	2.07314	TraesCS1A01G235100;TraesCS1B01G248300;TraesCS1D01G236800;TraesCS1D01G282300;TraesCS2A01G297800;TraesCS2B01G314000;TraesCS2B01G406900;TraesCS2D01G295800;TraesCS2D01G386700;TraesCS3A01G055500;TraesCS3A01G227400;TraesCS3A01G265900;TraesCS3B01G067900;TraesCS3B01G173200;TraesCS3B01G299300;TraesCS3B01G395700;TraesCS3D01G142300;TraesCS3D01G155000;TraesCS3D01G225300;TraesCS3D01G266100;TraesCS3D01G356900;…
ko00562	Inositol phosphate metabolism	Metabolism	Carbohydrate metabolism	17	0.0782941	0.237329	1.45268	TraesCS1D01G071800;TraesCS2A01G559200;TraesCS2B01G621000;TraesCS2D01G571300;TraesCS3A01G385500;TraesCS3D01G378500;TraesCS4A01G038500;TraesCS4A01G143600;TraesCS4A01G298300;TraesCS4B01G015300;TraesCS4B01G267200;TraesCS4D01G013500;TraesCS4D01G266700;TraesCS5A01G305300;TraesCS5A01G305400;TraesCS7A01G158400;TraesCS7D01G159400
ko00564	Glycerophospholipid metabolism	Metabolism	Lipid metabolism	59	7.25252e-10	1.75874e-08	2.35616	TraesCS1A01G016900;TraesCS1A01G115300;TraesCS1A01G235100;TraesCS1A01G369600;TraesCS1B01G050600;TraesCS1B01G248300;TraesCS1B01G388700;TraesCS1D01G036000;TraesCS1D01G116700;TraesCS1D01G236800;TraesCS1D01G282300;TraesCS1D01G375500;TraesCS1D01G375600;TraesCS1D01G375700;TraesCS3A01G028700;TraesCS3A01G227400;TraesCS3A01G306600;TraesCS3B01G173200;TraesCS3B01G193000;TraesCS3B01G249600;TraesCS3B01G329900;…
ko00565	Ether lipid metabolism	Metabolism	Lipid metabolism	11	0.0495768	0.18496	1.74835	TraesCS1A01G115300;TraesCS1D01G116700;TraesCS4A01G298300;TraesCS4B01G015300;TraesCS4B01G217300;TraesCS4B01G377600;TraesCS4D01G013500;TraesCS4D01G217600;TraesCS7A01G165300;TraesCS7D01G166300;TraesCSU01G145400
ko00590	Arachidonic acid metabolism	Metabolism	Lipid metabolism	8	0.0335429	0.142997	2.11921	TraesCS2A01G582100;TraesCS2B01G604800;TraesCS2D01G598000;TraesCS3D01G076400;TraesCS4B01G166100;TraesCS4B01G217300;TraesCS4D01G217600;TraesCS7A01G150500
ko00591	Linoleic acid metabolism	Metabolism	Lipid metabolism	7	0.296726	0.661665	1.2937	TraesCS4B01G217300;TraesCS4D01G217600;TraesCS5B01G382200;TraesCS5B01G382300;TraesCS6A01G166000;TraesCS6D01G010100;TraesCS6D01G154600
ko00592	alpha-Linolenic acid metabolism	Metabolism	Lipid metabolism	17	0.0616364	0.207508	1.50111	TraesCS1D01G231000;TraesCS4B01G217300;TraesCS4D01G217600;TraesCS4D01G349500;TraesCS5A01G297000;TraesCS5A01G525300;TraesCS5D01G304100;TraesCS6A01G027900;TraesCS6A01G166000;TraesCS6B01G039500;TraesCS6B01G464800;TraesCS6D01G010100;TraesCS6D01G031100;TraesCS6D01G154600;TraesCS7A01G537100;TraesCS7B01G455300;TraesCS7D01G524400
ko00600	Sphingolipid metabolism	Metabolism	Lipid metabolism	4	0.948596	1	0.529803	TraesCS2A01G204400;TraesCS2B01G231900;TraesCS2D01G211500;TraesCS7B01G221400
ko00603	Glycosphingolipid biosynthesis - globo and isoglobo series	Metabolism	Glycan biosynthesis and metabolism	2	0.655651	1	0.908233	TraesCS2A01G185800;TraesCS4A01G065600
ko00604	Glycosphingolipid biosynthesis - ganglio series	Metabolism	Glycan biosynthesis and metabolism	2	0.314343	0.685198	1.76601	TraesCS2A01G185800;TraesCS4A01G065600
ko00620	Pyruvate metabolism	Metabolism	Carbohydrate metabolism	28	0.00435596	0.0312984	1.6986	TraesCS1A01G066400;TraesCS1A01G253200;TraesCS1B01G443200;TraesCS1D01G067500;TraesCS2A01G290900;TraesCS2A01G345500;TraesCS2B01G307300;TraesCS2B01G406900;TraesCS2D01G288800;TraesCS2D01G386700;TraesCS3A01G134200;TraesCS3A01G275600;TraesCS3A01G484800;TraesCS3B01G168000;TraesCS3B01G309300;TraesCS3D01G150500;TraesCS3D01G275500;TraesCS5D01G417600;TraesCS6A01G240000;TraesCS6D01G272400;TraesCS7A01G238900;…
ko00623	Toluene degradation	Metabolism	Xenobiotics biodegradation and metabolism	2	0.067233	0.207508	4.54116	TraesCS1A01G268600;TraesCS1D01G268700
ko00625	Chloroalkane and chloroalkene degradation	Metabolism	Xenobiotics biodegradation and metabolism	8	0.00356856	0.0312984	3.10128	TraesCS1A01G050100;TraesCS1D01G052200;TraesCS2B01G189700;TraesCS2B01G406900;TraesCS2D01G386700;TraesCS4A01G406200;TraesCS6A01G240000;TraesCS6D01G272400
ko00626	Naphthalene degradation	Metabolism	Xenobiotics biodegradation and metabolism	4	0.0336543	0.142997	3.17882	TraesCS1A01G050100;TraesCS1D01G052200;TraesCS2B01G189700;TraesCS4A01G406200
ko00627	Aminobenzoate degradation	Metabolism	Xenobiotics biodegradation and metabolism	2	0.670869	1	0.883004	TraesCS2B01G603900;TraesCS2D01G027200
ko00630	Glyoxylate and dicarboxylate metabolism	Metabolism	Carbohydrate metabolism	61	1.9065e-21	1.24426e-19	4.03974	TraesCS1A01G066400;TraesCS1B01G443200;TraesCS1D01G067500;TraesCS2A01G035400;TraesCS2A01G067000;TraesCS2A01G067100;TraesCS2A01G067200;TraesCS2A01G067300;TraesCS2A01G219100;TraesCS2A01G250800;TraesCS2A01G261600;TraesCS2A01G345500;TraesCS2A01G348500;TraesCS2A01G467900;TraesCS2B01G079200;TraesCS2B01G079500;TraesCS2B01G194600;TraesCS2B01G244600;TraesCS2B01G264100;TraesCS2B01G280600;TraesCS2B01G366900;…
ko00640	Propanoate metabolism	Metabolism	Carbohydrate metabolism	9	0.0811551	0.241058	1.70294	TraesCS1A01G066400;TraesCS1D01G067500;TraesCS2A01G290900;TraesCS2B01G307300;TraesCS2D01G288800;TraesCS3A01G484800;TraesCS4B01G071500;TraesCS5D01G208800;TraesCS7D01G352500
ko00643	Styrene degradation	Metabolism	Xenobiotics biodegradation and metabolism	4	0.386423	0.780896	1.27153	TraesCS2B01G603900;TraesCS2D01G027200;TraesCS6A01G159100;TraesCS6B01G192200
ko00650	Butanoate metabolism	Metabolism	Carbohydrate metabolism	8	0.0820093	0.241058	1.76601	TraesCS3A01G022600;TraesCS3B01G022900;TraesCS3D01G023900;TraesCS3D01G523200;TraesCS5A01G137700;TraesCS6A01G155500;TraesCS6B01G183600;TraesCS6D01G145400
ko00670	One carbon pool by folate	Metabolism	Metabolism of cofactors and vitamins	7	0.026592	0.133875	2.3672	TraesCS2A01G467900;TraesCS2B01G490900;TraesCS2D01G467900;TraesCS4A01G246100;TraesCS4B01G069300;TraesCS4D01G068100;TraesCS5B01G118300
ko00680	Methane metabolism	Metabolism	Energy metabolism	37	1.54576e-10	4.28397e-09	3.24907	TraesCS2A01G290900;TraesCS2A01G331700;TraesCS2B01G189700;TraesCS2B01G307300;TraesCS2B01G350500;TraesCS2D01G288800;TraesCS2D01G331200;TraesCS3A01G134200;TraesCS3A01G377600;TraesCS3B01G168000;TraesCS3B01G410400;TraesCS3D01G150500;TraesCS3D01G370700;TraesCS4A01G131900;TraesCS4A01G206400;TraesCS4A01G246100;TraesCS4A01G406200;TraesCS4B01G069300;TraesCS4B01G109900;TraesCS4B01G172700;TraesCS4D01G068100;…
ko00710	Carbon fixation in photosynthetic organisms	Metabolism	Energy metabolism	57	1.55659e-18	7.54948e-17	3.75918	TraesCS1A01G253200;TraesCS1B01G443200;TraesCS1D01G139800;TraesCS2A01G067000;TraesCS2A01G067100;TraesCS2A01G067200;TraesCS2A01G067300;TraesCS2A01G075200;TraesCS2A01G234900;TraesCS2A01G261600;TraesCS2A01G344600;TraesCS2B01G079200;TraesCS2B01G079500;TraesCS2B01G090100;TraesCS2B01G280600;TraesCS2B01G342200;TraesCS2D01G065400;TraesCS2D01G065600;TraesCS2D01G073900;TraesCS2D01G262400;TraesCS2D01G322900;…
ko00720	Carbon fixation pathways in prokaryotes	Metabolism	Energy metabolism	12	0.00560839	0.0362676	2.29794	TraesCS1A01G253200;TraesCS2A01G290900;TraesCS2B01G307300;TraesCS2D01G288800;TraesCS3A01G134200;TraesCS3A01G184000;TraesCS3B01G168000;TraesCS3D01G150500;TraesCS7A01G219100;TraesCS7B01G237900;TraesCS7D01G223000;TraesCS7D01G333900
ko00730	Thiamine metabolism	Metabolism	Metabolism of cofactors and vitamins	6	0.277227	0.632729	1.36235	TraesCS1A01G255800;TraesCS1B01G266500;TraesCS1D01G255100;TraesCS2A01G106800;TraesCS2B01G123500;TraesCS7B01G278200
ko00740	Riboflavin metabolism	Metabolism	Metabolism of cofactors and vitamins	7	0.0295002	0.136263	2.31789	TraesCS1A01G285400;TraesCS1B01G294600;TraesCS4B01G230000;TraesCS4B01G355000;TraesCS4D01G231400;TraesCS4D01G348500;TraesCS5A01G524200
ko00750	Vitamin B6 metabolism	Metabolism	Metabolism of cofactors and vitamins	1	0.961333	1	0.317882	TraesCS1A01G180800
ko00760	Nicotinate and nicotinamide metabolism	Metabolism	Metabolism of cofactors and vitamins	4	0.526772	0.964091	1.05961	TraesCS1B01G253900;TraesCS2B01G178400;TraesCS2D01G158600;TraesCS5A01G186600
ko00770	Pantothenate and CoA biosynthesis	Metabolism	Metabolism of cofactors and vitamins	2	0.970325	1	0.38299	TraesCS6A01G299200;TraesCS6B01G328700
ko00780	Biotin metabolism	Metabolism	Metabolism of cofactors and vitamins	6	0.310499	0.684509	1.30636	TraesCS1B01G401400;TraesCS1D01G386800;TraesCS2A01G168500;TraesCS2B01G332300;TraesCS3A01G278000;TraesCS4D01G320300
ko00790	Folate biosynthesis	Metabolism	Metabolism of cofactors and vitamins	7	0.266755	0.616076	1.34046	TraesCS1A01G285400;TraesCS1B01G294600;TraesCS4B01G379500;TraesCS5A01G545700;TraesCS6B01G225100;TraesCS6D01G190500;TraesCSU01G129700
ko00830	Retinol metabolism	Metabolism	Metabolism of cofactors and vitamins	10	0.063343	0.207508	1.72762	TraesCS1A01G050100;TraesCS1D01G052200;TraesCS1D01G200600;TraesCS2B01G189700;TraesCS3A01G152500;TraesCS3B01G091800;TraesCS3D01G077500;TraesCS4A01G358200;TraesCS4A01G406200;TraesCS4A01G428800
ko00860	Porphyrin and chlorophyll metabolism	Metabolism	Metabolism of cofactors and vitamins	43	5.96678e-15	1.97919e-13	3.9054	TraesCS1A01G057200;TraesCS1B01G075200;TraesCS1B01G186300;TraesCS1D01G058300;TraesCS2A01G134000;TraesCS2A01G560500;TraesCS2A01G590600;TraesCS2B01G157600;TraesCS2B01G593000;TraesCS2D01G136200;TraesCS2D01G569700;TraesCS3A01G181400;TraesCS3A01G191700;TraesCS3A01G488500;TraesCS3B01G211400;TraesCS3B01G219700;TraesCS3B01G536400;TraesCS3B01G574300;TraesCS3D01G186200;TraesCS3D01G194300;TraesCS3D01G484800;…
ko00900	Terpenoid backbone biosynthesis	Metabolism	Metabolism of terpenoids and polyketides	30	2.96452e-07	4.79264e-06	2.78843	TraesCS1A01G255800;TraesCS1A01G420900;TraesCS1B01G266500;TraesCS1B01G452100;TraesCS1D01G255100;TraesCS2A01G214200;TraesCS2A01G501900;TraesCS2B01G239200;TraesCS2B01G530100;TraesCS2D01G220000;TraesCS2D01G502400;TraesCS3A01G181400;TraesCS3A01G231000;TraesCS3A01G258600;TraesCS3B01G000700;TraesCS3B01G211400;TraesCS3B01G260300;TraesCS3D01G186200;TraesCS3D01G222200;TraesCS3D01G258500;TraesCS4B01G062800;…
ko00901	Indole alkaloid biosynthesis	Metabolism	Biosynthesis of other secondary metabolites	17	0.477301	0.900187	1.03525	TraesCS1B01G108400;TraesCS1B01G145300;TraesCS1B01G407300;TraesCS1B01G407500;TraesCS1D01G389900;TraesCS3A01G235500;TraesCS3B01G163800;TraesCS3B01G264400;TraesCS3D01G235600;TraesCS5A01G287100;TraesCS6A01G277200;TraesCS6B01G017500;TraesCS7A01G428800;TraesCS7D01G329700;TraesCS7D01G330100;TraesCS7D01G421100;TraesCS7D01G421200
ko00902	Monoterpenoid biosynthesis	Metabolism	Metabolism of terpenoids and polyketides	1	0.992896	1	0.209133	TraesCS2A01G516200
ko00903	Limonene and pinene degradation	Metabolism	Metabolism of terpenoids and polyketides	4	0.0395646	0.156644	3.02744	TraesCS2B01G406900;TraesCS2D01G386700;TraesCS6A01G240000;TraesCS6D01G272400
ko00904	Diterpenoid biosynthesis	Metabolism	Metabolism of terpenoids and polyketides	9	0.717373	1	0.86695	TraesCS1A01G119900;TraesCS1A01G263600;TraesCS1D01G400700;TraesCS2A01G425500;TraesCS2B01G091500;TraesCS3A01G406200;TraesCS5D01G004900;TraesCS7D01G026000;TraesCS7D01G360700
ko00905	Brassinosteroid biosynthesis	Metabolism	Metabolism of terpenoids and polyketides	11	0.00412924	0.0312984	2.49764	TraesCS2A01G013500;TraesCS2B01G592400;TraesCS3A01G127700;TraesCS3D01G106100;TraesCS4A01G078000;TraesCS4B01G234100;TraesCS4D01G235200;TraesCS5B01G206000;TraesCS6D01G063100;TraesCS7B01G254100;TraesCS7D01G350000
ko00906	Carotenoid biosynthesis	Metabolism	Metabolism of terpenoids and polyketides	23	3.69115e-08	6.50985e-07	3.69256	TraesCS2A01G280500;TraesCS2B01G253100;TraesCS2B01G297800;TraesCS2B01G335400;TraesCS2D01G279300;TraesCS2D01G314900;TraesCS3A01G208800;TraesCS4B01G318000;TraesCS5A01G020900;TraesCS5A01G356300;TraesCS5A01G374000;TraesCS5B01G017900;TraesCS5B01G358800;TraesCS5B01G476900;TraesCS5D01G365100;TraesCS5D01G477700;TraesCS6A01G171200;TraesCS6B01G199400;TraesCS6B01G298800;TraesCS6D01G160900;TraesCS6D01G251800;…
ko00908	Zeatin biosynthesis	Metabolism	Metabolism of terpenoids and polyketides	11	0.0274341	0.133875	1.92126	TraesCS1A01G234800;TraesCS1B01G248700;TraesCS1D01G237200;TraesCS2A01G378300;TraesCS2A01G410100;TraesCS2B01G395200;TraesCS3B01G525300;TraesCS5B01G203900;TraesCS7A01G536900;TraesCS7B01G455000;TraesCSU01G106300
ko00910	Nitrogen metabolism	Metabolism	Energy metabolism	14	0.167597	0.439376	1.33244	TraesCS1A01G151000;TraesCS2A01G294800;TraesCS2D01G292600;TraesCS3A01G230000;TraesCS3B01G259300;TraesCS3D01G223300;TraesCS4A01G063800;TraesCS4B01G047400;TraesCS4D01G047400;TraesCS5A01G245700;TraesCS5D01G252400;TraesCS6A01G017500;TraesCS6B01G024900;TraesCS6D01G020700
ko00920	Sulfur metabolism	Metabolism	Energy metabolism	9	0.223047	0.547735	1.3495	TraesCS2D01G209700;TraesCS3D01G244100;TraesCS4B01G330300;TraesCS4D01G327200;TraesCS5A01G501800;TraesCS6A01G233100;TraesCS6B01G260100;TraesCS6D01G216000;TraesCS7D01G363000
ko00930	Caprolactam degradation	Metabolism	Xenobiotics biodegradation and metabolism	5	0.0959329	0.277776	2.0377	TraesCS3B01G395700;TraesCS3D01G356900;TraesCS3D01G357000;TraesCS7A01G241400;TraesCS7D01G240400
ko00940	Phenylpropanoid biosynthesis	Metabolism	Biosynthesis of other secondary metabolites	81	0.794648	1	0.922882	TraesCS1A01G079400;TraesCS1A01G319000;TraesCS1B01G331300;TraesCS1D01G080900;TraesCS1D01G318800;TraesCS2A01G038400;TraesCS2A01G039400;TraesCS2A01G263500;TraesCS2A01G333500;TraesCS2B01G098100;TraesCS2B01G278500;TraesCS2B01G372500;TraesCS2B01G401500;TraesCS2B01G600200;TraesCS2D01G037400;TraesCS2D01G081900;TraesCS2D01G260300;TraesCS2D01G352500;TraesCS2D01G381000;TraesCS2D01G381100;TraesCS3A01G185900;…
ko00941	Flavonoid biosynthesis	Metabolism	Biosynthesis of other secondary metabolites	20	0.859428	1	0.812996	TraesCS2A01G482100;TraesCS2A01G527700;TraesCS2B01G558400;TraesCS2D01G530600;TraesCS3B01G257900;TraesCS4D01G359800;TraesCS5A01G146900;TraesCS5A01G475600;TraesCS5B01G145800;TraesCS6A01G022100;TraesCS6B01G322500;TraesCS7B01G136000;TraesCS7B01G310900;TraesCS7B01G455100;TraesCS7D01G239400;TraesCS7D01G404900;TraesCS7D01G524200;TraesCSU01G078600;TraesCSU01G078700;TraesCSU01G148700
ko00942	Anthocyanin biosynthesis	Metabolism	Biosynthesis of other secondary metabolites	1	0.570446	1	1.22262	TraesCS7B01G059500
ko00943	Isoflavonoid biosynthesis	Metabolism	Biosynthesis of other secondary metabolites	1	0.709217	1	0.83653	TraesCS7A01G224400
ko00944	Flavone and flavonol biosynthesis	Metabolism	Biosynthesis of other secondary metabolites	2	0.407041	0.814083	1.44492	TraesCS7B01G310900;TraesCS7D01G404900
ko00945	Stilbenoid, diarylheptanoid and gingerol biosynthesis	Metabolism	Biosynthesis of other secondary metabolites	17	0.841503	1	0.813853	TraesCS1B01G349100;TraesCS2D01G030500;TraesCS3A01G137900;TraesCS4A01G012300;TraesCS4A01G239900;TraesCS4A01G383400;TraesCS4D01G359800;TraesCS6A01G022100;TraesCS6B01G322500;TraesCS7A01G084900;TraesCS7B01G136000;TraesCS7B01G455100;TraesCS7D01G239400;TraesCS7D01G524200;TraesCSU01G078600;TraesCSU01G078700;TraesCSU01G148700
ko00950	Isoquinoline alkaloid biosynthesis	Metabolism	Biosynthesis of other secondary metabolites	7	0.717005	1	0.855835	TraesCS1D01G289700;TraesCS4B01G124800;TraesCS4D01G153400;TraesCS6A01G338600;TraesCS6B01G017500;TraesCS6B01G393600;TraesCS6D01G319300
ko00960	Tropane, piperidine and pyridine alkaloid biosynthesis	Metabolism	Biosynthesis of other secondary metabolites	12	0.0282933	0.133875	1.85174	TraesCS1D01G289700;TraesCS2D01G366000;TraesCS3D01G396900;TraesCS4A01G094500;TraesCS4B01G124800;TraesCS4D01G153400;TraesCS4D01G210700;TraesCS5A01G029700;TraesCS5B01G028300;TraesCS6A01G338600;TraesCS6B01G393600;TraesCS6D01G319300
ko00965	Betalain biosynthesis	Metabolism	Biosynthesis of other secondary metabolites	1	0.991907	1	0.214785	TraesCS6B01G017500
ko00970	Aminoacyl-tRNA biosynthesis	Genetic Information Processing	Translation	4	0.999898	1	0.259495	TraesCS2B01G279400;TraesCS4A01G494400;TraesCS7A01G004000;TraesCS7D01G004500
ko00980	Metabolism of xenobiotics by cytochrome P450	Metabolism	Xenobiotics biodegradation and metabolism	22	0.72847	1	0.898894	TraesCS1A01G050100;TraesCS1B01G097200;TraesCS1B01G217700;TraesCS1B01G269100;TraesCS1D01G052200;TraesCS2A01G504300;TraesCS2B01G189700;TraesCS2D01G504900;TraesCS3A01G152500;TraesCS3A01G260800;TraesCS3A01G376700;TraesCS3B01G471600;TraesCS3D01G369600;TraesCS4A01G358200;TraesCS4A01G406200;TraesCS4B01G200100;TraesCS4B01G296500;TraesCS4B01G330900;TraesCS4D01G201100;TraesCS5A01G374800;TraesCS5B01G259700;…
ko00981	Insect hormone biosynthesis	Metabolism	Metabolism of terpenoids and polyketides	4	0.0395646	0.156644	3.02744	TraesCS2B01G406900;TraesCS2D01G386700;TraesCS6A01G240000;TraesCS6D01G272400
ko00982	Drug metabolism - cytochrome P450	Metabolism	Xenobiotics biodegradation and metabolism	24	0.663801	1	0.934946	TraesCS1A01G050100;TraesCS1B01G097200;TraesCS1B01G217700;TraesCS1B01G269100;TraesCS1D01G052200;TraesCS2A01G504300;TraesCS2B01G189700;TraesCS2D01G070400;TraesCS2D01G504900;TraesCS3A01G260800;TraesCS3A01G376700;TraesCS3B01G471600;TraesCS3D01G369600;TraesCS4A01G406200;TraesCS4B01G200100;TraesCS4B01G296500;TraesCS4B01G330900;TraesCS4D01G201100;TraesCS5A01G184300;TraesCS5A01G348100;TraesCS5A01G374800;…
ko00983	Drug metabolism - other enzymes	Metabolism	Xenobiotics biodegradation and metabolism	23	0.877372	1	0.810563	TraesCS1B01G097200;TraesCS1B01G217700;TraesCS1B01G269100;TraesCS2A01G504300;TraesCS2D01G504900;TraesCS3A01G260800;TraesCS3A01G376700;TraesCS3B01G155300;TraesCS3B01G278200;TraesCS3B01G471600;TraesCS3D01G138500;TraesCS3D01G369600;TraesCS4B01G200100;TraesCS4B01G290600;TraesCS4B01G296500;TraesCS4B01G330900;TraesCS4D01G201100;TraesCS5A01G374800;TraesCS5B01G259700;TraesCS5D01G027300;TraesCS6A01G299200;…
ko01040	Biosynthesis of unsaturated fatty acids	Metabolism	Lipid metabolism	13	0.381289	0.780896	1.11688	TraesCS1B01G401400;TraesCS1D01G386800;TraesCS2A01G113600;TraesCS2B01G269300;TraesCS2D01G114200;TraesCS2D01G249800;TraesCS3A01G426800;TraesCS3A01G531900;TraesCS3B01G463000;TraesCS3D01G421700;TraesCS3D01G537300;TraesCS4D01G320300;TraesCS7B01G126200
ko01051	Biosynthesis of ansamycins	Metabolism	Metabolism of terpenoids and polyketides	3	0.00718013	0.0449337	6.81175	TraesCS2A01G075200;TraesCS2B01G090100;TraesCS2D01G073900
ko02010	ABC transporters	Environmental Information Processing	Membrane transport	13	0.0566463	0.203507	1.62695	TraesCS1A01G368500;TraesCS1B01G387400;TraesCS2B01G358200;TraesCS2B01G472800;TraesCS3A01G258300;TraesCS3A01G258400;TraesCS3B01G291000;TraesCS3B01G291100;TraesCS3D01G258200;TraesCS3D01G258300;TraesCS7A01G380900;TraesCS7B01G203300;TraesCS7B01G282800
ko02020	Two-component system	Environmental Information Processing	Signal transduction	10	0.00397301	0.0312984	2.64901	TraesCS2A01G193800;TraesCS2B01G213000;TraesCS2D01G194000;TraesCS3A01G458200;TraesCS3D01G451000;TraesCS4A01G063800;TraesCS4B01G047400;TraesCS4D01G047400;TraesCS6B01G225100;TraesCS6D01G190500
ko02024	Quorum sensing	Cellular Processes	Cellular community - prokaryotes	22	0.00422123	0.0312984	1.84037	TraesCS1B01G229700;TraesCS1D01G186700;TraesCS3A01G022600;TraesCS3A01G198400;TraesCS3B01G022900;TraesCS3D01G023900;TraesCS3D01G523200;TraesCS4A01G197700;TraesCS4A01G298300;TraesCS4A01G336400;TraesCS4B01G015300;TraesCS4B01G355000;TraesCS4D01G013500;TraesCS4D01G348500;TraesCS5A01G411500;TraesCS5A01G524200;TraesCS5B01G415100;TraesCS5B01G536200;TraesCS5D01G420300;TraesCS5D01G533700;TraesCS6A01G184500;…
ko02026	Biofilm formation - Escherichia coli	Cellular Processes	Cellular community - prokaryotes	7	0.00386804	0.0312984	3.37147	TraesCS5A01G472000;TraesCS5B01G484700;TraesCS5D01G182600;TraesCS5D01G484500;TraesCS7A01G120300;TraesCS7B01G018600;TraesCS7D01G117800
ko03008	Ribosome biogenesis in eukaryotes	Genetic Information Processing	Translation	2	1	1	0.101236	TraesCS7B01G254000;TraesCS7D01G349900
ko03010	Ribosome	Genetic Information Processing	Translation	27	1	1	0.341944	TraesCS1A01G363900;TraesCS1A01G406500;TraesCS1B01G254000;TraesCS1D01G242500;TraesCS1D01G414900;TraesCS2A01G563100;TraesCS2B01G623400;TraesCS3A01G272200;TraesCS3B01G470400;TraesCS3D01G177400;TraesCS3D01G325800;TraesCS4A01G086400;TraesCS4A01G167000;TraesCS4A01G272100;TraesCS4B01G171600;TraesCS4D01G151500;TraesCS4D01G173700;TraesCS5A01G468600;TraesCS5B01G531900;TraesCS5D01G481500;TraesCS6A01G105400;…
ko03013	RNA transport	Genetic Information Processing	Translation	11	1	1	0.289942	TraesCS1B01G018400;TraesCS1D01G066100;TraesCS2A01G219000;TraesCS2D01G224400;TraesCS5A01G173800;TraesCS5B01G171200;TraesCS5D01G178300;TraesCS6A01G184600;TraesCS6B01G211800;TraesCS7B01G254000;TraesCS7D01G349900
ko03015	mRNA surveillance pathway	Genetic Information Processing	Translation	11	0.99937	1	0.45294	TraesCS1A01G235000;TraesCS1B01G248600;TraesCS1D01G237100;TraesCS3B01G226800;TraesCS5A01G173800;TraesCS5B01G171200;TraesCS5D01G178300;TraesCS6A01G404700;TraesCS6B01G449000;TraesCS6D01G388000;TraesCS7B01G229300
ko03018	RNA degradation	Genetic Information Processing	Folding, sorting and degradation	8	0.999988	1	0.318678	TraesCS2A01G331700;TraesCS2B01G350500;TraesCS2D01G331200;TraesCS2D01G575200;TraesCS4B01G094600;TraesCS5A01G173800;TraesCS5B01G171200;TraesCS5D01G178300
ko03020	RNA polymerase	Genetic Information Processing	Transcription	2	0.999949	1	0.165563	TraesCS4A01G243400;TraesCS4D01G070300
ko03022	Basal transcription factors	Genetic Information Processing	Transcription	1	0.999998	1	0.0802731	TraesCS3D01G530700
ko03030	DNA replication	Genetic Information Processing	Replication and repair	1	0.999996	1	0.083653	TraesCS3B01G172600
ko03040	Spliceosome	Genetic Information Processing	Transcription	9	1	1	0.208827	TraesCS4A01G091300;TraesCS4A01G098600;TraesCS4B01G205700;TraesCS4B01G210200;TraesCS4B01G213400;TraesCS4D01G206600;TraesCS4D01G214100;TraesCS5B01G368400;TraesCS6A01G342400
ko03050	Proteasome	Genetic Information Processing	Folding, sorting and degradation	2	0.999974	1	0.156592	TraesCS1D01G235300;TraesCS4D01G012200
ko03060	Protein export	Genetic Information Processing	Folding, sorting and degradation	4	0.999874	1	0.263802	TraesCS1D01G186700;TraesCS3A01G198400;TraesCS4A01G197700;TraesCS5A01G378000
ko03070	Bacterial secretion system	Environmental Information Processing	Membrane transport	4	0.458136	0.879983	1.15593	TraesCS1D01G186700;TraesCS3A01G198400;TraesCS4A01G197700;TraesCS5A01G378000
ko03410	Base excision repair	Genetic Information Processing	Replication and repair	1	0.999911	1	0.111147	TraesCS5A01G224300
ko03420	Nucleotide excision repair	Genetic Information Processing	Replication and repair	4	0.99947	1	0.297086	TraesCS3B01G172600;TraesCS7A01G214200;TraesCS7B01G121500;TraesCS7D01G216500
ko03430	Mismatch repair	Genetic Information Processing	Replication and repair	1	0.999947	1	0.105259	TraesCS3B01G172600
ko03440	Homologous recombination	Genetic Information Processing	Replication and repair	3	0.999975	1	0.199507	TraesCS3B01G172600;TraesCS3D01G374700;TraesCS7A01G384800
ko03460	Fanconi anemia pathway	Genetic Information Processing	Replication and repair	3	0.999604	1	0.250959	TraesCS1B01G390800;TraesCS3B01G172600;TraesCS7A01G384800
ko04010	MAPK signaling pathway	Environmental Information Processing	Signal transduction	8	0.997609	1	0.44772	TraesCS3B01G510500;TraesCS4A01G098600;TraesCS4B01G205700;TraesCS4D01G206600;TraesCS6A01G342400;TraesCS6D01G381200;TraesCS7A01G191400;TraesCS7A01G400500
ko04011	MAPK signaling pathway - yeast	Environmental Information Processing	Signal transduction	6	0.75968	1	0.808173	TraesCS3B01G521400;TraesCS3D01G473600;TraesCS4A01G143600;TraesCS4B01G325800;TraesCS4D01G322700;TraesCS5A01G498000
ko04012	ErbB signaling pathway	Environmental Information Processing	Signal transduction	5	0.182385	0.465563	1.65563	TraesCS2D01G378100;TraesCS4A01G345500;TraesCS5B01G529300;TraesCS6B01G257800;TraesCS6D01G211900
ko04013	MAPK signaling pathway - fly	Environmental Information Processing	Signal transduction	8	0.999941	1	0.347412	TraesCS1B01G344300;TraesCS3A01G238400;TraesCS3B01G054300;TraesCS3D01G017300;TraesCS3D01G277200;TraesCS6A01G284200;TraesCS6B01G095200;TraesCS7A01G191400
ko04014	Ras signaling pathway	Environmental Information Processing	Signal transduction	7	0.871069	1	0.708653	TraesCS1A01G115300;TraesCS1D01G116700;TraesCS4B01G217300;TraesCS4B01G377600;TraesCS4D01G217600;TraesCS7A01G191400;TraesCSU01G145400
ko04015	Rap1 signaling pathway	Environmental Information Processing	Signal transduction	2	0.966884	1	0.392446	TraesCS3D01G277200;TraesCS7A01G191400
ko04016	MAPK signaling pathway - plant	Environmental Information Processing	Signal transduction	54	0.106213	0.298629	1.18875	TraesCS1A01G191700;TraesCS1A01G215900;TraesCS1A01G358600;TraesCS1A01G411200;TraesCS1A01G415300;TraesCS1A01G441200;TraesCS1B01G206600;TraesCS1B01G229400;TraesCS1B01G244600;TraesCS1B01G375100;TraesCS1B01G441400;TraesCS1D01G218200;TraesCS1D01G363500;TraesCS1D01G419000;TraesCS2A01G000400;TraesCS2A01G410400;TraesCS2A01G493800;TraesCS2B01G023600;TraesCS2B01G429200;TraesCS2B01G521800;TraesCS2D01G000300;…
ko04020	Calcium signaling pathway	Environmental Information Processing	Signal transduction	14	0.189566	0.477609	1.30127	TraesCS1D01G071800;TraesCS2A01G204400;TraesCS2B01G231900;TraesCS2D01G211500;TraesCS2D01G378100;TraesCS3A01G048500;TraesCS3B01G033100;TraesCS3B01G050500;TraesCS3D01G030800;TraesCS6B01G257800;TraesCS6D01G211900;TraesCS7A01G209800;TraesCS7B01G116600;TraesCS7D01G211700
ko04022	cGMP - PKG signaling pathway	Environmental Information Processing	Signal transduction	11	0.836158	1	0.784013	TraesCS3A01G048500;TraesCS3B01G033100;TraesCS3B01G050500;TraesCS3B01G226800;TraesCS3D01G030800;TraesCS6A01G404700;TraesCS6B01G449000;TraesCS6D01G388000;TraesCS7A01G209800;TraesCS7B01G116600;TraesCS7D01G211700
ko04024	cAMP signaling pathway	Environmental Information Processing	Signal transduction	12	0.506975	0.936696	1.02542	TraesCS1A01G115300;TraesCS1D01G116700;TraesCS2D01G378100;TraesCS3B01G226800;TraesCS4B01G377600;TraesCS6A01G404700;TraesCS6B01G257800;TraesCS6B01G449000;TraesCS6D01G211900;TraesCS6D01G388000;TraesCS7A01G191400;TraesCSU01G145400
ko04064	NF-kappa B signaling pathway	Environmental Information Processing	Signal transduction	3	0.999091	1	0.27247	TraesCS3B01G510500;TraesCS6D01G381200;TraesCS7A01G400500
ko04066	HIF-1 signaling pathway	Environmental Information Processing	Signal transduction	12	0.383065	0.780896	1.12193	TraesCS1A01G110900;TraesCS1B01G129000;TraesCS1D01G112300;TraesCS2D01G378100;TraesCS3B01G309700;TraesCS3D01G110300;TraesCS3D01G276000;TraesCS6B01G257800;TraesCS6D01G211900;TraesCS7A01G238900;TraesCS7B01G103800;TraesCS7D01G199900
ko04068	FoxO signaling pathway	Environmental Information Processing	Signal transduction	19	0.0339064	0.142997	1.57285	TraesCS1D01G265100;TraesCS2A01G107000;TraesCS2B01G123900;TraesCS2B01G175800;TraesCS2D01G106800;TraesCS2D01G155700;TraesCS3A01G135500;TraesCS3A01G407700;TraesCS3B01G169300;TraesCS3D01G151500;TraesCS3D01G402900;TraesCS3D01G491900;TraesCS4B01G325800;TraesCS4D01G322700;TraesCS5A01G225300;TraesCS5A01G426700;TraesCS5A01G498000;TraesCS5B01G223900;TraesCS5D01G232600
ko04070	Phosphatidylinositol signaling system	Environmental Information Processing	Signal transduction	17	0.251495	0.595	1.20089	TraesCS1A01G016900;TraesCS1A01G235100;TraesCS1B01G248300;TraesCS1D01G071800;TraesCS1D01G236800;TraesCS2A01G559200;TraesCS2B01G621000;TraesCS2D01G571300;TraesCS3A01G306600;TraesCS3A01G385500;TraesCS3B01G329900;TraesCS3D01G295300;TraesCS3D01G378500;TraesCS4A01G143600;TraesCS5B01G110800;TraesCS7A01G158400;TraesCS7D01G159400
ko04071	Sphingolipid signaling pathway	Environmental Information Processing	Signal transduction	9	0.851497	1	0.752877	TraesCS1A01G115300;TraesCS1D01G116700;TraesCS2A01G204400;TraesCS2B01G231900;TraesCS2B01G472800;TraesCS2D01G211500;TraesCS4B01G377600;TraesCS7A01G191400;TraesCSU01G145400
ko04072	Phospholipase D signaling pathway	Environmental Information Processing	Signal transduction	15	0.0669942	0.207508	1.52828	TraesCS1A01G115300;TraesCS1A01G235100;TraesCS1B01G248300;TraesCS1D01G116700;TraesCS1D01G236800;TraesCS2A01G204400;TraesCS2B01G231900;TraesCS2D01G211500;TraesCS3A01G435300;TraesCS3B01G470200;TraesCS3D01G428100;TraesCS4A01G143600;TraesCS4B01G377600;TraesCS5B01G110800;TraesCSU01G145400
ko04075	Plant hormone signal transduction	Environmental Information Processing	Signal transduction	97	0.00104106	0.00961739	1.36678	TraesCS1A01G083000;TraesCS1A01G191700;TraesCS1A01G215900;TraesCS1A01G255100;TraesCS1A01G334900;TraesCS1A01G341600;TraesCS1A01G358600;TraesCS1A01G411200;TraesCS1A01G441200;TraesCS1B01G100400;TraesCS1B01G206600;TraesCS1B01G229400;TraesCS1B01G265900;TraesCS1B01G375100;TraesCS1B01G441400;TraesCS1D01G084100;TraesCS1D01G084200;TraesCS1D01G218200;TraesCS1D01G254500;TraesCS1D01G363500;TraesCS1D01G404400;…
ko04110	Cell cycle	Cellular Processes	Cell growth and death	11	0.999975	1	0.379251	TraesCS1B01G118300;TraesCS1B01G151800;TraesCS1D01G265100;TraesCS3A01G407700;TraesCS3D01G402900;TraesCS4A01G345500;TraesCS5B01G529300;TraesCS5D01G494000;TraesCS6A01G099900;TraesCS7A01G020600;TraesCS7B01G120800
ko04111	Cell cycle - yeast	Cellular Processes	Cell growth and death	4	1	1	0.177587	TraesCS1B01G118300;TraesCS5D01G494000;TraesCS7A01G020600;TraesCS7B01G120800
ko04113	Meiosis - yeast	Cellular Processes	Cell growth and death	6	0.996865	1	0.414628	TraesCS1B01G118300;TraesCS3B01G226800;TraesCS6A01G404700;TraesCS6B01G449000;TraesCS6D01G388000;TraesCS7B01G120800
ko04114	Oocyte meiosis	Cellular Processes	Cell growth and death	10	0.999843	1	0.402382	TraesCS1B01G118300;TraesCS2D01G378100;TraesCS3B01G226800;TraesCS5D01G494000;TraesCS6A01G404700;TraesCS6B01G257800;TraesCS6B01G449000;TraesCS6D01G211900;TraesCS6D01G388000;TraesCS7A01G020600
ko04115	p53 signaling pathway	Cellular Processes	Cell growth and death	7	0.996855	1	0.438026	TraesCS1B01G344300;TraesCS2D01G290400;TraesCS3A01G288900;TraesCS3B01G054300;TraesCS3B01G323600;TraesCS3D01G017300;TraesCS3D01G288700
ko04120	Ubiquitin mediated proteolysis	Genetic Information Processing	Folding, sorting and degradation	20	0.999993	1	0.450257	TraesCS1B01G118300;TraesCS1B01G344300;TraesCS1D01G265100;TraesCS3A01G186500;TraesCS3A01G238400;TraesCS3A01G288900;TraesCS3A01G407700;TraesCS3B01G054300;TraesCS3B01G323600;TraesCS3D01G017300;TraesCS3D01G288700;TraesCS3D01G402900;TraesCS4A01G083500;TraesCS4A01G313600;TraesCS4B01G220700;TraesCS5D01G494000;TraesCS6A01G153500;TraesCS6A01G284200;TraesCS6B01G095200;TraesCS7A01G020600
ko04122	Sulfur relay system	Genetic Information Processing	Folding, sorting and degradation	1	0.909855	1	0.42957	TraesCS5B01G209300
ko04130	SNARE interactions in vesicular transport	Genetic Information Processing	Folding, sorting and degradation	3	0.992644	1	0.350605	TraesCS2B01G101900;TraesCS3B01G184700;TraesCS3B01G579700
ko04138	Autophagy - yeast	Cellular Processes	Transport and catabolism	4	0.99988	1	0.262712	TraesCS3B01G579700;TraesCS5D01G180000;TraesCS6A01G211000;TraesCS6D01G194100
ko04139	Mitophagy - yeast	Cellular Processes	Transport and catabolism	1	0.99999	1	0.0903073	TraesCS4A01G143600
ko04140	Autophagy - animal	Cellular Processes	Transport and catabolism	15	0.752316	1	0.86695	TraesCS2A01G034000;TraesCS2A01G107000;TraesCS2B01G123900;TraesCS2B01G175800;TraesCS2D01G106800;TraesCS2D01G155700;TraesCS3A01G135500;TraesCS3B01G169300;TraesCS3D01G151500;TraesCS3D01G491900;TraesCS5A01G225300;TraesCS5B01G223900;TraesCS5D01G232600;TraesCS7A01G561400;TraesCS7B01G485300
ko04141	Protein processing in endoplasmic reticulum	Genetic Information Processing	Folding, sorting and degradation	20	1	1	0.358378	TraesCS2D01G033200;TraesCS3A01G113100;TraesCS3A01G238400;TraesCS3D01G115300;TraesCS4A01G092700;TraesCS4A01G098600;TraesCS4B01G205700;TraesCS4B01G208900;TraesCS4B01G211600;TraesCS4B01G225400;TraesCS4D01G206600;TraesCS4D01G226000;TraesCS5D01G494000;TraesCS6A01G284200;TraesCS6A01G342400;TraesCS6B01G095200;TraesCS6B01G374100;TraesCS6D01G322300;TraesCS7A01G020600;TraesCS7D01G205400
ko04142	Lysosome	Cellular Processes	Transport and catabolism	37	0.000100136	0.00107924	1.92813	TraesCS1B01G050600;TraesCS1D01G036000;TraesCS2A01G034000;TraesCS2A01G185800;TraesCS2A01G273100;TraesCS2B01G307400;TraesCS2B01G404300;TraesCS2B01G422700;TraesCS2D01G272400;TraesCS2D01G288900;TraesCS2D01G382400;TraesCS2D01G401600;TraesCS3A01G028700;TraesCS3A01G528800;TraesCS3A01G528900;TraesCS3B01G597800;TraesCS3D01G017200;TraesCS3D01G534100;TraesCS3D01G534200;TraesCS4A01G004400;TraesCS4A01G060900;…
ko04144	Endocytosis	Cellular Processes	Transport and catabolism	26	0.913498	1	0.791659	TraesCS1A01G115300;TraesCS1D01G116700;TraesCS2B01G131800;TraesCS2D01G113500;TraesCS2D01G239000;TraesCS3A01G358800;TraesCS3A01G435300;TraesCS3B01G177100;TraesCS3B01G391600;TraesCS3B01G470200;TraesCS3D01G158000;TraesCS3D01G428100;TraesCS4A01G072100;TraesCS4A01G098600;TraesCS4A01G143600;TraesCS4B01G205700;TraesCS4B01G228000;TraesCS4B01G377600;TraesCS4D01G206600;TraesCS6A01G342400;TraesCS7A01G263800;…
ko04145	Phagosome	Cellular Processes	Transport and catabolism	17	0.745952	1	0.87727	TraesCS2A01G034000;TraesCS2A01G185500;TraesCS2A01G559200;TraesCS2B01G221800;TraesCS2B01G621000;TraesCS2D01G202200;TraesCS2D01G571300;TraesCS3A01G385500;TraesCS3B01G184700;TraesCS3D01G378500;TraesCS4A01G296600;TraesCS6A01G146600;TraesCS6B01G174800;TraesCS6D01G135900;TraesCS7A01G191400;TraesCS7A01G561400;TraesCS7B01G485300
ko04146	Peroxisome	Cellular Processes	Transport and catabolism	27	0.0583712	0.205891	1.37545	TraesCS2A01G250800;TraesCS2B01G194600;TraesCS2B01G264100;TraesCS2D01G175900;TraesCS2D01G251800;TraesCS4A01G304400;TraesCS4A01G336400;TraesCS4B01G325800;TraesCS4B01G355100;TraesCS4D01G322700;TraesCS4D01G348600;TraesCS5A01G137700;TraesCS5A01G266500;TraesCS5A01G411500;TraesCS5A01G424400;TraesCS5A01G498000;TraesCS5A01G524400;TraesCS5A01G531300;TraesCS5B01G415100;TraesCS5B01G426500;TraesCS5B01G536200;…
ko04150	mTOR signaling pathway	Environmental Information Processing	Signal transduction	21	0.0557106	0.203507	1.4512	TraesCS1D01G265100;TraesCS2A01G107000;TraesCS2B01G123900;TraesCS2B01G175800;TraesCS2D01G106800;TraesCS2D01G155700;TraesCS3A01G135500;TraesCS3A01G407700;TraesCS3B01G169300;TraesCS3D01G151500;TraesCS3D01G402900;TraesCS3D01G491900;TraesCS4A01G015400;TraesCS4A01G345500;TraesCS5A01G225300;TraesCS5B01G223900;TraesCS5B01G529300;TraesCS5D01G232600;TraesCS6A01G146600;TraesCS6B01G174800;TraesCS6D01G135900
ko04151	PI3K-Akt signaling pathway	Environmental Information Processing	Signal transduction	16	0.701414	1	0.901792	TraesCS2A01G107000;TraesCS2B01G123900;TraesCS2B01G175800;TraesCS2D01G033200;TraesCS2D01G106800;TraesCS2D01G155700;TraesCS3A01G135500;TraesCS3B01G169300;TraesCS3D01G151500;TraesCS3D01G491900;TraesCS4A01G345500;TraesCS5A01G225300;TraesCS5B01G223900;TraesCS5B01G529300;TraesCS5D01G232600;TraesCS7A01G191400
ko04152	AMPK signaling pathway	Environmental Information Processing	Signal transduction	27	0.174189	0.45057	1.21226	TraesCS1A01G110900;TraesCS1B01G129000;TraesCS1B01G151800;TraesCS1D01G112300;TraesCS2A01G107000;TraesCS2A01G331700;TraesCS2B01G123900;TraesCS2B01G175800;TraesCS2B01G350500;TraesCS2D01G106800;TraesCS2D01G155700;TraesCS2D01G331200;TraesCS3A01G135500;TraesCS3A01G377600;TraesCS3A01G484800;TraesCS3B01G169300;TraesCS3B01G410400;TraesCS3D01G151500;TraesCS3D01G370700;TraesCS3D01G491900;TraesCS4A01G015400;…
ko04210	Apoptosis	Cellular Processes	Cell growth and death	8	0.293396	0.661665	1.27153	TraesCS2A01G034000;TraesCS2A01G185500;TraesCS2A01G273100;TraesCS2B01G221800;TraesCS2D01G202200;TraesCS2D01G272400;TraesCS7A01G561400;TraesCS7B01G485300
ko04214	Apoptosis - fly	Cellular Processes	Cell growth and death	2	0.908439	1	0.512712	TraesCS1A01G093000;TraesCS1B01G121200
ko04216	Ferroptosis	Cellular Processes	Cell growth and death	9	0.231046	0.55337	1.33688	TraesCS4A01G004400;TraesCS4A01G336400;TraesCS5A01G072200;TraesCS5A01G411500;TraesCS5B01G415100;TraesCS5B01G536200;TraesCS5D01G420300;TraesCS5D01G533700;TraesCS7A01G442500
ko04217	Necroptosis	Cellular Processes	Cell growth and death	25	0.131268	0.358676	1.26949	TraesCS1B01G049100;TraesCS2D01G033200;TraesCS2D01G239000;TraesCS2D01G378100;TraesCS3A01G048500;TraesCS3B01G033100;TraesCS3B01G050500;TraesCS3B01G177100;TraesCS3D01G030800;TraesCS3D01G158000;TraesCS4A01G063800;TraesCS4B01G047400;TraesCS4D01G047400;TraesCS5D01G110600;TraesCS6B01G257800;TraesCS6D01G211900;TraesCS7A01G209800;TraesCS7A01G438400;TraesCS7B01G116600;TraesCS7B01G336700;TraesCS7B01G336800;…
ko04218	Cellular senescence	Cellular Processes	Cell growth and death	13	0.959843	1	0.662253	TraesCS1A01G414400;TraesCS1B01G151800;TraesCS3A01G048500;TraesCS3B01G033100;TraesCS3B01G050500;TraesCS3B01G226800;TraesCS3D01G030800;TraesCS6A01G404700;TraesCS6B01G449000;TraesCS6D01G388000;TraesCS7A01G209800;TraesCS7B01G116600;TraesCS7D01G211700
ko04310	Wnt signaling pathway	Environmental Information Processing	Signal transduction	19	0.997784	1	0.574121	TraesCS1B01G344300;TraesCS2A01G153000;TraesCS2B01G178100;TraesCS2D01G378100;TraesCS3A01G533300;TraesCS3B01G054300;TraesCS3B01G610100;TraesCS3D01G017300;TraesCS3D01G538500;TraesCS4A01G345500;TraesCS5A01G408000;TraesCS5A01G426700;TraesCS5B01G412900;TraesCS5B01G529300;TraesCS5D01G494000;TraesCS6B01G257800;TraesCS6D01G211900;TraesCS7A01G020600;TraesCS7A01G191400
ko04340	Hedgehog signaling pathway	Environmental Information Processing	Signal transduction	9	1	1	0.202329	TraesCS1A01G070800;TraesCS3A01G320300;TraesCS3D01G377800;TraesCS3D01G378000;TraesCS4A01G345500;TraesCS5A01G426700;TraesCS5B01G529300;TraesCS5D01G370700;TraesCS7B01G134500
ko04341	Hedgehog signaling pathway - fly	Environmental Information Processing	Signal transduction	11	1	1	0.214258	TraesCS1A01G070800;TraesCS3A01G320300;TraesCS3D01G377800;TraesCS3D01G378000;TraesCS4A01G345500;TraesCS5A01G426700;TraesCS5B01G529300;TraesCS5D01G370700;TraesCS5D01G494000;TraesCS7A01G020600;TraesCS7B01G134500
ko04350	TGF-beta signaling pathway	Environmental Information Processing	Signal transduction	2	0.999918	1	0.172762	TraesCS5D01G494000;TraesCS7A01G020600
ko04370	VEGF signaling pathway	Environmental Information Processing	Signal transduction	4	0.660646	1	0.895441	TraesCS2A01G204400;TraesCS2B01G231900;TraesCS2D01G211500;TraesCS7A01G191400
ko04371	Apelin signaling pathway	Environmental Information Processing	Signal transduction	15	0.643772	1	0.934946	TraesCS2A01G107000;TraesCS2A01G204400;TraesCS2B01G123900;TraesCS2B01G175800;TraesCS2B01G231900;TraesCS2D01G106800;TraesCS2D01G155700;TraesCS2D01G211500;TraesCS3A01G135500;TraesCS3B01G169300;TraesCS3D01G151500;TraesCS3D01G491900;TraesCS5A01G225300;TraesCS5B01G223900;TraesCS5D01G232600
ko04390	Hippo signaling pathway	Environmental Information Processing	Signal transduction	7	0.553001	1	1.00233	TraesCS3B01G226800;TraesCS4A01G345500;TraesCS5A01G426700;TraesCS5B01G529300;TraesCS6A01G404700;TraesCS6B01G449000;TraesCS6D01G388000
ko04391	Hippo signaling pathway -fly	Environmental Information Processing	Signal transduction	2	0.989137	1	0.314734	TraesCS3D01G431100;TraesCS5A01G426700
ko04392	Hippo signaling pathway - multiple species	Environmental Information Processing	Signal transduction	1	0.920858	1	0.40754	TraesCS5A01G426700
ko04510	Focal adhesion	Cellular Processes	Cellular community - eukaryotes	7	0.134615	0.362712	1.63615	TraesCS3B01G226800;TraesCS4A01G345500;TraesCS5B01G529300;TraesCS6A01G404700;TraesCS6B01G449000;TraesCS6D01G388000;TraesCS7A01G191400
ko04520	Adherens junction	Cellular Processes	Cellular community - eukaryotes	1	0.982306	1	0.256356	TraesCS7A01G191400
ko04530	Tight junction	Cellular Processes	Cellular community - eukaryotes	19	0.0354807	0.146452	1.5647	TraesCS2A01G107000;TraesCS2A01G185500;TraesCS2B01G123900;TraesCS2B01G175800;TraesCS2B01G221800;TraesCS2D01G106800;TraesCS2D01G155700;TraesCS2D01G202200;TraesCS3A01G135500;TraesCS3B01G169300;TraesCS3D01G151500;TraesCS3D01G491900;TraesCS4A01G066100;TraesCS5A01G225300;TraesCS5B01G223900;TraesCS5D01G232600;TraesCS6A01G211000;TraesCS6D01G194100;TraesCS7A01G191400
ko04540	Gap junction	Cellular Processes	Cellular community - eukaryotes	4	0.371877	0.780896	1.29748	TraesCS2A01G185500;TraesCS2B01G221800;TraesCS2D01G202200;TraesCS4A01G296600
ko04550	Signaling pathways regulating pluripotency of stem cells	Cellular Processes	Cellular community - eukaryotes	2	0.384366	0.780896	1.51372	TraesCS4A01G345500;TraesCS5B01G529300
ko04626	Plant-pathogen interaction	Organismal Systems	Environmental adaptation	42	0.455814	0.879983	1.02542	TraesCS1A01G321700;TraesCS1D01G064200;TraesCS2A01G273100;TraesCS2A01G407200;TraesCS2B01G191800;TraesCS2D01G033200;TraesCS3A01G280200;TraesCS3A01G351300;TraesCS3D01G480800;TraesCS4A01G007400;TraesCS4A01G025300;TraesCS4A01G065300;TraesCS4A01G068400;TraesCS4A01G164400;TraesCS4B01G225500;TraesCS4B01G274700;TraesCS4B01G278800;TraesCS4B01G297500;TraesCS4D01G148300;TraesCS4D01G226100;TraesCS4D01G242200;…
ko04810	Regulation of actin cytoskeleton	Cellular Processes	Cell motility	18	0.0479099	0.182245	1.52991	TraesCS2A01G559200;TraesCS2B01G621000;TraesCS2D01G571300;TraesCS3A01G385500;TraesCS3B01G226800;TraesCS3D01G277200;TraesCS3D01G378500;TraesCS4A01G143600;TraesCS5A01G478500;TraesCS5A01G478800;TraesCS5B01G491500;TraesCS5B01G491800;TraesCS5D01G491900;TraesCS5D01G492300;TraesCS6A01G404700;TraesCS6B01G449000;TraesCS6D01G388000;TraesCS7A01G191400
ko05111	Biofilm formation - Vibrio cholerae	Cellular Processes	Cellular community - prokaryotes	3	0.0280108	0.133875	4.33475	TraesCS4B01G330300;TraesCS4D01G327200;TraesCS5A01G501800

## Sheet: INF_48h vs. CK_48h-Up
ID	Term	Classification_level1	Classification_level2	ListHits	p-value	q-value	Enrichment_score	geneID
ko00010	Glycolysis / Gluconeogenesis	Metabolism	Carbohydrate metabolism	62	0.0619607	0.219656	1.21391	TraesCS1A01G273900;TraesCS1B01G142000;TraesCS1B01G226500;TraesCS1B01G291500;TraesCS1B01G355600;TraesCS1D01G123700;TraesCS1D01G274000;TraesCS2A01G343300;TraesCS2A01G343900;TraesCS2B01G341200;TraesCS2B01G341400;TraesCS2B01G341500;TraesCS2D01G322200;TraesCS3A01G020300;TraesCS3A01G286200;TraesCS3A01G363400;TraesCS3A01G363500;TraesCS3A01G391100;TraesCS3A01G391200;TraesCS3B01G025200;TraesCS3B01G311900;…
ko00020	Citrate cycle (TCA cycle)	Metabolism	Carbohydrate metabolism	11	0.984423	1	0.586571	TraesCS2A01G041100;TraesCS2A01G079500;TraesCS2B01G094300;TraesCS2D01G039500;TraesCS2D01G076900;TraesCS4A01G083900;TraesCS4B01G220200;TraesCS4D01G220500;TraesCS5A01G374500;TraesCS5B01G376400;TraesCS7B01G289400
ko00030	Pentose phosphate pathway	Metabolism	Carbohydrate metabolism	27	0.020454	0.0911134	1.50159	TraesCS1A01G273900;TraesCS1D01G274000;TraesCS2A01G320400;TraesCS2B01G362700;TraesCS3A01G020300;TraesCS3A01G391100;TraesCS3A01G391200;TraesCS3A01G439800;TraesCS3B01G025200;TraesCS3B01G311900;TraesCS3B01G473800;TraesCS3B01G565200;TraesCS3D01G026400;TraesCS3D01G383700;TraesCS3D01G432600;TraesCS3D01G491400;TraesCS4A01G455900;TraesCS4D01G180300;TraesCS5A01G072700;TraesCS5D01G292800;TraesCS6A01G279100;…
ko00040	Pentose and glucuronate interconversions	Metabolism	Carbohydrate metabolism	18	0.984107	1	0.652693	TraesCS1A01G182100;TraesCS1A01G263900;TraesCS1B01G198900;TraesCS1B01G243000;TraesCS1B01G291500;TraesCS1D01G185200;TraesCS2B01G024500;TraesCS2B01G127600;TraesCS3A01G363400;TraesCS3A01G363500;TraesCS3B01G395600;TraesCS4A01G264600;TraesCS4B01G050400;TraesCS4D01G050600;TraesCS5A01G394900;TraesCS5D01G292800;TraesCS5D01G404300;TraesCS6D01G072600
ko00051	Fructose and mannose metabolism	Metabolism	Carbohydrate metabolism	36	0.00889049	0.0470955	1.497	TraesCS1A01G273900;TraesCS1B01G142000;TraesCS1B01G355600;TraesCS1D01G123700;TraesCS1D01G274000;TraesCS2D01G593400;TraesCS3A01G020300;TraesCS3A01G044800;TraesCS3A01G241000;TraesCS3A01G286200;TraesCS3A01G391100;TraesCS3A01G391200;TraesCS3A01G400000;TraesCS3B01G025200;TraesCS3B01G311900;TraesCS3B01G433000;TraesCS3D01G026400;TraesCS3D01G036100;TraesCS3D01G286000;TraesCS3D01G383700;TraesCS3D01G394200;…
ko00052	Galactose metabolism	Metabolism	Carbohydrate metabolism	44	0.0599895	0.21774	1.26625	TraesCS1A01G164800;TraesCS1A01G164900;TraesCS1B01G142000;TraesCS1B01G181800;TraesCS1B01G182000;TraesCS1B01G355600;TraesCS1D01G123700;TraesCS1D01G161900;TraesCS1D01G162000;TraesCS2A01G105900;TraesCS2A01G343300;TraesCS2A01G343900;TraesCS2A01G386100;TraesCS2A01G488500;TraesCS2B01G122900;TraesCS2B01G341200;TraesCS2B01G341400;TraesCS2B01G341500;TraesCS2B01G403000;TraesCS2D01G322200;TraesCS2D01G382600;…
ko00053	Ascorbate and aldarate metabolism	Metabolism	Carbohydrate metabolism	17	0.352507	0.803389	1.11673	TraesCS1A01G402500;TraesCS2A01G305600;TraesCS2B01G322400;TraesCS2D01G304100;TraesCS4A01G106300;TraesCS4A01G264600;TraesCS4B01G050400;TraesCS4B01G197900;TraesCS4D01G050600;TraesCS4D01G198500;TraesCS5A01G394900;TraesCS5D01G404300;TraesCS6B01G321400;TraesCS7A01G277600;TraesCS7B01G175300;TraesCS7B01G269900;TraesCS7D01G277500
ko00061	Fatty acid biosynthesis	Metabolism	Lipid metabolism	12	0.923851	1	0.710995	TraesCS1A01G075000;TraesCS1A01G342800;TraesCS1B01G355900;TraesCS1D01G344900;TraesCS2A01G280700;TraesCS3A01G035300;TraesCS3B01G048900;TraesCS4D01G108300;TraesCS5A01G148700;TraesCS5D01G144200;TraesCS7B01G012700;TraesCS7D01G110700
ko00062	Fatty acid elongation	Metabolism	Lipid metabolism	12	0.999798	1	0.442204	TraesCS1A01G039800;TraesCS1A01G413400;TraesCS1B01G052700;TraesCS1D01G042100;TraesCS1D01G420900;TraesCS4A01G437500;TraesCS4B01G358000;TraesCS4D01G351500;TraesCS5A01G527100;TraesCS5D01G528300;TraesCS7B01G254900;TraesCS7D01G350500
ko00071	Fatty acid degradation	Metabolism	Lipid metabolism	27	0.015125	0.0744491	1.53937	TraesCS1A01G075000;TraesCS1A01G143900;TraesCS1B01G161300;TraesCS1D01G142700;TraesCS2A01G036300;TraesCS2B01G049200;TraesCS2D01G035400;TraesCS3A01G077000;TraesCS3A01G136700;TraesCS3B01G091200;TraesCS3B01G154300;TraesCS3D01G137500;TraesCS4A01G406100;TraesCS4B01G106300;TraesCS4B01G305600;TraesCS4B01G305700;TraesCS4D01G103000;TraesCS4D01G103100;TraesCS4D01G108300;TraesCS5A01G148700;TraesCS5D01G144200;…
ko00072	Synthesis and degradation of ketone bodies	Metabolism	Lipid metabolism	4	0.195269	0.517199	1.7267	TraesCS2A01G036300;TraesCS2B01G049200;TraesCS2D01G035400;TraesCS5A01G522100
ko00073	Cutin, suberine and wax biosynthesis	Metabolism	Lipid metabolism	6	0.999156	1	0.375111	TraesCS2B01G402500;TraesCS4D01G241500;TraesCS6B01G326100;TraesCS6D01G276600;TraesCS7A01G278500;TraesCS7B01G176400
ko00100	Steroid biosynthesis	Metabolism	Lipid metabolism	26	0.278533	0.682405	1.13315	TraesCS1A01G204700;TraesCS2A01G008200;TraesCS2A01G019900;TraesCS2B01G029200;TraesCS2D01G021600;TraesCS3A01G132000;TraesCS3A01G488600;TraesCS3B01G094700;TraesCS3B01G167400;TraesCS3D01G148300;TraesCS3D01G298200;TraesCS5A01G004500;TraesCS5A01G004600;TraesCS5A01G004700;TraesCS5A01G004800;TraesCS5A01G004900;TraesCS5D01G011800;TraesCS5D01G011900;TraesCS5D01G012000;TraesCS5D01G012100;TraesCS5D01G012200;…
ko00130	Ubiquinone and other terpenoid-quinone biosynthesis	Metabolism	Metabolism of cofactors and vitamins	31	0.00800628	0.0435897	1.56123	TraesCS1A01G070500;TraesCS1B01G089000;TraesCS1D01G073000;TraesCS2A01G124100;TraesCS2A01G124200;TraesCS2A01G145800;TraesCS2B01G146000;TraesCS2B01G171200;TraesCS2B01G182500;TraesCS2B01G284300;TraesCS2D01G150400;TraesCS2D01G264400;TraesCS2D01G264500;TraesCS3A01G136100;TraesCS3A01G342900;TraesCS3B01G154000;TraesCS3B01G353000;TraesCS3B01G375100;TraesCS3D01G136900;TraesCS3D01G317400;TraesCS3D01G336900;…
ko00140	Steroid hormone biosynthesis	Metabolism	Lipid metabolism	39	0.00494722	0.0312792	1.52389	TraesCS1A01G435400;TraesCS1B01G253600;TraesCS2A01G020700;TraesCS2A01G022500;TraesCS2A01G027300;TraesCS2A01G027500;TraesCS2A01G322500;TraesCS2B01G031200;TraesCS2B01G032500;TraesCS2B01G360300;TraesCS2D01G006500;TraesCS2D01G023400;TraesCS2D01G023700;TraesCS2D01G029300;TraesCS2D01G340600;TraesCS3A01G061600;TraesCS3A01G061700;TraesCS3A01G153000;TraesCS3B01G179500;TraesCS3D01G061500;TraesCS3D01G061900;…
ko00190	Oxidative phosphorylation	Metabolism	Energy metabolism	20	1	1	0.202801	TraesCS1A01G253600;TraesCS1A01G273500;TraesCS1A01G352800;TraesCS1B01G264600;TraesCS1B01G283300;TraesCS1D01G253200;TraesCS1D01G273500;TraesCS1D01G344800;TraesCS1D01G357200;TraesCS2A01G492800;TraesCS2B01G520900;TraesCS2D01G493000;TraesCS3A01G534500;TraesCS3A01G534700;TraesCS3B01G611600;TraesCS3B01G611800;TraesCS3D01G204000;TraesCS3D01G539900;TraesCS3D01G540100;TraesCS7A01G090900
ko00195	Photosynthesis	Metabolism	Energy metabolism	8	1	1	0.140818	TraesCS1A01G276300;TraesCS1B01G285500;TraesCS1D01G275800;TraesCS2B01G395900;TraesCS2D01G253900;TraesCS4A01G356200;TraesCS5B01G516000;TraesCS5D01G516100
ko00196	Photosynthesis - antenna proteins	Metabolism	Energy metabolism	1	0.999981	1	0.0974751	TraesCS6B01G122500
ko00220	Arginine biosynthesis	Metabolism	Amino acid metabolism	21	0.00614664	0.0344212	1.77915	TraesCS1A01G072200;TraesCS1A01G246600;TraesCS1B01G090600;TraesCS1B01G257300;TraesCS1D01G245900;TraesCS2A01G389900;TraesCS2B01G409300;TraesCS2D01G388800;TraesCS4A01G100500;TraesCS4A01G234400;TraesCS4B01G080800;TraesCS4B01G204000;TraesCS4D01G079600;TraesCS4D01G204800;TraesCS5A01G434100;TraesCS6A01G250600;TraesCS6A01G298100;TraesCS6B01G020800;TraesCS6B01G274800;TraesCS6D01G232400;TraesCS7B01G136600
ko00230	Purine metabolism	Metabolism	Nucleotide metabolism	20	1	1	0.31586	TraesCS1B01G156600;TraesCS1B01G226500;TraesCS2B01G119200;TraesCS3A01G114800;TraesCS5A01G100300;TraesCS5A01G382900;TraesCS5B01G207900;TraesCS5B01G387300;TraesCS5B01G499000;TraesCS5D01G216100;TraesCS5D01G392300;TraesCS5D01G499000;TraesCS6D01G212000;TraesCS7A01G295900;TraesCS7A01G376100;TraesCS7A01G382500;TraesCS7B01G285200;TraesCS7B01G419700;TraesCS7D01G372500;TraesCS7D01G378900
ko00240	Pyrimidine metabolism	Metabolism	Nucleotide metabolism	28	0.99985	1	0.564056	TraesCS1A01G056600;TraesCS1A01G411600;TraesCS1B01G073700;TraesCS1B01G156600;TraesCS1D01G057300;TraesCS1D01G419400;TraesCS2A01G147200;TraesCS2B01G119200;TraesCS2B01G400500;TraesCS2D01G152000;TraesCS2D01G379600;TraesCS3A01G114800;TraesCS3A01G206600;TraesCS3B01G547300;TraesCS3B01G547500;TraesCS3D01G209100;TraesCS3D01G300900;TraesCS3D01G492900;TraesCS3D01G493700;TraesCS3D01G494000;TraesCS5B01G499000;…
ko00250	Alanine, aspartate and glutamate metabolism	Metabolism	Amino acid metabolism	25	0.0664615	0.224594	1.36524	TraesCS1A01G246600;TraesCS1B01G257300;TraesCS1D01G245900;TraesCS2A01G389900;TraesCS2B01G409300;TraesCS2D01G388800;TraesCS3A01G206600;TraesCS3B01G299800;TraesCS3D01G209100;TraesCS3D01G266400;TraesCS4A01G075600;TraesCS4A01G262600;TraesCS4B01G231400;TraesCS4D01G052500;TraesCS4D01G232700;TraesCS5A01G139500;TraesCS5A01G434100;TraesCS5B01G137000;TraesCS5B01G152600;TraesCS5D01G153200;TraesCS5D01G159100;…
ko00260	Glycine, serine and threonine metabolism	Metabolism	Amino acid metabolism	46	0.000196695	0.00160635	1.70901	TraesCS1A01G428400;TraesCS1B01G391900;TraesCS1B01G463100;TraesCS1D01G378600;TraesCS1D01G437700;TraesCS2A01G028600;TraesCS2A01G382700;TraesCS2A01G399100;TraesCS2A01G493700;TraesCS2A01G508900;TraesCS2B01G417100;TraesCS2D01G030900;TraesCS2D01G379000;TraesCS2D01G396600;TraesCS2D01G493600;TraesCS4A01G032100;TraesCS4B01G273500;TraesCS4D01G272500;TraesCS5A01G276200;TraesCS5A01G276300;TraesCS5A01G440700;…
ko00261	Monobactam biosynthesis	Metabolism	Biosynthesis of other secondary metabolites	3	0.721134	1	0.824108	TraesCS5A01G382900;TraesCS5B01G387300;TraesCS5D01G392300
ko00270	Cysteine and methionine metabolism	Metabolism	Amino acid metabolism	59	0.00108603	0.00788375	1.49398	TraesCS1A01G070500;TraesCS1A01G089500;TraesCS1A01G089600;TraesCS1A01G181000;TraesCS1B01G089000;TraesCS1B01G090500;TraesCS1D01G073000;TraesCS1D01G097400;TraesCS1D01G098100;TraesCS1D01G184500;TraesCS2A01G235900;TraesCS2A01G396400;TraesCS2A01G489600;TraesCS2A01G493600;TraesCS2B01G414800;TraesCS2B01G426100;TraesCS2B01G517500;TraesCS2B01G521600;TraesCS2D01G394200;TraesCS2D01G405200;TraesCS2D01G489900;…
ko00280	Valine, leucine and isoleucine degradation	Metabolism	Amino acid metabolism	21	0.0353409	0.13582	1.51086	TraesCS1A01G066800;TraesCS1A01G143900;TraesCS1B01G085100;TraesCS1B01G161300;TraesCS1D01G142700;TraesCS2A01G036300;TraesCS2B01G049200;TraesCS2B01G426100;TraesCS2D01G035400;TraesCS2D01G405200;TraesCS3A01G291100;TraesCS3B01G325800;TraesCS3D01G290900;TraesCS4A01G059800;TraesCS4B01G235400;TraesCS4B01G363000;TraesCS4D01G236800;TraesCS4D01G356200;TraesCS5A01G522100;TraesCS6B01G050600;TraesCS6B01G321400
ko00290	Valine, leucine and isoleucine biosynthesis	Metabolism	Amino acid metabolism	12	0.0131632	0.0678942	2.01449	TraesCS2B01G426100;TraesCS2D01G405200;TraesCS4A01G059800;TraesCS4B01G235400;TraesCS4B01G363000;TraesCS4D01G236800;TraesCS4D01G356200;TraesCS5A01G131300;TraesCS5D01G139800;TraesCS6A01G243600;TraesCS6B01G087100;TraesCS6D01G074300
ko00300	Lysine biosynthesis	Metabolism	Amino acid metabolism	3	0.877596	1	0.618081	TraesCS4A01G043800;TraesCS4B01G264500;TraesCS4D01G264500
ko00310	Lysine degradation	Metabolism	Amino acid metabolism	20	0.174189	0.474182	1.25037	TraesCS2A01G036300;TraesCS2A01G041100;TraesCS2A01G079500;TraesCS2B01G049200;TraesCS2B01G094300;TraesCS2D01G035400;TraesCS2D01G039500;TraesCS2D01G076900;TraesCS3A01G441200;TraesCS3D01G369900;TraesCS3D01G433900;TraesCS4A01G100900;TraesCS4B01G203900;TraesCS4D01G204500;TraesCS5A01G276200;TraesCS5A01G276300;TraesCS5B01G275600;TraesCS5B01G275700;TraesCS5D01G283600;TraesCS6B01G321400
ko00330	Arginine and proline metabolism	Metabolism	Amino acid metabolism	30	0.050368	0.189849	1.35978	TraesCS1A01G209100;TraesCS1B01G223300;TraesCS1B01G448000;TraesCS1D01G212400;TraesCS1D01G336300;TraesCS2A01G064000;TraesCS2A01G274500;TraesCS2B01G035200;TraesCS2B01G036000;TraesCS2B01G037100;TraesCS4A01G419400;TraesCS5A01G024500;TraesCS5A01G337400;TraesCS5A01G375000;TraesCS5B01G022300;TraesCS5B01G220000;TraesCS5B01G304200;TraesCS5B01G336200;TraesCS5B01G404800;TraesCS5D01G031200;TraesCS5D01G228900;…
ko00333	Prodigiosin biosyntheses	Metabolism	Biosynthesis of other secondary metabolites	5	0.319371	0.754178	1.33312	TraesCS1A01G342800;TraesCS1B01G355900;TraesCS1D01G344900;TraesCS3A01G035300;TraesCS3B01G048900
ko00340	Histidine metabolism	Metabolism	Amino acid metabolism	3	0.975523	1	0.431675	TraesCS4B01G219800;TraesCS4D01G220200;TraesCS6B01G321400
ko00350	Tyrosine metabolism	Metabolism	Amino acid metabolism	48	4.29464e-07	4.95147e-06	2.10207	TraesCS1A01G050200;TraesCS1A01G070500;TraesCS1A01G270300;TraesCS1A01G329500;TraesCS1B01G066500;TraesCS1B01G066600;TraesCS1B01G089000;TraesCS1B01G280600;TraesCS1D01G052500;TraesCS1D01G073000;TraesCS1D01G270500;TraesCS2A01G468200;TraesCS2A01G468500;TraesCS2A01G516500;TraesCS2A01G516700;TraesCS2A01G516800;TraesCS2B01G491400;TraesCS2B01G545200;TraesCS2B01G545300;TraesCS2D01G468600;TraesCS2D01G518200;…
ko00360	Phenylalanine metabolism	Metabolism	Amino acid metabolism	101	5.65412e-29	1.84701e-27	3.29347	TraesCS1A01G037700;TraesCS1A01G037800;TraesCS1A01G050200;TraesCS1A01G070500;TraesCS1A01G094900;TraesCS1A01G270300;TraesCS1A01G329500;TraesCS1B01G048100;TraesCS1B01G048200;TraesCS1B01G048300;TraesCS1B01G048400;TraesCS1B01G048500;TraesCS1B01G066500;TraesCS1B01G066600;TraesCS1B01G089000;TraesCS1B01G122800;TraesCS1B01G280600;TraesCS1B01G448000;TraesCS1D01G039300;TraesCS1D01G039400;TraesCS1D01G039500;…
ko00362	Benzoate degradation	Metabolism	Xenobiotics biodegradation and metabolism	3	0.138496	0.405152	2.2663	TraesCS2A01G036300;TraesCS2B01G049200;TraesCS2D01G035400
ko00380	Tryptophan metabolism	Metabolism	Amino acid metabolism	45	0.021462	0.0914467	1.35526	TraesCS1A01G050200;TraesCS1A01G329500;TraesCS1B01G066500;TraesCS1B01G066600;TraesCS1B01G253600;TraesCS1B01G448000;TraesCS1D01G052500;TraesCS1D01G238100;TraesCS2A01G036300;TraesCS2A01G064000;TraesCS2A01G079500;TraesCS2A01G516500;TraesCS2A01G516700;TraesCS2A01G516800;TraesCS2B01G035200;TraesCS2B01G036000;TraesCS2B01G037100;TraesCS2B01G049200;TraesCS2B01G094300;TraesCS2B01G545200;TraesCS2B01G545300;…
ko00400	Phenylalanine, tyrosine and tryptophan biosynthesis	Metabolism	Amino acid metabolism	73	6.51721e-27	1.82482e-25	3.93904	TraesCS1A01G070500;TraesCS1A01G270300;TraesCS1A01G428400;TraesCS1B01G089000;TraesCS1B01G280600;TraesCS1B01G463100;TraesCS1D01G073000;TraesCS1D01G270500;TraesCS1D01G437700;TraesCS2A01G163600;TraesCS2A01G291900;TraesCS2A01G292000;TraesCS2A01G336500;TraesCS2B01G096300;TraesCS2B01G189300;TraesCS2B01G308400;TraesCS2B01G308500;TraesCS2B01G345400;TraesCS2D01G080100;TraesCS2D01G170400;TraesCS2D01G289900;…
ko00401	Novobiocin biosynthesis	Metabolism	Biosynthesis of other secondary metabolites	4	0.347369	0.800992	1.34299	TraesCS1A01G070500;TraesCS1B01G089000;TraesCS1D01G073000;TraesCS7D01G342400
ko00402	Benzoxazinoid biosynthesis	Metabolism	Biosynthesis of other secondary metabolites	1	0.878125	1	0.503621	TraesCSU01G005100
ko00405	Phenazine biosynthesis	Metabolism	Biosynthesis of other secondary metabolites	7	4.34752e-05	0.000387325	5.76875	TraesCS2A01G336500;TraesCS2B01G345400;TraesCS2D01G326400;TraesCS3B01G042300;TraesCS4A01G089800;TraesCS4B01G214500;TraesCS4D01G215100
ko00410	beta-Alanine metabolism	Metabolism	Metabolism of other amino acids	14	0.518223	1	1.0153	TraesCS3A01G291100;TraesCS3B01G325800;TraesCS3D01G290900;TraesCS4A01G075600;TraesCS4A01G262600;TraesCS4A01G328200;TraesCS4B01G231400;TraesCS4D01G052500;TraesCS4D01G232700;TraesCS5D01G545500;TraesCS6B01G321400;TraesCS6D01G278900;TraesCS7B01G461800;TraesCS7D01G524900
ko00430	Taurine and hypotaurine metabolism	Metabolism	Metabolism of other amino acids	7	0.240172	0.603509	1.37948	TraesCS2B01G340500;TraesCS4A01G075600;TraesCS4A01G262600;TraesCS4B01G231400;TraesCS4D01G052500;TraesCS4D01G232700;TraesCS5D01G031600
ko00450	Selenocompound metabolism	Metabolism	Metabolism of other amino acids	14	0.0151937	0.0744491	1.86636	TraesCS1A01G181000;TraesCS1D01G184500;TraesCS4A01G298700;TraesCS4A01G394100;TraesCS4B01G014700;TraesCS4D01G012900;TraesCS5A01G382900;TraesCS5B01G387300;TraesCS5D01G392300;TraesCS7A01G225400;TraesCS7B01G194200;TraesCS7B01G301400;TraesCS7D01G229100;TraesCS7D01G395100
ko00460	Cyanoamino acid metabolism	Metabolism	Metabolism of other amino acids	32	0.576289	1	0.98002	TraesCS1D01G232700;TraesCS2A01G022800;TraesCS2A01G384300;TraesCS2A01G384400;TraesCS2A01G493700;TraesCS2B01G031900;TraesCS2B01G032000;TraesCS2B01G032400;TraesCS2B01G032800;TraesCS2B01G033000;TraesCS2B01G340500;TraesCS2D01G024100;TraesCS2D01G024200;TraesCS2D01G493600;TraesCS3A01G447800;TraesCS3B01G484000;TraesCS5A01G295200;TraesCS5A01G389000;TraesCS5B01G294600;TraesCS5B01G394200;TraesCS5D01G398400;…
ko00471	D-Glutamine and D-glutamate metabolism	Metabolism	Metabolism of other amino acids	4	0.0913413	0.29349	2.2663	TraesCS2A01G389900;TraesCS2B01G409300;TraesCS2D01G388800;TraesCS5A01G434100
ko00480	Glutathione metabolism	Metabolism	Metabolism of other amino acids	199	5.84047e-63	3.81577e-61	3.56516	TraesCS1A01G013900;TraesCS1A01G016800;TraesCS1A01G078800;TraesCS1A01G095800;TraesCS1A01G102700;TraesCS1A01G102800;TraesCS1A01G102900;TraesCS1A01G103000;TraesCS1A01G186100;TraesCS1A01G186300;TraesCS1A01G186400;TraesCS1A01G186500;TraesCS1A01G186600;TraesCS1A01G186700;TraesCS1A01G186800;TraesCS1A01G187000;TraesCS1B01G090500;TraesCS1B01G097400;TraesCS1B01G113700;TraesCS1B01G113800;TraesCS1B01G114300;…
ko00500	Starch and sucrose metabolism	Metabolism	Carbohydrate metabolism	64	0.869844	1	0.884408	TraesCS1A01G072100;TraesCS1A01G088600;TraesCS1A01G147300;TraesCS1A01G210400;TraesCS1A01G338200;TraesCS1B01G090700;TraesCS1B01G107600;TraesCS1B01G142000;TraesCS1B01G224300;TraesCS1B01G350600;TraesCS1B01G355600;TraesCS1D01G074700;TraesCS1D01G090000;TraesCS1D01G123700;TraesCS1D01G213700;TraesCS1D01G218000;TraesCS1D01G232700;TraesCS1D01G340400;TraesCS2A01G384300;TraesCS2A01G384400;TraesCS2A01G386100;…
ko00510	N-Glycan biosynthesis	Metabolism	Glycan biosynthesis and metabolism	15	0.540942	1	0.999836	TraesCS2A01G127300;TraesCS2A01G555600;TraesCS2B01G149100;TraesCS2D01G129700;TraesCS4A01G456100;TraesCS6B01G289600;TraesCS6B01G393900;TraesCS6D01G407500;TraesCS7A01G159400;TraesCS7A01G415500;TraesCS7B01G063800;TraesCS7B01G315600;TraesCS7D01G160200;TraesCS7D01G409000;TraesCS7D01G454500
ko00511	Other glycan degradation	Metabolism	Glycan biosynthesis and metabolism	2	0.99732	1	0.259005	TraesCS4B01G088800;TraesCS7A01G320000
ko00513	Various types of N-glycan biosynthesis	Metabolism	Glycan biosynthesis and metabolism	16	0.237056	0.603415	1.21885	TraesCS2A01G555600;TraesCS4A01G456100;TraesCS5B01G117200;TraesCS6A01G232700;TraesCS6B01G393900;TraesCS6D01G407500;TraesCS7A01G159400;TraesCS7A01G188600;TraesCS7A01G415500;TraesCS7B01G063800;TraesCS7B01G093500;TraesCS7B01G315600;TraesCS7D01G160200;TraesCS7D01G189700;TraesCS7D01G409000;TraesCS7D01G454500
ko00514	Other types of O-glycan biosynthesis	Metabolism	Glycan biosynthesis and metabolism	7	0.0647872	0.222777	1.92292	TraesCS3A01G187000;TraesCS3B01G216400;TraesCS3D01G190800;TraesCS4A01G164300;TraesCS7A01G328500;TraesCS7B01G229100;TraesCS7D01G325300
ko00520	Amino sugar and nucleotide sugar metabolism	Metabolism	Carbohydrate metabolism	104	4.57003e-11	8.14296e-10	1.91233	TraesCS1A01G203600;TraesCS1A01G203700;TraesCS1A01G230400;TraesCS1A01G250000;TraesCS1A01G305700;TraesCS1A01G402500;TraesCS1B01G142000;TraesCS1B01G260600;TraesCS1B01G260700;TraesCS1B01G316400;TraesCS1B01G355600;TraesCS1B01G368300;TraesCS1D01G123700;TraesCS1D01G207000;TraesCS1D01G207100;TraesCS1D01G231600;TraesCS1D01G249600;TraesCS2A01G033600;TraesCS2A01G040500;TraesCS2A01G350700;TraesCS2A01G350800;…
ko00521	Streptomycin biosynthesis	Metabolism	Biosynthesis of other secondary metabolites	5	0.455811	0.981747	1.13315	TraesCS1B01G142000;TraesCS1B01G355600;TraesCS1D01G123700;TraesCS3A01G286200;TraesCS3D01G286000
ko00524	Neomycin, kanamycin and gentamicin biosynthesis	Metabolism	Biosynthesis of other secondary metabolites	5	0.190069	0.510321	1.61878	TraesCS1B01G142000;TraesCS1B01G355600;TraesCS1D01G123700;TraesCS3A01G286200;TraesCS3D01G286000
ko00531	Glycosaminoglycan degradation	Metabolism	Glycan biosynthesis and metabolism	2	0.988658	1	0.323757	TraesCS5A01G074000;TraesCS5B01G080400
ko00540	Lipopolysaccharide biosynthesis	Metabolism	Glycan biosynthesis and metabolism	1	0.939598	1	0.377716	TraesCS1A01G394500
ko00561	Glycerolipid metabolism	Metabolism	Lipid metabolism	42	0.142547	0.410518	1.18242	TraesCS1A01G164800;TraesCS1A01G164900;TraesCS1A01G230500;TraesCS1B01G181800;TraesCS1B01G182000;TraesCS1B01G243700;TraesCS1B01G291500;TraesCS1B01G292200;TraesCS1D01G161900;TraesCS1D01G162000;TraesCS1D01G231500;TraesCS2A01G105900;TraesCS2A01G515700;TraesCS2B01G122900;TraesCS2B01G562300;TraesCS2D01G332900;TraesCS2D01G517200;TraesCS2D01G534600;TraesCS3A01G052100;TraesCS3A01G242700;TraesCS3A01G339700;…
ko00562	Inositol phosphate metabolism	Metabolism	Carbohydrate metabolism	6	0.999978	1	0.292425	TraesCS4A01G400200;TraesCS4B01G059200;TraesCS5A01G204600;TraesCS5D01G160300;TraesCS7A01G101500;TraesCS7B01G269900
ko00564	Glycerophospholipid metabolism	Metabolism	Lipid metabolism	35	0.939216	1	0.797189	TraesCS1A01G113200;TraesCS1A01G113300;TraesCS1A01G365100;TraesCS1B01G097300;TraesCS1B01G133300;TraesCS1B01G133400;TraesCS1B01G292200;TraesCS1D01G081100;TraesCS1D01G114600;TraesCS1D01G114700;TraesCS1D01G189300;TraesCS2A01G543400;TraesCS2B01G405400;TraesCS2B01G562300;TraesCS2D01G332900;TraesCS2D01G534600;TraesCS2D01G544600;TraesCS3A01G052100;TraesCS3A01G097900;TraesCS3A01G242700;TraesCS3A01G244600;…
ko00565	Ether lipid metabolism	Metabolism	Lipid metabolism	4	0.996712	1	0.362607	TraesCS1A01G365100;TraesCS1D01G189300;TraesCS3D01G298200;TraesCS5B01G336100
ko00590	Arachidonic acid metabolism	Metabolism	Lipid metabolism	5	0.805837	1	0.755432	TraesCS2B01G340500;TraesCS2B01G429100;TraesCS2D01G350600;TraesCS2D01G407700;TraesCS3D01G298200
ko00591	Linoleic acid metabolism	Metabolism	Lipid metabolism	16	0.024889	0.10163	1.68655	TraesCS2A01G315100;TraesCS2B01G333600;TraesCS2D01G313400;TraesCS2D01G528500;TraesCS3D01G298200;TraesCS4A01G009400;TraesCS4A01G275900;TraesCS4A01G276000;TraesCS4B01G037700;TraesCS4B01G037800;TraesCS5D01G388700;TraesCS5D01G388800;TraesCS6A01G132200;TraesCS7A01G246200;TraesCS7B01G145200;TraesCS7D01G244800
ko00592	alpha-Linolenic acid metabolism	Metabolism	Lipid metabolism	48	4.00872e-09	6.04392e-08	2.41738	TraesCS1A01G015500;TraesCS1A01G015800;TraesCS1A01G143900;TraesCS1A01G217700;TraesCS1B01G018700;TraesCS1B01G019800;TraesCS1B01G161300;TraesCS1D01G013600;TraesCS1D01G013700;TraesCS1D01G142700;TraesCS2A01G026600;TraesCS2A01G311200;TraesCS2A01G315100;TraesCS2B01G040000;TraesCS2B01G333600;TraesCS2D01G028600;TraesCS2D01G313400;TraesCS3A01G077000;TraesCS3B01G091200;TraesCS3B01G549000;TraesCS3B01G549200;…
ko00600	Sphingolipid metabolism	Metabolism	Lipid metabolism	23	0.00577458	0.0332887	1.73749	TraesCS1A01G164800;TraesCS1A01G164900;TraesCS1B01G181800;TraesCS1B01G182000;TraesCS1D01G161900;TraesCS1D01G162000;TraesCS2A01G105900;TraesCS2B01G122900;TraesCS4A01G221500;TraesCS4B01G088800;TraesCS4B01G099700;TraesCS5B01G189800;TraesCS6A01G270000;TraesCS6B01G297300;TraesCS6D01G026200;TraesCS6D01G245000;TraesCS7A01G186900;TraesCS7A01G187000;TraesCS7A01G320000;TraesCS7B01G092200;TraesCS7B01G092300;…
ko00603	Glycosphingolipid biosynthesis - globo and isoglobo series	Metabolism	Glycan biosynthesis and metabolism	8	0.033663	0.131959	2.07204	TraesCS1A01G164800;TraesCS1A01G164900;TraesCS1B01G181800;TraesCS1B01G182000;TraesCS1D01G161900;TraesCS1D01G162000;TraesCS2A01G105900;TraesCS2B01G122900
ko00620	Pyruvate metabolism	Metabolism	Carbohydrate metabolism	25	0.807153	1	0.864998	TraesCS1A01G122500;TraesCS1B01G141700;TraesCS1B01G226500;TraesCS1D01G123400;TraesCS2A01G036300;TraesCS2B01G049200;TraesCS2D01G035400;TraesCS3A01G108900;TraesCS3B01G128000;TraesCS4A01G083900;TraesCS4B01G220200;TraesCS4D01G220500;TraesCS5A01G131300;TraesCS5A01G181800;TraesCS5A01G374500;TraesCS5B01G179800;TraesCS5B01G376400;TraesCS5D01G139800;TraesCS5D01G186200;TraesCS6B01G321400;TraesCS6D01G376900;…
ko00625	Chloroalkane and chloroalkene degradation	Metabolism	Xenobiotics biodegradation and metabolism	7	0.160156	0.442121	1.54771	TraesCS4A01G406100;TraesCS4B01G305600;TraesCS4B01G305700;TraesCS6A01G234500;TraesCS6B01G263200;TraesCS6B01G321400;TraesCS6D01G217000
ko00626	Naphthalene degradation	Metabolism	Xenobiotics biodegradation and metabolism	6	0.0177309	0.0847625	2.71955	TraesCS4A01G406100;TraesCS4B01G305600;TraesCS4B01G305700;TraesCS6A01G234500;TraesCS6B01G263200;TraesCS6D01G217000
ko00627	Aminobenzoate degradation	Metabolism	Xenobiotics biodegradation and metabolism	5	0.364959	0.815434	1.25905	TraesCS1B01G448000;TraesCS2A01G064000;TraesCS2B01G035200;TraesCS2B01G036000;TraesCS2B01G037100
ko00630	Glyoxylate and dicarboxylate metabolism	Metabolism	Carbohydrate metabolism	20	0.930421	1	0.755432	TraesCS2A01G028600;TraesCS2A01G036300;TraesCS2A01G467700;TraesCS2A01G493700;TraesCS2B01G049200;TraesCS2B01G490700;TraesCS2B01G605800;TraesCS2D01G030900;TraesCS2D01G035400;TraesCS2D01G467700;TraesCS2D01G493600;TraesCS2D01G598500;TraesCS6A01G041700;TraesCS6A01G274900;TraesCS6A01G298100;TraesCS6B01G056800;TraesCS6B01G302400;TraesCS6D01G048300;TraesCS6D01G255200;TraesCS7B01G289400
ko00640	Propanoate metabolism	Metabolism	Carbohydrate metabolism	9	0.588685	1	0.97127	TraesCS2A01G036300;TraesCS2B01G049200;TraesCS2D01G035400;TraesCS3A01G291100;TraesCS3B01G325800;TraesCS3D01G290900;TraesCS6B01G050600;TraesCS6D01G376900;TraesCS7B01G317900
ko00643	Styrene degradation	Metabolism	Xenobiotics biodegradation and metabolism	7	0.31153	0.744632	1.26913	TraesCS1B01G448000;TraesCS2A01G064000;TraesCS2B01G035200;TraesCS2B01G036000;TraesCS2B01G037100;TraesCS5D01G062900;TraesCS7B01G370000
ko00650	Butanoate metabolism	Metabolism	Carbohydrate metabolism	12	0.0947851	0.295573	1.51086	TraesCS2A01G036300;TraesCS2B01G049200;TraesCS2D01G035400;TraesCS4A01G075600;TraesCS4A01G262600;TraesCS4B01G231400;TraesCS4D01G052500;TraesCS4D01G232700;TraesCS5A01G522100;TraesCS6B01G087100;TraesCS7A01G373400;TraesCS7B01G253600
ko00660	C5-Branched dibasic acid metabolism	Metabolism	Carbohydrate metabolism	3	0.531226	1	1.08782	TraesCS6A01G243600;TraesCS6B01G087100;TraesCS6D01G074300
ko00670	One carbon pool by folate	Metabolism	Metabolism of cofactors and vitamins	4	0.776721	1	0.771505	TraesCS2A01G493700;TraesCS2D01G493600;TraesCS5B01G481000;TraesCS5D01G481300
ko00680	Methane metabolism	Metabolism	Energy metabolism	35	0.000669366	0.00504599	1.75294	TraesCS1A01G273900;TraesCS1D01G274000;TraesCS2A01G493700;TraesCS2A01G508900;TraesCS2D01G493600;TraesCS3A01G020300;TraesCS3A01G391100;TraesCS3A01G391200;TraesCS3B01G025200;TraesCS3B01G311900;TraesCS3D01G026400;TraesCS3D01G383700;TraesCS4A01G032100;TraesCS4A01G373800;TraesCS4A01G406100;TraesCS4B01G273500;TraesCS4B01G305600;TraesCS4B01G305700;TraesCS4D01G051400;TraesCS4D01G272500;TraesCS5A01G181800;…
ko00710	Carbon fixation in photosynthetic organisms	Metabolism	Energy metabolism	23	0.798759	1	0.865142	TraesCS1A01G122500;TraesCS1A01G273900;TraesCS1B01G141700;TraesCS1D01G123400;TraesCS1D01G274000;TraesCS3A01G020300;TraesCS3A01G108900;TraesCS3A01G391100;TraesCS3A01G391200;TraesCS3B01G025200;TraesCS3B01G128000;TraesCS3D01G026400;TraesCS3D01G383700;TraesCS4A01G083900;TraesCS4B01G220200;TraesCS4D01G220500;TraesCS5A01G181800;TraesCS5B01G179800;TraesCS5D01G186200;TraesCS5D01G292800;TraesCS6A01G213700;…
ko00720	Carbon fixation pathways in prokaryotes	Metabolism	Energy metabolism	9	0.573785	1	0.982972	TraesCS2A01G036300;TraesCS2B01G049200;TraesCS2D01G035400;TraesCS5A01G181800;TraesCS5B01G179800;TraesCS5B01G481000;TraesCS5D01G186200;TraesCS5D01G481300;TraesCS6D01G376900
ko00730	Thiamine metabolism	Metabolism	Metabolism of cofactors and vitamins	11	0.14463	0.410518	1.42453	TraesCS1A01G384300;TraesCS1D01G392500;TraesCS2A01G565400;TraesCS2B01G626400;TraesCS2D01G575800;TraesCS3A01G449200;TraesCS3B01G485900;TraesCS3D01G441900;TraesCS7A01G382500;TraesCS7B01G285200;TraesCS7D01G378900
ko00750	Vitamin B6 metabolism	Metabolism	Metabolism of cofactors and vitamins	7	0.31153	0.744632	1.26913	TraesCS1B01G391900;TraesCS1D01G378600;TraesCS3A01G287500;TraesCS3D01G217400;TraesCS4A01G032100;TraesCS4B01G273500;TraesCS4D01G272500
ko00760	Nicotinate and nicotinamide metabolism	Metabolism	Metabolism of cofactors and vitamins	8	0.341016	0.795705	1.20869	TraesCS1A01G056600;TraesCS1B01G073700;TraesCS1D01G057300;TraesCS2B01G178400;TraesCS3A01G495300;TraesCS3D01G502500;TraesCS5B01G109900;TraesCS7B01G176500
ko00770	Pantothenate and CoA biosynthesis	Metabolism	Metabolism of cofactors and vitamins	16	0.0182111	0.0849849	1.74751	TraesCS2B01G426100;TraesCS2D01G405200;TraesCS3D01G158500;TraesCS4A01G059800;TraesCS4A01G328200;TraesCS4B01G235400;TraesCS4B01G363000;TraesCS4D01G236800;TraesCS4D01G356200;TraesCS5D01G545500;TraesCS6A01G098300;TraesCS6B01G087100;TraesCS6D01G084500;TraesCS6D01G278900;TraesCS7B01G071900;TraesCS7D01G167900
ko00780	Biotin metabolism	Metabolism	Metabolism of cofactors and vitamins	5	0.916391	1	0.620903	TraesCS1A01G342800;TraesCS1B01G355900;TraesCS1D01G344900;TraesCS3A01G035300;TraesCS3B01G048900
ko00785	Lipoic acid metabolism	Metabolism	Metabolism of cofactors and vitamins	2	0.574002	1	1.06649	TraesCS5B01G069800;TraesCS5D01G073700
ko00790	Folate biosynthesis	Metabolism	Metabolism of cofactors and vitamins	7	0.823304	1	0.764533	TraesCS2D01G350600;TraesCS5B01G191900;TraesCS5D01G070900;TraesCS5D01G199800;TraesCS6D01G072600;TraesCS7B01G372400;TraesCS7D01G457800
ko00830	Retinol metabolism	Metabolism	Metabolism of cofactors and vitamins	10	0.569154	1	0.985346	TraesCS1B01G253600;TraesCS3B01G179500;TraesCS4A01G406100;TraesCS4B01G305600;TraesCS4B01G305700;TraesCS4D01G190500;TraesCS6A01G234500;TraesCS6B01G263200;TraesCS6D01G103300;TraesCS6D01G217000
ko00860	Porphyrin and chlorophyll metabolism	Metabolism	Metabolism of cofactors and vitamins	7	0.999772	1	0.362607	TraesCS2D01G563600;TraesCS3D01G103900;TraesCS5B01G175100;TraesCS5D01G182100;TraesCS7A01G125600;TraesCS7B01G024500;TraesCS7D01G122600
ko00900	Terpenoid backbone biosynthesis	Metabolism	Metabolism of terpenoids and polyketides	25	0.0872832	0.285125	1.32532	TraesCS1A01G384300;TraesCS1D01G258900;TraesCS1D01G371200;TraesCS1D01G392500;TraesCS2A01G036300;TraesCS2A01G565400;TraesCS2A01G586900;TraesCS2B01G049200;TraesCS2B01G219400;TraesCS2B01G626400;TraesCS2D01G035400;TraesCS2D01G575800;TraesCS3B01G585400;TraesCS3D01G525300;TraesCS4A01G082100;TraesCS5A01G269300;TraesCS5A01G442800;TraesCS5A01G522100;TraesCS5D01G277500;TraesCS6A01G100700;TraesCS6A01G277800;…
ko00901	Indole alkaloid biosynthesis	Metabolism	Biosynthesis of other secondary metabolites	49	0.000138014	0.00117612	1.70189	TraesCS1A01G050200;TraesCS1A01G329500;TraesCS1B01G066500;TraesCS1B01G066600;TraesCS1D01G052500;TraesCS2A01G135000;TraesCS2A01G135300;TraesCS2A01G516500;TraesCS2A01G516700;TraesCS2A01G516800;TraesCS2B01G034800;TraesCS2B01G158900;TraesCS2B01G159000;TraesCS2B01G159200;TraesCS2B01G545200;TraesCS2B01G545300;TraesCS2D01G137500;TraesCS2D01G150100;TraesCS2D01G150200;TraesCS2D01G518200;TraesCS2D01G518300;…
ko00902	Monoterpenoid biosynthesis	Metabolism	Metabolism of terpenoids and polyketides	27	1.54769e-08	2.16676e-07	3.22053	TraesCS1B01G437500;TraesCS1D01G415900;TraesCS2A01G100000;TraesCS2A01G371400;TraesCS2B01G388300;TraesCS2D01G023600;TraesCS2D01G099500;TraesCS2D01G367400;TraesCS2D01G367700;TraesCS6A01G067300;TraesCS6A01G067500;TraesCS6A01G067600;TraesCS6A01G067800;TraesCS6B01G090500;TraesCS6B01G090800;TraesCS6B01G091000;TraesCS6B01G091100;TraesCS6B01G091300;TraesCS6B01G091500;TraesCS6B01G091700;TraesCS6B01G092800;…
ko00903	Limonene and pinene degradation	Metabolism	Metabolism of terpenoids and polyketides	1	0.914199	1	0.431675	TraesCS6B01G321400
ko00904	Diterpenoid biosynthesis	Metabolism	Metabolism of terpenoids and polyketides	38	7.77274e-06	7.61729e-05	2.08774	TraesCS2A01G027400;TraesCS2A01G027600;TraesCS2A01G027700;TraesCS2A01G027800;TraesCS2B01G444900;TraesCS2B01G445100;TraesCS2B01G445200;TraesCS2B01G445300;TraesCS2B01G445400;TraesCS2B01G445500;TraesCS2B01G445600;TraesCS2B01G445800;TraesCS2B01G445900;TraesCS2D01G029400;TraesCS2D01G029500;TraesCS2D01G029600;TraesCS2D01G029700;TraesCS2D01G029900;TraesCS2D01G030000;TraesCS2D01G030100;TraesCS2D01G423400;…
ko00905	Brassinosteroid biosynthesis	Metabolism	Metabolism of terpenoids and polyketides	9	0.366113	0.815434	1.16552	TraesCS2A01G013500;TraesCS2D01G014200;TraesCS2D01G014700;TraesCS2D01G581700;TraesCS5A01G214600;TraesCS5B01G068500;TraesCS5B01G209200;TraesCS5D01G075000;TraesCS5D01G217200
ko00906	Carotenoid biosynthesis	Metabolism	Metabolism of terpenoids and polyketides	3	0.999186	1	0.274703	TraesCS2B01G414500;TraesCS5D01G244900;TraesCS6B01G298500
ko00908	Zeatin biosynthesis	Metabolism	Metabolism of terpenoids and polyketides	29	7.37192e-08	9.63265e-07	2.8889	TraesCS2A01G410000;TraesCS2A01G410200;TraesCS2A01G474700;TraesCS2B01G150300;TraesCS2B01G428300;TraesCS2B01G428600;TraesCS2B01G428700;TraesCS2B01G428800;TraesCS2B01G428900;TraesCS2B01G498300;TraesCS2D01G407200;TraesCS2D01G407300;TraesCS2D01G407500;TraesCS2D01G407600;TraesCS2D01G475100;TraesCS3A01G109500;TraesCS3A01G136200;TraesCS3A01G311100;TraesCS3A01G321100;TraesCS3B01G128700;TraesCS3D01G111300;…
ko00909	Sesquiterpenoid and triterpenoid biosynthesis	Metabolism	Metabolism of terpenoids and polyketides	3	0.877596	1	0.618081	TraesCS5D01G465000;TraesCS6B01G091200;TraesCS7A01G261500
ko00910	Nitrogen metabolism	Metabolism	Energy metabolism	30	0.00489585	0.0312792	1.62848	TraesCS2A01G389900;TraesCS2B01G409300;TraesCS2D01G388800;TraesCS3B01G299800;TraesCS3D01G254900;TraesCS3D01G266400;TraesCS4A01G196600;TraesCS4A01G388700;TraesCS4A01G388900;TraesCS4D01G296200;TraesCS5A01G434100;TraesCS6A01G032400;TraesCS6A01G032500;TraesCS6A01G298100;TraesCS6A01G326200;TraesCS6B01G356800;TraesCS6D01G037200;TraesCS6D01G037900;TraesCS6D01G306000;TraesCS7A01G428500;TraesCS7A01G537600;…
ko00920	Sulfur metabolism	Metabolism	Energy metabolism	17	0.0728561	0.24203	1.45385	TraesCS1B01G336300;TraesCS2A01G225200;TraesCS2B01G275100;TraesCS4A01G042700;TraesCS4A01G400200;TraesCS4B01G263300;TraesCS4D01G263500;TraesCS5A01G382900;TraesCS5B01G387300;TraesCS5D01G027600;TraesCS5D01G392300;TraesCS6A01G140100;TraesCS6A01G187300;TraesCS6B01G168600;TraesCS6B01G217200;TraesCS6D01G174200;TraesCS7A01G101500
ko00930	Caprolactam degradation	Metabolism	Xenobiotics biodegradation and metabolism	4	0.637164	1	0.929762	TraesCS1B01G291500;TraesCS3A01G363400;TraesCS3A01G363500;TraesCS3B01G395600
ko00940	Phenylpropanoid biosynthesis	Metabolism	Biosynthesis of other secondary metabolites	313	8.73933e-37	3.42582e-35	2.03398	TraesCS1A01G037700;TraesCS1A01G037800;TraesCS1A01G078200;TraesCS1A01G078600;TraesCS1A01G088300;TraesCS1A01G088400;TraesCS1A01G094900;TraesCS1A01G104200;TraesCS1A01G177800;TraesCS1A01G310500;TraesCS1A01G342000;TraesCS1A01G424100;TraesCS1B01G048100;TraesCS1B01G048200;TraesCS1B01G048300;TraesCS1B01G048400;TraesCS1B01G048500;TraesCS1B01G096300;TraesCS1B01G096600;TraesCS1B01G107300;TraesCS1B01G107400;…
ko00941	Flavonoid biosynthesis	Metabolism	Biosynthesis of other secondary metabolites	92	1.1214e-12	2.19794e-11	2.13298	TraesCS1A01G088300;TraesCS1A01G088400;TraesCS1A01G310500;TraesCS1B01G107300;TraesCS1B01G107400;TraesCS1B01G107500;TraesCS1B01G321800;TraesCS1D01G089600;TraesCS1D01G089900;TraesCS1D01G310000;TraesCS2A01G354500;TraesCS2A01G482200;TraesCS2A01G490000;TraesCS2A01G490700;TraesCS2A01G570600;TraesCS2B01G182500;TraesCS2B01G507500;TraesCS2B01G508500;TraesCS2B01G518300;TraesCS2B01G518900;TraesCS2B01G519100;…
ko00943	Isoflavonoid biosynthesis	Metabolism	Biosynthesis of other secondary metabolites	1	0.89158	1	0.477115	TraesCS7D01G384200
ko00945	Stilbenoid, diarylheptanoid and gingerol biosynthesis	Metabolism	Biosynthesis of other secondary metabolites	78	6.30774e-11	1.03026e-09	2.12977	TraesCS1A01G088300;TraesCS1A01G088400;TraesCS1A01G310500;TraesCS1B01G107300;TraesCS1B01G107400;TraesCS1B01G107500;TraesCS1B01G321800;TraesCS1B01G481300;TraesCS1B01G481500;TraesCS1D01G089600;TraesCS1D01G089900;TraesCS1D01G310000;TraesCS2A01G354500;TraesCS2A01G490000;TraesCS2A01G490700;TraesCS2A01G570600;TraesCS2B01G182500;TraesCS2B01G518300;TraesCS2B01G518900;TraesCS2B01G519100;TraesCS2D01G354300;…
ko00950	Isoquinoline alkaloid biosynthesis	Metabolism	Biosynthesis of other secondary metabolites	35	3.7974e-07	4.65182e-06	2.44063	TraesCS1A01G050200;TraesCS1A01G070500;TraesCS1A01G270300;TraesCS1A01G329500;TraesCS1B01G066500;TraesCS1B01G066600;TraesCS1B01G089000;TraesCS1B01G280600;TraesCS1D01G052500;TraesCS1D01G073000;TraesCS1D01G270500;TraesCS2A01G468200;TraesCS2A01G468500;TraesCS2A01G516500;TraesCS2A01G516700;TraesCS2A01G516800;TraesCS2B01G491400;TraesCS2B01G545200;TraesCS2B01G545300;TraesCS2D01G468600;TraesCS2D01G518200;…
ko00960	Tropane, piperidine and pyridine alkaloid biosynthesis	Metabolism	Biosynthesis of other secondary metabolites	17	0.0584958	0.216324	1.4962	TraesCS1A01G070500;TraesCS1A01G270300;TraesCS1A01G383700;TraesCS1B01G089000;TraesCS1B01G280600;TraesCS1B01G410300;TraesCS1D01G073000;TraesCS1D01G270500;TraesCS1D01G391900;TraesCS2B01G525400;TraesCS2D01G497300;TraesCS3A01G401900;TraesCS3B01G434900;TraesCS3D01G396800;TraesCS3D01G396900;TraesCS5D01G545800;TraesCS7D01G342400
ko00965	Betalain biosynthesis	Metabolism	Biosynthesis of other secondary metabolites	24	6.70362e-07	7.29949e-06	2.94006	TraesCS1A01G050200;TraesCS1A01G329500;TraesCS1B01G066500;TraesCS1B01G066600;TraesCS1D01G052500;TraesCS2A01G516500;TraesCS2A01G516700;TraesCS2A01G516800;TraesCS2B01G545200;TraesCS2B01G545300;TraesCS2D01G518200;TraesCS2D01G518300;TraesCS3B01G421000;TraesCS3B01G421100;TraesCS3D01G381700;TraesCS4A01G431600;TraesCS7A01G059300;TraesCS7A01G059500;TraesCS7A01G387000;TraesCS7A01G387100;TraesCS7D01G054000;…
ko00966	Glucosinolate biosynthesis	Metabolism	Biosynthesis of other secondary metabolites	14	0.0193621	0.0882553	1.81304	TraesCS2A01G022800;TraesCS2B01G031900;TraesCS2B01G032000;TraesCS2B01G032400;TraesCS2B01G032800;TraesCS2B01G033000;TraesCS2D01G024100;TraesCS2D01G024200;TraesCS5D01G535600;TraesCS5D01G535700;TraesCS6D01G074300;TraesCSU01G204000;TraesCSU01G229300;TraesCSU01G233900
ko00970	Aminoacyl-tRNA biosynthesis	Genetic Information Processing	Translation	34	0.0950057	0.295573	1.25803	TraesCS1A01G145100;TraesCS1A01G235200;TraesCS1B01G162400;TraesCS1B01G204700;TraesCS1B01G233200;TraesCS1B01G248400;TraesCS1D01G101300;TraesCS1D01G144100;TraesCS1D01G163400;TraesCS1D01G221400;TraesCS1D01G236900;TraesCS3A01G111500;TraesCS3A01G310400;TraesCS3B01G282000;TraesCS3B01G455000;TraesCS3D01G113800;TraesCS3D01G136300;TraesCS4A01G278500;TraesCS4B01G034500;TraesCS4B01G054900;TraesCS4D01G032900;…
ko00980	Metabolism of xenobiotics by cytochrome P450	Metabolism	Xenobiotics biodegradation and metabolism	184	9.43048e-74	9.24187e-72	4.2879	TraesCS1A01G013900;TraesCS1A01G016800;TraesCS1A01G078800;TraesCS1A01G102700;TraesCS1A01G102800;TraesCS1A01G102900;TraesCS1A01G103000;TraesCS1A01G186100;TraesCS1A01G186300;TraesCS1A01G186400;TraesCS1A01G186500;TraesCS1A01G186600;TraesCS1A01G186700;TraesCS1A01G186800;TraesCS1A01G187000;TraesCS1B01G097400;TraesCS1B01G113700;TraesCS1B01G113800;TraesCS1B01G114300;TraesCS1B01G114400;TraesCS1B01G194100;…
ko00981	Insect hormone biosynthesis	Metabolism	Metabolism of terpenoids and polyketides	1	0.914199	1	0.431675	TraesCS6B01G321400
ko00982	Drug metabolism - cytochrome P450	Metabolism	Xenobiotics biodegradation and metabolism	196	4.50121e-80	8.82236e-78	4.35484	TraesCS1A01G013900;TraesCS1A01G016800;TraesCS1A01G078800;TraesCS1A01G102700;TraesCS1A01G102800;TraesCS1A01G102900;TraesCS1A01G103000;TraesCS1A01G186100;TraesCS1A01G186300;TraesCS1A01G186400;TraesCS1A01G186500;TraesCS1A01G186600;TraesCS1A01G186700;TraesCS1A01G186800;TraesCS1A01G187000;TraesCS1B01G097400;TraesCS1B01G113700;TraesCS1B01G113800;TraesCS1B01G114300;TraesCS1B01G114400;TraesCS1B01G194100;…
ko00983	Drug metabolism - other enzymes	Metabolism	Xenobiotics biodegradation and metabolism	177	7.80075e-56	3.82237e-54	3.55773	TraesCS1A01G013900;TraesCS1A01G016800;TraesCS1A01G078800;TraesCS1A01G102700;TraesCS1A01G102800;TraesCS1A01G102900;TraesCS1A01G103000;TraesCS1A01G186100;TraesCS1A01G186300;TraesCS1A01G186400;TraesCS1A01G186500;TraesCS1A01G186600;TraesCS1A01G186700;TraesCS1A01G186800;TraesCS1A01G187000;TraesCS1B01G097400;TraesCS1B01G113700;TraesCS1B01G113800;TraesCS1B01G114300;TraesCS1B01G114400;TraesCS1B01G194100;…
ko01040	Biosynthesis of unsaturated fatty acids	Metabolism	Lipid metabolism	12	0.987175	1	0.588012	TraesCS1A01G143900;TraesCS1A01G342800;TraesCS1B01G161300;TraesCS1B01G355900;TraesCS1D01G142700;TraesCS1D01G344900;TraesCS2A01G280700;TraesCS3A01G035300;TraesCS3B01G048900;TraesCS4A01G437500;TraesCS6D01G260900;TraesCS6D01G261000
ko02010	ABC transporters	Environmental Information Processing	Membrane transport	15	0.430495	0.943679	1.07069	TraesCS2A01G451500;TraesCS2B01G473000;TraesCS3A01G257500;TraesCS3A01G258000;TraesCS3B01G290300;TraesCS3B01G290700;TraesCS3B01G401600;TraesCS3D01G257500;TraesCS3D01G257900;TraesCS6A01G171800;TraesCS6B01G145700;TraesCS6B01G145800;TraesCS6B01G199700;TraesCS6D01G107600;TraesCS6D01G161200
ko02020	Two-component system	Environmental Information Processing	Signal transduction	7	0.497824	1	1.0576	TraesCS1A01G263300;TraesCS1B01G273900;TraesCS1D01G263400;TraesCS2A01G036300;TraesCS2B01G049200;TraesCS2D01G035400;TraesCS6A01G298100
ko02024	Quorum sensing	Cellular Processes	Cellular community - prokaryotes	24	0.270904	0.672116	1.14508	TraesCS1A01G075000;TraesCS2A01G163600;TraesCS2A01G336500;TraesCS2B01G024500;TraesCS2B01G189300;TraesCS2B01G345400;TraesCS2D01G170400;TraesCS2D01G326400;TraesCS3B01G042300;TraesCS3B01G342900;TraesCS4A01G075600;TraesCS4A01G089800;TraesCS4A01G262600;TraesCS4B01G214500;TraesCS4B01G231400;TraesCS4D01G052500;TraesCS4D01G108300;TraesCS4D01G215100;TraesCS4D01G232700;TraesCS5A01G148700;TraesCS5A01G235700;…
ko02025	Biofilm formation - Pseudomonas aeruginosa	Cellular Processes	Cellular community - prokaryotes	7	4.34752e-05	0.000387325	5.76875	TraesCS2A01G336500;TraesCS2B01G345400;TraesCS2D01G326400;TraesCS3B01G042300;TraesCS4A01G089800;TraesCS4B01G214500;TraesCS4D01G215100
ko02026	Biofilm formation - Escherichia coli	Cellular Processes	Cellular community - prokaryotes	1	0.978933	1	0.274703	TraesCS7A01G189000
ko03008	Ribosome biogenesis in eukaryotes	Genetic Information Processing	Translation	24	0.982355	1	0.69288	TraesCS1A01G192300;TraesCS1B01G306100;TraesCS1D01G195700;TraesCS2A01G125500;TraesCS2A01G424900;TraesCS2B01G052100;TraesCS2B01G444700;TraesCS2D01G422900;TraesCS3A01G191100;TraesCS3A01G403100;TraesCS3B01G220700;TraesCS3B01G265100;TraesCS4A01G072500;TraesCS4B01G228400;TraesCS4B01G264300;TraesCS4D01G229300;TraesCS5B01G373200;TraesCS5D01G015900;TraesCS5D01G380500;TraesCS6A01G400300;TraesCS6B01G440500;…
ko03010	Ribosome	Genetic Information Processing	Translation	92	0.999998	1	0.664539	TraesCS1A01G333400;TraesCS1A01G383500;TraesCS1D01G059100;TraesCS1D01G114100;TraesCS1D01G174700;TraesCS1D01G227300;TraesCS1D01G336000;TraesCS1D01G391600;TraesCS2A01G108900;TraesCS2A01G278600;TraesCS2A01G294000;TraesCS2A01G302600;TraesCS2A01G339200;TraesCS2A01G458000;TraesCS2A01G458600;TraesCS2A01G458800;TraesCS2A01G575400;TraesCS2B01G109000;TraesCS2B01G127900;TraesCS2B01G291600;TraesCS2B01G296200;…
ko03013	RNA transport	Genetic Information Processing	Translation	18	1	1	0.270602	TraesCS1A01G192300;TraesCS1B01G306100;TraesCS1D01G195700;TraesCS2A01G474500;TraesCS2B01G121200;TraesCS2B01G498100;TraesCS2D01G103900;TraesCS2D01G393100;TraesCS4A01G248900;TraesCS4B01G065700;TraesCS4D01G064800;TraesCS5A01G138500;TraesCS5B01G138600;TraesCS5D01G152200;TraesCS6A01G116200;TraesCS6B01G129000;TraesCS6B01G141000;TraesCS6B01G144000
ko03015	mRNA surveillance pathway	Genetic Information Processing	Translation	11	1	1	0.258334	TraesCS2D01G215500;TraesCS2D01G215900;TraesCS3A01G477400;TraesCS3D01G472100;TraesCS3D01G472200;TraesCS5B01G410100;TraesCS6A01G351700;TraesCS6D01G171400;TraesCS6D01G334300;TraesCS7D01G417300;TraesCSU01G150500
ko03018	RNA degradation	Genetic Information Processing	Folding, sorting and degradation	13	1	1	0.295357	TraesCS1A01G098900;TraesCS2A01G583000;TraesCS2B01G603600;TraesCS2D01G597200;TraesCS3A01G411800;TraesCS3B01G311900;TraesCS4A01G373800;TraesCS5A01G188100;TraesCS5B01G195500;TraesCS5B01G267900;TraesCS5D01G202900;TraesCS6B01G011800;TraesCS7B01G235700
ko03020	RNA polymerase	Genetic Information Processing	Transcription	6	0.999987	1	0.283287	TraesCS3A01G114800;TraesCS5B01G499000;TraesCS5D01G499000;TraesCS7A01G376100;TraesCS7B01G419700;TraesCS7D01G372500
ko03022	Basal transcription factors	Genetic Information Processing	Transcription	3	1	1	0.137351	TraesCS2B01G363400;TraesCS5A01G437500;TraesCS7B01G059900
ko03030	DNA replication	Genetic Information Processing	Replication and repair	6	0.999985	1	0.286269	TraesCS1A01G002200;TraesCS1B01G001100;TraesCS1B01G156600;TraesCS2A01G210500;TraesCS3D01G292300;TraesCS7A01G295900
ko03040	Spliceosome	Genetic Information Processing	Transcription	19	1	1	0.251443	TraesCS1A01G243400;TraesCS1A01G285000;TraesCS1B01G254900;TraesCS1B01G294300;TraesCS1D01G243400;TraesCS1D01G284000;TraesCS3A01G389800;TraesCS3D01G424100;TraesCS4A01G072500;TraesCS4A01G097900;TraesCS4A01G175100;TraesCS4B01G206700;TraesCS4B01G228400;TraesCS4D01G207500;TraesCS4D01G229300;TraesCS5D01G375600;TraesCS6A01G337100;TraesCS6B01G367800;TraesCS6D01G317700
ko03050	Proteasome	Genetic Information Processing	Folding, sorting and degradation	2	1	1	0.0893121	TraesCS4A01G167300;TraesCS7D01G062500
ko03060	Protein export	Genetic Information Processing	Folding, sorting and degradation	40	0.00557667	0.0331221	1.50459	TraesCS1A01G233200;TraesCS1B01G249800;TraesCS1D01G238300;TraesCS2A01G314500;TraesCS2B01G125400;TraesCS2B01G332900;TraesCS2D01G312700;TraesCS3A01G041000;TraesCS3A01G207800;TraesCS3B01G042600;TraesCS3B01G234900;TraesCS3B01G342900;TraesCS3D01G039200;TraesCS3D01G208200;TraesCS4A01G056500;TraesCS4A01G183100;TraesCS4B01G135500;TraesCS4B01G248500;TraesCS4D01G130200;TraesCS4D01G247900;TraesCS5A01G155200;…
ko03070	Bacterial secretion system	Environmental Information Processing	Membrane transport	1	0.998398	1	0.164822	TraesCS3B01G342900
ko03410	Base excision repair	Genetic Information Processing	Replication and repair	8	0.9918	1	0.507143	TraesCS1B01G156600;TraesCS1B01G448400;TraesCS1D01G413500;TraesCS5B01G327700;TraesCS5D01G333700;TraesCS5D01G359600;TraesCS7A01G295900;TraesCS7A01G414700
ko03420	Nucleotide excision repair	Genetic Information Processing	Replication and repair	6	0.999998	1	0.254164	TraesCS1A01G002200;TraesCS1B01G001100;TraesCS1B01G156600;TraesCS2A01G210500;TraesCS3D01G292300;TraesCS7A01G295900
ko03430	Mismatch repair	Genetic Information Processing	Replication and repair	4	0.999974	1	0.240137	TraesCS1A01G002200;TraesCS1B01G001100;TraesCS2A01G210500;TraesCS3D01G292300
ko03440	Homologous recombination	Genetic Information Processing	Replication and repair	9	0.999988	1	0.341367	TraesCS1A01G002200;TraesCS1A01G329600;TraesCS1B01G001100;TraesCS2A01G210500;TraesCS2A01G384900;TraesCS3B01G251000;TraesCS3D01G292300;TraesCS6A01G241100;TraesCS7A01G295900
ko03450	Non-homologous end-joining	Genetic Information Processing	Replication and repair	1	0.976317	1	0.283287	TraesCS5D01G565400
ko03460	Fanconi anemia pathway	Genetic Information Processing	Replication and repair	5	0.999997	1	0.238557	TraesCS1A01G002200;TraesCS1B01G001100;TraesCS2A01G210500;TraesCS2D01G573900;TraesCS3D01G292300
ko04010	MAPK signaling pathway	Environmental Information Processing	Signal transduction	42	0.0299464	0.119786	1.34063	TraesCS1A01G285000;TraesCS1B01G294300;TraesCS1D01G074100;TraesCS1D01G284000;TraesCS2A01G462700;TraesCS2B01G484300;TraesCS2D01G463100;TraesCS3A01G009800;TraesCS3A01G261800;TraesCS3B01G295000;TraesCS3D01G261800;TraesCS3D01G463600;TraesCS3D01G494200;TraesCS4A01G097900;TraesCS4A01G175100;TraesCS4A01G309900;TraesCS4B01G206700;TraesCS4B01G387600;TraesCS4D01G000800;TraesCS4D01G207500;TraesCS4D01G312300;…
ko04011	MAPK signaling pathway - yeast	Environmental Information Processing	Signal transduction	8	0.956084	1	0.614589	TraesCS2A01G337300;TraesCS2B01G344600;TraesCS2D01G325600;TraesCS3B01G360600;TraesCS4B01G059200;TraesCS6A01G041700;TraesCS6B01G056800;TraesCS6D01G048300
ko04012	ErbB signaling pathway	Environmental Information Processing	Signal transduction	3	0.911333	1	0.566574	TraesCS4D01G312300;TraesCS6A01G375900;TraesCS6D01G360800
ko04013	MAPK signaling pathway - fly	Environmental Information Processing	Signal transduction	8	1	1	0.198146	TraesCS3A01G101400;TraesCS3A01G101600;TraesCS3B01G612300;TraesCS3B01G612400;TraesCS3B01G612600;TraesCS4D01G312300;TraesCS6A01G283900;TraesCS6D01G171400
ko04014	Ras signaling pathway	Environmental Information Processing	Signal transduction	29	0.00372521	0.0251773	1.67446	TraesCS1A01G365100;TraesCS1A01G394100;TraesCS1A01G435100;TraesCS1A01G435200;TraesCS1B01G319400;TraesCS1B01G422600;TraesCS1B01G470900;TraesCS1B01G471000;TraesCS1D01G189300;TraesCS1D01G402400;TraesCS2B01G182000;TraesCS3B01G219900;TraesCS3D01G194500;TraesCS4A01G123100;TraesCS4B01G182900;TraesCS4D01G126100;TraesCS4D01G179800;TraesCS4D01G182800;TraesCS4D01G312300;TraesCS5A01G057100;TraesCS5A01G229000;…
ko04015	Rap1 signaling pathway	Environmental Information Processing	Signal transduction	25	1.12546e-06	1.16101e-05	2.7979	TraesCS1A01G394100;TraesCS1A01G435100;TraesCS1A01G435200;TraesCS1B01G319400;TraesCS1B01G422600;TraesCS1B01G470900;TraesCS1B01G471000;TraesCS1D01G402400;TraesCS2B01G182000;TraesCS3B01G219900;TraesCS3D01G194500;TraesCS4A01G123100;TraesCS4B01G182900;TraesCS4D01G126100;TraesCS4D01G179800;TraesCS4D01G182800;TraesCS4D01G312300;TraesCS5A01G057100;TraesCS5A01G229000;TraesCS5A01G382800;TraesCS5B01G059900;…
ko04016	MAPK signaling pathway - plant	Environmental Information Processing	Signal transduction	164	5.46546e-20	1.33904e-18	2.05913	TraesCS1A01G070400;TraesCS1A01G203600;TraesCS1A01G203700;TraesCS1A01G250000;TraesCS1A01G298600;TraesCS1A01G328800;TraesCS1A01G367000;TraesCS1A01G367100;TraesCS1A01G367200;TraesCS1A01G394100;TraesCS1A01G435100;TraesCS1A01G435200;TraesCS1B01G088900;TraesCS1B01G260600;TraesCS1B01G260700;TraesCS1B01G308200;TraesCS1B01G319400;TraesCS1B01G342500;TraesCS1B01G384900;TraesCS1B01G385000;TraesCS1B01G385100;…
ko04020	Calcium signaling pathway	Environmental Information Processing	Signal transduction	34	0.000470931	0.0036921	1.80243	TraesCS1A01G394100;TraesCS1A01G435100;TraesCS1A01G435200;TraesCS1B01G188300;TraesCS1B01G319400;TraesCS1B01G422600;TraesCS1B01G470900;TraesCS1B01G471000;TraesCS1D01G402400;TraesCS2B01G182000;TraesCS3B01G219900;TraesCS3D01G194500;TraesCS4A01G123100;TraesCS4B01G182900;TraesCS4B01G236600;TraesCS4D01G126100;TraesCS4D01G179800;TraesCS4D01G182800;TraesCS4D01G238100;TraesCS5A01G057100;TraesCS5A01G143900;…
ko04022	cGMP - PKG signaling pathway	Environmental Information Processing	Signal transduction	30	0.146614	0.410518	1.21953	TraesCS1A01G394100;TraesCS1A01G435100;TraesCS1A01G435200;TraesCS1B01G319400;TraesCS1B01G422600;TraesCS1B01G470900;TraesCS1B01G471000;TraesCS1D01G402400;TraesCS2B01G182000;TraesCS3B01G219900;TraesCS3B01G612300;TraesCS3B01G612400;TraesCS3B01G612600;TraesCS3D01G194500;TraesCS4A01G123100;TraesCS4B01G182900;TraesCS4D01G126100;TraesCS4D01G179800;TraesCS4D01G182800;TraesCS4D01G312300;TraesCS5A01G057100;…
ko04024	cAMP signaling pathway	Environmental Information Processing	Signal transduction	30	0.0214107	0.0914467	1.46213	TraesCS1A01G365100;TraesCS1A01G394100;TraesCS1A01G435100;TraesCS1A01G435200;TraesCS1B01G319400;TraesCS1B01G422600;TraesCS1B01G470900;TraesCS1B01G471000;TraesCS1D01G189300;TraesCS1D01G402400;TraesCS2B01G182000;TraesCS3B01G219900;TraesCS3D01G194500;TraesCS4A01G123100;TraesCS4B01G182900;TraesCS4D01G126100;TraesCS4D01G179800;TraesCS4D01G182800;TraesCS4D01G312300;TraesCS5A01G057100;TraesCS5A01G229000;…
ko04064	NF-kappa B signaling pathway	Environmental Information Processing	Signal transduction	31	0.00529532	0.0324339	1.60583	TraesCS1D01G074100;TraesCS2A01G462700;TraesCS2B01G484300;TraesCS2D01G393100;TraesCS2D01G463100;TraesCS3A01G009800;TraesCS3A01G261800;TraesCS3B01G295000;TraesCS3D01G261800;TraesCS3D01G463600;TraesCS3D01G494200;TraesCS4A01G309900;TraesCS4B01G387600;TraesCS4D01G000800;TraesCS5A01G051000;TraesCS5A01G552200;TraesCS5B01G056800;TraesCS5B01G057100;TraesCS5B01G184600;TraesCS5D01G003500;TraesCS5D01G061400;…
ko04066	HIF-1 signaling pathway	Environmental Information Processing	Signal transduction	15	0.853118	1	0.799869	TraesCS1B01G142000;TraesCS1B01G355600;TraesCS1D01G123700;TraesCS3A01G286200;TraesCS3D01G286000;TraesCS4A01G373800;TraesCS4D01G312300;TraesCS5A01G188100;TraesCS5A01G374500;TraesCS5B01G195500;TraesCS5B01G376400;TraesCS5D01G202900;TraesCS6A01G213700;TraesCS6A01G375900;TraesCS6D01G360800
ko04068	FoxO signaling pathway	Environmental Information Processing	Signal transduction	20	0.641692	1	0.94429	TraesCS1A01G308900;TraesCS1B01G098700;TraesCS1D01G082200;TraesCS1D01G082500;TraesCS1D01G082600;TraesCS1D01G308200;TraesCS2B01G113700;TraesCS3B01G440600;TraesCS3B01G544700;TraesCS4A01G194800;TraesCS4B01G120400;TraesCS4D01G118500;TraesCS4D01G312300;TraesCS4D01G347600;TraesCS6A01G041700;TraesCS6A01G378000;TraesCS6B01G056800;TraesCS6B01G415700;TraesCS6D01G048300;TraesCS6D01G362500
ko04070	Phosphatidylinositol signaling system	Environmental Information Processing	Signal transduction	31	0.114265	0.339333	1.24898	TraesCS1A01G394100;TraesCS1A01G435100;TraesCS1A01G435200;TraesCS1B01G319400;TraesCS1B01G422600;TraesCS1B01G470900;TraesCS1B01G471000;TraesCS1D01G402400;TraesCS2B01G182000;TraesCS2B01G562300;TraesCS2D01G534600;TraesCS3B01G219900;TraesCS3D01G194500;TraesCS4A01G123100;TraesCS4A01G400200;TraesCS4B01G059200;TraesCS4B01G182900;TraesCS4D01G126100;TraesCS4D01G179800;TraesCS4D01G182800;TraesCS5A01G057100;…
ko04071	Sphingolipid signaling pathway	Environmental Information Processing	Signal transduction	8	0.999782	1	0.381692	TraesCS1A01G365100;TraesCS1D01G189300;TraesCS2A01G451500;TraesCS2B01G473000;TraesCS4D01G312300;TraesCS5B01G189800;TraesCS5B01G336100;TraesCS6D01G171400
ko04072	Phospholipase D signaling pathway	Environmental Information Processing	Signal transduction	9	0.992034	1	0.522991	TraesCS1A01G365100;TraesCS1D01G189300;TraesCS2B01G562300;TraesCS2D01G534600;TraesCS4B01G059200;TraesCS4D01G312300;TraesCS5A01G467400;TraesCS5B01G336100;TraesCS5D01G480200
ko04075	Plant hormone signal transduction	Environmental Information Processing	Signal transduction	121	0.645615	1	0.972418	TraesCS1A01G118400;TraesCS1A01G328800;TraesCS1B01G138100;TraesCS1B01G201800;TraesCS1B01G342500;TraesCS1B01G356600;TraesCS1D01G119500;TraesCS1D01G177000;TraesCS1D01G331100;TraesCS2A01G183900;TraesCS2A01G286700;TraesCS2A01G393500;TraesCS2A01G430400;TraesCS2A01G433500;TraesCS2A01G448500;TraesCS2A01G551100;TraesCS2B01G105300;TraesCS2B01G210600;TraesCS2B01G303600;TraesCS2B01G411500;TraesCS2B01G451000;…
ko04110	Cell cycle	Cellular Processes	Cell growth and death	17	1	1	0.334291	TraesCS1A01G217400;TraesCS1D01G201900;TraesCS1D01G219200;TraesCS1D01G396200;TraesCS2A01G031800;TraesCS2A01G320000;TraesCS2A01G337300;TraesCS2B01G344600;TraesCS2D01G325600;TraesCS3B01G440600;TraesCS3D01G016600;TraesCS3D01G543600;TraesCS4D01G187600;TraesCS4D01G347600;TraesCS5A01G197800;TraesCS7A01G020600;TraesCS7B01G098900
ko04111	Cell cycle - yeast	Cellular Processes	Cell growth and death	16	0.999997	1	0.405148	TraesCS1A01G217400;TraesCS1D01G201900;TraesCS1D01G219200;TraesCS1D01G396200;TraesCS2A01G129900;TraesCS2A01G320000;TraesCS2D01G132100;TraesCS3D01G016600;TraesCS3D01G543600;TraesCS4D01G187600;TraesCS5A01G197800;TraesCS6B01G062900;TraesCS6D01G053800;TraesCS6D01G171400;TraesCS7A01G020600;TraesCS7B01G098900
ko04113	Meiosis - yeast	Cellular Processes	Cell growth and death	7	0.999998	1	0.275897	TraesCS1A01G217400;TraesCS1D01G219200;TraesCS2A01G320000;TraesCS4D01G187600;TraesCS5A01G197800;TraesCS5B01G131900;TraesCS6D01G171400
ko04114	Oocyte meiosis	Cellular Processes	Cell growth and death	42	0.624626	1	0.963893	TraesCS1A01G394100;TraesCS1A01G435100;TraesCS1A01G435200;TraesCS1B01G319400;TraesCS1B01G422600;TraesCS1B01G470900;TraesCS1B01G471000;TraesCS1D01G201900;TraesCS1D01G396200;TraesCS1D01G402400;TraesCS2A01G320000;TraesCS2A01G337300;TraesCS2B01G182000;TraesCS2B01G344600;TraesCS2D01G325600;TraesCS3B01G219900;TraesCS3D01G016600;TraesCS3D01G194500;TraesCS3D01G543600;TraesCS4A01G123100;TraesCS4B01G182900;…
ko04115	p53 signaling pathway	Cellular Processes	Cell growth and death	6	1	1	0.214138	TraesCS1A01G263300;TraesCS1B01G273900;TraesCS1D01G263400;TraesCS3A01G101400;TraesCS3A01G101600;TraesCS4D01G347600
ko04120	Ubiquitin mediated proteolysis	Genetic Information Processing	Folding, sorting and degradation	15	1	1	0.192603	TraesCS1D01G201900;TraesCS1D01G396200;TraesCS2D01G051900;TraesCS2D01G393100;TraesCS3A01G101400;TraesCS3A01G101600;TraesCS3B01G440600;TraesCS3D01G016600;TraesCS3D01G543600;TraesCS4D01G187600;TraesCS5A01G197800;TraesCS6A01G283900;TraesCS7A01G020600;TraesCS7B01G098900;TraesCS7B01G219600
ko04122	Sulfur relay system	Genetic Information Processing	Folding, sorting and degradation	7	0.10676	0.326952	1.71503	TraesCS5B01G087900;TraesCS5B01G191900;TraesCS5D01G070900;TraesCS5D01G199800;TraesCS6A01G140100;TraesCS6B01G168600;TraesCS6B01G279100
ko04130	SNARE interactions in vesicular transport	Genetic Information Processing	Folding, sorting and degradation	13	0.747925	1	0.866525	TraesCS1D01G190400;TraesCS2A01G213400;TraesCS2A01G219200;TraesCS2B01G244700;TraesCS2D01G219400;TraesCS2D01G224100;TraesCS3D01G207900;TraesCS5A01G425600;TraesCS5B01G102700;TraesCS5B01G187300;TraesCS5B01G427600;TraesCS6A01G147100;TraesCSU01G076400
ko04136	Autophagy - other eukaryotes	Cellular Processes	Transport and catabolism	1	0.999995	1	0.0871652	TraesCS6D01G171400
ko04138	Autophagy - yeast	Cellular Processes	Transport and catabolism	8	0.999998	1	0.299675	TraesCS3D01G207900;TraesCS5A01G472500;TraesCS5A01G472600;TraesCS5D01G485100;TraesCS5D01G485300;TraesCS6A01G254100;TraesCS6B01G271500;TraesCS6D01G171400
ko04139	Mitophagy - yeast	Cellular Processes	Transport and catabolism	2	1	1	0.103013	TraesCS4A01G349100;TraesCS4B01G059200
ko04140	Autophagy - animal	Cellular Processes	Transport and catabolism	15	0.999589	1	0.494465	TraesCS1B01G098700;TraesCS1D01G082200;TraesCS1D01G082500;TraesCS1D01G082600;TraesCS3B01G544700;TraesCS4A01G194800;TraesCS4A01G309300;TraesCS4B01G120400;TraesCS4D01G004400;TraesCS4D01G118500;TraesCS4D01G312300;TraesCS5D01G359600;TraesCS6D01G171400;TraesCSU01G061400;TraesCSU01G159600
ko04141	Protein processing in endoplasmic reticulum	Genetic Information Processing	Folding, sorting and degradation	127	0.00122034	0.00854239	1.29795	TraesCS1A01G099300;TraesCS1A01G123000;TraesCS1A01G285000;TraesCS1A01G328300;TraesCS1B01G125100;TraesCS1B01G294300;TraesCS1D01G107200;TraesCS1D01G201900;TraesCS1D01G284000;TraesCS1D01G330800;TraesCS1D01G396200;TraesCS2A01G033700;TraesCS2A01G545600;TraesCS2A01G555600;TraesCS2B01G073700;TraesCS2B01G125400;TraesCS2B01G576100;TraesCS2D01G033200;TraesCS2D01G059100;TraesCS2D01G546500;TraesCS3A01G035400;…
ko04142	Lysosome	Cellular Processes	Transport and catabolism	20	0.99722	1	0.594438	TraesCS1B01G097300;TraesCS1D01G081100;TraesCS2A01G385900;TraesCS2A01G386700;TraesCS2A01G492800;TraesCS2B01G402800;TraesCS2B01G405400;TraesCS2B01G520900;TraesCS2D01G382400;TraesCS2D01G493000;TraesCS3A01G097900;TraesCS3D01G206000;TraesCS4A01G050500;TraesCS4A01G309300;TraesCS4B01G358000;TraesCS4D01G004400;TraesCS4D01G351500;TraesCS5A01G527100;TraesCSU01G061400;TraesCSU01G159600
ko04144	Endocytosis	Cellular Processes	Transport and catabolism	40	0.996212	1	0.69465	TraesCS1A01G005900;TraesCS1A01G015400;TraesCS1A01G239200;TraesCS1A01G285000;TraesCS1A01G365100;TraesCS1B01G018900;TraesCS1B01G251400;TraesCS1B01G294300;TraesCS1D01G013300;TraesCS1D01G160900;TraesCS1D01G189300;TraesCS1D01G239400;TraesCS1D01G284000;TraesCS3A01G364100;TraesCS3B01G114200;TraesCS3B01G396200;TraesCS3D01G278100;TraesCS4A01G085000;TraesCS4A01G097900;TraesCS4A01G175100;TraesCS4B01G044800;…
ko04145	Phagosome	Cellular Processes	Transport and catabolism	43	0.062759	0.219656	1.26559	TraesCS1B01G320800;TraesCS2A01G492800;TraesCS2A01G545600;TraesCS2B01G520900;TraesCS2B01G576100;TraesCS2D01G493000;TraesCS2D01G546500;TraesCS3A01G207800;TraesCS3A01G399000;TraesCS3B01G234900;TraesCS3B01G432000;TraesCS3D01G204000;TraesCS3D01G208200;TraesCS3D01G393200;TraesCS4A01G056500;TraesCS4A01G183100;TraesCS4A01G309300;TraesCS4B01G135500;TraesCS4B01G248500;TraesCS4D01G004400;TraesCS4D01G130200;…
ko04146	Peroxisome	Cellular Processes	Transport and catabolism	39	0.225634	0.581898	1.13315	TraesCS1A01G075000;TraesCS1A01G143900;TraesCS1B01G161300;TraesCS1D01G142700;TraesCS2A01G121200;TraesCS2A01G171600;TraesCS2A01G467700;TraesCS2A01G586900;TraesCS2B01G198100;TraesCS2B01G490700;TraesCS2D01G123300;TraesCS2D01G467700;TraesCS3B01G129400;TraesCS3B01G486100;TraesCS3D01G160500;TraesCS3D01G442100;TraesCS4D01G108300;TraesCS4D01G214400;TraesCS5A01G061000;TraesCS5A01G148700;TraesCS5A01G276200;…
ko04150	mTOR signaling pathway	Environmental Information Processing	Signal transduction	11	0.999754	1	0.433552	TraesCS1B01G098700;TraesCS1D01G082200;TraesCS1D01G082500;TraesCS1D01G082600;TraesCS3B01G440600;TraesCS3B01G544700;TraesCS3D01G204000;TraesCS4A01G194800;TraesCS4B01G120400;TraesCS4D01G118500;TraesCS4D01G312300
ko04151	PI3K-Akt signaling pathway	Environmental Information Processing	Signal transduction	22	0.971718	1	0.707213	TraesCS1B01G098700;TraesCS1D01G082200;TraesCS1D01G082500;TraesCS1D01G082600;TraesCS2A01G033700;TraesCS2A01G337300;TraesCS2B01G344600;TraesCS2D01G033200;TraesCS2D01G325600;TraesCS3B01G544700;TraesCS4A01G194800;TraesCS4B01G120400;TraesCS4D01G118500;TraesCS4D01G312300;TraesCS4D01G347600;TraesCS6D01G171400;TraesCS7A01G242200;TraesCS7A01G529900;TraesCS7B01G149200;TraesCS7B01G446900;TraesCS7D01G241100;…
ko04152	AMPK signaling pathway	Environmental Information Processing	Signal transduction	29	0.968609	1	0.742628	TraesCS1A01G273900;TraesCS1A01G308900;TraesCS1B01G098700;TraesCS1D01G082200;TraesCS1D01G082500;TraesCS1D01G082600;TraesCS1D01G274000;TraesCS1D01G308200;TraesCS2B01G113700;TraesCS3B01G261500;TraesCS3B01G311900;TraesCS3B01G544700;TraesCS3D01G220900;TraesCS4A01G039800;TraesCS4A01G194800;TraesCS4A01G363700;TraesCS4B01G120400;TraesCS4D01G118500;TraesCS5A01G269300;TraesCS5B01G509700;TraesCS5D01G277500;…
ko04210	Apoptosis	Cellular Processes	Cell growth and death	9	0.786901	1	0.815866	TraesCS1A01G263300;TraesCS1B01G273900;TraesCS1D01G263400;TraesCS4A01G309300;TraesCS4D01G004400;TraesCS4D01G312300;TraesCS7A01G414700;TraesCSU01G061400;TraesCSU01G159600
ko04214	Apoptosis - fly	Cellular Processes	Cell growth and death	5	0.828181	1	0.731063	TraesCS1A01G263300;TraesCS1B01G273900;TraesCS1D01G263400;TraesCS6B01G141000;TraesCS7A01G414700
ko04215	Apoptosis - multiple species	Cellular Processes	Cell growth and death	3	0.225022	0.581898	1.81304	TraesCS1A01G263300;TraesCS1B01G273900;TraesCS1D01G263400
ko04216	Ferroptosis	Cellular Processes	Cell growth and death	11	0.643804	1	0.931935	TraesCS1A01G075000;TraesCS3D01G206000;TraesCS4A01G050500;TraesCS4D01G108300;TraesCS5A01G148700;TraesCS5A01G152400;TraesCS5B01G151000;TraesCS5D01G144200;TraesCS5D01G157600;TraesCS7B01G012700;TraesCS7D01G110700
ko04217	Necroptosis	Cellular Processes	Cell growth and death	27	0.931702	1	0.781981	TraesCS1A01G005900;TraesCS2A01G033700;TraesCS2A01G214700;TraesCS2A01G389900;TraesCS2B01G239700;TraesCS2B01G409300;TraesCS2D01G033200;TraesCS2D01G220500;TraesCS2D01G388800;TraesCS4A01G100400;TraesCS4B01G204100;TraesCS5A01G152400;TraesCS5A01G434100;TraesCS5B01G151000;TraesCS5D01G157600;TraesCS5D01G252700;TraesCS5D01G359600;TraesCS6A01G298100;TraesCS6A01G375900;TraesCS6B01G048700;TraesCS6B01G058400;…
ko04218	Cellular senescence	Cellular Processes	Cell growth and death	35	0.484808	1	1.01693	TraesCS1A01G394100;TraesCS1A01G435100;TraesCS1A01G435200;TraesCS1B01G188300;TraesCS1B01G319400;TraesCS1B01G422600;TraesCS1B01G470900;TraesCS1B01G471000;TraesCS1D01G402400;TraesCS1D01G421800;TraesCS2A01G031800;TraesCS2B01G182000;TraesCS3B01G219900;TraesCS3D01G194500;TraesCS4A01G123100;TraesCS4B01G182900;TraesCS4B01G236600;TraesCS4D01G126100;TraesCS4D01G179800;TraesCS4D01G182800;TraesCS4D01G238100;…
ko04310	Wnt signaling pathway	Environmental Information Processing	Signal transduction	22	1	1	0.379152	TraesCS1D01G201900;TraesCS1D01G396200;TraesCS3A01G101400;TraesCS3A01G101600;TraesCS3A01G533200;TraesCS3D01G016600;TraesCS3D01G538400;TraesCS3D01G543600;TraesCS5B01G046700;TraesCS5B01G499700;TraesCS5B01G499800;TraesCS6A01G270700;TraesCS6A01G375900;TraesCS6A01G378000;TraesCS6B01G297800;TraesCS6B01G415700;TraesCS6D01G244400;TraesCS6D01G360800;TraesCS6D01G362500;TraesCS7A01G020600;TraesCS7B01G098900;…
ko04340	Hedgehog signaling pathway	Environmental Information Processing	Signal transduction	16	1	1	0.205153	TraesCS1A01G070700;TraesCS1A01G093500;TraesCS1A01G093700;TraesCS1B01G120900;TraesCS1B01G121700;TraesCS1D01G102100;TraesCS2A01G472700;TraesCS2B01G495400;TraesCS5B01G460300;TraesCS5D01G333600;TraesCS5D01G447600;TraesCS6A01G378000;TraesCS6B01G415700;TraesCS6D01G350900;TraesCS6D01G362500;TraesCS7A01G472400
ko04341	Hedgehog signaling pathway - fly	Environmental Information Processing	Signal transduction	22	1	1	0.244404	TraesCS1A01G070700;TraesCS1A01G093500;TraesCS1A01G093700;TraesCS1B01G120900;TraesCS1B01G121700;TraesCS1D01G102100;TraesCS1D01G201900;TraesCS1D01G396200;TraesCS2A01G472700;TraesCS2B01G495400;TraesCS3D01G016600;TraesCS3D01G543600;TraesCS5B01G460300;TraesCS5D01G333600;TraesCS5D01G447600;TraesCS6A01G378000;TraesCS6B01G415700;TraesCS6D01G350900;TraesCS6D01G362500;TraesCS7A01G020600;TraesCS7A01G472400;…
ko04350	TGF-beta signaling pathway	Environmental Information Processing	Signal transduction	7	0.999894	1	0.344871	TraesCS1D01G201900;TraesCS1D01G396200;TraesCS3D01G016600;TraesCS3D01G543600;TraesCS6D01G171400;TraesCS7A01G020600;TraesCS7B01G098900
ko04370	VEGF signaling pathway	Environmental Information Processing	Signal transduction	2	0.997586	1	0.255357	TraesCS4D01G312300;TraesCSU01G129500
ko04371	Apelin signaling pathway	Environmental Information Processing	Signal transduction	39	0.0220879	0.0921111	1.38644	TraesCS1A01G308900;TraesCS1A01G394100;TraesCS1A01G435100;TraesCS1A01G435200;TraesCS1B01G098700;TraesCS1B01G319400;TraesCS1B01G422600;TraesCS1B01G470900;TraesCS1B01G471000;TraesCS1D01G082200;TraesCS1D01G082500;TraesCS1D01G082600;TraesCS1D01G308200;TraesCS1D01G402400;TraesCS2B01G113700;TraesCS2B01G182000;TraesCS3B01G219900;TraesCS3B01G544700;TraesCS3B01G612300;TraesCS3B01G612400;TraesCS3B01G612600;…
ko04390	Hippo signaling pathway	Environmental Information Processing	Signal transduction	9	0.8756	1	0.735015	TraesCS2A01G337300;TraesCS2B01G344600;TraesCS2D01G325600;TraesCS6A01G378000;TraesCS6B01G062900;TraesCS6B01G415700;TraesCS6D01G053800;TraesCS6D01G171400;TraesCS6D01G362500
ko04391	Hippo signaling pathway -fly	Environmental Information Processing	Signal transduction	11	0.565113	1	0.987297	TraesCS2A01G337300;TraesCS2B01G344600;TraesCS2D01G325600;TraesCS5A01G139300;TraesCS5B01G136900;TraesCS6A01G378000;TraesCS6B01G062900;TraesCS6B01G415700;TraesCS6D01G053800;TraesCS6D01G171400;TraesCS6D01G362500
ko04392	Hippo signaling pathway - multiple species	Environmental Information Processing	Signal transduction	5	0.433322	0.943679	1.1622	TraesCS6A01G378000;TraesCS6B01G062900;TraesCS6B01G415700;TraesCS6D01G053800;TraesCS6D01G362500
ko04510	Focal adhesion	Cellular Processes	Cellular community - eukaryotes	1	0.999651	1	0.133312	TraesCS4D01G312300
ko04530	Tight junction	Cellular Processes	Cellular community - eukaryotes	13	0.98403	1	0.610608	TraesCS1A01G308900;TraesCS1B01G098700;TraesCS1D01G082200;TraesCS1D01G082500;TraesCS1D01G082600;TraesCS1D01G308200;TraesCS2B01G113700;TraesCS3B01G544700;TraesCS4A01G194800;TraesCS4B01G120400;TraesCS4D01G118500;TraesCS4D01G243000;TraesCS6D01G171400
ko04540	Gap junction	Cellular Processes	Cellular community - eukaryotes	2	0.977065	1	0.370007	TraesCS1B01G320800;TraesCS4D01G312300
ko04550	Signaling pathways regulating pluripotency of stem cells	Cellular Processes	Cellular community - eukaryotes	1	0.914199	1	0.431675	TraesCS4D01G312300
ko04626	Plant-pathogen interaction	Organismal Systems	Environmental adaptation	142	6.9958e-16	1.52353e-14	1.97735	TraesCS1A01G025500;TraesCS1A01G039800;TraesCS1A01G070400;TraesCS1A01G238800;TraesCS1A01G298600;TraesCS1A01G413400;TraesCS1A01G416100;TraesCS1B01G088900;TraesCS1B01G308200;TraesCS1B01G319400;TraesCS1B01G446400;TraesCS1B01G455000;TraesCS1D01G016100;TraesCS1D01G017600;TraesCS1D01G042100;TraesCS1D01G072900;TraesCS1D01G239000;TraesCS1D01G292700;TraesCS1D01G420900;TraesCS2A01G033700;TraesCS2A01G280400;…
ko04668	TNF signaling pathway	Environmental Information Processing	Signal transduction	1	0.689351	1	0.906518	TraesCS4D01G312300
ko04810	Regulation of actin cytoskeleton	Cellular Processes	Cell motility	6	0.99998	1	0.290861	TraesCS4A01G071400;TraesCS4B01G059200;TraesCS4B01G227300;TraesCS4D01G228100;TraesCS4D01G312300;TraesCS5A01G204600
ko05111	Biofilm formation - Vibrio cholerae	Cellular Processes	Cellular community - prokaryotes	3	0.112712	0.339333	2.47232	TraesCS4A01G042700;TraesCS4B01G263300;TraesCS4D01G263500

## Sheet: INF_48h vs. CK_48h-Down
ID	Term	Classification_level1	Classification_level2	ListHits	p-value	q-value	Enrichment_score	geneID
ko00010	Glycolysis / Gluconeogenesis	Metabolism	Carbohydrate metabolism	41	0.00018548	0.00251722	1.81303	TraesCS1A01G066400;TraesCS1A01G140900;TraesCS1A01G282200;TraesCS1A01G409900;TraesCS1B01G084700;TraesCS1D01G067500;TraesCS2A01G190700;TraesCS2B01G216400;TraesCS2D01G006600;TraesCS2D01G197300;TraesCS3A01G108500;TraesCS3A01G276100;TraesCS3A01G377600;TraesCS3B01G045400;TraesCS3B01G309700;TraesCS3B01G372900;TraesCS3B01G395700;TraesCS3B01G410400;TraesCS3D01G276000;TraesCS3D01G370700;TraesCS4A01G206400;…
ko00020	Citrate cycle (TCA cycle)	Metabolism	Carbohydrate metabolism	11	0.21002	0.562026	1.32479	TraesCS1A01G066400;TraesCS1B01G084700;TraesCS1D01G067500;TraesCS3A01G184000;TraesCS3B01G213900;TraesCS3B01G372900;TraesCS3D01G188200;TraesCS5A01G077100;TraesCS7A01G219100;TraesCS7A01G238900;TraesCS7D01G199900
ko00030	Pentose phosphate pathway	Metabolism	Carbohydrate metabolism	19	0.000395646	0.00501152	2.38654	TraesCS2A01G075200;TraesCS2A01G190700;TraesCS2B01G216400;TraesCS2D01G073900;TraesCS2D01G197300;TraesCS3A01G377600;TraesCS3B01G410400;TraesCS3D01G370700;TraesCS4A01G206400;TraesCS4D01G107400;TraesCS5B01G115300;TraesCS5D01G122600;TraesCS5D01G122700;TraesCS6A01G146500;TraesCS6B01G174700;TraesCS7A01G381100;TraesCS7B01G283000;TraesCS7D01G377400;TraesCSU01G130100
ko00040	Pentose and glucuronate interconversions	Metabolism	Carbohydrate metabolism	10	0.783627	1	0.818959	TraesCS1A01G282200;TraesCS1B01G200800;TraesCS2B01G117500;TraesCS3B01G045400;TraesCS3B01G395700;TraesCS4A01G229600;TraesCS5B01G469000;TraesCS6A01G184500;TraesCS6D01G170500;TraesCS7D01G240400
ko00051	Fructose and mannose metabolism	Metabolism	Carbohydrate metabolism	18	0.0210696	0.0953147	1.69051	TraesCS2D01G006600;TraesCS3A01G108500;TraesCS3A01G276100;TraesCS3A01G377600;TraesCS3B01G309700;TraesCS3B01G410400;TraesCS3D01G276000;TraesCS3D01G370700;TraesCS4A01G206400;TraesCS4D01G107400;TraesCS5B01G115300;TraesCS5B01G285500;TraesCS5D01G122600;TraesCS5D01G122700;TraesCS6B01G363700;TraesCS7A01G381100;TraesCS7B01G283000;TraesCS7D01G377400
ko00052	Galactose metabolism	Metabolism	Carbohydrate metabolism	25	0.0120637	0.0636496	1.62492	TraesCS1B01G200800;TraesCS2A01G097400;TraesCS2A01G295400;TraesCS2B01G594900;TraesCS2D01G006600;TraesCS2D01G564900;TraesCS3A01G108500;TraesCS3A01G276100;TraesCS3B01G309700;TraesCS3D01G276000;TraesCS4A01G485900;TraesCS5A01G173200;TraesCS5B01G170600;TraesCS6A01G023300;TraesCS6B01G031300;TraesCS6B01G031700;TraesCS6B01G080800;TraesCS6D01G026400;TraesCS6D01G026500;TraesCS6D01G026600;TraesCS7A01G009200;…
ko00053	Ascorbate and aldarate metabolism	Metabolism	Carbohydrate metabolism	13	0.0176927	0.086195	1.92871	TraesCS1B01G200800;TraesCS2A01G437700;TraesCS2B01G457600;TraesCS2D01G434500;TraesCS6A01G240000;TraesCS6A01G412900;TraesCS6B01G284600;TraesCS6B01G284900;TraesCS6B01G462300;TraesCS6D01G222000;TraesCS6D01G222300;TraesCS6D01G253900;TraesCS6D01G397200
ko00061	Fatty acid biosynthesis	Metabolism	Lipid metabolism	7	0.623892	1	0.936717	TraesCS2A01G168500;TraesCS2D01G312000;TraesCS4A01G387700;TraesCS5A01G496000;TraesCS5B01G536200;TraesCS5D01G533700;TraesCS7A01G371900
ko00062	Fatty acid elongation	Metabolism	Lipid metabolism	19	0.0332465	0.140374	1.58132	TraesCS2A01G113600;TraesCS2B01G269300;TraesCS4A01G007400;TraesCS4A01G065300;TraesCS4A01G068400;TraesCS4A01G164400;TraesCS4B01G225500;TraesCS4B01G274700;TraesCS4B01G297500;TraesCS4D01G148300;TraesCS4D01G242200;TraesCS4D01G273300;TraesCS6A01G073300;TraesCS6A01G383700;TraesCS6B01G098300;TraesCS6B01G422900;TraesCS6D01G071600;TraesCS7B01G126200;TraesCS7D01G221000
ko00071	Fatty acid degradation	Metabolism	Lipid metabolism	7	0.663733	1	0.90137	TraesCS5B01G536200;TraesCS5D01G533700;TraesCS6A01G240000;TraesCS6B01G284600;TraesCS6B01G284900;TraesCS6D01G222000;TraesCS6D01G222300
ko00073	Cutin, suberine and wax biosynthesis	Metabolism	Lipid metabolism	17	0.000732558	0.00869912	2.4004	TraesCS1A01G150900;TraesCS1B01G168400;TraesCS1B01G168500;TraesCS1D01G147800;TraesCS2B01G385200;TraesCS2D01G364800;TraesCS2D01G381900;TraesCS3A01G280700;TraesCS3D01G280500;TraesCS3D01G361200;TraesCS4B01G363100;TraesCS4D01G356300;TraesCS5A01G363200;TraesCS7A01G202900;TraesCS7A01G203000;TraesCS7B01G110300;TraesCS7D01G206200
ko00100	Steroid biosynthesis	Metabolism	Lipid metabolism	10	0.566054	1	0.984325	TraesCS4A01G218400;TraesCS4B01G074800;TraesCS4B01G097200;TraesCS4D01G093600;TraesCS6A01G111400;TraesCS6B01G139500;TraesCS7A01G389500;TraesCS7B01G131400;TraesCS7D01G173600;TraesCS7D01G233100
ko00130	Ubiquinone and other terpenoid-quinone biosynthesis	Metabolism	Metabolism of cofactors and vitamins	6	0.878283	1	0.682466	TraesCS4A01G301600;TraesCS4B01G305800;TraesCS4D01G010700;TraesCS6B01G219500;TraesCS6B01G265600;TraesCS7D01G125800
ko00140	Steroid hormone biosynthesis	Metabolism	Lipid metabolism	3	0.999278	1	0.26475	TraesCS2D01G044600;TraesCS7B01G126200;TraesCS7D01G221000
ko00190	Oxidative phosphorylation	Metabolism	Energy metabolism	11	1	1	0.251917	TraesCS1A01G384500;TraesCS3A01G458200;TraesCS4A01G282900;TraesCS4D01G027900;TraesCS5A01G077100;TraesCS6A01G146600;TraesCS6A01G272300;TraesCS6D01G252400;TraesCS7B01G060500;TraesCS7D01G236800;TraesCSU01G073200
ko00195	Photosynthesis	Metabolism	Energy metabolism	34	0.0468566	0.169606	1.35168	TraesCS1A01G384600;TraesCS1A01G392000;TraesCS1B01G420100;TraesCS2A01G200900;TraesCS2A01G252600;TraesCS2A01G296400;TraesCS2B01G228300;TraesCS2B01G272300;TraesCS2D01G253200;TraesCS2D01G322700;TraesCS3A01G381000;TraesCS3B01G188900;TraesCS3D01G374200;TraesCS4A01G101500;TraesCS4A01G355600;TraesCS4A01G472500;TraesCS4A01G499500;TraesCS4B01G028100;TraesCS4B01G203100;TraesCS4D01G045400;TraesCS4D01G204000;…
ko00196	Photosynthesis - antenna proteins	Metabolism	Energy metabolism	50	7.95793e-41	1.51201e-38	11.0075	TraesCS1A01G403300;TraesCS1B01G432700;TraesCS1B01G433300;TraesCS1D01G375100;TraesCS1D01G411300;TraesCS1D01G411600;TraesCS1D01G428200;TraesCS2A01G187200;TraesCS2A01G204800;TraesCS2A01G206200;TraesCS2A01G342600;TraesCS2B01G220100;TraesCS2B01G233400;TraesCS2B01G340300;TraesCS2D01G200700;TraesCS2D01G209900;TraesCS2D01G320900;TraesCS4A01G226900;TraesCS4B01G089500;TraesCS4D01G086400;TraesCS5A01G213000;…
ko00220	Arginine biosynthesis	Metabolism	Amino acid metabolism	3	0.899523	1	0.574036	TraesCS2A01G500400;TraesCS2B01G528300;TraesCS2D01G500600
ko00230	Purine metabolism	Metabolism	Nucleotide metabolism	26	0.682914	1	0.927392	TraesCS1A01G105300;TraesCS2A01G127500;TraesCS2B01G257300;TraesCS2B01G259600;TraesCS2B01G292700;TraesCS2D01G129900;TraesCS3A01G044400;TraesCS3A01G138100;TraesCS3A01G402500;TraesCS4A01G243400;TraesCS4B01G167000;TraesCS4B01G363700;TraesCS4D01G018900;TraesCS4D01G169500;TraesCS4D01G318200;TraesCS4D01G357100;TraesCS5A01G532000;TraesCS6A01G230100;TraesCS6B01G251600;TraesCS6D01G078500;TraesCS7A01G180700;…
ko00232	Caffeine metabolism	Metabolism	Biosynthesis of other secondary metabolites	1	0.393989	0.912902	2.0474	TraesCS6D01G078500
ko00240	Pyrimidine metabolism	Metabolism	Nucleotide metabolism	19	0.775056	1	0.864456	TraesCS1A01G281700;TraesCS1B01G290800;TraesCS1D01G280900;TraesCS2B01G257300;TraesCS2D01G520000;TraesCS3A01G044400;TraesCS3A01G138100;TraesCS3A01G402500;TraesCS3A01G513500;TraesCS4A01G243400;TraesCS4B01G363700;TraesCS4D01G318200;TraesCS4D01G357100;TraesCS5A01G532000;TraesCS7A01G180700;TraesCS7A01G235900;TraesCS7B01G134000;TraesCS7D01G100000;TraesCS7D01G162100
ko00250	Alanine, aspartate and glutamate metabolism	Metabolism	Amino acid metabolism	8	0.566368	1	0.986697	TraesCS2A01G500400;TraesCS2B01G528300;TraesCS2D01G500600;TraesCS3A01G022600;TraesCS3B01G022900;TraesCS3D01G023900;TraesCS3D01G523200;TraesCS6B01G183600
ko00260	Glycine, serine and threonine metabolism	Metabolism	Amino acid metabolism	33	1.19026e-07	2.82687e-06	2.76902	TraesCS1A01G066400;TraesCS1A01G221000;TraesCS1B01G084700;TraesCS1B01G234300;TraesCS1D01G067500;TraesCS1D01G222600;TraesCS2B01G174200;TraesCS2D01G154100;TraesCS3A01G041800;TraesCS3A01G146800;TraesCS3A01G250200;TraesCS3A01G265900;TraesCS3B01G041900;TraesCS3B01G279700;TraesCS3B01G299300;TraesCS3D01G038500;TraesCS3D01G250600;TraesCS3D01G266100;TraesCS4A01G020900;TraesCS4A01G246100;TraesCS4B01G047600;…
ko00261	Monobactam biosynthesis	Metabolism	Biosynthesis of other secondary metabolites	2	0.483933	1	1.24085	TraesCS5D01G181600;TraesCS5D01G487000
ko00270	Cysteine and methionine metabolism	Metabolism	Amino acid metabolism	18	0.484124	1	1.02942	TraesCS3A01G084400;TraesCS3A01G106600;TraesCS3B01G125200;TraesCS3B01G291300;TraesCS3B01G343000;TraesCS3D01G084300;TraesCS3D01G108700;TraesCS3D01G308900;TraesCS4B01G330300;TraesCS5A01G234200;TraesCS5A01G234300;TraesCS5B01G232600;TraesCS5B01G232700;TraesCS5D01G181600;TraesCS5D01G241100;TraesCS5D01G487000;TraesCS6D01G018700;TraesCS7A01G442500
ko00280	Valine, leucine and isoleucine degradation	Metabolism	Amino acid metabolism	9	0.163437	0.463477	1.46243	TraesCS1A01G066400;TraesCS1B01G084700;TraesCS1D01G067500;TraesCS6A01G240000;TraesCS6B01G284600;TraesCS6B01G284900;TraesCS6D01G222000;TraesCS6D01G222300;TraesCS6D01G224800
ko00290	Valine, leucine and isoleucine biosynthesis	Metabolism	Amino acid metabolism	1	0.933284	1	0.379148	TraesCS4B01G047600
ko00300	Lysine biosynthesis	Metabolism	Amino acid metabolism	2	0.640317	1	0.930635	TraesCS5D01G181600;TraesCS5D01G487000
ko00310	Lysine degradation	Metabolism	Amino acid metabolism	5	0.841967	1	0.705999	TraesCS6A01G240000;TraesCS6B01G284600;TraesCS6B01G284900;TraesCS6D01G222000;TraesCS6D01G222300
ko00330	Arginine and proline metabolism	Metabolism	Amino acid metabolism	19	0.00438726	0.0292649	1.94503	TraesCS2A01G334600;TraesCS2B01G347800;TraesCS2D01G027200;TraesCS2D01G096300;TraesCS2D01G328900;TraesCS3A01G250700;TraesCS3A01G363700;TraesCS3D01G357200;TraesCS3D01G545100;TraesCS5A01G195100;TraesCS5D01G198300;TraesCS6A01G240000;TraesCS6B01G284600;TraesCS6B01G284900;TraesCS6D01G222000;TraesCS6D01G222300;TraesCS7A01G378800;TraesCS7D01G375700;TraesCSU01G047800
ko00333	Prodigiosin biosyntheses	Metabolism	Biosynthesis of other secondary metabolites	1	0.818016	1	0.602176	TraesCS5A01G496000
ko00340	Histidine metabolism	Metabolism	Amino acid metabolism	5	0.19355	0.539497	1.62492	TraesCS6A01G240000;TraesCS6B01G284600;TraesCS6B01G284900;TraesCS6D01G222000;TraesCS6D01G222300
ko00350	Tyrosine metabolism	Metabolism	Amino acid metabolism	5	0.975838	1	0.49454	TraesCS4A01G020900;TraesCS6B01G017500;TraesCS6D01G014100;TraesCS7A01G422400;TraesCS7B01G322800
ko00360	Phenylalanine metabolism	Metabolism	Amino acid metabolism	6	0.99388	1	0.441884	TraesCS2D01G027200;TraesCS4A01G020900;TraesCS6B01G017500;TraesCS6D01G014100;TraesCS7A01G422400;TraesCS7B01G322800
ko00361	Chlorocyclohexane and chlorobenzene degradation	Metabolism	Xenobiotics biodegradation and metabolism	2	0.0424911	0.164761	5.84971	TraesCS1A01G268600;TraesCS1D01G268700
ko00364	Fluorobenzoate degradation	Metabolism	Xenobiotics biodegradation and metabolism	2	0.0424911	0.164761	5.84971	TraesCS1A01G268600;TraesCS1D01G268700
ko00380	Tryptophan metabolism	Metabolism	Amino acid metabolism	14	0.613069	1	0.952278	TraesCS2D01G027200;TraesCS3A01G093000;TraesCS3B01G108200;TraesCS3D01G093300;TraesCS5A01G427700;TraesCS5B01G429600;TraesCS5B01G429700;TraesCS6A01G240000;TraesCS6B01G017500;TraesCS6B01G284600;TraesCS6B01G284900;TraesCS6D01G014100;TraesCS6D01G222000;TraesCS6D01G222300
ko00400	Phenylalanine, tyrosine and tryptophan biosynthesis	Metabolism	Amino acid metabolism	5	0.91766	1	0.609344	TraesCS1D01G218300;TraesCS3A01G041800;TraesCS3B01G041900;TraesCS3D01G038500;TraesCS3D01G285000
ko00402	Benzoxazinoid biosynthesis	Metabolism	Biosynthesis of other secondary metabolites	2	0.218673	0.577053	2.27489	TraesCS5B01G007100;TraesCS7D01G116700
ko00410	beta-Alanine metabolism	Metabolism	Metabolism of other amino acids	14	0.00318514	0.022414	2.29308	TraesCS2D01G096300;TraesCS3A01G022600;TraesCS3A01G250700;TraesCS3B01G022900;TraesCS3D01G023900;TraesCS3D01G523200;TraesCS4A01G020900;TraesCS6A01G240000;TraesCS6B01G284600;TraesCS6B01G284900;TraesCS6D01G222000;TraesCS6D01G222300;TraesCS7A01G378800;TraesCS7D01G375700
ko00430	Taurine and hypotaurine metabolism	Metabolism	Metabolism of other amino acids	5	0.07249	0.225788	2.22543	TraesCS1B01G472200;TraesCS3A01G022600;TraesCS3B01G022900;TraesCS3D01G023900;TraesCS3D01G523200
ko00440	Phosphonate and phosphinate metabolism	Metabolism	Metabolism of other amino acids	4	0.0204807	0.0949107	3.72254	TraesCS5A01G144300;TraesCS5B01G143400;TraesCS7A01G165300;TraesCS7D01G166300
ko00450	Selenocompound metabolism	Metabolism	Metabolism of other amino acids	2	0.851269	1	0.602176	TraesCS2A01G132200;TraesCS7A01G401200
ko00460	Cyanoamino acid metabolism	Metabolism	Metabolism of other amino acids	27	0.00142589	0.0129009	1.86756	TraesCS2A01G038400;TraesCS2A01G039400;TraesCS2B01G157800;TraesCS2B01G600200;TraesCS3A01G398000;TraesCS3B01G205500;TraesCS3B01G430000;TraesCS3B01G483800;TraesCS3D01G181400;TraesCS4A01G246100;TraesCS4A01G445600;TraesCS4B01G041200;TraesCS4B01G248600;TraesCS4D01G038500;TraesCS4D01G068100;TraesCS5A01G287800;TraesCS5A01G295400;TraesCS5B01G265500;TraesCS5B01G294400;TraesCS5B01G294500;TraesCS5B01G294900;…
ko00480	Glutathione metabolism	Metabolism	Metabolism of other amino acids	11	0.999501	1	0.445086	TraesCS2A01G437700;TraesCS2B01G457600;TraesCS2D01G434500;TraesCS3D01G369600;TraesCS6A01G146500;TraesCS6A01G412900;TraesCS6B01G174700;TraesCS6B01G462300;TraesCS6D01G397200;TraesCS7A01G442500;TraesCS7D01G348500
ko00500	Starch and sucrose metabolism	Metabolism	Carbohydrate metabolism	88	5.38387e-18	5.11467e-16	2.74651	TraesCS1A01G147400;TraesCS1D01G145400;TraesCS2A01G038400;TraesCS2A01G039400;TraesCS2A01G123800;TraesCS2A01G293400;TraesCS2A01G295400;TraesCS2A01G373600;TraesCS2B01G145700;TraesCS2B01G157800;TraesCS2B01G309500;TraesCS2B01G390700;TraesCS2B01G594900;TraesCS2B01G600200;TraesCS2D01G006600;TraesCS2D01G126600;TraesCS2D01G290800;TraesCS2D01G369800;TraesCS2D01G564900;TraesCS3A01G108500;TraesCS3A01G276100;…
ko00510	N-Glycan biosynthesis	Metabolism	Glycan biosynthesis and metabolism	2	0.991333	1	0.301088	TraesCS2A01G403000;TraesCS5B01G331200
ko00511	Other glycan degradation	Metabolism	Glycan biosynthesis and metabolism	7	0.0542639	0.18411	2.0474	TraesCS1D01G088800;TraesCS4A01G065600;TraesCS7A01G391400;TraesCS7B01G221400;TraesCS7B01G293100;TraesCS7D01G317300;TraesCS7D01G386900
ko00513	Various types of N-glycan biosynthesis	Metabolism	Glycan biosynthesis and metabolism	2	0.981841	1	0.3441	TraesCS4A01G065600;TraesCS5B01G331200
ko00520	Amino sugar and nucleotide sugar metabolism	Metabolism	Carbohydrate metabolism	17	0.951438	1	0.705999	TraesCS1B01G200800;TraesCS2B01G114500;TraesCS2D01G006600;TraesCS2D01G097800;TraesCS3A01G108500;TraesCS3A01G276100;TraesCS3B01G309700;TraesCS3D01G276000;TraesCS4A01G065600;TraesCS4D01G127100;TraesCS5A01G472000;TraesCS5B01G142900;TraesCS5B01G175800;TraesCS5B01G285500;TraesCS5B01G484700;TraesCS5D01G182600;TraesCS5D01G484500
ko00521	Streptomycin biosynthesis	Metabolism	Biosynthesis of other secondary metabolites	6	0.0123949	0.0636496	3.0711	TraesCS2D01G006600;TraesCS3A01G108500;TraesCS3A01G276100;TraesCS3B01G309700;TraesCS3D01G276000;TraesCS4D01G266700
ko00524	Neomycin, kanamycin and gentamicin biosynthesis	Metabolism	Biosynthesis of other secondary metabolites	5	0.0105987	0.057536	3.65607	TraesCS2D01G006600;TraesCS3A01G108500;TraesCS3A01G276100;TraesCS3B01G309700;TraesCS3D01G276000
ko00531	Glycosaminoglycan degradation	Metabolism	Glycan biosynthesis and metabolism	5	0.137256	0.407479	1.82803	TraesCS2A01G291000;TraesCS2B01G307400;TraesCS2D01G288900;TraesCS4A01G054400;TraesCS4A01G065600
ko00540	Lipopolysaccharide biosynthesis	Metabolism	Glycan biosynthesis and metabolism	1	0.699539	1	0.853082	TraesCS6A01G131600
ko00561	Glycerolipid metabolism	Metabolism	Lipid metabolism	34	2.14702e-05	0.000339945	2.16185	TraesCS1A01G282200;TraesCS2B01G314000;TraesCS2D01G295800;TraesCS3A01G055500;TraesCS3A01G146100;TraesCS3A01G227400;TraesCS3A01G263400;TraesCS3A01G265900;TraesCS3B01G045400;TraesCS3B01G067900;TraesCS3B01G173200;TraesCS3B01G257000;TraesCS3B01G299300;TraesCS3B01G395700;TraesCS3D01G055400;TraesCS3D01G058900;TraesCS3D01G225300;TraesCS3D01G266100;TraesCS3D01G315700;TraesCS4A01G178300;TraesCS4D01G051100;…
ko00562	Inositol phosphate metabolism	Metabolism	Carbohydrate metabolism	20	0.000800625	0.00894817	2.2015	TraesCS1D01G071800;TraesCS2A01G084000;TraesCS2A01G559200;TraesCS2B01G152700;TraesCS2B01G621000;TraesCS2D01G571300;TraesCS3A01G385500;TraesCS3B01G417700;TraesCS3D01G378500;TraesCS3D01G499600;TraesCS4A01G059500;TraesCS4A01G274200;TraesCS4A01G298300;TraesCS4B01G015300;TraesCS4B01G042400;TraesCS4B01G235100;TraesCS4D01G013500;TraesCS4D01G036500;TraesCS4D01G266700;TraesCS7D01G159400
ko00564	Glycerophospholipid metabolism	Metabolism	Lipid metabolism	40	1.35847e-05	0.00025811	2.05769	TraesCS1A01G369600;TraesCS1B01G050600;TraesCS1B01G388700;TraesCS1D01G036000;TraesCS1D01G375500;TraesCS1D01G375600;TraesCS1D01G375700;TraesCS3A01G146100;TraesCS3A01G227400;TraesCS3B01G173200;TraesCS3B01G193000;TraesCS3B01G249600;TraesCS3B01G257000;TraesCS3B01G329900;TraesCS3B01G565800;TraesCS3D01G058900;TraesCS3D01G117800;TraesCS3D01G225300;TraesCS3D01G233300;TraesCS3D01G295300;TraesCS3D01G315700;…
ko00565	Ether lipid metabolism	Metabolism	Lipid metabolism	8	0.11578	0.354811	1.63792	TraesCS3D01G499600;TraesCS4A01G298300;TraesCS4B01G015300;TraesCS4B01G217300;TraesCS4B01G377600;TraesCS4D01G013500;TraesCS7A01G165300;TraesCS7D01G166300
ko00590	Arachidonic acid metabolism	Metabolism	Lipid metabolism	2	0.798128	1	0.682466	TraesCS4B01G166100;TraesCS4B01G217300
ko00591	Linoleic acid metabolism	Metabolism	Lipid metabolism	5	0.411268	0.941456	1.19035	TraesCS1D01G215800;TraesCS4B01G217300;TraesCS6B01G160400;TraesCS6D01G010100;TraesCS6D01G154600
ko00592	alpha-Linolenic acid metabolism	Metabolism	Lipid metabolism	9	0.519674	1	1.0237	TraesCS1D01G215800;TraesCS4B01G217300;TraesCS5A01G297000;TraesCS6D01G010100;TraesCS6D01G031100;TraesCS6D01G154600;TraesCS7A01G537100;TraesCS7B01G455300;TraesCS7D01G524400
ko00600	Sphingolipid metabolism	Metabolism	Lipid metabolism	7	0.370718	0.880455	1.19431	TraesCS3A01G316700;TraesCS3D01G314500;TraesCS4B01G214800;TraesCS5A01G173200;TraesCS5B01G170600;TraesCS7B01G221400;TraesCS7D01G317300
ko00603	Glycosphingolipid biosynthesis - globo and isoglobo series	Metabolism	Glycan biosynthesis and metabolism	3	0.243201	0.632988	1.75491	TraesCS4A01G065600;TraesCS5A01G173200;TraesCS5B01G170600
ko00604	Glycosphingolipid biosynthesis - ganglio series	Metabolism	Glycan biosynthesis and metabolism	1	0.594123	1	1.13744	TraesCS4A01G065600
ko00620	Pyruvate metabolism	Metabolism	Carbohydrate metabolism	22	0.00971686	0.0543001	1.71919	TraesCS1A01G066400;TraesCS1B01G084700;TraesCS1D01G067500;TraesCS3A01G275600;TraesCS3B01G168000;TraesCS3B01G372900;TraesCS3D01G150500;TraesCS4A01G135300;TraesCS4D01G018900;TraesCS5A01G454700;TraesCS5A01G454900;TraesCS5B01G464300;TraesCS5D01G465300;TraesCS6A01G240000;TraesCS6B01G284600;TraesCS6B01G284900;TraesCS6D01G222000;TraesCS6D01G222300;TraesCS7A01G238900;TraesCS7B01G237900;TraesCS7D01G199900;…
ko00623	Toluene degradation	Metabolism	Xenobiotics biodegradation and metabolism	2	0.0424911	0.164761	5.84971	TraesCS1A01G268600;TraesCS1D01G268700
ko00625	Chloroalkane and chloroalkene degradation	Metabolism	Xenobiotics biodegradation and metabolism	5	0.0482037	0.169606	2.49683	TraesCS6A01G240000;TraesCS6B01G284600;TraesCS6B01G284900;TraesCS6D01G222000;TraesCS6D01G222300
ko00627	Aminobenzoate degradation	Metabolism	Xenobiotics biodegradation and metabolism	1	0.835384	1	0.568721	TraesCS2D01G027200
ko00630	Glyoxylate and dicarboxylate metabolism	Metabolism	Carbohydrate metabolism	48	4.77415e-17	3.02363e-15	4.09479	TraesCS1A01G066400;TraesCS1B01G084700;TraesCS1D01G067500;TraesCS2A01G066700;TraesCS2A01G066800;TraesCS2A01G066900;TraesCS2A01G067000;TraesCS2A01G067100;TraesCS2A01G067200;TraesCS2A01G067300;TraesCS2A01G348500;TraesCS2A01G500400;TraesCS2B01G078900;TraesCS2B01G079100;TraesCS2B01G079200;TraesCS2B01G079300;TraesCS2B01G079500;TraesCS2B01G366900;TraesCS2B01G528300;TraesCS2D01G065100;TraesCS2D01G065200;…
ko00640	Propanoate metabolism	Metabolism	Carbohydrate metabolism	3	0.78439	1	0.731213	TraesCS1A01G066400;TraesCS1B01G084700;TraesCS1D01G067500
ko00643	Styrene degradation	Metabolism	Xenobiotics biodegradation and metabolism	1	0.91845	1	0.409479	TraesCS2D01G027200
ko00650	Butanoate metabolism	Metabolism	Carbohydrate metabolism	7	0.0614354	0.204785	1.99052	TraesCS3A01G022600;TraesCS3A01G205100;TraesCS3B01G022900;TraesCS3B01G237200;TraesCS3D01G023900;TraesCS3D01G523200;TraesCS6B01G183600
ko00670	One carbon pool by folate	Metabolism	Metabolism of cofactors and vitamins	4	0.195922	0.539497	1.74247	TraesCS2D01G520000;TraesCS4A01G246100;TraesCS4D01G068100;TraesCS5B01G118300
ko00680	Methane metabolism	Metabolism	Energy metabolism	28	6.22676e-08	1.69012e-06	3.16724	TraesCS1A01G221000;TraesCS1B01G234300;TraesCS1D01G222600;TraesCS2B01G174200;TraesCS2D01G154100;TraesCS3A01G146800;TraesCS3A01G377600;TraesCS3B01G168000;TraesCS3B01G410400;TraesCS3D01G150500;TraesCS3D01G370700;TraesCS4A01G206400;TraesCS4A01G246100;TraesCS4B01G172700;TraesCS4D01G068100;TraesCS4D01G107400;TraesCS4D01G174700;TraesCS5B01G115300;TraesCS5B01G135800;TraesCS5D01G122600;TraesCS5D01G122700;…
ko00710	Carbon fixation in photosynthetic organisms	Metabolism	Energy metabolism	42	6.0198e-13	2.8594e-11	3.56808	TraesCS1A01G140900;TraesCS2A01G066700;TraesCS2A01G066800;TraesCS2A01G066900;TraesCS2A01G067000;TraesCS2A01G067100;TraesCS2A01G067200;TraesCS2A01G067300;TraesCS2A01G075200;TraesCS2B01G078900;TraesCS2B01G079100;TraesCS2B01G079200;TraesCS2B01G079300;TraesCS2B01G079500;TraesCS2D01G065100;TraesCS2D01G065200;TraesCS2D01G065300;TraesCS2D01G065400;TraesCS2D01G065500;TraesCS2D01G065600;TraesCS2D01G073900;…
ko00720	Carbon fixation pathways in prokaryotes	Metabolism	Energy metabolism	8	0.0495496	0.171171	1.97339	TraesCS3A01G184000;TraesCS3B01G168000;TraesCS3B01G213900;TraesCS3D01G150500;TraesCS3D01G188200;TraesCS7A01G219100;TraesCS7B01G237900;TraesCS7D01G333900
ko00730	Thiamine metabolism	Metabolism	Metabolism of cofactors and vitamins	8	0.0204636	0.0949107	2.33988	TraesCS1A01G255800;TraesCS1B01G266500;TraesCS4A01G290400;TraesCS4B01G023800;TraesCS4D01G021400;TraesCS7A01G376800;TraesCS7B01G278200;TraesCS7D01G373100
ko00750	Vitamin B6 metabolism	Metabolism	Metabolism of cofactors and vitamins	2	0.708595	1	0.818959	TraesCS1B01G199700;TraesCS1D01G184400
ko00760	Nicotinate and nicotinamide metabolism	Metabolism	Metabolism of cofactors and vitamins	1	0.950636	1	0.341233	TraesCS5A01G186600
ko00780	Biotin metabolism	Metabolism	Metabolism of cofactors and vitamins	6	0.14589	0.426447	1.68279	TraesCS1B01G233100;TraesCS2A01G168500;TraesCS2D01G312000;TraesCS3A01G278000;TraesCS5A01G496000;TraesCS6A01G160100
ko00785	Lipoic acid metabolism	Metabolism	Metabolism of cofactors and vitamins	1	0.573265	1	1.20435	TraesCS3D01G121900
ko00790	Folate biosynthesis	Metabolism	Metabolism of cofactors and vitamins	4	0.582452	1	0.986697	TraesCS2D01G520000;TraesCS3B01G191100;TraesCS3B01G269400;TraesCS6B01G348200
ko00830	Retinol metabolism	Metabolism	Metabolism of cofactors and vitamins	2	0.9432	1	0.445086	TraesCS1A01G197100;TraesCS3D01G077500
ko00860	Porphyrin and chlorophyll metabolism	Metabolism	Metabolism of cofactors and vitamins	23	1.52167e-05	0.000262834	2.69086	TraesCS1D01G168700;TraesCS2A01G134000;TraesCS2B01G157600;TraesCS2D01G136200;TraesCS3A01G191700;TraesCS3A01G488500;TraesCS3A01G506200;TraesCS3B01G211400;TraesCS3B01G219700;TraesCS3B01G574300;TraesCS3D01G186200;TraesCS3D01G194300;TraesCS3D01G484800;TraesCS3D01G514100;TraesCS4A01G140700;TraesCS4D01G300900;TraesCS5A01G045700;TraesCS5A01G063800;TraesCS5A01G355700;TraesCS5A01G466100;TraesCS5B01G477800;…
ko00900	Terpenoid backbone biosynthesis	Metabolism	Metabolism of terpenoids and polyketides	8	0.600189	1	0.957846	TraesCS1A01G255800;TraesCS1B01G266500;TraesCS3A01G231000;TraesCS3B01G211400;TraesCS3D01G186200;TraesCS3D01G222200;TraesCS6D01G090500;TraesCS7A01G156400
ko00901	Indole alkaloid biosynthesis	Metabolism	Biosynthesis of other secondary metabolites	11	0.733736	1	0.862888	TraesCS1B01G145300;TraesCS1B01G407300;TraesCS1B01G407500;TraesCS1D01G389900;TraesCS3A01G235500;TraesCS6B01G017500;TraesCS6D01G014100;TraesCS7A01G348900;TraesCS7A01G428800;TraesCS7D01G329700;TraesCS7D01G330100
ko00902	Monoterpenoid biosynthesis	Metabolism	Metabolism of terpenoids and polyketides	1	0.9779	1	0.269394	TraesCS2A01G516200
ko00903	Limonene and pinene degradation	Metabolism	Metabolism of terpenoids and polyketides	5	0.00291083	0.0212714	4.87475	TraesCS6A01G240000;TraesCS6B01G284600;TraesCS6B01G284900;TraesCS6D01G222000;TraesCS6D01G222300
ko00904	Diterpenoid biosynthesis	Metabolism	Metabolism of terpenoids and polyketides	8	0.559453	1	0.992677	TraesCS1A01G263600;TraesCS1B01G347600;TraesCS1B01G420800;TraesCS1D01G336900;TraesCS2A01G425400;TraesCS2D01G423300;TraesCS7A01G029600;TraesCS7A01G552600
ko00905	Brassinosteroid biosynthesis	Metabolism	Metabolism of terpenoids and polyketides	4	0.448189	0.996116	1.16994	TraesCS2B01G350400;TraesCS3A01G103800;TraesCS3B01G121200;TraesCS3D01G128700
ko00906	Carotenoid biosynthesis	Metabolism	Metabolism of terpenoids and polyketides	23	3.03746e-10	9.61863e-09	4.75658	TraesCS2A01G280500;TraesCS2B01G335400;TraesCS2D01G314900;TraesCS3A01G208800;TraesCS3B01G239100;TraesCS3D01G211700;TraesCS4B01G318000;TraesCS4D01G314400;TraesCS5A01G020900;TraesCS5A01G356300;TraesCS5A01G374000;TraesCS5A01G494200;TraesCS5B01G358800;TraesCS5B01G375900;TraesCS5B01G476900;TraesCS5D01G365100;TraesCS5D01G383500;TraesCS5D01G477700;TraesCS6A01G392000;TraesCS6B01G298800;TraesCS6D01G251800;…
ko00908	Zeatin biosynthesis	Metabolism	Metabolism of terpenoids and polyketides	6	0.285009	0.712524	1.34993	TraesCS1A01G234800;TraesCS1B01G248700;TraesCS1D01G237200;TraesCS3D01G475800;TraesCS7A01G536900;TraesCS7B01G455000
ko00910	Nitrogen metabolism	Metabolism	Energy metabolism	8	0.573234	1	0.980789	TraesCS2A01G500400;TraesCS2B01G528300;TraesCS2D01G500600;TraesCS3A01G230000;TraesCS3B01G259300;TraesCS3D01G223300;TraesCS6B01G024900;TraesCS6D01G020700
ko00920	Sulfur metabolism	Metabolism	Energy metabolism	4	0.766735	1	0.772603	TraesCS4B01G330300;TraesCS6A01G233100;TraesCS6B01G260100;TraesCS6D01G216000
ko00930	Caprolactam degradation	Metabolism	Xenobiotics biodegradation and metabolism	4	0.121172	0.365439	2.09989	TraesCS1A01G282200;TraesCS3B01G045400;TraesCS3B01G395700;TraesCS7D01G240400
ko00940	Phenylpropanoid biosynthesis	Metabolism	Biosynthesis of other secondary metabolites	61	0.836094	1	0.895277	TraesCS1B01G115900;TraesCS1B01G331300;TraesCS1D01G203700;TraesCS1D01G318800;TraesCS2A01G038400;TraesCS2A01G039400;TraesCS2A01G333500;TraesCS2A01G476300;TraesCS2B01G157800;TraesCS2B01G173000;TraesCS2B01G600200;TraesCS2D01G081900;TraesCS2D01G082100;TraesCS2D01G260300;TraesCS2D01G327700;TraesCS3A01G129900;TraesCS3A01G185900;TraesCS3A01G398000;TraesCS3A01G417200;TraesCS3B01G205500;TraesCS3B01G215500;…
ko00941	Flavonoid biosynthesis	Metabolism	Biosynthesis of other secondary metabolites	15	0.863704	1	0.785446	TraesCS2A01G481700;TraesCS2A01G482100;TraesCS2A01G527700;TraesCS2B01G558400;TraesCS2D01G481900;TraesCS3B01G257900;TraesCS4B01G393700;TraesCS4D01G339800;TraesCS6A01G022100;TraesCS6B01G322500;TraesCS7B01G310900;TraesCS7D01G089300;TraesCSU01G078600;TraesCSU01G078700;TraesCSU01G148700
ko00944	Flavone and flavonol biosynthesis	Metabolism	Biosynthesis of other secondary metabolites	1	0.667855	1	0.930635	TraesCS7B01G310900
ko00945	Stilbenoid, diarylheptanoid and gingerol biosynthesis	Metabolism	Biosynthesis of other secondary metabolites	14	0.750823	1	0.86336	TraesCS1A01G335200;TraesCS1B01G349100;TraesCS1D01G338100;TraesCS3A01G137900;TraesCS3D01G392500;TraesCS4A01G383500;TraesCS4A01G463400;TraesCS4B01G393700;TraesCS6A01G022100;TraesCS6B01G322500;TraesCS7D01G041500;TraesCSU01G078600;TraesCSU01G078700;TraesCSU01G148700
ko00950	Isoquinoline alkaloid biosynthesis	Metabolism	Biosynthesis of other secondary metabolites	3	0.956074	1	0.472476	TraesCS4A01G020900;TraesCS6B01G017500;TraesCS6D01G014100
ko00960	Tropane, piperidine and pyridine alkaloid biosynthesis	Metabolism	Biosynthesis of other secondary metabolites	4	0.746935	1	0.795106	TraesCS4A01G020900;TraesCS4A01G094500;TraesCS4B01G209900;TraesCS5B01G028300
ko00965	Betalain biosynthesis	Metabolism	Biosynthesis of other secondary metabolites	3	0.707343	1	0.830026	TraesCS3A01G387800;TraesCS6B01G017500;TraesCS6D01G014100
ko00970	Aminoacyl-tRNA biosynthesis	Genetic Information Processing	Translation	11	0.655568	1	0.919239	TraesCS1D01G326400;TraesCS2A01G262700;TraesCS2B01G279400;TraesCS2B01G304900;TraesCS2D01G261300;TraesCS2D01G286400;TraesCS2D01G521500;TraesCS6B01G409900;TraesCS7A01G004000;TraesCS7A01G401200;TraesCS7D01G004500
ko00980	Metabolism of xenobiotics by cytochrome P450	Metabolism	Xenobiotics biodegradation and metabolism	2	1	1	0.105265	TraesCS3D01G369600;TraesCS7D01G348500
ko00981	Insect hormone biosynthesis	Metabolism	Metabolism of terpenoids and polyketides	5	0.00291083	0.0212714	4.87475	TraesCS6A01G240000;TraesCS6B01G284600;TraesCS6B01G284900;TraesCS6D01G222000;TraesCS6D01G222300
ko00982	Drug metabolism - cytochrome P450	Metabolism	Xenobiotics biodegradation and metabolism	6	0.999949	1	0.301088	TraesCS2D01G070400;TraesCS3D01G369600;TraesCS5A01G348100;TraesCS5D01G354300;TraesCS5D01G354400;TraesCS7D01G348500
ko00983	Drug metabolism - other enzymes	Metabolism	Xenobiotics biodegradation and metabolism	3	1	1	0.13619	TraesCS3D01G369600;TraesCS6D01G078500;TraesCS7D01G348500
ko01040	Biosynthesis of unsaturated fatty acids	Metabolism	Lipid metabolism	5	0.950945	1	0.55335	TraesCS2A01G113600;TraesCS2B01G269300;TraesCS5A01G496000;TraesCS7B01G126200;TraesCS7D01G221000
ko01051	Biosynthesis of ansamycins	Metabolism	Metabolism of terpenoids and polyketides	2	0.0424911	0.164761	5.84971	TraesCS2A01G075200;TraesCS2D01G073900
ko02010	ABC transporters	Environmental Information Processing	Membrane transport	13	0.00927113	0.0533792	2.09576	TraesCS1B01G387400;TraesCS2B01G358200;TraesCS3A01G258300;TraesCS3A01G258400;TraesCS3B01G291000;TraesCS3B01G291100;TraesCS3D01G258200;TraesCS3D01G258300;TraesCS7A01G149200;TraesCS7A01G380900;TraesCS7B01G203400;TraesCS7D01G117000;TraesCS7D01G298600
ko02020	Two-component system	Environmental Information Processing	Signal transduction	6	0.0718202	0.225788	2.0474	TraesCS2A01G500400;TraesCS2B01G528300;TraesCS2D01G194000;TraesCS2D01G500600;TraesCS3A01G458200;TraesCS7D01G236800
ko02024	Quorum sensing	Cellular Processes	Cellular community - prokaryotes	22	0.000157719	0.00230512	2.37067	TraesCS1A01G189500;TraesCS1D01G186700;TraesCS1D01G218300;TraesCS3A01G022600;TraesCS3A01G198400;TraesCS3B01G022900;TraesCS3D01G023900;TraesCS3D01G499600;TraesCS3D01G523200;TraesCS4A01G197700;TraesCS4A01G216200;TraesCS4A01G298300;TraesCS4B01G015300;TraesCS4B01G100000;TraesCS4B01G117800;TraesCS4D01G013500;TraesCS4D01G096200;TraesCS4D01G115500;TraesCS5B01G536200;TraesCS5D01G533700;TraesCS6A01G184500;…
ko02026	Biofilm formation - Escherichia coli	Cellular Processes	Cellular community - prokaryotes	7	0.000909277	0.00959792	4.34296	TraesCS5A01G472000;TraesCS5B01G175800;TraesCS5B01G484700;TraesCS5D01G182600;TraesCS5D01G484500;TraesCS7A01G120300;TraesCS7B01G018600
ko03008	Ribosome biogenesis in eukaryotes	Genetic Information Processing	Translation	3	0.99998	1	0.195611	TraesCS2A01G237100;TraesCS2A01G369900;TraesCS7D01G349900
ko03010	Ribosome	Genetic Information Processing	Translation	5	1	1	0.0815696	TraesCS3B01G187700;TraesCS3B01G362100;TraesCS3D01G177400;TraesCS4B01G171600;TraesCS7B01G350400
ko03013	RNA transport	Genetic Information Processing	Translation	18	0.992524	1	0.611163	TraesCS2A01G273400;TraesCS2A01G369900;TraesCS2A01G378500;TraesCS2B01G117700;TraesCS2D01G100000;TraesCS2D01G375100;TraesCS3A01G422800;TraesCS3A01G433900;TraesCS3D01G418000;TraesCS4A01G063400;TraesCS5A01G083300;TraesCS5D01G178300;TraesCS5D01G268500;TraesCS6A01G186600;TraesCS6B01G141600;TraesCS6B01G210100;TraesCS6B01G211800;TraesCS7D01G349900
ko03015	mRNA surveillance pathway	Genetic Information Processing	Translation	14	0.903577	1	0.742579	TraesCS1A01G235000;TraesCS1B01G248600;TraesCS2A01G273400;TraesCS2A01G378500;TraesCS2B01G465300;TraesCS2D01G375100;TraesCS3B01G226800;TraesCS4B01G069200;TraesCS4B01G283300;TraesCS4D01G282100;TraesCS5A01G083300;TraesCS5D01G178300;TraesCS6D01G388000;TraesCS7B01G229300
ko03018	RNA degradation	Genetic Information Processing	Folding, sorting and degradation	10	0.994548	1	0.513132	TraesCS1D01G138000;TraesCS2A01G311700;TraesCS2B01G257300;TraesCS2B01G328500;TraesCS2D01G310000;TraesCS3A01G298300;TraesCS3A01G447900;TraesCS3D01G303700;TraesCS5D01G178300;TraesCS7A01G457300
ko03020	RNA polymerase	Genetic Information Processing	Transcription	5	0.960671	1	0.533176	TraesCS3A01G402500;TraesCS4A01G243400;TraesCS7A01G180700;TraesCS7A01G235900;TraesCS7B01G134000
ko03022	Basal transcription factors	Genetic Information Processing	Transcription	2	0.999467	1	0.206808	TraesCS7A01G302900;TraesCS7A01G515000
ko03030	DNA replication	Genetic Information Processing	Replication and repair	6	0.906866	1	0.646546	TraesCS1D01G096600;TraesCS1D01G196000;TraesCS3A01G138100;TraesCS3B01G298100;TraesCS3D01G265000;TraesCS4D01G318200
ko03040	Spliceosome	Genetic Information Processing	Transcription	13	0.99999	1	0.388557	TraesCS2A01G254400;TraesCS2A01G273400;TraesCS2B01G267700;TraesCS2D01G171200;TraesCS3A01G422800;TraesCS3B01G129700;TraesCS3D01G418000;TraesCS4A01G098600;TraesCS4B01G141700;TraesCS4B01G205700;TraesCS5A01G083300;TraesCS5D01G201300;TraesCS6B01G166600
ko03050	Proteasome	Genetic Information Processing	Folding, sorting and degradation	1	0.999963	1	0.100857	TraesCS1A01G348400
ko03060	Protein export	Genetic Information Processing	Folding, sorting and degradation	9	0.837418	1	0.764588	TraesCS1A01G189500;TraesCS1D01G186700;TraesCS3A01G198400;TraesCS4A01G197700;TraesCS4A01G216200;TraesCS4B01G100000;TraesCS4B01G117800;TraesCS4D01G096200;TraesCS4D01G115500
ko03070	Bacterial secretion system	Environmental Information Processing	Membrane transport	9	0.00128179	0.0122885	3.35029	TraesCS1A01G189500;TraesCS1D01G186700;TraesCS3A01G198400;TraesCS4A01G197700;TraesCS4A01G216200;TraesCS4B01G100000;TraesCS4B01G117800;TraesCS4D01G096200;TraesCS4D01G115500
ko03410	Base excision repair	Genetic Information Processing	Replication and repair	10	0.162122	0.463477	1.43175	TraesCS1B01G049300;TraesCS1B01G087300;TraesCS1D01G330500;TraesCS3A01G138100;TraesCS3B01G298100;TraesCS3D01G075400;TraesCS3D01G265000;TraesCS4D01G318200;TraesCS5A01G224300;TraesCS7D01G508400
ko03420	Nucleotide excision repair	Genetic Information Processing	Replication and repair	11	0.474996	1	1.0524	TraesCS1D01G096600;TraesCS1D01G196000;TraesCS3A01G054700;TraesCS3A01G138100;TraesCS3B01G298100;TraesCS3D01G265000;TraesCS4D01G318200;TraesCS7A01G214200;TraesCS7A01G302900;TraesCS7B01G121500;TraesCS7D01G216500
ko03430	Mismatch repair	Genetic Information Processing	Replication and repair	12	0.0665225	0.214225	1.62707	TraesCS1D01G096600;TraesCS1D01G196000;TraesCS3A01G138100;TraesCS3B01G136600;TraesCS3B01G298100;TraesCS3D01G265000;TraesCS3D01G507500;TraesCS4D01G318200;TraesCS5A01G206300;TraesCS5D01G359800;TraesCS6D01G190900;TraesCS7A01G335200
ko03440	Homologous recombination	Genetic Information Processing	Replication and repair	13	0.385534	0.904339	1.11365	TraesCS1D01G082300;TraesCS1D01G096600;TraesCS2A01G182200;TraesCS2B01G208700;TraesCS2D01G189900;TraesCS3A01G099300;TraesCS3A01G138100;TraesCS3B01G535000;TraesCS3D01G099600;TraesCS3D01G374700;TraesCS4D01G318200;TraesCS6A01G339900;TraesCS7A01G384800
ko03460	Fanconi anemia pathway	Genetic Information Processing	Replication and repair	15	0.0461638	0.169606	1.61637	TraesCS1B01G298500;TraesCS1D01G082300;TraesCS1D01G096600;TraesCS3A01G099300;TraesCS3A01G294700;TraesCS3B01G535000;TraesCS3D01G099600;TraesCS3D01G294800;TraesCS3D01G507500;TraesCS4D01G057900;TraesCS4D01G092800;TraesCS6A01G339900;TraesCS6D01G190900;TraesCS7A01G384800;TraesCS7B01G465500
ko04010	MAPK signaling pathway	Environmental Information Processing	Signal transduction	7	0.986792	1	0.50464	TraesCS4A01G098600;TraesCS4B01G205700;TraesCS6D01G288300;TraesCS7A01G191400;TraesCS7B01G460000;TraesCS7D01G192400;TraesCSU01G105700
ko04011	MAPK signaling pathway - yeast	Environmental Information Processing	Signal transduction	6	0.519114	1	1.04105	TraesCS2B01G152700;TraesCS3D01G473600;TraesCS4A01G274200;TraesCS4B01G042400;TraesCS4D01G036500;TraesCSU01G054700
ko04012	ErbB signaling pathway	Environmental Information Processing	Signal transduction	4	0.206118	0.559464	1.70616	TraesCS1D01G229300;TraesCS2D01G378100;TraesCS4A01G345500;TraesCS5B01G529300
ko04013	MAPK signaling pathway - fly	Environmental Information Processing	Signal transduction	15	0.792342	1	0.839097	TraesCS2D01G564800;TraesCS3B01G127200;TraesCS3B01G266900;TraesCS3D01G238700;TraesCS3D01G513800;TraesCS4A01G390300;TraesCS4B01G283300;TraesCS4D01G282100;TraesCS6B01G375700;TraesCS6D01G288300;TraesCS7A01G090400;TraesCS7A01G191400;TraesCS7D01G192400;TraesCSU01G166800;TraesCSU01G166900
ko04014	Ras signaling pathway	Environmental Information Processing	Signal transduction	5	0.886675	1	0.652037	TraesCS4B01G217300;TraesCS4B01G377600;TraesCS6D01G288300;TraesCS7A01G191400;TraesCS7D01G192400
ko04015	Rap1 signaling pathway	Environmental Information Processing	Signal transduction	4	0.563	1	1.01106	TraesCS3B01G127200;TraesCS6D01G288300;TraesCS7A01G191400;TraesCS7D01G192400
ko04016	MAPK signaling pathway - plant	Environmental Information Processing	Signal transduction	54	0.00129353	0.0122885	1.53129	TraesCS1A01G215900;TraesCS1A01G270800;TraesCS1A01G358600;TraesCS1A01G411200;TraesCS1A01G441200;TraesCS1B01G229400;TraesCS1B01G362200;TraesCS1B01G375100;TraesCS1B01G441400;TraesCS1B01G475700;TraesCS1D01G218200;TraesCS1D01G271000;TraesCS1D01G419000;TraesCS2A01G000400;TraesCS2B01G081000;TraesCS2B01G189600;TraesCS2B01G429200;TraesCS2B01G521800;TraesCS2D01G000300;TraesCS2D01G170700;TraesCS3A01G209200;…
ko04020	Calcium signaling pathway	Environmental Information Processing	Signal transduction	5	0.924698	1	0.598654	TraesCS1D01G071800;TraesCS2A01G084000;TraesCS2D01G378100;TraesCS3A01G316700;TraesCS3D01G314500
ko04022	cGMP - PKG signaling pathway	Environmental Information Processing	Signal transduction	3	0.998942	1	0.275435	TraesCS3B01G226800;TraesCS3D01G513800;TraesCS6D01G388000
ko04024	cAMP signaling pathway	Environmental Information Processing	Signal transduction	7	0.808745	1	0.770526	TraesCS2D01G378100;TraesCS3B01G226800;TraesCS4B01G377600;TraesCS6D01G288300;TraesCS6D01G388000;TraesCS7A01G191400;TraesCS7D01G192400
ko04064	NF-kappa B signaling pathway	Environmental Information Processing	Signal transduction	2	0.99848	1	0.233988	TraesCS7B01G460000;TraesCSU01G105700
ko04066	HIF-1 signaling pathway	Environmental Information Processing	Signal transduction	9	0.450874	0.996116	1.08392	TraesCS1D01G229300;TraesCS2D01G006600;TraesCS2D01G378100;TraesCS3A01G108500;TraesCS3A01G276100;TraesCS3B01G309700;TraesCS3D01G276000;TraesCS7A01G238900;TraesCS7D01G199900
ko04068	FoxO signaling pathway	Environmental Information Processing	Signal transduction	17	0.0132217	0.0661084	1.8128	TraesCS1B01G309400;TraesCS2B01G123900;TraesCS2B01G175800;TraesCS2D01G155700;TraesCS3A01G135500;TraesCS3A01G282800;TraesCS3A01G305900;TraesCS3A01G346100;TraesCS3B01G169300;TraesCS3B01G316500;TraesCS3B01G330600;TraesCS3D01G151500;TraesCS3D01G282800;TraesCS4A01G390300;TraesCS5A01G225300;TraesCS5D01G232600;TraesCS7A01G090400
ko04070	Phosphatidylinositol signaling system	Environmental Information Processing	Signal transduction	22	0.00158968	0.0137291	2.0019	TraesCS1D01G071800;TraesCS2A01G084000;TraesCS2A01G559200;TraesCS2B01G152700;TraesCS2B01G621000;TraesCS2D01G571300;TraesCS3A01G385500;TraesCS3B01G329900;TraesCS3B01G347000;TraesCS3B01G417700;TraesCS3D01G295300;TraesCS3D01G312200;TraesCS3D01G315700;TraesCS3D01G378500;TraesCS4A01G059500;TraesCS4A01G274200;TraesCS4A01G283200;TraesCS4B01G042400;TraesCS4B01G235100;TraesCS4D01G027800;TraesCS4D01G036500;…
ko04071	Sphingolipid signaling pathway	Environmental Information Processing	Signal transduction	9	0.585402	1	0.96982	TraesCS3A01G316700;TraesCS3D01G314500;TraesCS4B01G214800;TraesCS4B01G283300;TraesCS4B01G377600;TraesCS4D01G282100;TraesCS6D01G288300;TraesCS7A01G191400;TraesCS7D01G192400
ko04072	Phospholipase D signaling pathway	Environmental Information Processing	Signal transduction	9	0.35292	0.870842	1.18119	TraesCS1D01G229300;TraesCS2B01G152700;TraesCS3A01G316700;TraesCS3D01G314500;TraesCS3D01G315700;TraesCS4A01G274200;TraesCS4B01G042400;TraesCS4B01G377600;TraesCS4D01G036500
ko04075	Plant hormone signal transduction	Environmental Information Processing	Signal transduction	109	5.74868e-12	2.1845e-10	1.97842	TraesCS1A01G083000;TraesCS1A01G215900;TraesCS1A01G255100;TraesCS1A01G270800;TraesCS1A01G334900;TraesCS1A01G341600;TraesCS1A01G358600;TraesCS1A01G396400;TraesCS1A01G411200;TraesCS1A01G441200;TraesCS1B01G229400;TraesCS1B01G265900;TraesCS1B01G354300;TraesCS1B01G375100;TraesCS1B01G418400;TraesCS1B01G424700;TraesCS1B01G441400;TraesCS1B01G475700;TraesCS1D01G084200;TraesCS1D01G123300;TraesCS1D01G218200;…
ko04110	Cell cycle	Cellular Processes	Cell growth and death	9	0.999711	1	0.399709	TraesCS1B01G151800;TraesCS1B01G298500;TraesCS1D01G226500;TraesCS4A01G345500;TraesCS5B01G529300;TraesCS6D01G327000;TraesCS7B01G465500;TraesCS7D01G153500;TraesCS7D01G392900
ko04111	Cell cycle - yeast	Cellular Processes	Cell growth and death	7	0.998859	1	0.400329	TraesCS1D01G226500;TraesCS4B01G283300;TraesCS4D01G282100;TraesCS6D01G327000;TraesCS7A01G068900;TraesCS7D01G153500;TraesCS7D01G392900
ko04112	Cell cycle - Caulobacter	Cellular Processes	Cell growth and death	1	0.945421	1	0.352999	TraesCS4A01G149900
ko04113	Meiosis - yeast	Cellular Processes	Cell growth and death	10	0.691307	1	0.890173	TraesCS1D01G226500;TraesCS3B01G226800;TraesCS4B01G283300;TraesCS4D01G282100;TraesCS5B01G396300;TraesCS6D01G327000;TraesCS6D01G388000;TraesCS7A01G068900;TraesCS7D01G153500;TraesCS7D01G392900
ko04114	Oocyte meiosis	Cellular Processes	Cell growth and death	8	0.999058	1	0.414663	TraesCS1D01G226500;TraesCS2D01G378100;TraesCS3B01G226800;TraesCS4B01G283300;TraesCS4D01G282100;TraesCS6D01G327000;TraesCS6D01G388000;TraesCS7D01G392900
ko04115	p53 signaling pathway	Cellular Processes	Cell growth and death	7	0.96745	1	0.564243	TraesCS1B01G298500;TraesCS2D01G564800;TraesCS3A01G054700;TraesCS6B01G375700;TraesCS7B01G465500;TraesCSU01G166800;TraesCSU01G166900
ko04120	Ubiquitin mediated proteolysis	Genetic Information Processing	Folding, sorting and degradation	20	0.997815	1	0.579999	TraesCS1A01G133300;TraesCS1A01G388400;TraesCS1B01G415800;TraesCS1D01G226500;TraesCS1D01G396300;TraesCS2D01G564800;TraesCS3A01G054700;TraesCS3B01G266900;TraesCS3D01G238700;TraesCS4A01G083500;TraesCS4A01G088800;TraesCS4B01G220700;TraesCS4D01G057900;TraesCS5B01G566100;TraesCS6A01G153500;TraesCS6B01G375700;TraesCS6D01G327000;TraesCS7D01G392900;TraesCSU01G166800;TraesCSU01G166900
ko04130	SNARE interactions in vesicular transport	Genetic Information Processing	Folding, sorting and degradation	1	0.99892	1	0.150544	TraesCS1A01G088800
ko04136	Autophagy - other eukaryotes	Cellular Processes	Transport and catabolism	4	0.753674	1	0.78746	TraesCS1D01G229300;TraesCS4B01G283300;TraesCS4D01G282100;TraesCS6B01G197400
ko04137	Mitophagy - animal	Cellular Processes	Transport and catabolism	1	0.989066	1	0.227489	TraesCS3D01G160100
ko04138	Autophagy - yeast	Cellular Processes	Transport and catabolism	9	0.840821	1	0.761429	TraesCS1D01G229300;TraesCS3D01G160100;TraesCS4B01G283300;TraesCS4D01G282100;TraesCS5D01G180000;TraesCS6B01G197400;TraesCS6B01G240500;TraesCS6D01G194100;TraesCS7D01G459000
ko04139	Mitophagy - yeast	Cellular Processes	Transport and catabolism	5	0.935246	1	0.581647	TraesCS1D01G229300;TraesCS2B01G152700;TraesCS4A01G274200;TraesCS4B01G042400;TraesCS4D01G036500
ko04140	Autophagy - animal	Cellular Processes	Transport and catabolism	24	0.00446675	0.0292649	1.78682	TraesCS1B01G309400;TraesCS1D01G229300;TraesCS2B01G123900;TraesCS2B01G175800;TraesCS2D01G155700;TraesCS3A01G135500;TraesCS3A01G282800;TraesCS3A01G305900;TraesCS3A01G346100;TraesCS3B01G169300;TraesCS3B01G316500;TraesCS3B01G330600;TraesCS3D01G151500;TraesCS3D01G160100;TraesCS3D01G282800;TraesCS4B01G283300;TraesCS4D01G282100;TraesCS5A01G225300;TraesCS5D01G232600;TraesCS6B01G197400;TraesCS7A01G561400;…
ko04141	Protein processing in endoplasmic reticulum	Genetic Information Processing	Folding, sorting and degradation	12	1	1	0.276987	TraesCS1A01G133300;TraesCS2D01G227800;TraesCS3B01G266900;TraesCS3B01G595900;TraesCS3D01G238700;TraesCS4A01G098600;TraesCS4B01G205700;TraesCS4B01G208900;TraesCS4D01G027200;TraesCS5D01G415200;TraesCS6B01G110200;TraesCS6B01G177500
ko04142	Lysosome	Cellular Processes	Transport and catabolism	25	0.00823907	0.0504975	1.67819	TraesCS1B01G050600;TraesCS1D01G036000;TraesCS2A01G273100;TraesCS2A01G291000;TraesCS2A01G404700;TraesCS2B01G307400;TraesCS2B01G422700;TraesCS2D01G288900;TraesCS2D01G401600;TraesCS3A01G528800;TraesCS3A01G528900;TraesCS3B01G597800;TraesCS3D01G534100;TraesCS3D01G534200;TraesCS4A01G060900;TraesCS4A01G065600;TraesCS4A01G254000;TraesCS4B01G300600;TraesCS4D01G237700;TraesCS7A01G389500;TraesCS7A01G561400;…
ko04144	Endocytosis	Cellular Processes	Transport and catabolism	20	0.894428	1	0.784443	TraesCS1A01G174400;TraesCS2B01G152700;TraesCS3A01G150100;TraesCS3B01G177100;TraesCS3B01G268400;TraesCS3B01G391600;TraesCS3D01G158000;TraesCS3D01G160100;TraesCS3D01G240400;TraesCS4A01G072100;TraesCS4A01G098600;TraesCS4A01G274200;TraesCS4B01G042400;TraesCS4B01G205700;TraesCS4B01G228000;TraesCS4B01G377600;TraesCS4D01G036500;TraesCS7A01G533000;TraesCS7B01G450100;TraesCS7D01G520300
ko04145	Phagosome	Cellular Processes	Transport and catabolism	23	0.0291931	0.126061	1.5289	TraesCS1A01G142800;TraesCS1A01G258800;TraesCS2A01G185500;TraesCS2A01G559200;TraesCS2B01G221800;TraesCS2B01G621000;TraesCS2D01G202200;TraesCS2D01G571300;TraesCS3A01G385500;TraesCS3B01G417700;TraesCS3D01G160100;TraesCS3D01G378500;TraesCS4A01G296600;TraesCS5A01G069700;TraesCS5B01G418700;TraesCS6A01G146600;TraesCS6D01G288300;TraesCS7A01G191400;TraesCS7A01G561400;TraesCS7B01G485300;TraesCS7B01G502000;…
ko04146	Peroxisome	Cellular Processes	Transport and catabolism	10	0.943231	1	0.656217	TraesCS2D01G175900;TraesCS4A01G390300;TraesCS4B01G363100;TraesCS4D01G356300;TraesCS5A01G363200;TraesCS5B01G536200;TraesCS5D01G151700;TraesCS5D01G533700;TraesCS6D01G078500;TraesCS7A01G090400
ko04150	mTOR signaling pathway	Environmental Information Processing	Signal transduction	20	0.009255	0.0533792	1.78035	TraesCS1B01G208600;TraesCS1B01G309400;TraesCS1D01G229300;TraesCS2B01G123900;TraesCS2B01G175800;TraesCS2D01G155700;TraesCS3A01G135500;TraesCS3A01G282800;TraesCS3A01G305900;TraesCS3A01G346100;TraesCS3B01G169300;TraesCS3B01G316500;TraesCS3B01G330600;TraesCS3D01G151500;TraesCS3D01G282800;TraesCS4A01G345500;TraesCS5A01G225300;TraesCS5B01G529300;TraesCS5D01G232600;TraesCS6A01G146600
ko04151	PI3K-Akt signaling pathway	Environmental Information Processing	Signal transduction	24	0.00608079	0.0385116	1.74247	TraesCS1B01G309400;TraesCS1D01G229300;TraesCS2B01G123900;TraesCS2B01G175800;TraesCS2D01G155700;TraesCS3A01G135500;TraesCS3A01G282800;TraesCS3A01G305900;TraesCS3A01G346100;TraesCS3B01G169300;TraesCS3B01G316500;TraesCS3B01G330600;TraesCS3B01G595900;TraesCS3D01G151500;TraesCS3D01G282800;TraesCS4A01G345500;TraesCS4B01G283300;TraesCS4D01G282100;TraesCS5A01G225300;TraesCS5B01G529300;TraesCS5D01G232600;…
ko04152	AMPK signaling pathway	Environmental Information Processing	Signal transduction	24	0.0665166	0.214225	1.38807	TraesCS1B01G151800;TraesCS1B01G309400;TraesCS1D01G229300;TraesCS2B01G123900;TraesCS2B01G175800;TraesCS2D01G155700;TraesCS3A01G135500;TraesCS3A01G282800;TraesCS3A01G305900;TraesCS3A01G346100;TraesCS3A01G377600;TraesCS3B01G169300;TraesCS3B01G316500;TraesCS3B01G330600;TraesCS3B01G410400;TraesCS3D01G151500;TraesCS3D01G282800;TraesCS3D01G370700;TraesCS4B01G283300;TraesCS4D01G282100;TraesCS5A01G225300;…
ko04210	Apoptosis	Cellular Processes	Cell growth and death	10	0.0242307	0.107066	2.0474	TraesCS1B01G049300;TraesCS1D01G330500;TraesCS2A01G185500;TraesCS2A01G273100;TraesCS2B01G221800;TraesCS2D01G202200;TraesCS7A01G561400;TraesCS7B01G485300;TraesCS7B01G502000;TraesCS7D01G548400
ko04214	Apoptosis - fly	Cellular Processes	Cell growth and death	4	0.359201	0.874977	1.3209	TraesCS1B01G049300;TraesCS1B01G298500;TraesCS1D01G330500;TraesCS7B01G465500
ko04216	Ferroptosis	Cellular Processes	Cell growth and death	5	0.603869	1	0.956727	TraesCS4B01G300600;TraesCS5B01G536200;TraesCS5D01G533700;TraesCS7A01G442500;TraesCS7B01G227900
ko04217	Necroptosis	Cellular Processes	Cell growth and death	12	0.841931	1	0.784944	TraesCS1B01G049300;TraesCS1D01G330500;TraesCS2A01G500400;TraesCS2B01G528300;TraesCS2D01G378100;TraesCS2D01G500600;TraesCS3A01G150100;TraesCS3B01G177100;TraesCS3B01G595900;TraesCS3D01G158000;TraesCS6A01G117200;TraesCS7B01G336800
ko04218	Cellular senescence	Cellular Processes	Cell growth and death	7	0.994592	1	0.459352	TraesCS1B01G151800;TraesCS1B01G298500;TraesCS1D01G229300;TraesCS3B01G226800;TraesCS6D01G388000;TraesCS7A01G068900;TraesCS7B01G465500
ko04310	Wnt signaling pathway	Environmental Information Processing	Signal transduction	17	0.975744	1	0.661706	TraesCS2A01G153000;TraesCS2D01G158400;TraesCS2D01G378100;TraesCS2D01G564800;TraesCS3A01G533300;TraesCS3A01G533600;TraesCS3D01G538500;TraesCS4A01G345500;TraesCS5A01G408000;TraesCS5B01G529300;TraesCS5D01G417900;TraesCS6B01G375700;TraesCS6D01G288300;TraesCS7A01G191400;TraesCS7D01G192400;TraesCSU01G166800;TraesCSU01G166900
ko04340	Hedgehog signaling pathway	Environmental Information Processing	Signal transduction	7	1	1	0.202713	TraesCS4A01G345500;TraesCS4B01G360000;TraesCS5A01G528500;TraesCS5B01G529300;TraesCS7B01G134500;TraesCS7D01G308000;TraesCS7D01G459400
ko04341	Hedgehog signaling pathway - fly	Environmental Information Processing	Signal transduction	7	1	1	0.175635	TraesCS4A01G345500;TraesCS4B01G360000;TraesCS5A01G528500;TraesCS5B01G529300;TraesCS7B01G134500;TraesCS7D01G308000;TraesCS7D01G459400
ko04350	TGF-beta signaling pathway	Environmental Information Processing	Signal transduction	2	0.99899	1	0.222543	TraesCS4B01G283300;TraesCS4D01G282100
ko04370	VEGF signaling pathway	Environmental Information Processing	Signal transduction	5	0.265739	0.682304	1.44183	TraesCS3A01G316700;TraesCS3D01G314500;TraesCS6D01G288300;TraesCS7A01G191400;TraesCS7D01G192400
ko04371	Apelin signaling pathway	Environmental Information Processing	Signal transduction	19	0.0451317	0.169606	1.52551	TraesCS1B01G309400;TraesCS1D01G229300;TraesCS2B01G123900;TraesCS2B01G175800;TraesCS2D01G155700;TraesCS3A01G135500;TraesCS3A01G282800;TraesCS3A01G305900;TraesCS3A01G316700;TraesCS3A01G346100;TraesCS3B01G169300;TraesCS3B01G316500;TraesCS3B01G330600;TraesCS3D01G151500;TraesCS3D01G282800;TraesCS3D01G314500;TraesCS3D01G513800;TraesCS5A01G225300;TraesCS5D01G232600
ko04390	Hippo signaling pathway	Environmental Information Processing	Signal transduction	6	0.459554	1	1.1067	TraesCS3B01G226800;TraesCS4A01G345500;TraesCS4B01G283300;TraesCS4D01G282100;TraesCS5B01G529300;TraesCS6D01G388000
ko04391	Hippo signaling pathway -fly	Environmental Information Processing	Signal transduction	2	0.960946	1	0.405425	TraesCS4B01G283300;TraesCS4D01G282100
ko04510	Focal adhesion	Cellular Processes	Cellular community - eukaryotes	7	0.0476399	0.169606	2.10761	TraesCS3B01G226800;TraesCS4A01G345500;TraesCS5B01G529300;TraesCS6D01G288300;TraesCS6D01G388000;TraesCS7A01G191400;TraesCS7D01G192400
ko04520	Adherens junction	Cellular Processes	Cellular community - eukaryotes	3	0.589131	1	0.990676	TraesCS6D01G288300;TraesCS7A01G191400;TraesCS7D01G192400
ko04530	Tight junction	Cellular Processes	Cellular community - eukaryotes	25	8.53655e-06	0.000180216	2.65207	TraesCS1B01G309400;TraesCS2A01G185500;TraesCS2B01G123900;TraesCS2B01G175800;TraesCS2B01G221800;TraesCS2D01G155700;TraesCS2D01G202200;TraesCS3A01G135500;TraesCS3A01G282800;TraesCS3A01G305900;TraesCS3A01G346100;TraesCS3B01G169300;TraesCS3B01G316500;TraesCS3B01G330600;TraesCS3D01G151500;TraesCS3D01G282800;TraesCS4B01G283300;TraesCS4D01G282100;TraesCS5A01G225300;TraesCS5D01G232600;TraesCS6B01G240500;…
ko04540	Gap junction	Cellular Processes	Cellular community - eukaryotes	8	0.00239136	0.0189316	3.34269	TraesCS1A01G142800;TraesCS1A01G258800;TraesCS2A01G185500;TraesCS2B01G221800;TraesCS2D01G202200;TraesCS4A01G296600;TraesCS5A01G069700;TraesCS5B01G418700
ko04550	Signaling pathways regulating pluripotency of stem cells	Cellular Processes	Cellular community - eukaryotes	2	0.273853	0.69376	1.9499	TraesCS4A01G345500;TraesCS5B01G529300
ko04626	Plant-pathogen interaction	Organismal Systems	Environmental adaptation	34	0.367777	0.880455	1.0693	TraesCS1B01G362200;TraesCS1D01G014600;TraesCS1D01G125800;TraesCS2A01G273100;TraesCS2B01G424900;TraesCS2D01G347500;TraesCS2D01G404200;TraesCS3B01G212900;TraesCS4A01G007400;TraesCS4A01G065300;TraesCS4A01G068400;TraesCS4A01G164400;TraesCS4B01G007500;TraesCS4B01G225500;TraesCS4B01G274700;TraesCS4B01G297500;TraesCS4D01G027600;TraesCS4D01G148300;TraesCS4D01G242200;TraesCS4D01G352200;TraesCS5A01G413500;…
ko04630	Jak-STAT signaling pathway	Environmental Information Processing	Signal transduction	1	0.728203	1	0.78746	TraesCS1D01G229300
ko04810	Regulation of actin cytoskeleton	Cellular Processes	Cell motility	19	0.00207535	0.0171442	2.08024	TraesCS2A01G559200;TraesCS2B01G152700;TraesCS2B01G621000;TraesCS2D01G571300;TraesCS3A01G385500;TraesCS3B01G127200;TraesCS3B01G226800;TraesCS3B01G417700;TraesCS3D01G378500;TraesCS4A01G274200;TraesCS4B01G042400;TraesCS4D01G036500;TraesCS5A01G478500;TraesCS5A01G478800;TraesCS5D01G491900;TraesCS6D01G288300;TraesCS6D01G388000;TraesCS7A01G191400;TraesCS7D01G192400
ko05111	Biofilm formation - Vibrio cholerae	Cellular Processes	Cellular community - prokaryotes	1	0.423601	0.958146	1.86127	TraesCS4B01G330300
