# Supplementary material for: Transcriptomic profiling of wheat (Triticum Aestivum L.) response to infection by the wheat blast fungus Magnaporthe Oryzae Triticum
Source: Front Plant Sci. 2026 Mar 5;17:1776686. doi: 10.3389/fpls.2026.1776686 (PMC12999787; doi:10.3389/fpls.2026.1776686)
Supplement: Supplementary Table 5 — Expression correlations between MoT effector candidates and wheat genes. This table shows MoT effector candidates whose expression levels are strongly correlated with those of wheat genes across infection time points. Pearson correlation coefficients are reported for each effector–host gene pair, suggesting potential links between pathogen effector activity and host transcriptional responses during wheat blast infection. [file Table5.xlsx]

## Sheet: Sheet1
Supplementary Table 5. Expression correlations between MoT effector candidates and wheat genes. This table shows MoT effector candidates whose expression levels are strongly correlated with those of wheat genes across infection time points. Pearson correlation coefficients are reported for each effector–host gene pair, suggesting potential links between pathogen effector activity and host transcr…
MoT_gene	Wheat_gene	Correlation
MGG_15185	TraesCS7D01G265400	0.817033
MGG_06771	TraesCS1A01G250000	0.806072
MGG_06771	TraesCS4B01G329500	0.803163
MGG_07623	TraesCS1A01G250000	0.837009
